# Supplementary material for: Disease modeling of pulmonary fibrosis using human pluripotent stem cell-derived alveolar organoids
Source: Stem Cell Reports. 2021 Nov 18;16(12):2973–87. doi: 10.1016/j.stemcr.2021.10.015 (PMC8693665; doi:10.1016/j.stemcr.2021.10.015)
Supplement: Table S1. RNA-seq processed data of fibroblasts under DMSO and BLM treatment with or without epithelial cells, related to Figure 1 [file mmc2.xlsx]

## Sheet: Fibroblasts_BLMmodel_count_TPM
Gene_symbol	F_DM1_count	F_DM2_count	F_DM3_count	F_BL1_count	F_BL2_count	F_BL3_count	H_DM1_count	H_DM2_count	H_DM3_count	H_BL1_count	H_BL2_count	H_BL3_count	F_DM1_TPM	F_DM2_TPM	F_DM3_TPM	F_BL1_TPM	F_BL2_TPM	F_BL3_TPM	H_DM1_TPM	H_DM2_TPM	H_DM3_TPM	H_BL1_TPM	H_BL2_TPM	H_BL3_TPM
TSPAN6	1361	1500	1372	1489	1474	1754	1522	1026	1177	1155	1033	1048	46.21	56.92	53.42	55.21	51.16	62.22	48.93	48	47.26	45.7	51.29	53.9
TNMD	0	0	0	0	0	0	0	0	0	1	0	0	0	0	0	0	0	0	0	0	0	0.12	0	0
DPM1	502	475	463	523	504	583	655	441	484	500	412	391	62.75	53.79	56	58.96	61.74	65.29	75.36	65.67	65.09	70.89	62.12	62.58
SCYL3	357.53	324.92	317.18	346.28	293.19	353.18	328.25	228.95	279.58	294.35	242.29	278.97	11.73	11.16	10.76	10.16	9.45	10.03	10.59	8.22	10.94	11.36	9.85	13.1
C1orf112	62.47	57.08	77.82	56.72	60.81	84.82	65.75	69.05	56.42	83.65	60.71	34.03	2.97	2.84	3.44	1.56	3.27	4.27	2.43	5.88	2.97	3.45	4.09	1.97
FGR	0	0	0	0	0	0	0	0	0	2	3	1	0	0	0	0	0	0	0	0	0	0.27	0.85	0.15
CFH	16130.9	17794.8	15688.9	15846.9	15499	19303.9	16188.8	12453	14329.5	14012.8	13270.9	13055.8	441.85	452.11	424.76	412.01	421.89	483.04	436.44	430.15	469.26	446.03	460.05	482.97
FUCA2	1403.98	1394.86	1450.82	1451.96	1327.96	1672.83	1492.93	1262.97	1193.94	1358.99	1083.96	1057.86	66.42	60.54	67.87	63.33	62.48	71.61	66.75	72.69	61.65	73.49	63.58	68.85
GCLC	456	481	406	493	437	624	404	342	438	393	320	331	23.16	22.74	14.31	20.22	18.54	18.86	13.95	15.3	23.5	24.87	17.24	19.67
NFYA	703	720	721	700	627	945	979	783	857	699	623	630	19.95	19.3	19.96	17.9	18.23	24.19	25.99	27.42	26.91	22.8	21.27	23.9
STPG1	65	69	48	60	62	54	81	48	63	63	45	55	2.68	3.03	1.91	2.21	2.56	2.02	3.61	2.42	3.33	2.94	2.2	2.77
NIPAL3	334	374	282	340	352	380	510	293	410	340	365	381	7.09	6.77	5.89	6.05	6.86	6.77	10.52	7.54	9.83	7.57	8.66	10.61
LAS1L	415	482	440	552	406	412	428	392	423	401	372	288	19.09	20.1	19.24	24.12	18.36	16.23	17.41	21.67	21.1	20.74	20.17	17.69
ENPP4	49	52	21	41	49	54	54	29	39	28	26	22	1.13	1.1	0.47	0.85	1.11	1.12	1.15	0.8	0.97	0.73	0.72	0.65
SEMA3F	893	1015	870	1084	972	1053	686	539	606	535	599	523	34.5	34.29	32.97	38.46	37.8	36.29	26.75	25.27	26.76	23.82	29.71	26.75
CFTR	153	153	147	108	61	122	865	503	710	643	436	584	3.24	5.55	3.65	2.12	1.69	3.84	14.07	14.49	15.91	15.28	14.77	15.85
ANKIB1	1380	1354	1181	1369	1249	1538	1580	1123	1320	1200	984	1081	26.66	23.84	20.69	25.84	26.82	25.56	31.33	39.09	34.96	31.68	25.7	37.73
CYP51A1	907	866	956	732.69	689	894	1061	706	577	808	555	495	37.7	31.62	39.06	27.2	26.72	31.63	40.12	36.89	26.57	41.05	27.56	26.2
KRIT1	510.56	469	472.02	475.83	355.3	523.17	429.76	320.92	400.09	386.6	350.2	398.22	30.78	25.74	28.14	26.55	19.72	24.98	24.21	24.78	26.35	25.84	25.09	34.78
RAD52	192	301	263.42	265	278.7	267	233	150.88	204	164	190	137	16.09	24.55	24.9	15.42	24.35	22.09	19.27	10.88	17.19	14.51	20.95	13.74
MYH16	3	3	5	3	2	2	5	4	0	4	1	3	0.22	0.1	0.09	0.07	0.07	1.03	0.34	0.27	0	2.1	0.02	0.29
BAD	515	544.86	559.96	538	461.88	517.93	534	373	532.9	383.85	401	362	81.15	77.74	89.57	80.28	71.65	78.21	79.67	72.43	96.19	68.95	75.59	74.27
LAP3	758	592	687	772	569	800	823	618	697	721	631	612	45.75	33.05	41.19	42.76	34.19	44.51	46.23	46.23	47.8	52.7	47.8	47.8
CD99	2882	3166	3126	3189	3085	3336	3654	2809	3337	2597	2730	2518	337.41	339.27	353.43	340.3	352.32	349.88	396.1	387.71	422.92	352.83	381.46	375.14
HS3ST1	0	2	5	5	1	3	7	9	7	4	4	7	0	0.03	0.07	0.07	0.01	0.04	0.37	0.16	0.11	0.07	0.5	0.13
AOC1	0	0	0	0	0	0	0	0	0	0	0	0	0	0	0	0	0	0	0	0	0	0	0	0
WNT16	2	5	4	5	3	0	1	0	4	0	2	0	0.07	0.28	0.14	0.27	0.1	0	0.09	0	0.15	0	0.08	0
HECW1	159	145	117	190	145	145	2	4	3	7	2	2	6.21	4.06	2.92	4.97	4.26	3	0.05	0.12	0.1	0.58	0.09	0.05
MAD1L1	219	230	220	294.53	195	241	298	252	268	249	201	195	12.83	14.67	15.14	17.01	16.3	14.38	19.94	18.53	21.61	22.25	16.99	12.66
LASP1	3910	3922	4117	4944	4241	4952.77	6307	4879	4870	5060	4605	4133	108.3	99.33	110.87	123.05	115.63	123.4	162.43	161.67	145.17	157.95	153.41	146.31
SNX11	224	211	280	249	213	272	171	159	159	193	176	165	14.48	13.11	15.35	10.44	10.62	10.8	10.85	9.45	7.95	11.8	10.26	11.21
TMEM176A	343	533	456	354	506	389	356	271	341	316	336	336	43.38	57.52	53.15	38.51	58.13	43.74	38.34	38.62	46.31	42.31	48.96	50.54
M6PR	1755.02	1852.25	1710.76	1738.04	1620.17	1894.93	2068.68	1531.68	1761.81	1713.04	1466.4	1513.62	82.76	83.72	80.29	75.74	75.56	83.51	92.93	87.17	90.09	94.45	86.59	89.67
KLHL13	501	504	425	541	451	570	396	325	355	255	330	278	16.68	15.32	13.84	16.27	14.87	18.16	12.65	13.06	13.01	9.66	13.22	11.92
CYP26B1	230	296	312	182	166	274	154	131	122	122	123	103	5.28	6.61	7.29	3.81	4.71	5.92	3.47	3.71	3.31	3.45	3.34	3.22
ICA1	3	3	0	0	2	3	5	1	2	0	0	0	0.2	1.02	0	0	0.14	0.18	0.52	0.09	0.17	0	0	0
DBNDD1	28	26	19	48	19	33	27	21	18	27	16	14	1.89	1.33	1.39	2.83	1	1.66	1.26	1.4	1.16	2.22	1.08	1.15
ALS2	415	473	425	464	428	552	642	491	473	495	500	482	10.49	8.68	8.85	7.93	9.75	10.23	16.35	11.76	13.54	15.36	12.07	12.32
CASP10	6	10	11	14	4	4	12	8	11	11	5	19	0.53	0.17	0.86	0.56	0.07	0.15	0.6	0.69	0.46	0.34	0.25	1.02
CFLAR	426.93	536.43	447.2	494.4	494.13	522.29	512.89	370.03	472.16	469.46	434.39	358.35	21.18	27.06	22.98	25.81	23.97	27.86	26.45	26.4	26.64	32.24	29.19	29.74
TFPI	1421	1545	1366	1412	1411	1530	1943	1336	1647	1779	1409	1677	55.93	58.61	51.68	54.74	59.47	58.46	73.15	65.37	74.53	82.66	69.73	89.59
NDUFAF7	210.54	254	252.09	239.16	183	239.13	245	171.11	189.25	198.14	182	133	17.44	14.72	16.71	15.72	10.78	15.88	15.15	13.86	16.77	15.39	15	12.16
RBM5	2289.71	2360.15	2626.8	2965.2	2181.92	2662	2603.38	1962.98	1823.76	1636	1995.83	1333.82	125.97	108.14	114.31	142.3	116.11	119.69	122.64	133.71	107.28	93.57	109.17	80.66
MTMR7	15.98	23.9	14.46	26.14	12.42	23.21	17.87	23.1	12.38	21.37	14.46	26.88	0.36	0.46	0.32	0.49	0.26	0.44	0.35	0.57	0.28	0.5	0.4	0.76
SLC7A2	440	431	346	267	315	377	797	653	681	647	596	592	6.54	5.99	4.94	3.63	4.7	5.1	11.53	11.17	11.86	10.02	11.88	10.41
ARF5	1227	1307	1382	1327	1198	1484	1478.95	1132	1301	1264	1148	1109	156.09	150.31	175.54	150.15	148.34	167.2	173.94	172.43	175.21	182.6	175.36	179.54
SARM1	374.35	330.74	427.26	430.89	327.22	495.46	391.75	310.93	392.01	315.65	327.07	256.52	10.25	7.11	12.44	9.34	8.05	13.58	10.02	11.67	10.3	9.93	10.64	10.87
POLDIP2	805.36	923.02	895.4	948.55	891.07	1018.87	946.94	798.98	929.19	836.33	884.88	764.45	35.01	35.27	36.44	38.1	37.7	38.96	36.65	39.81	41.89	41.81	45.56	40.88
PLXND1	2674	3227	2257	2596	2948	2548	2519	1881	2146	2022	1774	2080	80.9	85.25	63.12	75.77	74.54	71.54	69.28	59.13	68.85	57.85	66.24	68.06
AK2	1119	1267	1086	1407	1324	1139	902	673	671	802	719	691	74.86	78.42	71.39	98.09	83.24	61.85	67.12	57.08	57.62	74.13	60.52	68.96
CD38	0	2	2	1	0	3	0	0	0	0	0	1	0	0.14	0.04	0.02	0	0.05	0	0	0	0	0	0.1
FKBP4	630	683	755	650	580	880	751	579	644	611	566	586	25.83	24.75	22.92	19.34	17.85	24.68	25.26	21.77	20.95	20.89	22.57	26.79
KDM1A	1694	1550	1675	1790	1488	2038	2044	1534	1757	1473	1455	1460	62.87	54.44	59.45	58.66	53.32	66.87	70.4	66.59	68.92	60.53	63.59	69.83
RBM6	1719	1759	2458	2753	1563	2367	2132	1619	1700	1477	1559	1251	75.43	67.66	105.32	107.43	66.06	93.37	79.35	82.4	75.09	68.58	78.6	64.61
CAMKK1	230	244	201	287	286	235	55	113	63	42	65	25	7.16	6.92	6.03	8.05	8.96	6.54	1.64	4.22	2.11	1.47	2.42	0.99
RECQL	830.15	798.35	724.31	1001.56	784.21	1129.03	814.13	699.52	743.9	701.55	693.17	580.55	45.04	35.47	36.45	45.66	40.41	54.33	33.97	42.15	44.07	40.35	47.79	35.19
VPS50	304	275	347	309	269	330	399	313	333	311	269	267	13.68	14.97	17.22	16.59	14.67	12.91	19.17	19.46	17.77	17.31	15.15	20.02
HSPB6	3579.04	3979	3092.31	3949.98	4099.41	3903.6	4548.95	3833	4353.32	3653.08	3349.09	3794	301.05	306.48	252.87	304.14	342.83	294.3	353.97	385.91	446.84	346.15	390.12	409.17
ARHGAP33	240	218	300	322	194	280	270	179	173	162	153	130	14.26	13.19	20.01	17.45	12.89	17.45	13.42	12.65	14.54	8.12	7.23	7.52
NDUFAB1	399	421	452	430	460	525	417	318	352	389	373	343	96.36	91.52	105.61	94.43	108.79	112.74	92.17	91.39	91.24	107.6	108.86	106.22
PDK4	529	674	359	664	585	748	912	834	1023	671	661	721	15.95	18.63	10.56	18.04	17.4	20.34	26.04	32.35	35.09	22.85	23.98	27.86
SLC22A16	0	0	0	0	0	0	3	0	0	0	0	0	0	0	0	0	0	0	0.39	0	0	0	0	0
ZMYND10	3	5	7	6	4	7	6	12	10	5	6	6	0.35	0.59	1.04	0.97	0.26	0.54	0.45	1.66	1.48	2.01	0.73	0.74
ABCB5	0	0	0	0	0	0	0	0	1	0	0	0	0	0	0	0	0	0	0	0	0.02	0	0	0
ARX	0	0	0	0	0	0	0	0	0	0	0	0	0	0	0	0	0	0	0	0	0	0	0	0
SLC25A13	233	244	228	240	261	267	191	151	186	140	160	175	9.83	8.34	9.55	10.76	11.22	8.4	8.23	8.17	7	8.4	9.12	8.7
ST7	249.68	279.75	224.46	255.12	245.91	270.36	436.01	284.83	383.25	304.67	207.94	298	17.11	19.47	15.06	17.24	15.11	20.68	27.01	28.3	25.26	28.28	15.19	29.1
CDC27	1374	1353	1294	1557	1366	1643	1588	1217	1207	1403	1149	1061	50.44	47.02	50.76	52.95	48.25	56.5	54.91	55.57	57.44	66.08	58.39	56.26
SLC4A1	0	0	0	0	0	0	0	1	0	0	0	0	0	0	0	0	0	0	0	0.03	0	0	0	0
CALCR	0	0	0	0	0	0	0	0	0	1	0	0	0	0	0	0	0	0	0	0	0	0.09	0	0
HCCS	229	208	201	218	242	238	241	172	233	206	177	196	16.73	13.25	14.89	14.48	18.2	18.97	17.81	14.93	17.47	18.26	16.33	16.38
DVL2	1277	1344	1493	1230	1191	1399	1335	1045	1188	982	959	886	54.24	53.68	64.81	49.11	53.46	57.35	53.88	58.69	56.14	50.7	53.88	49.39
PRSS22	0	2	0	0	0	2	0	0	0	0	0	0	0	0.34	0	0	0	0.3	0	0	0	0	0	0
UPF1	2830	2824	2764	3179	2457	3151	2646	2372	2164	1957	2130	1760	61.9	57.28	57.55	59.63	49.17	63.99	55.13	59.05	47.63	48.18	55.74	46.45
SKAP2	982	991	800	1005	888	1014	1312	884	1069	973	819	919	40	38	26.27	39.84	33.46	41.44	54.3	46.15	43.47	44.99	29.54	61.07
SLC25A5	1459.99	1696.98	1614	1653	1571.98	1752	1487.99	1222.99	1294.99	1197	1142	1178	139.95	148.8	152.67	145.25	150.15	151.92	134.3	139.1	133.94	131.15	131.26	147.03
MCUB	24	42	41	42	43	53	35	18	12	22	29	25	1.51	3.5	7.24	4.48	4.25	6.25	1.65	3.83	0.66	1.27	4.5	3.68
HOXA11	2	0	6	0	1	9	0	0	1	0	0	1	0.11	0	0.31	0	0.05	0.43	0	0	0.06	0	0	0.07
POLR2J	375.4	455.36	417.37	470.65	420.04	447.89	446.36	326.57	373.21	340.42	320.93	288.53	55.51	61.53	60.38	63.11	61.2	59.31	61.19	57.94	59.56	57.45	58.08	54.71
DHX33	278	307	286	291	285	287	291	238	247	241	281	225	5.84	6.51	5.93	5.99	6.62	6.7	6.59	6.05	6.02	6.29	7.6	7.19
MEOX1	2	4	0	0	1	2	2	0	5	0	1	0	0.08	0.31	0	0	0.1	0.1	0.08	0	0.57	0	0.13	0
THSD7A	117	89	90	104	86	134	49	34	61	40	41	39	1.14	0.89	1.72	1.93	0.84	1.74	1.36	0.39	0.64	0.94	0.69	0.49
LIG3	346.18	299	305.94	410.15	277.07	424.62	383.69	303.45	255	308.26	305.41	231.11	7.71	8.04	7.84	14.12	6.77	13.45	10.66	14.21	13.34	18.56	12.43	9.84
RPAP3	363	284	372	376	286	410	428	324	363	333	260	257	17.17	12.19	17.41	16.56	13.7	19.26	19.25	19.54	20.31	19.66	16.66	17.57
ACSM3	20.67	13.53	12.03	14.29	7.15	14.43	19.71	6	5	2	5	5.58	1.22	2.5	0.63	1.03	0.62	1.21	1.22	1.6	1.55	0.21	0.66	0.41
REXO5	28	17	37	25	15	31	25	14	18	20	18	9	3.05	1.75	1.68	1.19	0.65	2.59	1.02	2.51	1.28	1.01	1.2	1.13
CIAPIN1	566	545	632	625	546	745	516	386	480	429	410	388	36.75	34.94	38.83	38.65	35.11	44.52	31.01	31.82	35.8	33.23	33.81	33.25
SPPL2B	699	717.3	880	909.23	625	769	664.67	551	537	540	620	445	36.72	34.68	55.05	55.52	35.4	52.63	45.39	46.53	39.8	43.88	41.54	26.3
FAM214B	319	405	482	428	363	581	367	333	213	249	295	216	15.45	15.5	20.06	19.52	16.75	21.61	13.8	17.04	10.07	11.28	17.88	10.85
COPZ2	403	339	408	395	358	434	473	380	452	371	376	325	75.57	55.09	67.81	66.04	58.18	62.57	75.04	84.62	98.4	67.06	92.48	66.46
PRKAR2B	266	328	429	357	316	593	299	235	311	200	254	279	7.82	8.83	12.3	9.45	9.16	15.72	8.15	8.24	9.87	6.64	8.98	10.5
MSL3	219	199	290	269	209	319	357	277	319	277	236	207	12.44	14.79	16.12	21.86	11.61	17.05	18.81	17.99	24.43	19.99	14.62	16.85
CREBBP	1868	1951	1624	1703	1674	2112	2702	2007	1995	1924	1848	1799	26.9	21.92	24.83	22.99	29.75	25.16	40.2	34.16	40.72	30.1	38.74	35.74
TSPOAP1	168	209	179	235	169	220	288	228	221	129	170	115	4.67	6.48	4.41	5.35	4.79	5.67	7.31	10.18	5.95	4.18	5.08	3.86
MPO	3	2	5	8	6	3	0	1	0	0	3	0	0.1	0.06	0.17	0.25	0.2	1.13	0	0.04	0	0	0.12	0
PON1	0	0	0	0	2	0	0	0	0	0	0	0	0	0	0	0	0.44	0	0	0	0	0	0	0
GCFC2	232.97	193	201	217	235	235	187	157	164	163	136	163	9.61	6.93	9.72	11.46	15.93	14.25	7.02	9.39	12.22	7.23	9.16	9.36
WDR54	227	276	181	200	273	230	104	69	115	117	130	100	27.51	31.61	22.19	21.45	33.84	25.6	12.93	11.07	18.28	16.53	18.57	16.29
CROT	337	268	284	355	274	411	280	217	254	271	236	226	15.16	12.79	11.49	14.46	12.24	16.02	15.85	12.07	11.16	12.05	15.87	12.02
ABCB4	1	5	5	3	6	7	0	2	0	1	0	3	0.05	0.13	0.15	0.15	0.27	0.18	0	0.07	0	0.23	0	0.11
KMT2E	1705	1692	1684	1893	1702	2481	1969	1674	1646	1610	1617	1388	37.6	35.21	38.8	41.24	35.86	50.61	43.81	47.76	45.41	43.77	49.98	36.58
RHBDD2	674	785	796	721	721	890	624	579	571	583	563	501	45.12	49.67	55.41	44.56	48.96	55.26	38.72	47.74	40.87	44.64	45.33	44.39
SOX8	102	97	121	131	75	132	71	63	51	45	61	20	3.08	2.83	3.57	3.66	2.36	3.79	2	2.55	1.68	1.41	2.2	0.68
IBTK	1280	1298	1171	1346	1134	1429	1377	1059	986	1078	854	926	23.48	21.16	21.2	21.57	20.2	23.57	23.55	23.84	18.94	21.89	19.38	21.13
ZNF195	128	134	132	112	137	140	130	70	68	100	105	100	6.21	7.29	6.08	4.11	6.15	7.44	6.3	5.81	4.52	6.36	10.01	5.41
MYCBP2	2144.8	1988.23	1467.19	1597.25	1589.91	2207	2499.99	1774.47	1836.27	2054.03	1458.85	1772.97	39.25	35.43	30.81	20.87	25.45	28.49	44.13	38.27	25.4	38.55	22.34	34.16
FBXL3	872	940.34	810.14	973.34	868.35	1065.89	1245.21	905.12	919.21	942.88	812.66	772.88	29.16	29.31	25.93	29.76	28.41	32.5	38.11	34.87	32.49	34.59	32.55	32.22
ITGAL	0	0	0	1	1	1	0	2	0	1	1	0	0	0	0	0.02	0.29	0.08	0	0.27	0	0.6	0.03	0
PDK2	493.7	454.48	575.45	521.54	413.86	617.67	664.9	577.3	641.5	587.57	523.94	519.01	21.65	17.14	32.03	26.69	19.57	26.4	36.95	48.26	40.23	36.21	26.62	31.48
ITGA3	204	220	144	291	301	301	236	194	165	158	168	145	5.68	5.21	3.91	7.14	6.47	7.75	6.99	6.57	7.1	4	4.56	4.47
ZFX	884	983	803	928	825	1045	1002	771	837	756	679	678	24.59	19.14	18.28	16.62	19.15	24.07	21.11	21.09	19.7	19.21	22.73	21.42
LAMP2	3469	3728	3267	3613	3470	4186	4091	3181	3487	3264	3074	3193	96.59	98.03	83.35	86.13	95.17	110.77	108.12	110.12	109.91	105.22	103.49	114.27
ITGA2B	34	30	22	31	29	20	28	19	21	11	17	3	2.25	1.61	1.49	1.19	2.76	1.06	1.29	2.09	0.91	1.18	2.31	0.16
ASB4	2	0	0	0	0	0	1	2	1	0	4	0	0.08	0	0	0	0	0	0.03	0.07	0.03	0	0.37	0
GDE1	1149	1123.93	1249	1156	994.85	1402	1346	919.95	1092	1091	965	1021	73.85	60.66	77.74	66.44	51.57	78.39	82.23	70.51	74.22	77.98	62.22	71.3
REX1BD	401	422	468	462	387	498	356	303	338	282	299	178	64.1	59.32	68.49	64.19	60.74	66.09	48.86	58.12	58.69	50.28	56.25	37.97
CRLF1	1382	1622	1194	1473.19	1645.21	1534.92	346	326.98	318	292	339	278	166.29	164.45	133.72	147.8	177.37	152.2	38.47	50.19	44.33	31.6	53.31	24.27
OSBPL7	180	233	228	252	168	194	224	168	147	125	144	101	6.39	8.87	9.05	12.29	6.52	9.93	7.83	6.38	6.25	8.41	6.05	4.63
TMEM98	1852	2081	2079	2022	1822	2315	2177	1675	1790	1737	1524	1655	201.95	225.34	217.24	236.83	193.91	240.91	228.25	242.49	244.15	215.15	209.33	216.53
YBX2	2	3	4	2	5	3	8	1	3	0	5	1	0.14	0.51	0.54	0.25	0.55	0.26	0.17	0.09	0.13	0	0.14	0.03
KRT33A	0	0	0	0	0	0	0	0	0	0	0	0	0	0	0	0	0	0	0	0	0	0	0	0
MAP3K14	682.11	672.78	615.75	605.71	491.81	527	399	353.49	327.83	449.85	402.75	337.9	16.63	15.02	15.32	14.12	12.42	11.47	8.99	10.31	9.63	12.57	12.87	11.12
ABCC8	3	0	0	0	0	0	0	0	0	0	0	0	0.06	0	0	0	0	0	0	0	0	0	0	0
CACNG3	0	0	0	0	0	0	0	0	0	0	1	1	0	0	0	0	0	0	0	0	0	0	0.07	0.08
TMEM132A	1467	1571	1637	1913	1550	1887	1316	1111	1382	1399	1174	1220	52.7	48.79	54.31	65.24	52.07	59.7	44.7	48.69	79.27	56.72	54.15	52.86
AP2B1	4626	4641	3964	5032	4474	4970	5387	4117	4344	4158	3577	3659	97.05	89.69	79.51	104.56	95.73	96.88	132.87	111.64	108.33	107.22	99.57	119.2
TAC1	1	0	0	0	0	0	0	0	0	2	0	0	0.14	0	0	0	0	0	0	0	0	0.28	0	0
ZNF263	762.71	822.68	794.44	856.04	673.93	804.6	678.65	613.34	642.5	611.16	523.35	467.63	42.83	49.29	41.87	41.87	41.26	41.11	34.88	40.6	39.76	32.53	40.79	38.94
CX3CL1	16	20	12	20	9	17	18	19	32	26	12	17	0.53	0.61	0.39	0.6	0.3	0.51	1.37	0.76	2.08	0.98	0.48	0.73
SPATA20	787	910	1007	1131	805	1034	970	700	831	796	731	670	36.14	38.33	53.92	49.65	39.05	45.4	46.81	42.26	47.05	43.39	41.86	39.46
CACNA1G	640	715	489	545	514	416	489	355	390.16	350.6	332	295	9.06	9.18	6.94	6.82	7.36	5.27	6.33	6.01	5.83	6.6	7.01	5.5
TNFRSF12A	782	989	845	1141	1316	944	753	634	532	776	695	511	104.17	121.85	108.65	135.98	177.05	113.48	92.4	101.26	77.36	119.41	113.06	89.09
DLX6	1	2	3	2	2	1	0	0	0	0	0	0	0.05	0.09	0.21	0.43	0.23	0.04	0	0	0	0	0	0
MAP3K9	22	44	14	32	42	40	39	32	40	46	32	41	0.29	0.57	0.13	0.47	0.55	0.53	0.42	0.46	0.49	0.48	0.36	0.62
RALA	627	547	649	722	586	734	696	550	660	564	562	495	25.59	20.5	25.33	26.85	23.01	27.05	25.7	26.39	28.39	25.71	27.97	26.52
BAIAP2L1	67.65	62	32.52	87	78	88	74	73.43	54	81.68	66	79.63	2.62	2.47	0.94	2.33	3.22	2.71	2.62	4.35	2.73	3.06	3.02	5.27
KDM7A	293	316	334	336	290	478	328	358	226	294	423	211	3.3	5.16	3.8	3.41	4.23	6.34	3.44	6.34	5.19	3.81	8.52	3.05
ETV1	646	834	689	928	909	1093	723	616	700	619	635	544	18.54	21.62	19.91	23.42	26.45	24.84	21.92	21.48	23.5	23.55	25.42	25.79
AGK	303.67	308	332	327.17	321	367.22	350.81	246.33	264	242.71	167.86	256	19.46	14.56	17.84	15.69	27.05	26.38	18.57	15.63	18.49	17.29	13.92	18.95
ALDH3B1	270	318	213	273	268	242	318	260	301	280	262	273	11.36	11.02	8.88	10.01	9.73	9.12	14.13	11.82	13.14	13.49	11.73	14.42
TTC22	0	0	0	2	0	0	0	0	0	0	0	0	0	0	0	0.1	0	0	0	0	0	0	0	0
PHTF2	1164	1086	1143	1519	1192	1493	1153	820	956	1005	892	777	33.18	27.71	28.03	37.41	32.1	35.52	28.01	32.85	27.59	30.68	27.68	28.38
CCL26	6	12	11	12	1	1	7	5	2	2	1	1	1.77	2.4	2.36	2.39	0.22	0.2	2.3	1.32	0.48	0.51	0.27	0.28
FARP2	796.89	829.71	770.37	822.55	741.86	922.64	888.58	799.92	787.07	771.21	784.3	764.23	19.49	21.06	23.76	18.1	18.76	22.11	25.12	22.98	21.23	27.23	29.16	26.22
USH1C	0	0	1	1	0	1	0	3	0	5	1	0	0	0	0.77	0.13	0	0.05	0	0.19	0	0.74	0.15	0
GGCT	356	339.17	382.8	384	316.9	353	311	237.98	256	254	231.65	233.13	40.34	36.27	43.1	40.23	35.7	36.73	33.64	32.94	31.79	34.27	32.54	34.36
DBF4	103	79	92	96	78	110	125	134	101	88	94	70	7.16	7.12	3.87	5.06	4.32	4.77	8.2	9.61	8.79	5.38	7.9	4.1
TBXA2R	36	40	34	29	32	33	18	14	26	15	21	20	1.7	1.56	1.4	1.1	1.33	1.26	0.9	1.16	1.19	0.72	1.07	1.08
IFRD1	676.75	719.03	724.48	743.2	712.86	947.85	502.28	408.87	421.42	461.29	432	373.32	37.19	38.71	38.94	38.98	36.83	46.21	26.41	28.99	29.72	26.74	34.09	25.88
LGALS14	0	0	0	0	0	0	0	0	0	0	0	0	0	0	0	0	0	0	0	0	0	0	0	0
COX10	112	143	118	126	129	134	150.98	107	120	149	118	92	5.29	8.58	7.45	7.4	7.54	5.73	8.04	8.92	6.82	11.05	8.12	6.13
GTF2IRD1	318	348	334	363	277	475	405	266	319	278	268	300	13.12	10.39	13.18	10.81	9.53	15.5	16.39	12.48	12.73	12.56	12.53	13.41
PAF1	952	992	974	982	753	949	1025	798	845	869	737	701	52.77	48.76	57.79	56.49	41.59	55.81	53.68	61.47	48.99	59.78	52.55	48.08
VPS41	948	1005	981	1097	897	1308	1315	927	1007	1049	910	912	52.95	46.28	56.31	51.95	53.72	69.15	77	63.73	65.29	72.62	49.02	68.27
ARHGAP44	60	72	38.93	80	61	63	40	42	28	13	18	35	1.53	1.69	0.97	1.85	1.81	1.45	0.97	1.42	0.77	0.41	1.16	1.32
ELAC2	544	506	619	552	452	595	533	507	463	453	462	426	21.66	24.14	21.02	17.83	18.72	22.16	21.69	22.18	25.15	20.06	19.74	22.17
SCIN	6	4	2	11	7	4	1	1	0	3	0	1	0.22	0.15	0.08	0.42	0.95	0.16	0.04	0.29	0	0.74	0	0.43
ARSD	221	204	233	226	208	206.65	239	182.43	219	203	222	199	5.87	5.76	5.51	4.74	4.45	4.3	6.31	6.66	6.14	4.89	7.97	5.58
PNPLA4	223	201	177	173	149	229	261	194	140	180	160	181	23.94	13.88	15.28	13.68	13.87	21.99	27.57	20.58	13.32	16.37	16.6	24.23
MYH13	0	0	0	0	0	0	0	0	0	0	1	0	0	0	0	0	0	0	0	0	0	0	0.02	0
ADIPOR2	1303	1276	1290	1223	1099	1459	1540	1116	1184	1107	1060	951	35.7	31.77	34.18	31.11	29.45	36.2	39.74	36.54	34.75	34.14	34.63	33.86
CDKL3	33.71	34.75	31.33	42.48	42	33.27	18.93	29.04	18.3	38	8.3	30.45	5.63	5.59	3.79	6.06	8.11	3.77	1.69	5.89	3.82	5.83	2.42	10.03
UPP2	2	0	0	0	0	0	0	0	0	0	0	0	0.09	0	0	0	0	0	0	0	0	0	0	0
PRSS21	0	1	0	0	0	0	0	0	0	0	2	0	0	0.15	0	0	0	0	0	0	0	0	0.57	0
MARK4	609	786	837	873	724	841	907	691	831	638	667	692	47.55	48.09	48.09	48.98	48.91	58.65	53.33	43.37	51.94	41.73	50.04	66.99
PROM1	1	6	2	2	9	8	0	0	0	0	0	0	0.08	0.2	0.13	0.05	0.35	1.53	0	0	0	0	0	0
CCDC124	513	583	566	659	538	575	614	482	522	434	419	405	72.03	73.19	76.16	81.65	72.43	70.25	77.27	83.62	76.7	70.27	69.04	71.3
CEACAM21	0	0	0	0	0	0	0	0	0	0	0	0	0	0	0	0	0	0	0	0	0	0	0	0
PAFAH1B1	3052	2972	2766	3200	2732	3873	3574.79	2747	2738	2688	2612	2231	72.62	71.77	61.42	70.08	63.01	99.37	82	86.01	71.86	83.55	68.78	77.88
NOS2	1	2	0	0	0	0	0	2	1	1	0	2	0.03	0.05	0	0	0	0	0	0.06	0.04	0.04	0	0.08
DNAH9	0	0	0	0	0	0	0	0	0	2	2	1	0	0	0	0	0	0	0	0	0	0.08	0.82	0.01
KIAA0100	3494.71	3494.06	3178.64	3655.99	3075	3831.99	3982.17	2940	3400	3175.96	2894.65	2950.3	58.47	49.73	57.92	58.19	48.14	56.57	61.37	57.15	56.78	56.5	61.55	65.1
SLC13A2	0	0	0	0	0	0	0	0	0	2	1	0	0	0	0	0	0	0	0	0	0	0.23	0.06	0
GAS7	1130	1249	933	1256	1286	1034	473	347	354	421	407	400	21.08	19.89	15.76	19.27	20.65	15.34	8.65	8.37	7.68	8.91	8.41	11.07
TRAPPC6A	86	117	95	109	129	91	115	75	109	47	73	82	18.62	22.42	19.94	20.16	26.83	17.56	23.26	19.02	29.29	12.13	18.86	21.72
MATK	0	0	0	0	0	0	0	0	0	0	0	0	0	0	0	0	0	0	0	0	0	0	0	0
CEACAM7	0	0	0	0	0	0	0	0	0	0	0	0	0	0	0	0	0	0	0	0	0	0	0	0
CD79B	0	2	2	0	2	1	0	2	0	3	2	0	0	0.2	0.22	0	0.22	0.1	0	0.26	0	0.38	0.27	0
SCN4A	2	1	0	1	4	0	2	0	0	0	1	0	0.03	0.01	0	0.01	0.05	0	0.02	0	0	0	0.02	0
ST7L	373.54	303.54	301.3	348.74	245.47	371.43	355.92	252.06	276.08	252.87	256.72	241.2	21.74	14.8	17.24	14.92	13.09	20.84	18.28	19.48	14.45	11.87	15.66	19.33
TKTL1	5	1	0	0	0	0	0	0	0	0	0	0	0.28	0.04	0	0	0	0	0	0	0	0	0	0
PAX6	1	0	0	2	3	0	0	0	2	0	1	0	0.11	0	0	0.17	0.31	0	0	0	0.2	0	0.13	0
RPUSD1	154	173	213	196	179	178	151	141	150	131	158	133	9.29	10.77	12.25	10.76	10.61	10.51	8.48	10.05	9.35	11.1	11.67	9.79
RHBDF1	488	576	604	747	551	637	564	459	425	403	479	371	28.69	26.4	32.49	38.63	24.17	32.13	27.56	31.01	25.32	22.56	26.55	26.07
LUC7L	816	839	1167	1305	719	1208	778	648	551	443	696	422	72.71	83.23	98.84	90.42	71.95	96.55	60.5	71.58	50.16	48.96	70.12	47.67
CACNA2D2	14	10	12	19	6	9	4	2	14	7	8	3	0.53	0.19	0.44	0.54	0.22	0.17	0.16	0.11	0.63	0.25	0.32	0.12
BAIAP3	3	10	7	7.01	6.01	17.07	3	1	8	13	8	10.01	0.43	0.62	0.17	0.16	0.82	0.36	0.07	0.03	1.39	2.18	0.3	1.27
TSR3	416	423	376	397.99	407.99	502.93	517	367	447	369	397	381.99	44.25	40.92	38.95	38.23	43.12	48.44	50.6	46.61	50.89	44.29	50.23	51.4
PIGQ	472.53	547.81	595.78	549.78	513.04	617.52	523.93	472.53	458	414.5	410	411.5	23.23	26.22	30.07	22.05	25.57	28.88	21.43	23.28	21.41	21.88	24.07	23.94
CRAMP1	681.23	803	753.29	755.11	624.91	869.22	760.53	668.33	696.72	609.31	677.2	513.7	10.6	11.18	11.2	10.29	11.01	12.8	10.16	11.61	10.99	9.5	12.61	15.83
TEAD3	931	882	919	944	879	1018	858	771	671	642	787	646	34.38	29.92	33.09	31.46	32.04	33.88	29.88	34.5	26.83	26.87	34.97	30.57
SELE	0	0	0	0	0	0	0	0	0	0	0	0	0	0	0	0	0	0	0	0	0	0	0	0
DNAJC11	648.61	672.55	689.92	731.63	595.2	782.22	858.57	586.66	698.9	678	641.66	542	26.69	28.94	32.11	29.31	29	26.92	33.88	32.73	30.3	31.77	33	29.75
FMO3	36	53	42	71	60	37	59	56	74	62	67	73	2.01	2.7	2.28	3.57	3.3	1.86	3.05	3.73	4.46	3.91	4.5	5.22
MYLIP	179	231	178	227	286	228	159	158	211	155	177	188	6.41	7.58	6.22	7.32	10.1	7.41	5.28	6.75	8.16	6.27	7.62	8.62
NOX1	2	0	1	0	0	6	8	6	0	0	1	1	0.14	0	0.05	0	0	0.37	0.9	1.15	0	0	0.06	0.31
E2F2	8	3	15	10	3	5	12	4	4	3	0	0	0.16	0.06	0.3	0.18	0.06	0.09	0.23	0.1	0.09	0.07	0	0
PSMB1	821	880	975	994	883	1047	1088	761	931	868	835	750	127.1	123.74	147.47	137.07	135.01	145.51	155.71	140.77	155.4	153.07	155.97	150.74
SYN1	27	60	38	41	51	37	19	17	18	11	20	21	1.54	2.8	1.82	2.86	3.68	1.72	1.82	1.5	1.12	0.7	1.48	1.36
JARID2	317	355	331	314	340	341	423	336	341	357	327	281	6.39	5.72	5.83	5.04	5.97	5.49	6.99	7.18	6.48	7.36	6.92	6.47
CDKL5	387	379	302	392	417	499	411	299	333	336	293	300	3.43	3.45	2.66	3.01	3.81	4.41	3.46	3.34	3.98	3.17	3.86	3.43
CAMK1G	109	156	89	121	156	145	119	76	111	78	85	87	7.27	7.45	4.37	5.37	8.04	7.6	6.93	6.65	10.54	5.11	5.89	5.24
CDK11A	314.3	361.89	476.35	505.77	320.48	414.55	447.23	367.43	321.16	320.78	323.7	277.28	22.08	24.09	38.31	34.2	24.74	28.1	31.5	31.93	22.16	26.63	28.25	26.4
NADK	986	869	1022	1075	729	1127	1041	847	964	868	871	827	40.49	35.05	45.63	41.79	25.49	37.77	36.15	39.79	43.84	35.29	44.99	37.09
TFAP2B	0	0	0	0	0	0	0	0	0	0	0	0	0	0	0	0	0	0	0	0	0	0	0	0
TFAP2D	0	0	0	0	0	0	0	0	0	0	0	0	0	0	0	0	0	0	0	0	0	0	0	0
DLEC1	5.19	11.21	4	7.94	6.13	7.41	2.11	5.01	1	1.06	1	0	0.12	0.2	0.09	0.11	0.09	0.23	0.04	0.16	0.03	0.05	0.04	0
CYTH3	1375	1303	1345	1601	1207	1619	1837	1310	1360	1297	1208	1109	34.79	29.27	32.53	35.47	29.41	35.13	47.42	49.73	35.63	35.68	35.43	35.11
ADAM22	514	531	468	515	496	591	694	466	467	392	373	345	6.79	6.46	8.55	7.39	6.76	8.56	12.05	9.2	8.29	7.1	6.69	8.27
SYPL1	938	934	987	1119	977	1206	1273	917	909	1007	792	774	50.35	45.85	56.32	54.23	51.53	60.1	63.3	58.74	53.12	61.27	51.16	53.01
CYB561	71	92	88	83	95	85	70	62	62	62	59	63	2.66	3.11	4.45	3.13	4.94	2.79	3.32	2.79	3.18	3.5	3.7	3.04
SPAG9	1997	2088	1788	2372	1977	2487	2532	1872	1966	1832	1687	1622	46.47	41.27	36.81	50.39	40.47	57.33	52.07	50.16	44.16	43.79	43.62	44.12
CELSR3	44	69	57	73	71	72	40	54	51	36	38	35	0.82	0.85	0.5	0.8	0.66	0.67	0.45	1.13	0.71	0.98	0.4	0.77
AASS	219	238	249	281	210	321	359	261	323	315	326	276	7.25	7.19	9.1	8.5	6.72	11.53	10.92	11.15	12.02	11.47	13.19	11.72
PLEKHG6	1	2	0	2	0	0	0	0	7	3	2	0	0.09	0.08	0	0.13	0	0	0	0	0.37	0.29	0.21	0
SS18L2	116	110	120	112	119	112	113	105	101	107	101	70	14.65	12.63	14.74	12.98	14.77	12.67	13.16	15.81	13.74	15.36	15.39	11.34
MPND	104	118	108	121	98	104	114	74	85	88	69	78	8.62	9.02	10.45	12	9.25	9.8	10.31	8.14	6.96	7.58	6.15	9.41
MGST1	328	386	325	318	358	338	538	461	548	595	558	510	50.05	54.65	50.89	42.88	64.41	48.19	76.86	100.28	96.05	120.92	102.39	101.42
CRY1	563	479	595	703	542	864	497	334	348	370	305	272	25.67	18.92	21.92	32.99	20.71	32.41	18.43	16.73	13.69	16.78	14.58	16.27
PGLYRP1	0	0	0	0	0	0	0	0	0	0	1	0	0	0	0	0	0	0	0	0	0	0	0.26	0
NFIX	10708	10755	10587	11658	9196	12372	9020	7781	7683	6394	6658	6041	339.85	306.52	308.4	327.74	273.43	334.82	250.95	292.05	268.15	230.38	253.79	248.13
ST3GAL1	3374	4020	3169	3514	3318	3780	4673	3724	4357	4488	4445	4347	64.02	66.93	53.02	62.48	58.55	58.56	82.13	77.88	84.96	94.16	93.92	108.9
MMP25	3.34	0	4.29	11.02	6.64	3.19	0	2.21	3.09	0	2	2.12	0.1	0	0.12	1.14	0.19	0.08	0	0.08	0.3	0	0.53	0.08
IL32	70	77	37	133	108	68	85	43	38	98	55	42	14.43	12.45	6.06	21.36	20.15	10.46	16.61	7.67	6.92	21.08	12.88	11.35
PKD1	5063.1	5840.41	4501	5745.54	5831.89	5644.57	4136.77	3516.78	3340.65	3365.41	3466.3	3133.75	82.5	89.87	79.06	94.85	94.99	78.54	63.93	66.51	61.93	58.32	80.11	56.25
MAPK8IP2	21	10	8	18	16	20	22	15	16	9	16	7	0.39	0.17	0.14	0.31	0.29	0.33	0.38	0.34	0.32	0.19	0.36	0.17
MED24	898	974	947	1104	843	1079	997	921	886	862	816	744	47.54	47.7	49.05	61.48	38.18	55.63	47.72	55.74	50.1	58.12	54.92	49.53
RHOBTB2	505.82	510.82	502.42	582.23	496.36	473.36	610.97	554.41	538.42	444.34	407.73	386.25	10.7	9.88	10.1	11.23	10.24	10.62	15.85	15.32	13.59	10.45	12.55	11.05
HEATR5B	399	370	430	411	364	496	463	409	359	347	407	312	6.22	5.13	6.53	5.93	5.43	7.28	7.52	8.49	5.87	6.36	8.3	6.04
SEC62	3870	3911	3490	4082	3594	4021	4912	3633	4114	3674	3268	3357	135.88	138.54	120.21	141	134.34	119.1	175.42	164.73	180.03	146.64	144.1	166.65
RPS20	9939	11198	9705	11226	10146	10197	12059	8264	10391	8760	8703	7521	3655.13	3667.05	3432.58	3709.23	3630.31	3290.11	4029.35	3601.54	4083.99	3717.79	3877.76	3556.98
CSDE1	10294	10023	9188	10969	9804	11412	12649	9084	9924	9749	8027	8627	318.54	285.92	273.65	304.8	313.82	313.39	372.73	341.98	341.4	360.64	333.66	364.17
UBE3C	1878	1976	1758	2131	1883	2265	2184	1641	1744	1800	1586	1521	38.76	38.26	37.29	39.62	38.72	51.74	41.72	40.05	39.84	41.69	39.29	39.93
REV3L	2071.91	2151.96	1623.97	2006.98	1979.94	2692.99	3805.96	3086.99	3022.97	3400.94	2922.96	2847.99	24.74	31.22	23.42	21.78	30.15	38.39	55.29	57.22	53.37	71.04	56.79	60.98
TENM1	5	1	4	11	4	10	8	10	13	14	18	14	0.04	0.01	0.03	0.08	0.03	0.07	0.06	0.1	0.6	0.13	0.69	0.14
PAX7	0	2	1	1	0	1	0	0	0	0	0	0	0	0.03	0.02	0.02	0	0.05	0	0	0	0	0	0
MASP2	11	17	8	16	10	6	11	10	3	4	12	11	0.5	0.71	0.36	0.66	0.45	0.25	0.47	0.55	0.15	0.21	0.66	0.65
IYD	0	0	0	4	1	0	0	0	0	0	0	0	0	0	0	0.05	0.01	0	0	0	0	0	0	0
FAM76A	104	115	102	130	98	124	100	122	89	77	84	73	4.99	4.49	4.63	4.88	4.95	5.3	4.65	7.84	4.82	4.61	4.92	5.86
TRAF3IP3	0	0	2	0	0	1.12	0	0	0	0	0	0	0	0	0.77	0	0	0.06	0	0	0	0	0	0
POMT2	289	343	379	422	324	412	275	317	264	297	220	236	7.09	9.81	9.53	9.55	11.71	10.73	6.78	10.88	9.03	9.08	5.77	7.51
VTA1	1104	1004	1098	1132	905	1305	1772	1210	1457	1385	1104	1062	63.54	52.24	58.53	57.65	50.5	65.02	95.11	84.31	87.48	91.05	73.79	79.56
MLXIPL	0	0	0	0	0	0	0	0	0	0	0	0	0	0	0	0	0	0	0	0	0	0	0	0
BAZ1B	1544	1589	1472	1588	1349	1778	1765	1465	1566	1355	1398	1276	28.28	27.83	26.89	26.34	24.64	29.38	30.66	31.83	31.07	27.8	31.13	29.94
RANBP9	1116.36	1067.78	1033.22	1270.22	1096.62	1330.96	1232.09	1078.27	1020.97	1058.47	940.38	888.86	38.12	33.02	35.41	37.52	35.5	40.83	38.82	42.32	38.23	40.42	38.14	41.01
ETV7	2	2	0	1	0	3	0	1	0	0	1	4	0.17	0.16	0	0.09	0	0.21	0	0.12	0	0	0.1	0.44
SPRTN	198.23	198.54	181.16	200.51	164.31	215.11	256.01	208.84	207.03	254.2	195.74	177.09	9.2	6.28	8.23	6.73	5.89	10.97	9.89	9.01	7.43	12.29	8.24	11.34
EEF1AKNMT	432	341	476	443	361	467	541	441	527	506	515	471	17.36	12.47	17.78	18.42	13.44	18	16.7	18.15	22.14	22.28	24.41	24.61
DYRK4	326	329	306	326	348	283	240	189	215	201	188	233	60.45	61.7	58.42	62.56	73.05	54.44	45.09	46.13	45.16	48.35	45.65	62.59
ZNF207	2021	2109	2367	2281	2033	2625	2184	1690	1616	1900	1816.76	1554	100.07	97.49	116.84	98.57	99.64	120.15	102.42	101.6	87.67	104.67	106.87	100.02
UQCRC1	1275	1372	1358	1542	1397	1537	1498	1247	1241	1389	1282	1187	106.97	107.37	120.78	124.05	105.65	121.15	121.82	130.99	128.4	142.33	168.96	138.86
STARD3NL	328	366	425	410	364	535	474	353	419	465	405	413	26.4	27.15	32.33	27.44	29	37.01	37.36	33.26	35.08	42.75	39.17	44.66
CD9	922	1181	725	893	1047	869	1107	1039	1213	674	802	739	90.16	101.96	68.1	82.2	98.07	79	104.76	119.25	128.7	73.12	92.4	88.95
HHATL	0	0	3	0	1	0	0	0	0	0	0	0	0	0	1.36	0	0.13	0	0	0	0	0	0	0
NCAPD2	648.28	625	584	703	579.74	690.33	780.08	541	711.6	616	541	544.2	18.31	20.83	17.32	21.67	19.41	19.97	22.35	20.01	21.57	21.48	20.87	18.49
IFFO1	285	265	452	421	243	494	455	382	389	254	398	299	12.1	10.75	20.35	17.41	10.74	19.49	18.88	20.02	18.37	13.21	21.45	16.52
GIPR	0	1	3	2	0	1	0	0	0	1	0	1	0	0.03	0.55	0.16	0	0.08	0	0	0	0.1	0	0.11
PHF7	41	20	15	37	22	21	44	24	27	22	20	20	3.46	1.51	3.04	3.72	2.03	1.82	7.39	3.25	4.22	2.59	2.01	2.51
SEMA3G	7	2	2	15	3	7	1	0	4	3	3	0	0.33	0.25	0.04	0.31	0.06	0.13	0.02	0	0.09	0.07	0.08	0
NISCH	2696	2839	3243	3774	2540	3687	2569	2198	1851	1708	2036	1436	85.82	73.1	98.18	110.21	74.74	105.93	70.61	80.99	55.75	52.48	80.81	54.59
STAB1	5	6	5	17	3	11	0	0	1	0	4	1	0.23	0.21	0.06	0.33	0.09	1.47	0	0	0.01	0	0.22	0.06
FUZ	170.12	164.44	183.22	146.36	142	162.67	135.42	123.82	182.14	128.97	160.8	108.35	12.78	13.54	14.62	13.71	12.26	13.05	9.59	11.69	16.19	10.84	15.08	10.68
SLC6A13	0	0	0	0	0	0	0	0	0	0	0	0	0	0	0	0	0	0	0	0	0	0	0	0
IDS	1293.8	1329.61	1008.35	1236.57	1397.79	1429.18	999.17	780.77	820.57	884.32	749.46	755.57	34.93	31.18	26.56	28.89	33.54	34.04	25.31	23.25	24.84	26.12	25.67	26.41
PRSS3	0	1	0	0	1	0	0	3	0	3	0	0	0	0.17	0	0	0.18	0	0	0.67	0	1.29	0	0
ZNF200	154	141	128	170	138	143	156	89	115	89	115	93	6.91	5.53	4.76	6.85	6.25	5.83	6.14	4.23	5.57	4.79	6.41	5.37
CD4	689	747	602	644	599	606	674	538	628	496	417	490	33.22	30.29	23.57	29.82	28.77	22.3	28.47	30.9	38.66	28.34	22.37	29.92
LRRC23	126	141.11	116.6	126.61	122.25	96.94	108.75	84	94.58	93	68.67	81	13.36	13.87	11.96	12.94	13.22	10.06	11.19	11.17	12.05	14.43	9.45	11.35
BTK	0	0	0	0	0	0	0	0	0	0	0	0	0	0	0	0	0	0	0	0	0	0	0	0
HFE	153	166	170	169	133	152	140	107	111	92	94	118	8.29	9.26	8.22	8.4	6.42	7.81	6.54	6.02	6.74	4.35	4.24	8.8
SCMH1	544	516	555	636	538	699	510	426	439	442	422	416	19.81	17.83	22.94	23.14	19.77	23.22	20.27	19.28	17.85	18.45	19.92	20.24
FYN	640	707	594	796	703	830	1091	809	924	995	837	855	55.55	56.87	45.25	65.24	52.28	80.02	81.63	91.82	103.82	111.55	75.53	90.81
HIVEP2	2101	2337	1548	2056	2282	2462	1493	1318	1219	1265	1312	1217	22.33	22.74	16.03	19.66	23.78	23.59	14.73	16.6	13.84	15.03	16.8	16.45
FMO1	28	36	30	47	24	40	84	91	120	87	88	107	2.3	2.28	2.17	2.67	1.45	3.13	4.72	7.2	15.16	5.2	5.86	11.64
ELOA	795.58	768.18	765.39	742.97	653.53	893.45	1037.31	826.16	882.35	872.87	808.27	720.73	21.41	18.83	19.53	18.62	18.74	20.45	27.74	26.25	27.58	30.14	27.52	26.63
LYPLA2	467	574	611	553	507	587	458	368	407	423	439	326	36.95	40.73	46.95	39.73	40.03	39.72	33.09	34.79	32.91	35.9	41.88	31.65
CLCN6	612	600	671	652	543	719	635	563	442	450	502	449	13.43	11.97	15.1	14.94	11.06	14.36	16.05	14.99	12.83	10.76	14.94	12.23
MRC2	25912.8	30713.9	24315.1	28730.1	29247.9	28651.2	20765.2	17827.6	18497.6	16522.4	16726.4	15830	492.68	547.49	483.29	496.81	553.39	490.4	365.35	404.3	376.55	352.41	385.28	377.98
NME1-NME2	52.33	72.67	24.41	79.23	50.12	49.17	29.05	41.73	60.52	11.21	45.3	43.59	6.83	8.62	3.1	9.32	6.43	5.75	3.5	6.49	8.51	1.69	7.13	7.3
SLC6A7	0	0	0	0	0	0	0	0	0	0	0	0	0	0	0	0	0	0	0	0	0	0	0	0
TSPAN9	3688	3987	3432	3828	3383	3526	3119	2366	2814	2222	2307	2089	95.47	94.17	86.19	96.08	92.62	88.92	75.88	72.9	89.75	64.94	80.11	75.58
BTBD7	756	737	775	817	673	939	1050	837	872	772	784	776	10.19	8.35	9.85	11.33	13.93	11.11	13.03	14.41	15.8	26.24	17.27	24.04
APBA3	162	202	231	206	183	259	151	128	168	119	109	114.26	16.18	17.67	24.12	15.68	13.99	22.91	19.17	14.7	18.53	15.32	17.47	17.04
MKS1	183	195	163	158	128	203	198	130	124	113	125	123	10.86	10.87	9.99	9.45	8.86	12.88	12.33	10.57	8.58	8.16	9.29	10.98
ABHD5	351	307	371	296	311	352	373	368	339	424	397	454	17.54	15.31	18.52	13.72	15.12	18.04	19.21	21.14	21.52	24.41	24.61	30.96
ANOS1	520	431	506	558	444	691	249	236	221	225	282	250	9.59	7.64	8.3	9.04	7.83	11.39	3.89	4.74	4.59	4.27	6.94	5.38
AKAP8L	1257.89	1531.4	1831.6	1885.6	1245.43	1779.25	1438.13	1259.94	1118.51	1000.59	1082.54	840.21	78.94	87.94	117.46	113.37	77.1	107.53	92.56	101.88	83.74	69.67	96.83	72.02
MBTD1	687	777	625	723	659	854	783	521	629	567	429	542	15.69	15.22	12.9	13.91	13.87	17.23	15.97	13.21	15.29	13.67	11.09	15.09
UTP18	340	316	328	322	273	377	427	324	338	316	340	269	21.75	17.93	20.11	19.09	17.23	21.74	24.79	24	22.65	23.67	25.41	21.4
RNF216	1095	1215	1170	1220	1178	1318	1300	1093	1166	935	985	997	20.36	20.66	21.25	20.74	21.61	23.05	25.77	24.5	23.39	19.59	22.68	24.91
TTC19	406.33	368.88	370.29	420	398	554	383	374.28	350	367	306.61	286	17.82	13.99	15.1	15.72	17.93	21.6	20.37	20.27	15.49	17.62	15.45	15.26
PTBP1	3951	4129	4497	4505	3767	4845	4264	3322	3247	3333	3276	2754	149.79	160.38	167.87	173.74	139.55	174.33	153.3	158.86	135.16	146.25	147.66	142.53
DPF1	17	30	29	31	11	7	10	7	18	3	9	9	1.72	1.74	2.3	2.91	0.79	0.72	0.46	0.87	1.08	0.42	1.61	1.51
SYT7	61	101	36	72	87	56	17	23	29	27	35	18	2.23	2.03	0.95	1.64	2.11	1.09	0.42	0.6	1.57	0.93	0.92	0.51
LARS2	426	537	506	458	427	492	577	461	563	493	468	389	10.65	12.26	11.94	10.23	10.25	10.55	14.74	13.83	15.14	13.59	15.47	11.96
PIK3C2A	1169	1142	987	1078	1098	1414	1409	1035	1016	1158	1111	987	19.67	17.3	15.84	19.97	16.64	29.45	26.89	20.46	20.39	21.08	20.94	19.42
PLAUR	336	492	278	402	595	382	248	209	188	308	241	216	30.12	41	28.59	40.82	54.38	33.39	20.48	24.22	20.49	35.53	27.29	24.35
ANLN	169	102	166	105	80	166	245	129	139	65	52	42	5.02	3.44	6.39	3.95	3.29	4.55	5.17	4.67	5.17	4.11	2.92	1.55
WIZ	1053	1091	1119	1122	964	1269	1185	985	984	1037	910	1009	26.01	24.22	27.16	24.42	24.1	27.78	26.38	28.36	24.26	27.57	25.8	31.25
RABGAP1	1520	1448	1461	1635	1330	1695	1901	1505	1544	1406	1326	1322	34.94	30.69	33.83	34.53	29.55	36.32	39.25	43.15	37.81	33.88	35.27	41.58
DCN	36686	37777	34270	31864	31685	36603	62501	43682	49230	45130	35632	36762	3364.79	3232.03	2970.4	2605.8	2873.19	2926.63	5274.04	4977.71	5031.07	4614.28	3945.84	4354.86
QPCTL	106	113	87	125	145	93	114	51	105	101	92	62	6.75	5.56	4.57	6.06	8.56	4.51	5.69	3.68	6.57	6.32	6.31	4.28
PPP5C	1035	948	1035	1180	918	1119	1060	885	850	809	837	719	56.62	54.13	56.84	62.83	50.16	58.04	60.77	62.35	52.59	54.96	55.64	49.68
CEP68	473	396	483	471	407	557	589	445	420	378	435	395	8.84	7.1	9.77	7.82	9.63	9.61	9.96	11.01	8.35	9.63	9.62	9.21
MAP4K3	779	722	684	830	777	982	1674	1055	1038	1129	904	793	20.76	20.73	17.69	19.33	20.19	23.87	42.77	33.66	29.2	37.88	30.67	28.04
ZBTB32	0	5	2	0	0	4	1	0	3	3	2	3	0	0.6	0.13	0	0	0.24	0.06	0	0.22	0.23	0.16	0.26
TYROBP	0	0	0	0	0	0	0	0	0	2	0	0	0	0	0	0	0	0	0	0	0	0.85	0	0
TMEM159	159	192	153	203	191	203	262	212	220	199	184	195	18.94	22.95	21.3	20.86	22.27	21.77	32.53	31.93	31.98	34.02	29.13	35.23
GABRA3	0	0	0	0	0	0	0	0	0	0	0	1	0	0	0	0	0	0	0	0	0	0	0	0.04
BRCA1	64	51	50	32	40	42	75	34	50	32	31	18	3.14	1.97	2.99	0.98	1.8	2.09	1.61	3.52	1.63	1.63	1.42	1.49
ERCC1	868.05	1049.94	927.12	1034.41	965.61	944.97	755.81	550.62	515.12	568.85	536.9	459.12	69.3	71.31	69.92	70.46	71.95	63.34	55.58	48.53	45.73	53.27	47.07	45.67
CD22	4	2	1	1	2	1	0	0	0	0	1	0	0.87	0.54	0.04	0.28	0.54	0.29	0	0	0	0	0.05	0
SEMA3B	547	638	638	664	505	667	666	531	497	552	622	493	27.1	25.82	30.42	25.48	21.75	26.11	28.22	30.67	23.61	29.14	34.32	28.69
MBTPS2	704.81	782.51	660.55	736	704.79	749.58	719.27	589.44	641.87	627.52	529.55	504.63	17.8	17.63	15.9	15.97	16.97	16.44	17.27	17.25	16.82	17.47	16.1	16.39
PRICKLE3	60.39	87.8	77.33	104.5	60.6	88.51	62.62	59.71	62.41	45.17	41.31	48.16	4.04	6.71	4.7	6.13	4.42	7.49	5.11	6.72	4.86	4.15	2.75	5.33
LTF	0	0	1	0	0	2	4	0	0	0	0	0	0	0	0.04	0	0	0.1	1.23	0	0	0	0	0
EXTL3	1163	1232	1145	1340	1136	1603	1388	1217	1370	1279	1221	1161	25.35	19.77	16.28	23.23	19.01	27.07	21.22	25.47	33.38	23.48	23.89	33.1
NR1H4	0	0	0	0	0	0	0	0	0	1	0	2	0	0	0	0	0	0	0	0	0	0.09	0	0.21
ELOVL5	2120	2378	2131	2158	2001	2612	2895	2050	2193	2135	1849	2069	84.82	87.13	83.2	77.96	79.03	94.31	107.46	98.04	95.53	97.54	89.11	106.19
ALOX5	0	0	0	1	0	0	0	0	0	2	0	0	0	0	0	0.05	0	0	0	0	0	0.11	0	0
KDM5D	0	0	0	0	0	0	0	0	0	0	0	0	0	0	0	0	0	0	0	0	0	0	0	0
CALCOCO1	2102	2469	2390	3068	1986	2424	2925	2283	2522	2282	2338	2035	108.2	116.55	108.67	146.82	110.24	109.07	134.46	145.66	132.76	139.32	159.8	147.74
UBR7	531	452	518	518.61	458	710.96	434.18	362	397	334	327	315	16.54	14.29	15.74	16.75	15.67	22.08	13.9	15.63	13.36	12.26	12.25	14.04
MAP4K5	1777	1867	1607	2143	1816	2352	2005	1546	1484	1500	1309	1183	75.42	71.25	64.28	83.26	79.22	76.23	71.98	83.13	77.19	61.67	65.8	66.72
EHD3	426	441	353	430	437	479	655	566	627	593	534	656	9.41	8.94	7.61	8.56	9.53	9.55	13.44	14.93	14.97	14.79	14.19	18.57
PSMC4	777	784	826	866	741	1026	761	586	706	694	746	592	53.48	50.41	56.79	55.24	49.38	64.12	50.48	47.83	57.07	56.3	61.78	55.72
MAN2B2	744	836	837	862	738	893	923	794	817	863	670	778	17.19	17.61	19.99	18.47	18.65	18.97	21.25	22.22	22.92	24.82	20.06	24.96
SLC7A14	18	22	5	12	5	10	6	4	2	6	4	2	0.18	0.21	0.05	0.11	0.05	0.09	0.06	0.05	0.02	0.07	0.05	0.03
CLDN11	705	794	756	593	602	671	555	375	384	361	326	316	34.37	33.18	33.9	27.04	26.99	31.3	29.78	20.59	19.18	17.46	22.26	23.95
SLC25A39	615	671	799	742	596	823	697	538	614	570	490	529	49.42	49.05	62.13	54.05	45.61	59.4	51.24	52.49	51.23	50.87	47.87	53.65
MVP	2728	3032	2930	3103	2497	3009	2755	2471	2443	2397	2642	2380	111.18	111.81	115.27	111.32	98.67	110.65	103.55	117.95	107.58	108.31	130.31	123.7
NUB1	704	772	762.99	855	708.94	809.97	977.61	681	730	706.98	662	663	37.94	43.22	40.77	46.74	34.97	40.06	53.21	47.69	50.43	47.47	41.57	48.23
PGM3	1359.21	1515.16	1288.62	1591.88	1658.68	1571.95	1699.81	1222.94	1332.57	1384.84	1275.71	1111.5	51.61	49.46	47.73	55.45	62.1	52.27	60.07	59.59	54.56	58.42	71.15	51.2
RWDD2A	172	157	160	206	191	167	152	135	105	151	115	106	4.94	4.13	4.48	5.33	5.41	4.33	4.05	4.63	3.26	4.9	3.97	3.9
CLK1	1859	1480	2380	2205	1311	2688	1896	1688	1450	1432	1661	1164	110.55	82.72	141.24	113.89	82.2	145.05	98.7	113.32	92.41	94.37	111.49	88.91
POLR3B	140	167	161	123	137	178	276	214	242	197	195	220	3.6	4.19	4.04	2.87	3.87	4.13	6.58	6.57	9.72	7.43	7.16	13.17
ANGEL1	245	261	254	266	230	330	254	224	229	258	201	212	7.03	7.34	5.71	5.3	5.28	8.21	4.9	6.55	5.35	8.95	5.49	7.29
RNF14	559	467	517	598	551	667	781	481	578	579	541	510	36.36	27.79	35.57	37.55	34.12	35.22	50.57	46.6	46.86	45.28	41.88	46.22
DNASE1L1	219.18	246.76	226.33	247.33	257.4	245.95	311.32	261.48	226.98	219.72	209.59	248.22	11.26	13.14	12.85	12.66	15.15	12.17	16.14	16.18	14.78	13.03	14.89	19.07
DDX11	99.77	105.37	152.53	133.68	76.9	96.64	117.53	102.86	65.21	65.59	66.64	59.99	6.44	4.51	9.74	6.79	4.28	3.63	6.12	7.57	3.16	4.74	4.53	3.19
HEBP1	477	475	417	529	484	515	751	458	584.93	561	431	491	53.94	49.35	47.02	54.55	55.04	50.44	78.25	59.3	73.35	71.97	56.92	73.76
GPRC5A	111	224	99	149	205	116	151	106	106	132	116	140	4.04	4.39	2.57	4.89	5.37	3.63	5.18	5.29	5.56	6.54	6.19	5.43
MAMLD1	111	82	64	95	104	105	201	134	110	112	119	90	2.51	1.72	1.45	2.03	2.61	2.54	4.27	4.77	2.73	3.14	3.69	3.23
CD6	0	0	0	0	0	0	0	0	0	0	0	0	0	0	0	0	0	0	0	0	0	0	0	0
TACC3	104	102.14	165	127	72	127	116	83	109	43	62	35	5.32	4.38	7.09	5.12	5.76	6.01	5.62	5.74	7.69	4.96	4.06	3.43
UFL1	922	925	786	915	915	963	927	788	840	760	685	652	23.44	21.56	19.49	20.96	22.95	22.09	21.88	23.92	23.08	21.81	20.95	21.24
POLA2	109.05	73.02	103.87	149.96	65.5	123.1	123.51	65.04	108.17	53.05	60.68	64.9	5.9	3.92	8.27	8.46	5.05	7.32	10.64	6.37	8.68	4.18	3.23	7.29
ZC3H3	220	223	220	248	184	241	190	204	186	139	181	175	7.36	6.84	7.47	7.48	6.07	7.27	5.9	8.15	6.72	5.25	7.29	7.5
CAPN1	1397	1370	1399	1651	1418	1606	1632	1273	1415	1399	1295	1308	53.73	48.92	54.35	63.56	56.77	55.15	64.33	59.01	59.28	63.37	63.15	66.12
ACP3	53	80	28	43	66	62	226	153	181	180	163	165	4.24	5.63	1.81	2.39	5.05	4.59	13.64	12.81	11.95	10.56	10.56	11.03
MDH1	1191	1135	1163	1196	1022	1290	1437	1020	1210	1107	990	1088	116.26	99.07	108.2	104.19	96.57	113.06	127.8	117.7	126.3	120.8	116.16	134.64
SLC30A9	1344	1281	1283	1355	1255	1651	1588	1037	1221	1196	1108	1088	45.79	42.36	40.45	41.7	48.72	46.78	54.88	46.4	45.24	41.16	43.14	44.4
MTMR11	402	437	466	531	441	560	349	309	311	259	231	184	18.47	16.36	19.26	23.2	17.57	21.33	15.52	18.16	18.3	12.94	12.07	12.15
COX15	251.9	197.24	199.34	222.04	186.69	255.26	285.21	223.41	260.07	203.17	228.41	190.5	6.92	6.82	4.6	10.15	4.89	7.16	7.49	7.3	9.26	6.86	5.91	7.46
CCDC88C	13	19	24	21	15	10	13	11	14	9	9	6	0.18	0.4	0.33	0.35	1.3	0.42	0.17	1.33	0.27	0.16	0.22	0.16
YAF2	194	211	179	188	183	203	213	135	179	175	144	150	14.5	16.38	16.4	15.49	13.06	12.77	14.78	8.82	9.95	11.76	13.78	14.44
ZMYND11	2108	1960	1901	2169	1937	2585	2114	1626	1745	1632	1495	1355	58.97	51.2	51.27	54.34	54.61	64.15	59.41	53.43	54.25	53.97	49.79	48.79
WAS	2	4	4	2	3	3	2	10	4	5	2	5	0.15	0.23	4.08	0.2	0.45	0.38	0.12	1.08	0.72	0.36	0.15	0.83
DPEP1	27	32	31	20	27	23	3	4	11	6	8	10	1.83	1.99	2.04	1.28	2	1.4	0.21	0.95	0.89	0.51	0.66	1.12
BID	200	213	231	208	205	202	183	145	165	210	155	161	16.02	16.23	16.98	15.78	14.68	14.23	13.56	14.14	15.41	17.81	17.27	17.82
MATR3	6571.87	6407.22	6357.26	6751.88	5409.4	7930.56	7343.49	5635.13	5854.24	5910.25	5054.6	5075.98	301.75	274.88	296.19	285.36	249.63	347.1	328.29	324.67	305.14	315.99	284.81	320.81
NPC1L1	2	3	4	5	6	5	2	0	3	2	0	3	0.04	0.06	0.17	0.2	0.13	0.12	0.04	0	0.07	0.05	0	0.08
XYLT2	591	688	580	680	617	691	567	495	534	486	524	496	19.02	20.34	18.05	19.36	19.86	20.15	16.79	18.85	18.59	17.43	20.24	21.83
RGPD5	902.44	891.78	686.98	1064.91	459.8	1110.78	1016.52	477.04	686.03	663.34	856.76	597.17	14.79	13.1	9.95	16.24	8.81	15.21	15	11.33	11.67	11.37	18.01	11.35
STMN4	0	3	0	0	0	0	0	0	0	2	0	0	0	0.28	0	0	0	0	0	0	0	0.23	0	0
NUDCD3	1516	1706	1469	1742	1488	1662	1419	1183	1293	1173	1144	1026	82.66	66.92	72.39	79.23	70.89	75.77	84.6	75.55	72.86	59.73	56.51	69.89
ISL1	0	0	0	1	4	0	0	0	0	0	0	0	0	0	0	0.04	0.41	0	0	0	0	0	0	0
CHDH	42.84	53.05	38.17	27.97	40.58	37.47	27.48	21.43	40.38	40.23	39.88	27.47	0.74	0.66	0.51	0.37	0.54	0.71	0.57	0.35	3.71	0.91	0.65	0.48
IL20RA	4	10	7	5	0	3	5	1	3	3	11	7	0.13	0.4	0.45	0.15	0	0.27	0.28	0.04	0.22	0.51	0.43	0.29
CLCA1	0	0	0	0	0	0	0	2	0	0	0	0	0	0	0	0	0	0	0	0.09	0	0	0	0
CLCA4	0	0	0	0	0	0	0	0	0	1	0	0	0	0	0	0	0	0	0	0	0	0.04	0	0
GLT8D1	1413	1358	1332	1464	1356	1620	1479	1066	1182	1108	1064.06	1006	115.98	89.69	108.19	99.15	104.79	110.35	111.54	100.37	104.72	89.99	90.17	88.54
ATP2C1	1598	1640	1462.52	1638.86	1482.83	2032	2135	1541	1708.77	1597.87	1424	1499	44.97	41.58	40.99	41.91	43.18	51.12	62.38	52.04	51.49	52.53	55.14	66.18
IGF1	19323.2	21693.2	16938.3	20979.8	21621.5	23699.5	8969.09	7362.52	9023.36	7756.97	6901.92	8912.69	419.79	469.55	341.5	424.18	481.41	453.63	199.84	222.08	236.07	191.41	200.63	273.82
SLC38A5	1537	2025	1064	1513	2236	1048	642	542	590	516	578	538	131.83	175.85	106.18	128.81	191.51	86.33	62.56	57.48	66.89	47.73	57.31	64.92
RALBP1	1175	1052	1173	1331	960	1389	1748	1320	1502	1436	1173	1187	29.36	25.81	28.15	29.47	23.74	30.82	40.01	38.69	40.06	39.82	36.71	37.31
RUFY3	512	445	527	658	427	708	788	521	506	574	581	490	23.49	18.38	23.79	23.48	16.9	29.82	32.89	28.12	24.18	25	27.9	26.88
CNTN1	7	4	7	3	4	2	2	5	9	9	3	7	0.16	0.42	0.16	0.05	0.08	0.41	0.19	0.49	0.31	0.21	0.5	0.55
SLC11A1	2	2	2	1	7	4	1	3	3	2	1	2	0.06	0.06	0.06	0.03	0.3	0.15	0.03	0.11	0.1	0.07	0.04	0.08
WWTR1	8707.54	8241.5	7176.85	8959.8	8088.77	10981.8	4443.77	3858.08	3888	3498.19	3540.67	3370.3	193.19	175.58	173.18	201.53	187.99	214.87	88.46	99.94	91.41	90.59	98.93	107.51
AGPS	1607	1526	1276	1857	1541	1773	732	534	594	590	543	544	38.64	29.02	29.53	36.08	31.41	35.13	17.85	15.59	15.26	20.02	17.32	13.67
ZNF806	7	7	13	11	6	1	15	3	2	3	6.2	3	0.46	0.42	0.84	0.66	0.39	0.06	0.92	0.24	0.14	0.22	0.49	0.25
CXorf56	292	277	246	323	267	327	312	279	297	264	206	230	17.39	14.22	12.56	16.98	12.95	14.5	16.85	16.84	19.43	15.13	14.61	14.5
ATP1A2	237	171	141	190	111	131	122	146	101	59	70	53	4.92	5.04	5	5.9	2.22	4.74	2.28	3.5	5.98	2.14	1.74	1.63
TTC27	263	294	250	260	234	283	308	232	232	228	206	230	10.07	14.4	10.88	12.1	9.75	9.77	11.65	12.86	10.26	9.87	10.7	13
ZNF582	40	69	40	59.66	45	53	53.58	29.98	53.56	43.62	26	29	6.35	8.86	4.51	5.94	5.24	4.3	5.23	3.1	5.68	7.13	1.28	3.1
VSIG2	0	0	1	0	0	0	0	0	0	0	0	0	0	0	0.1	0	0	0	0	0	0	0	0	0
PHLDB1	2978.54	2930.93	3186.07	3851	2794.13	3726.72	1773	1939	1549	1499	1953.49	1306	90.37	86.55	105.4	106.77	82.23	100.56	51.94	69.17	52	56.65	71.22	50.39
MARCO	0	0	0	0	0	0	0	0	0	1	0	0	0	0	0	0	0	0	0	0	0	0.07	0	0
CYP24A1	1	0	0	2	0	3	1	0	0	3	0	3	0.08	0	0	0.09	0	0.23	0.05	0	0	0.37	0	0.33
PRDM11	1096	1171	883	926	953	1028	1092	905	875	746	771	689	17.78	16.93	15.95	13.77	15.33	16.62	19.13	19.29	18.57	17.63	16.47	15.05
SYT13	2	2	1	2	1	0	0	0	1	0	0	0	0.04	0.04	0.07	0.04	0.07	0	0	0	0.35	0	0	0
SNAI2	1200	1123	1575	1087	879	1760	4365	3272	3485	3185	2874	2601	66.7	52.97	79.16	49.93	45.66	81.69	209.52	213.61	197.14	186.18	178.24	177.78
CD74	137.35	79.01	156.06	91.01	50.03	77.27	306	191	238.02	168	152.11	151	13.7	6.28	12.68	9.15	4.69	5.62	31.15	23.01	23.4	16.69	16.12	17.58
HGF	1731	2533	1470	1706	2279	1623	1921	1315	1704	1753	1437	1727	46.48	59.61	36.42	41.41	54.67	36.99	45.17	44.99	48.91	51.77	48.29	58.76
ZRANB1	737.93	724.32	633.91	829.6	741.43	886.23	1014.67	723.43	844.72	855.91	745.56	754.69	16.46	13.28	11.49	22.66	21.04	23.93	24.24	26.43	17.31	20.36	17.43	28.33
NCDN	681	721	810	829	678	854	761	652	671	671	676	578	24.83	26.21	28.94	26.28	24.28	27.92	29.91	29.44	26.37	29.28	32.91	27.84
ADGRA2	10137.1	10823.8	9655.26	10992.8	9070.17	9829.46	10330.8	8583.73	8878.75	7621.8	7730	7541.99	153.8	150.09	143.89	150.9	136.04	134.55	148.16	154.98	145.75	129.99	140.74	146.02
CCT8L1P	0	0	0	0	0	0	0	0	0	0	0	0	0	0	0	0	0	0	0	0	0	0	0	0
ZFP64	200	182	168	193	166	194	260	179	210	185	162	181	8.09	6.92	7.02	7.11	6.88	7.36	10.07	9.19	11.45	9.12	8.25	9.33
MNAT1	420	360	332	431	400	414	364	233	248	251	181	212	60.06	45.45	44.73	58.62	58.06	54.14	45.84	40.3	36.5	40.64	30.94	35.19
SAMD4A	660	691	649	826	725	834	1122	1131	992	970	1007	887	16.76	17.21	13.95	19.34	17.18	22.26	24.89	35.32	28.31	27.39	30.59	25.03
RUNX3	99	96	104	116	113	135	16	27	21	21	32	21	2.49	2.37	3.53	2.9	4.98	4.77	0.37	1.42	1.64	1.12	1.03	1.18
MRE11	291	347	274	343	180	345	372	307	269	270	279	234	10.12	11.13	8.9	10.21	6.23	8.7	10.69	11.76	10.61	12.64	14.36	10.65
PLEKHB1	10	12	13	17	3	12	0	8	7	3	2	1	0.93	1.22	1.29	3.27	0.29	1.13	0	0.55	0.68	0.61	0.14	0.07
SERPINB1	180	185	161	180	203	109	72	61	90	86	90	67	10.94	14.85	9.27	10.33	13.26	7.21	4.9	6.48	4.92	7.14	5.98	5.24
CYP3A43	0	0	0	0	0	0	0	0	0	0	0	0	0	0	0	0	0	0	0	0	0	0	0	0
SLC7A9	1	3	6	2	0	0	0	4	0	0	2	0	0.08	0.3	0.76	0.14	0	0	0	0.37	0	0	0.25	0
SPAST	635	611	645	658	544	789	598	530	602	450	486	459	20.63	15.16	16.9	18.72	14.59	22.02	15.01	16.59	16.07	16.33	18.4	18.77
NRXN3	10	12	18	8	14	14	19	8	14	30	20	14	0.28	0.3	0.62	0.67	0.33	0.34	0.52	0.91	0.41	1.02	0.69	0.51
OSBPL5	769	857	778	938	746	738	654	545	645	557	581	568	25	31.62	25.56	29.08	22.01	19.55	21.79	24.63	20.65	19	24.19	22.17
AQR	635	630	609	683	473	830	902	636	667	661	612	560	11.85	8.63	12.68	11.2	9.02	11.37	15.83	10.9	10.72	10.82	11.13	11.79
CPS1	355	358	287	293	354	421	523	347	419	390	302	334	6.59	6.13	5.29	5.11	7.52	7.56	9	7.6	12.77	8.16	6.93	8.24
C8B	1	0	0	0	0	2	0	1	0	0	0	0	0.06	0	0	0	0	0.6	0	0.07	0	0	0	0
FHL1	6728	6015	7133	7299	5684	8177	17257	12288	14041	13592	11695	11737	376.41	279.17	366.52	351.91	282	388.19	862.56	762.45	884.37	809.29	737.69	779.78
RTF2	1389	1332	1364	1418.96	1174	1466	1745	1292	1525	1461	1206	1171	94.52	84.52	104.04	86.76	77.59	91.26	117.84	114.98	111.88	121.51	104.06	102.05
GABRA1	0	0	0	0	0	0	0	0	0	0	0	0	0	0	0	0	0	0	0	0	0	0	0	0
NLRP2	1	0	0	5	5	3	0	0	0	0	0	0	0.03	0	0	0.31	0.67	0.39	0	0	0	0	0	0
SLC45A4	83	116	92	106	102	122	106	104	88	103	105	81	1.17	2.66	1.52	1.67	2.21	2.3	1.68	2.64	1.42	3.46	2.28	3.59
RNF10	1880	1889	1735	1978	1743	2140	2025	1723	1881	1775	1586	1677	93.86	88.42	83.65	118.99	113.15	120.86	110.03	103.1	109.35	92.32	99.94	117.64
ZNF839	136.68	120.6	137.09	128.11	132.26	153.25	141.17	95.97	118.7	84.05	92.51	91.94	7.02	5.45	6.62	6	6.32	6.79	5.91	4.48	7.02	5.1	7.66	5.69
ZDHHC6	399	438	519	494	381	550	430	287	395	313	339	253	23.5	26.34	36.27	31.82	27.39	40.55	29.69	25.72	27.05	22.53	27.7	25.75
GRAMD1B	106	94	92	107	123	102	122	85	84	62	55	55	3.2	2.03	2.13	2.74	3.92	3.27	3.13	3.54	2.01	1.86	1.64	1.66
RNH1	1903	1872	1902	1945	1794	2094	1957	1575	1647	1508	1486	1408	130.05	114.24	130.17	115.52	119.92	127.79	122.2	129.12	120.8	116.6	124.2	126.2
NDUFS1	872.46	785.88	753.17	915.3	724.51	1005.09	1059.02	761.6	831.89	834.34	797.06	679.56	47.57	42.68	37.8	42.46	36.5	49.27	51.9	45.74	47.37	52.22	49.74	39.75
RB1CC1	1271	1326	1208	1375	1253	1566	1628	1216	1347	1294	1053	1136	22.18	21.02	20.79	21.47	20.55	23.54	25.91	25.69	27.06	24.16	24.83	30.27
ERP44	1014	1087	1031	1132	1050	1264	1213	830	972	904	778	921	22.49	22.11	22.31	22.62	22.98	25.3	24.98	21.98	23.3	22.63	20.75	26.17
ALAS1	589	705	556	583	679	658	570	519	513	497	488	511	30.56	34.21	28.21	27.14	34.6	30.7	27.49	32.56	29.19	30.68	30.75	34.34
BIRC3	24	28	16	22	20	37	44	34	48	52	25	17	0.8	1.34	1.34	1.3	0.77	1.07	0.76	2.31	2.43	1.98	1.21	0.92
AKAP11	1566	1590	1227	1619	1413	1801	1887	1393	1441	1397	1263	1224	16.39	15.27	12.53	15.26	14.6	17.02	18.35	17.41	16.3	16.49	15.89	16.41
GLRX2	192.24	191.15	208.1	215.78	160.25	266.11	270.47	167.94	166.61	189.99	177.98	121.4	12.66	11.72	12.27	14.24	12.65	11.46	14.42	15.53	15.44	17.18	22.42	16.33
SNAPC1	468	618.89	437	510	553.21	562.22	609.23	457	526	521	480	455.72	20.18	24.42	18.37	19.81	23.51	21.84	24.35	23.51	24.49	25.39	24.9	25.17
DERA	222	205	232	240	233	257	281	200	232	261	215	206	18.6	15.82	23.51	16.95	22.11	19.25	21.56	21.1	25.11	27.06	18.98	23.21
STRAP	1247	1246	1304	1546	1318	1689	1578	1152	1283	1221	1115	1103	77.87	71.34	80.18	87.48	81.23	95.77	93.69	88.71	86.81	86.33	85.36	88.61
ABCC2	13	10	13	15	4	13	14	7	12	9	2	10	0.7	0.18	0.3	0.5	0.19	0.36	1.19	0.24	0.54	0.23	0.24	0.26
DEF6	8	16	9	5	12	7	20	17	14	9	11	11	0.39	0.72	0.43	0.22	1.51	0.31	0.91	1.34	0.75	0.5	0.65	1.81
PLEKHO1	519	477	494	648	553	601	718	438	557	478	485	418	35.83	31.8	33.53	41.44	42.84	48.18	52.51	31.93	44.71	43.23	40.74	39.01
GCLM	189	168	153	149	185	171	229	171	159	248	187	165	6.82	6.06	5.39	8.18	6.03	5.29	5.96	9.22	4.98	14.83	14.75	6.85
UBR2	729	762	688	675	712	925	882	765	768	751	714	593	9.69	9.3	8.93	8.08	9.34	11.1	10.89	12.14	11.04	11.26	11.41	10.1
EHD2	3728	4410	3725	3940	4081	4189	5030	4319	4566	4146	4128	3855	171.85	155.74	159.14	162.45	170.7	164.15	257.76	232.32	204.33	214.17	206.35	205.38
DEPDC1	28	19	38	13	24	31	41	19	27	4	2	4	0.64	0.43	1.55	0.27	1.2	1.44	0.89	0.77	1.91	0.14	0.34	0.12
CCDC28A	135	113	131	117	108	144	111	116	127	115	82	87	13.74	10.48	12.98	10.55	10.81	13.15	10.07	13.96	13.39	13.28	9.82	11.35
RRAGD	4	3	3	6	5	1	0	0	0	0	3	1	0.11	0.43	0.2	0.14	0.13	0.02	0	0	0	0	0.1	0.03
HSF2	346	365	315	341	301	333	454	347	324	330	309	272	17.59	14.64	15.87	16.95	13.85	16.55	23.85	22.51	17.86	17.77	15.76	21
PHF20	889	882	799	798	751	954	1014	774	883	763	740	743	21.67	19.41	17.57	18.39	16.91	21.51	23.92	25.75	19.85	27.41	24.84	28.3
HSD17B6	0	6	2	5	0	2	1	5	8	1	4	2	0	0.44	0.27	0.36	0	0.52	0.27	0.66	1.25	0.09	0.71	0.2
NR1H3	216	281	233	229	246	233	169	171	175	139	154	141	27.23	33.48	25.55	26.16	23.04	25.2	15.2	28.74	20.88	26.05	27.3	21.35
TYMP	204.38	273.96	229	290.68	282.45	201.44	74	83.75	76.05	84	85	74	18.17	19.27	21.37	22.53	22.63	15.39	5.29	9.12	6.29	8.24	8.26	7.27
NCAPH2	462.76	432.39	463.54	548.62	366.79	512.9	458.33	439.72	450.59	366.05	356.28	318.39	21.34	18	23.35	25.48	19.18	20.51	21.71	23.26	25.91	20.87	20.38	19.6
TOMM34	552	610	701	674	578	807	774	565	596	574	570	500	32.34	32.67	40.02	35.58	33.37	42.55	42	39.5	37.69	38.05	40.21	37.54
SEC63	3882.82	3919.68	3464.87	4021.74	3557.88	4127.66	4084.84	3068.85	3003.78	3184.83	2799.81	2840.7	102.63	88.47	89.19	84.07	84.19	129.56	111.63	94.24	100.4	108.24	88.81	78.49
KPNA6	1248	1255.96	1127	1236	1200	1464	1224.27	1190	1138	1168	1187	1101	17.76	16.56	16.5	15.85	16.86	18.98	18.85	20.61	21.46	19.08	22.26	20.36
VIM	21750.9	23281.9	22351.2	23182	20649	25341	38348.7	30199	30869.9	25711.3	24487.9	23576.2	1361.41	1331.54	1360.23	1308.48	1270.83	1429.27	2221.51	2254.1	2086.47	1818.59	1844.43	1889.14
RTEL1-TNFRSF6B	161.09	121.07	236.96	284.63	99.96	245.6	201.95	161.18	163.96	151.36	234.24	138	3.07	2.16	4.42	4.84	1.83	4.23	3.56	3.7	3.37	3.3	5.35	3.38
FAS	582.56	548.5	454.03	656.17	533.2	676.44	707.88	446.91	555.69	738.21	612.72	610.34	37.9	36.82	29.81	37.93	35.99	38.86	42.58	36.06	41.81	54.71	50.75	52.83
RNASET2	164	172	166	187	164.97	161	154.95	106	137	136	111	96	18.48	17.45	19.05	16.56	16.71	16.04	15.82	14.4	15.33	16.52	14.18	13.32
CD44	2589	2737	2503	3055	3083	3455	4322	3274	3459	3842	3744	3668	103.81	111.62	87.49	106.72	131.8	122.82	161.81	163.54	155.66	187.01	156.32	195.95
KCNG1	40	38	38	37	33	27	26	31	14	54	38	38	2.39	2.16	2.77	1.74	2.44	1.27	1.54	1.86	1.28	3.88	2.35	2.78
AGPAT4	400	466	433	546	452	591	386	333	363	304	274	248	8.36	9.15	7.64	10.56	8.32	9.33	8.3	6.67	6.05	6.19	5.54	6.46
SLAMF7	0	0	1	0	0	0	0	0	0	0	0	0	0	0	0.05	0	0	0	0	0	0	0	0	0
BTN3A1	452.71	464.72	476.99	448.61	294.52	452.2	828.33	622.54	652.05	439.86	472.92	445.89	20.72	19.46	20.33	17.6	12.08	17.39	32.55	38.1	35.26	20.31	25.6	26.61
MIPEP	521	412	574	457	428	643	1000	728	817	782	681	597	25.17	18.59	27.68	20.02	20	28.41	45.17	42.65	49.9	43.89	39.78	37.24
PRKCH	42	44.88	36.16	59	42	55	45	39	48.68	44	26.11	61	2.74	3.18	6.67	4.76	2.62	3.88	1.82	2.85	8.22	2.39	2	3.44
INSRR	1	3	1	0	0	3	0	0	0	1	0	0	0.02	0.06	0.02	0	0	0.06	0	0	0	0.02	0	0
IFNGR1	975	980	922	932	944	987	1154	834	1032	1010	1003	879	60	54.91	55.03	51.18	60.66	56.63	64.32	59.1	65.63	68.05	77.43	68.78
B4GALT7	329	430	386	368	358	409	359	273	288	331	289	254	22.87	27.91	26.77	22.92	25.79	25.63	24.76	22.39	22.1	28.55	26.85	22.62
SH2D2A	2	8	0	1	5	0	0	1	7	2	0	1	0.14	0.89	0	0.17	0.37	0	0	0.27	0.93	0.17	0	0.29
VRK2	108.16	147.5	111.88	131.71	107.48	182.98	168.33	124.48	103.56	91.36	102.42	116.19	7.13	8.83	7.11	7.75	6.94	10.88	10.19	9.7	7.38	6.75	8.16	9.74
TNFRSF1B	210	319	222	236	303	206	277	277	278	278	312	311	6.18	12.58	6.39	6.27	9.77	6.01	9.92	17.56	11.84	9.8	12.9	13.44
VEZT	1025	894	1092	1091	902	1227	888	614	681	708	631	574	42.42	39.34	42.49	42.59	41.15	46.57	33.68	33.93	33.53	32.74	37.42	35.91
POU2F2	16	13	6	30	23	35	9	6	7	16	7	6	0.24	0.44	0.78	0.88	0.51	0.85	0.29	0.11	0.23	0.52	0.59	0.79
BRD9	325	327	382	405	310	397	340	292	337	289	281	251	17.78	20.33	16.72	17.17	12.43	16.71	16.86	16.16	21.27	13.32	17.31	14.03
SNX1	2083	1887	1904	2057	1668	2054	2453	1975	2266	2015	1852	1820	97.15	94.57	131.18	109.71	84.72	102.16	123.6	172.45	134.96	135.41	106.08	141.59
TBPL1	226.87	210	224.83	194.36	188.25	306.26	272	209.38	248.24	180.98	231.08	211.2	33.52	24.05	31.33	26.65	27.38	37.83	37.49	27.95	33.36	33.11	38.16	35.2
ARNTL2	22	35	35	39	30	51	91	67	53	55	50	48	0.51	0.89	1.06	1.17	0.88	1.51	2.26	2.33	2.28	1.82	1.98	1.64
BCLAF1	3581.67	3590.35	3154	3634.72	3193	4035.72	4143	2877.74	2942.68	3078.47	2501.73	2583	113.18	105.18	83.05	109.59	90.42	106.29	136.91	120.14	102.78	108.81	100.21	103.4
SLC39A9	1471	1493	1417	1505	1474	1691	1514	1169	1268	1310	1108	1116	31.72	29.98	31.86	32.08	30.21	34.17	31.54	32.74	30.61	34.65	31.29	31.89
ANK1	0	7	3	0	5	11	6	7	6	12	17	12	0	0.16	0.04	0	0.13	0.26	0.07	0.67	0.12	0.36	0.52	0.33
IBSP	0	0	0	0	0	0	0	0	2	0	0	1	0	0	0	0	0	0	0	0	0.16	0	0	0.1
TFB1M	102.08	108.12	80.15	85.31	82.48	82.44	41.72	48.06	35.15	57.97	55.74	34.54	4.05	3.92	3.1	3.47	4.56	2.94	1.53	2.29	2.43	2.6	3.15	2.33
RABEP1	1042.94	1037.47	1060.36	1279.3	889.04	1267.45	1398.69	1168.58	1242.8	1199.06	995.58	995.13	26.25	23.14	24.96	31.52	20.05	26.72	31.94	33.58	35.44	32.03	29.66	32.5
HMGB3	422	343	376	425	243	488	559	494	487	374	337	340	30.37	28.1	29.14	29	17.7	28.31	43.48	49.04	44.26	38.85	36.84	39.65
NUP160	1258	1237	1059	1188	1154	1284	1469	1071	1199	1149	1081	1069	26.15	23.76	21.4	22.45	22.92	23.39	28.07	25.77	25.99	26.72	28.06	28.3
BAK1	304	329	341	301	301	290	254	201	210	256	232	204	15.99	15.82	17.48	14.26	15.6	13.73	12.38	12.61	11.92	15.23	14.69	13.78
MUSK	9	5	6	13	10	11	38	20	13	24	22	25	0.34	0.09	0.3	0.19	0.23	0.75	1.03	1.15	0.97	0.53	1.01	1.32
IKZF2	102	102	81	99	97	131	107	43	82	57	76	74	1.5	2.58	1.21	1.86	1.74	2.3	1.97	0.92	1.59	1.05	2.83	2.37
GRN	2872	2954	3073	2897	2534	3215	3362	2812	3079	2875	2629	2667	186.91	180.49	198.02	182.42	158.93	190.94	204.94	244.89	213.56	209.43	211.74	219.59
FAM13B	936	847	1047	893	722	1317	1124	885	868	946	841	813	19.21	16.42	22.87	17.78	14.76	26.19	23.93	23.41	19.5	24.49	22.55	22.43
ARHGAP31	409	398	355	409	276	415	511	319	357	342	290	311	4.57	4.08	3.87	4.11	3.04	4.19	5.3	4.25	4.31	7.36	3.89	6.13
CENPQ	91	104	94	94	109	101	128	70	102	82	77	80	6.16	6.43	6.2	5.73	7.27	6.15	8.02	5.65	7.45	6.28	6.28	6.94
SARS1	2719	2681	2341	2835	2327	2632	2611	1942	2107	2241	2044	1974	175.77	156.49	146.42	163.02	146.77	151.39	154.78	147.17	146.9	164.83	162.1	163.24
RANBP3	849	974	1029	1020	836	1098	1168	920	1035	972	925	904	51.9	68.28	54.1	62.69	51.88	66.78	103.09	71.46	81.39	82.14	74.15	81.07
ARID4A	487	600	618	618	459	669	755	620	572	502	549	439	11.64	14.54	17.42	14.12	10.85	17.38	20.66	17.82	17.86	12.25	15.81	16.26
EIPR1	137	143	153	135	140	141	176	140	151	151	112	145	10.74	9.8	10.68	9.17	10.67	9.26	11.68	12.24	11.68	12.26	10	13.22
PNPLA6	902.08	1007	949	1075	1013	1196	1043	736	988	817	791	820	34.08	39.24	40.93	32.97	50.8	47.79	41.18	30.67	55.31	41.71	47.35	38.74
IFT88	322	284	332	367	321	385	288	304	253	246	234	215	14.13	11.32	13.05	13.86	13.65	14.56	11.73	14.94	11	12.62	11.14	14.92
ALG1	286.62	237.6	280.09	332.19	288.15	261.01	337.88	249.27	297.14	341.48	248.31	246.19	31.19	20.95	25.09	33.92	26.84	20.19	25.88	30.48	32.87	36.6	31.65	32.9
ZCCHC8	476	431	491	416	380	535	355	282	266	260	277	242	17.29	13.46	18.2	13.1	12.14	20.03	15.37	12.04	10.14	10.39	12.67	11.5
ABCF2	497.37	442.01	477.46	443.82	393.08	560.93	522.66	472.47	466.04	415.78	587.66	423.99	17.84	30.28	24.76	13.48	23.82	19.06	34.07	20.55	23.31	18.14	38.42	24.22
CHPF2	2315	2861	2478	2781	2861	3026	2512	2242	2293	2255	2125	2142	67.3	74.37	66.37	70.52	78.72	77.08	66.91	73.79	69.71	72.04	69.85	76.8
LRRC7	21	9	11	3	7	8	5	4	2	7	14	2	0.36	0.28	0.2	0.05	0.22	0.06	0.1	0.19	0.04	0.17	0.58	0.07
FUT8	864.2	883.09	762.94	859	880.5	909.59	930	707.98	813.72	683	625.47	608	34.53	31.31	30.11	30.42	36.02	35.24	35.45	33.48	34.71	31.86	30.04	31.32
UBA6	559	582	481	603	548	601	733	451	518	495	473	442	21.05	17.09	11.33	15.8	17.75	13.61	19.04	12.34	23.88	11.6	17.51	15.34
GAB2	319	357	309	400	339	362	539	412	471	355	374	393	5.95	5.65	5.2	6.22	5.77	5.64	11.87	8.49	8.78	8.29	7.76	8.69
ATP6V0A1	553	671	636	629	570	740	508	423	498	455	525	424	20.73	23.58	19.87	18.25	19.2	23.46	18.34	17.41	18.01	16.85	18.86	18.21
PIAS1	654.86	641.81	552.92	570.01	575.96	698.74	680.9	547.99	622.98	576.8	495.9	492.98	14.05	19.64	12.04	11.57	10.92	16.95	12.6	22.7	19.36	17.97	16.92	15.11
SLC4A7	682	701	633	668	644	925	918	770	674	594	608	540	13.03	13.42	14.29	11.86	13.47	17.13	18.61	18.98	15.32	14.7	14.46	13.47
APBA2	229	215	216	275	198	245	309	212	240	257	195	181	7.44	6.41	7.28	8.51	6.3	7.03	9.35	8.76	8.87	10.01	8.64	7.33
MAP2K3	224	265	324	302	259	397	389	308	290	315	316	244	12.34	15.19	17.06	18.34	16.21	19	22.89	19.18	21.19	24.48	21.06	19.43
EFCAB1	4	7	8	4	7	7	13	6	19	8	13	9	0.22	1.59	1.06	0.2	1.36	0.34	1.97	1.3	3.11	1.65	1.46	0.63
TMSB10	11082	11552	11426	13442	11793	12814	12890	9259	10834	9700	8770	7796	5214.32	4801.79	5169.31	5701.11	5371.85	5263.91	5470.66	5166.91	5432.98	5309.34	5026.57	4715.33
ASTE1	125	110	107.48	115.14	125.17	136	86	105	56.23	85.13	81	69	5.72	4.22	4.92	4.87	6.5	5.8	3.32	5.19	2.52	4	4.04	6.74
RNF19A	668	633	656	805	625	813	778.94	624	632	686	604	471	23.54	14.9	16.4	19.69	19.33	19.58	27.07	21.13	21.2	21.42	24.67	21.15
PEX3	282	347	239	352	270	337	307	261	299	291	231.63	237	12.27	13.22	9.42	14.05	11.47	14.31	16.08	12.59	15.34	14.06	11.93	12.27
GABARAPL2	876	968	858	951	998	1125	1057	690	786	818	716	687	121.68	121.96	113.54	118.69	137.18	138.92	135.3	113.71	117.51	128.32	118.41	121.09
MYOC	3	6	3	4	1	6	12	6	4	5	9	5	0.23	0.3	0.16	0.28	0.05	0.29	0.7	0.39	0.24	0.31	0.59	0.35
SH3YL1	469	423.62	397.3	528	392	500	498	325	392	362	306	303	36.15	36.82	26.37	39.82	35.88	32.38	38.95	31.07	33.43	35.72	37.43	36.38
FAM136A	300	292	350	302	296	366	348	213	257	273	244	202	18.89	17.04	21.61	17.31	18.3	20.72	20.75	16.44	17.79	20.31	18.71	16.56
VCL	3967.22	3509.67	4225.39	4915.44	4014.58	5998.88	7309.84	5939.36	5290.55	5897.6	5538.28	4593.93	74.03	59.95	77.99	89.71	75.56	100.7	126.56	129.95	107.88	123.56	124.36	107.78
DEPDC1B	19	28	28	36	40	47	14	19	23	17	19	8	0.85	1.4	1.52	1.45	1.8	1.9	0.85	1.09	1.54	0.86	1.38	0.46
DAPK2	8	6	14	15	13	12	59	24	38	44	36	28	1.06	1.53	1.5	1.25	1.43	1.14	2.12	1.59	3.99	4.1	2.05	2.96
NSMAF	355	317	357	395	312	367	369	292	292	358	314	267	11.33	12.41	13.15	12.23	10.31	13.73	12.64	15.7	11.14	16.09	14.93	12.21
ADSS2	666	675	652	761	643	813	785	583	663	637	582	524	29.38	27.07	27.86	30.5	27.78	33.03	32.13	31.29	31.71	31.73	30.9	29.99
STAP1	0	0	0	0	0	0	0	0	0	0	0	0	0	0	0	0	0	0	0	0	0	0	0	0
TIMP2	16492.4	17002.5	17432	19456.7	17536.7	23555.4	22602.5	18032.3	20492.5	17714.7	15879.8	16086.7	528.76	498.17	544.88	561.71	553.71	679.55	670.55	691.38	710.91	642.44	614.53	659.78
RFC1	1001	953	875	1053	844	1024	1324	949	1062	1041	826	737	27.44	26.27	23.23	20.74	19.16	23.29	30.59	28.84	25.71	31.86	24.6	27.03
TBC1D23	934	942	845	1044	1070	1239	1089	699	819	825	771	677	28.21	25.95	25.14	29.75	31.06	33.97	31.6	24.56	27.66	30.26	27.38	29.27
CUL3	1230	1108	1147	1359	1137	1443	1690	1242	1352	1296	1200.3	1079	45.09	36	40.76	48.02	40.49	46.74	60.71	53.45	55.95	53.47	52.38	51.33
MYOM2	20	21	16	15	26	18	31	10	33	36	37	11	3.16	2.97	2.35	2.12	3.77	2.94	5.44	2.2	4.64	6.4	5.81	2.65
OTC	0	0	0	0	0	0	0	0	0	0	0	0	0	0	0	0	0	0	0	0	0	0	0	0
CYP46A1	3	8	0	3	5	0	9	3	8	5	5	7	0.46	0.52	0	0.22	0.37	0	0.62	0.18	0.57	0.29	0.31	0.67
ZZZ3	943	930	840	907	828	1059	1030	867	867	782	694	750	21.21	21.32	21.16	17.57	20.41	22.71	22.01	25.63	22.1	20.23	18.48	21.23
SLC18A1	0	0	0	0	0	2	0	0	0	0	0	0	0	0	0	0	0	0.07	0	0	0	0	0	0
USP2	26	20.21	22	17.62	36	27	5	5	2	7	10	5	1.08	0.76	0.9	0.59	1.16	1.34	0.18	0.23	0.27	2.29	0.46	0.68
CASR	0	0	0	0	0	0	0	0	0	0	1	0	0	0	0	0	0	0	0	0	0	0	0.03	0
TUBG2	386.17	406.52	387.99	442	360.73	414.8	415.42	318.39	324.04	239.47	255	247.97	25.95	24.65	25.97	27.77	23.99	25.38	26.63	25.75	23.25	17.87	20.6	21.2
RPL26L1	199	182	240	210	177	201	239.98	176	208	166	179	153	44.01	35.5	49.92	40.87	37.34	39.39	48.78	44.68	48.78	41.15	46.21	42.13
FLT4	4	3	2	4	3	3	0	3	3	4	1	5	0.07	0.05	0.1	0.07	0.08	0.05	0	0.1	0.51	0.08	0.02	0.39
NSUN2	806	772	844	879	739	892	819	685	680	655	783	568	31.86	30.75	36.84	33.14	29.57	33.12	34.21	34.99	29.95	31.3	38.36	26.87
FBXO42	516	622	546	574	653	684	416	443	457	384	401	368	14.44	18.6	14.08	15.19	18.76	21.11	10.21	14.16	13.63	7.84	11.53	13.83
MFAP3	627	624	524	687	554	731	593	573	585	623	597	637	47.46	38.87	41.37	48.4	45.09	43.82	37.45	51.65	45.36	52.8	53.31	58
MRI1	292	348	333	382	319	343	210	163	145	164	206	150	19.45	20.48	22.14	23.74	21.51	20.3	13.16	14.77	12.25	11.4	15.64	15.38
METTL1	136	183	135	150	136	145	96	106	95	139	118	73	13.75	18.63	15.36	15.28	14.63	13.64	8.21	13.56	9.3	16.4	16.64	10.4
HOXC8	10	12	9	10	14	11	7	19	15	2	15	6	0.47	0.51	0.41	0.42	0.64	0.46	0.3	1.06	0.75	0.11	0.84	0.36
AGA	226	197	197	221	178	247	248	155	174	199	174	188	17.71	14.38	16.68	13.95	13.37	17.33	15.11	12.9	20.74	16.93	13.9	17.24
PI4K2B	184	160	157	191	164	197	172	137	166	161	166	138	7.17	6.07	6.21	6.5	6.29	8.1	6.35	7.82	8.03	7.04	6.94	7.41
BOD1L1	1633	1470	1182	1572	1372	1582	2102	1692	1502	1515	1528	1358	20.54	18.17	15.07	19.15	16.65	16.78	22.56	24.75	22.56	20.24	23.65	20.05
MAT2B	829	756	795	767	686	1008	984	932	902	899	869	755	45.24	37.74	42.12	37.59	37.05	49.19	51.51	60.83	53.57	55.74	57.91	52.92
TLL1	43	72	36	34	60	42	3	5	4	8	3	2	0.69	1.42	0.55	0.44	0.93	1.8	0.06	0.11	0.1	0.34	0.39	0.04
EDC4	937.61	908.04	1017.15	1172.33	874.51	1100.66	966.11	847.83	818.64	834.09	847.42	784.6	27.9	29.82	34.84	32.53	28.5	36.61	25.98	29.35	29.53	23.92	27.88	41.44
TRIO	3858	3874	2945	4272	3888	4241	3961	2993	2879	3569	2897	2712	90.08	81.28	71.68	96.4	89.66	98.69	65.32	59.02	44.95	65	52.72	56.82
VCAN	47423	50666	33925	35182	42210	56140	49487	39853	32493	42480	42970	33265	791.57	755.46	553.6	506.64	685.09	815.37	731.81	764.85	544.93	768.84	801.98	667.31
CLEC16A	499	458	463	489	436	479	601	480	483	522	361	436	12.52	9.34	11.21	9.57	9.74	8.83	13.72	13.51	13.5	12.19	9.78	12.31
MSR1	24	21	15	17	29	19	133	71	68	50	38	33	2.08	1.61	0.54	0.73	1.26	0.74	5.94	6.19	4.62	5.05	1.52	2.56
CDH1	31	39	12	39	25	28	0	1	0	1	1	1	1.11	0.91	0.68	0.87	0.68	0.78	0	0.04	0	0.04	0.04	0.04
MTREX	1168.14	1187.33	1078.05	1194.5	1105.24	1393.59	1404.32	1078.4	1229.72	1041.6	998.68	942.39	42.72	34.23	29.09	35.31	34.17	41.8	37	49.06	44.78	37.56	41.51	47.42
DNAH5	17	8	7	6	8	5	18	10	9	15	17	15	0.21	0.53	0.13	0.05	0.05	0.03	0.11	0.08	0.06	0.11	0.26	0.7
ZFYVE16	1386.98	1466	1312	1474.06	1292.08	1683	1750	1213	1446	1311	1258	1130	35.31	23.44	30.73	30.11	26.31	34.68	28.79	32.91	36.06	24.34	32.08	29.54
RIPOR1	542	600	693	699	578	683	682	653	723.62	657	705	594	19.04	17.6	22.6	30.12	16.29	20.05	25.81	25.63	29.96	34.09	25.79	32.28
C6	110	106	104	97	92	105	51	31	20	44	53	30	3.24	2.95	3.69	3.5	4.15	3.73	2.13	1.56	0.72	3.7	2.22	1.14
RAI14	6529	6349	4827	7226	7127	6363	2590	2007	1879	2427	2114	1928	175.5	156.25	129.98	182.33	189.22	158.99	68.14	66.15	58.14	78.98	72.24	68.22
SOX30	0	1	0	0	1	2	0	2	0	1	3	1	0	0.07	0	0	0.07	0.13	0	0.08	0	0.08	0.15	0.09
PNKP	240	288.04	328.02	357	200.01	316.02	402.26	280.02	285.01	320	289.01	246.01	19.95	26.97	30.4	33.03	16.83	27.79	36.47	32.41	24.68	33.01	34.14	27.81
BEST2	0	0	0	1	0	0	0	0	1	0	0	0	0	0	0	0.05	0	0	0	0	0.07	0	0	0
PHLPP2	227	273	273	250	216	358	339	337	298	287	347	209	3.03	4.15	3.39	3.06	2.71	4.34	4.09	5.18	6.56	4.24	5.51	4.17
SPDL1	484	446	586	658	571	644	296	233	206	213	194	178	29.45	18.8	28.61	34.98	33.28	30.59	22.37	12.66	24.09	13.63	11.97	10.11
STAU2	506.44	511.94	430.06	538.87	454.86	606.08	578.44	411.33	482.27	475.8	364.25	446.97	25.6	25.39	21.73	22.82	31.45	29.55	26.93	24.28	29.25	25.8	21.9	36.78
SLC66A1	141	149	139	145	132	174	89	108	77	107	100	102	9.08	8.96	8.93	8.42	7.93	9.49	5.26	8.23	5.94	7.63	7.47	8.59
CTNS	232.24	263.16	206.09	236.25	168.08	270.41	206.15	199.08	199.08	207.07	188.14	214.05	12.01	15.89	11.73	11.7	9.37	15.08	8.36	18.44	17.3	15.1	15.26	20.08
RTN4R	4	5	6	7	6	14	1	4	3	1	1	3	0.26	0.3	0.34	0.37	0.35	0.75	0.05	0.32	0.25	0.07	0.29	0.25
PHF23	904	890	978	914	803	1012	1030	982	777	788	931	695	65.56	59.17	68.93	56.34	54.14	63.26	65.67	79.24	60.86	65.85	77.01	64.4
CDH10	17	10	19	25	15	19	19	26	17	39	23	40	0.93	0.35	0.75	0.91	0.76	0.54	0.56	0.98	1.41	2.24	0.88	1.94
INPP4A	506	473	474	537	438	496	480	343	377	372	392	363	8.63	6.97	7.98	8.49	7.84	7.87	7.39	7.79	7.57	9.65	8.54	12.96
RAB27B	19	15	17.05	30	28	24	5	8	6	14	10	6.33	0.29	0.21	0.25	0.4	0.41	0.32	0.07	0.14	0.1	0.34	0.18	0.12
PSMA4	1281	1161	1388	1299	1121	1411	1543	1104	1349	1287	1090	1100	201.95	175.74	220.86	186.69	176.06	201.92	218.96	209.53	234.24	238.49	211.06	243
MYO16	5	10	6	5	6	7	2	1	4	1	4	3	0.08	0.14	0.09	0.07	0.09	0.13	0.03	0.02	0.07	0.04	0.07	0.06
LSG1	313	298	347	332	284	410	329	269	349	325	312	261	13.7	11.94	14.43	14.78	12.36	16.42	12.41	12.82	17.25	18.49	15.63	16.57
PARP3	124	148	173	134	94	139	124	86	69	106	99	61	8.74	9.06	13.88	8.22	6.43	7.9	7.23	6.65	6.41	7.93	7.05	4.14
TNC	31379	27577	33677	37323	30374	55584	48570	37457	34421	45279	37721	33649	559.48	465.31	611.69	631.85	548.77	890.68	807.23	784.78	689.05	941.4	803.52	775.36
THAP3	190.39	144.45	193.08	166.37	141.8	191.78	158.43	145.34	116.1	122	141.34	124	19.98	11.78	17.29	13.78	12.96	19.1	14.05	16.11	11.59	14.8	17.04	15.61
RIPOR3	189	283	225	270	180	195	335	297	406	385	402	383	6.22	8.47	7.49	7.28	6.41	7.39	11.31	11.27	13.64	13.38	12.97	15.04
TDP1	152	190	175	182	174	203	140	146	123	138	117	96	6.72	9.7	12.55	12.41	12.25	11.63	6.54	10.82	9.06	9.26	8.83	10.67
AIFM2	65	80	67	88	77	61	66	57	66	70	66	70	2.31	2.54	2.31	2.83	2.69	1.96	2.39	2.36	2.5	2.76	2.82	3.27
C2orf83	0	0	0	0	0	0	0	0	0	0	0	0	0	0	0	0	0	0	0	0	0	0	0	0
SPATA7	148	134	144	129	99	189	140	116	123	97	110	85	8.76	7.04	8.09	7.2	6.04	10.56	8.74	8.19	7.66	6.44	7.76	6.73
MED17	664	612	577	645	471.16	668.19	638.57	514	523	505	558.07	435	32.52	29.4	25.02	28.56	20.65	27.52	26.53	28.11	25.28	27.05	33.14	25.28
RETSAT	636	685	659	756	636	732	591	524	607	651	533	530	23.06	22.47	24.2	25.21	22.11	26.82	21.62	22.97	23.22	28.43	23.12	23.97
CAPG	608	648	667	641	586	679	775	669	762	636	656	586	67.13	74.66	82.33	69.2	75.48	75.62	107.27	96.06	94.96	99.46	92.13	91.9
AP2S1	896	979	986	942	854	944	1058	786	937	818	772	722	171.28	166.79	177.85	165.14	154.28	157.4	179.41	175.29	189.73	171.37	174.16	174.36
USH2A	1	1	0	2	0	0	0	2	0	4	3	0	0.01	0	0	0.03	0	0	0	0.01	0	0.02	0.02	0
ZPBP	0	0	0	0	0	0	0	0	0	0	0	0	0	0	0	0	0	0	0	0	0	0	0	0
TG	5	4	6	8	9	5	5	3	0	4	4	15	0.14	0.16	0.23	0.81	1.08	0.81	0.3	0.1	0	0.49	0.1	0.98
ADAM28	236	237	223	190	177	230	92	54	96	110	87	80	12.86	12.68	15.21	9.06	10.38	13.27	5.57	5.73	6.99	7.56	8.72	6.29
BARX2	0	0	0	0	0	0	0	0	0	0	0	0	0	0	0	0	0	0	0	0	0	0	0	0
DCUN1D1	589	576	585	626	477	743	622	541	567	535	540	442	20.35	20.41	17.57	24	14.26	26.6	24.3	22.81	24.33	23.05	22.19	23.28
JADE2	270	304	287	250	228	329	351	364	334	304	379	329	8.89	8.97	7.84	7.72	9.22	8.73	13.14	12.16	11.81	12.33	15.59	12.23
ZIC2	0	0	0	0	0	0	0	0	0	0	0	0	0	0	0	0	0	0	0	0	0	0	0	0
LCP2	0	0	0	0	0	0	0	0	0	0	0	0	0	0	0	0	0	0	0	0	0	0	0	0
TRIT1	225	253	245	231	231	269	200	162	179	163	151	182	16.15	16.88	18.16	15.07	17.99	19.99	17.1	14.61	13.78	14.44	15.07	22.11
ADRB1	0	1	0	0	0	0	0	0	0	1	0	0	0	0.03	0	0	0	0	0	0	0	0.04	0	0
GUCA2B	0	0	0	0	0	0	0	0	0	0	0	0	0	0	0	0	0	0	0	0	0	0	0	0
CUL7	2109	2451.97	2049.45	2469	2183	2390.48	2509.22	2059	2096.78	1959.99	1855.06	1750	41.09	43.99	39.69	43.44	42.32	42.52	45.79	47.78	44.55	43.48	43.63	43.75
CTNNA1	5697	5704	5817	6628	5254	7424	7989	6214	6464	6431	5775	5609	174.66	153.8	170.36	179.78	163.32	200.36	232.13	224.69	229.31	215.81	220.33	226.48
PHKA2	274	337	340	407	281	367	288	272	222	236	289	186	8.56	8.71	14.22	10	10.79	10.48	7.91	10.98	6.96	7.22	10.82	6.42
CNTLN	499	468	455	523	449	487	609	380	470	385	327	367	10.5	8.85	9.11	10.85	9.13	8.86	11.56	9.33	10.39	8.95	7.92	11.26
EPHA3	222	313	139	267	252	179	76	49	34	61	50	32	4.11	5.51	2.66	4.45	5.35	3.3	1.45	1.08	0.68	1.27	1.11	1.23
HSPA5	22366	23701	22021	25035	23510	27140	19841	14947	16368	17136	15080	14479	615.82	598.08	591.43	621.01	638.63	674	507.02	491.28	486.93	532.75	499.43	510.72
DSG2	83	112	46	134	208	100	96	66	67	119	104	110	1.54	1.91	0.85	2.48	3.81	1.68	1.65	1.46	1.34	2.49	2.32	2.62
GEMIN8	150	130	136	151	140	186	175	146	170	144	135	106	17.22	15.02	15.67	16.63	15.51	20.32	20.61	20.13	21.43	18.73	18.39	17.52
OFD1	367	402	348	489	378	453	560	424	433	466	408	328	15.35	14.21	12.16	15.8	12.3	15.48	18.62	18.19	15.98	22.34	19.28	15.24
GPM6B	392	409	303	470	501	603	886	733	771	526	598	532	11.48	11.64	9.2	13.29	15.67	18.24	28.38	28.66	30.29	21.63	26.16	23.2
MAGEC2	0	0	0	0	0	0	0	0	0	0	0	0	0	0	0	0	0	0	0	0	0	0	0	0
PREX2	21	22	24	27	8	34	80	90	41	56	57	57	0.41	0.3	0.36	0.23	0.08	0.36	0.85	1.03	0.57	0.6	1.01	1.12
WDR37	395	378	325	380	339	449	408	268	318	364	310	316	9.88	8.88	7.4	8.84	8	10.3	9.03	8.26	8.21	10.42	8.95	10.12
YTHDC2	554	543	544	594	517	664	647	418	399	513	419	373	10.23	9.79	10.63	9.92	11.77	11.66	16.31	9.2	7.93	14.22	11.17	8.94
CTPS2	208	262	209	290	276	273	401	256	275	248	161	189	7.13	7.71	6.94	8.68	7.94	7.5	10.73	9.43	8.55	8.35	6.26	8.04
ATP6V1H	517	485	564	498	493	642	741	565	565	487	523	521	30.74	31.03	33.09	27.69	35.6	35.29	41	43.85	37.7	36.81	37.77	40.67
POLR2B	2352.63	2139.77	2207.41	2571.24	2019.69	2688.46	2816.27	2196.81	2396.39	2293.39	2141.37	2064.77	70.71	59.94	68.86	80.58	61.91	81.75	89.62	87.86	86.3	85.22	86.36	88.49
FAM214A	411	352	425	418	313	523	509	466	420	407	391	326	14.52	10.79	14.96	13.65	10.49	20.71	18.98	18.9	18.25	17.19	17.52	15.57
ARAP2	36	38	33	33	22	33	18	20	15	13	20	24	0.5	0.49	1.76	0.61	0.43	0.41	0.74	0.33	0.28	0.2	0.55	0.72
TPR	3189.55	2880.05	2574.37	3051.67	2538.61	3599.6	4279.81	2942.41	2843.99	3111.2	2688.51	2578.13	43.97	46.43	35.54	40.23	34.55	44.69	54.6	49.76	46.88	47.83	51.6	45.2
CP	11	9	7	8	2.17	5	0	1	2.02	0	2	0	0.56	0.29	1.57	1.57	0.05	0.98	0	0.33	0.24	0	0.13	0
KIAA0556	439	445	407	463	400	505	491	383	409	351	393	357	9.72	8.29	7.21	9.26	10.22	10.1	13.58	8.74	12.3	9.61	9.24	11.31
DTNBP1	82	103	119	113	59	116	115	105	107	104	109	90	8.34	9.9	10.46	8.98	6.06	9.25	9.43	11.1	10.17	11.94	11.63	10.2
XK	4	0	2	0	1	1	3	2	0	0	1	1	0.08	0	0.04	0	0.02	0.02	0.06	0.05	0	0	0.02	0.03
ANO2	22	26	9	33	35	13	20	5	16	13	5	6	1.19	1.85	0.7	1.4	2.61	0.35	1.56	0.28	1.43	0.81	0.18	0.47
C12orf4	435	321	337	344	313	386	334	278	257	297	240	201	17.29	11.02	12.96	11.78	12.84	16.35	11.7	13.24	11.14	12.31	14.58	11.17
SCML1	301	219	302	316	270	371	165	104	103	142	126	85	11.26	7.81	11.27	10.93	10.45	13.25	5.7	4.31	4.35	6.34	5.91	3.99
WWC3	845	821	907	1033	872	1181	1151	956	1046	963	883	892	12.75	11.37	13.36	14.35	12.99	16.39	16.13	17.23	17.43	16.79	16.85	17.24
ARHGAP6	111	94	84	82	92	111	217	112	124	130	157	114	2.84	2.11	1.92	2.43	2.51	2.81	4.5	3.54	3.29	3.53	4.73	3.11
FAM184B	1.2	0	0	1.22	1.14	0	0	1.28	0	0	4.6	2.29	0.02	0	0	0.02	0.02	0	0	0.02	0	0	0.09	0.05
MAP4	6987	6588	6006	7532	6472	7716	6231	4988	5236	5098	4937	4392	152.6	132.63	134.01	145.92	141.27	151.91	127.86	128.19	118.63	132.14	130.27	121.91
GOPC	2770	2670	2478	3408	2569	3140	2389	1762	1905	1687	1784	1370	64.5	57.01	56.3	71.49	59.05	65.97	51.65	48.99	47.95	44.35	49.98	40.88
ROS1	3	5	8	5	13	5	0	8	0	0	5	4	0.04	0.06	0.11	0.06	0.18	0.06	0	0.13	0	0	0.08	0.07
USP28	515	552	459	509	492	619	541	425	495	336	348	339	26.61	26.35	24.04	22.96	22.56	31.63	22.33	25.58	23.8	22.45	17.4	20.34
HDAC9	79	56	78	101	68	84	146	121	102	124	82	55	0.99	0.88	0.94	1.42	0.86	1.35	2.3	2.36	1.8	2.24	1.56	1.44
TSPAN17	351	354	421	456	297	448	316	325	272	290	253	259	23.51	20.06	24.48	27.03	18.48	25.86	17.34	23.07	17.65	20.9	18.2	22.53
NOP16	187.05	167.16	147.39	149.16	132.19	156	215.09	135	135.03	149.09	134.1	88.05	28.06	22.78	21.96	19.85	18.87	20.72	30.64	24.51	21.87	26.04	24.13	17.12
CC2D2A	368	374	384	386	243	409	622	478	503	461	375	422	11.23	9.31	10.54	8.66	5.49	8.6	13.27	13.08	15.45	13.15	12.48	14.23
RRM2B	768	901	644	1224	1124	1273	863	773	768	1253	1048	978	25.09	26.6	20.62	28.53	28.77	28.54	21.34	32.27	24.29	46.38	30.85	40.65
ZNF800	277	296	227	270	249	280	294	220	214	260	235	213	8.08	8.13	5.87	7.96	8.35	7.67	8.32	7.75	7.42	9.4	9.49	9.57
TNFRSF17	0	0	0	0	0	0	0	0	0	0	0	0	0	0	0	0	0	0	0	0	0	0	0	0
SNX29	489	447	439	524	415	553	635	471	484	465	478	407	6.24	5.41	5.47	6.03	5.23	6.37	7.53	7.18	6.68	6.7	7.34	6.65
LMO3	11	7	29	19	10	14	58	42	51	33	33	28	1.03	0.41	0.91	0.58	0.43	0.88	2.63	1.79	1.8	3.61	1.89	1.82
MRPS10	464	423	422	455	386	527	548	384	426	419	328	358	25.32	21.11	22.45	22.37	20.76	25.89	27.71	25.01	25.1	25.87	21.55	25.04
GUCA1A	10	18	20	20	13	17	13	9	12	10	0	8	0.76	1.25	1.48	1.37	0.97	1.16	0.92	0.82	0.99	0.95	0	0.78
RSF1	1500	1532	1150	1502	1340	1688	1952	1600	1621	1489	1396	1327	27.37	30.09	31.25	40.97	35.3	42.09	43.39	48.36	56.57	45.52	54.09	37.48
VPS13D	1524	1411	952	1116	1231	1462	1646	1122	1170	1400	1159	1239	16.79	12.97	13.18	10.66	16.78	15.54	18.13	17.27	16.44	17.63	18.5	15.26
CELF2	475	482	478	529	457	675	1090	821	839	794	727	675	10.65	10.11	9.83	10.34	9.92	12.91	23.72	24.56	23.79	18.94	19.24	19.58
FAM120A	1897.69	1886.82	2020.4	2060.96	1910.69	2472.55	2047.84	1724.81	1844.79	1820.76	1646.92	1654.83	51.98	47.67	48.74	51.4	46.78	51.78	53.22	58.28	52.81	58.25	54.71	56.66
R3HDM1	397	350	404	402	335	484	536	388	369	400	275	301	16.28	10.15	12.37	11.2	9.54	14.83	16.86	17.1	13.82	14.59	9.07	18.03
COL9A2	604	642	895	890	622	1112	994	694	613	480	531	348	26.51	28.66	40.54	35.78	29.03	41.32	37.44	36.87	30.66	22.61	30.21	19.13
KITLG	1534	1747	1394	1540	1392	1739	1995	1179	1332	1592	1054	1190	29.88	31.71	27.42	26.97	27.08	30.97	37.96	29.04	28.94	36.42	25.52	30.4
ERCC8	144.9	149.94	143.94	209.01	143.49	171.8	192	122.88	144	139.86	136.84	118	6.79	5.45	7.33	8.64	6.55	7.51	11.1	5.31	10.99	7.85	8.38	7.32
ADAMTS6	350	402	334	555	548	457	314	178	169	233	160	157	7.18	5.83	8.5	8.74	8.42	7.62	4.6	4.87	3.76	4.9	3.27	4.97
H6PD	3906	4667	3110	3507	3776	3368	4394	3718	4055	3490	3359	3366	44.4	48.76	34.5	35.92	42.38	34.63	46.63	50.47	49.83	44.89	45.91	49.45
VAMP3	1424	1488	1421	1430	1369	1601	1635	1296	1429	1545	1314	1364	79.71	75.54	77.25	76.66	72.61	77.79	81.56	84.04	83.14	94.39	84.35	93.92
PER3	219	250	186	231	185	234.96	252	216	228	183	158	146	4.83	4.36	3.06	4.55	3.82	4.56	4.24	5.41	4.43	3.88	5.05	3.98
UTS2	0	0	0	0	0	0	0	0	0	0	0	0	0	0	0	0	0	0	0	0	0	0	0	0
TNFRSF9	0	0	0	1	0	0	0	0	0	0	0	0	0	0	0	0.02	0	0	0	0	0	0	0	0
EPN3	0	0	0	4	5	0	4	1	1	2	0	0	0	0	0	0.17	0.14	0	0.19	0.06	0.06	0.13	0	0
LTBP1	41505	39185	32737	41321	39721	47417	23973	20608	19646	18294	18684	16250	884.73	757.47	684.88	791.96	840.47	922.51	472.69	521.58	448.15	438.07	474.62	443.07
RCN1	7833.84	7861.72	7152.44	8222.99	7780.43	8532.11	9279.59	6559.68	7203.91	7771.54	6272.93	6432.63	373.73	342.71	332.19	354.37	365.83	366.4	412.48	372.89	370.66	421.12	360.52	392.75
ELN	60160	55808	47365	76198	63220	58268	15566	12958	13330	11406	10394	10119	2999.52	2723.4	2278.26	3470.78	3135.33	2287.58	756.34	824	840.65	667.25	750.41	671.77
RFC2	211	218	204	254	220	221	233	137	163	133	113	108	18.32	17.08	15.51	18.18	22.91	17.59	19.36	15.35	16.88	13.74	11.61	13.36
ARID1B	1366	1410.39	1101	1443	1349	1608.13	1754	1304	1425	1297	1180	1132	27.92	26.72	21.59	28.55	29.53	29.17	35.31	35.4	32.41	32.66	33.09	29.81
CLPTM1L	1008	1010	943	1132	972	1201	967	797	887	927	871	751	87.23	86.98	77.44	95.88	89.13	89.26	76.74	64.57	70.62	82.77	77.63	74.24
NEDD4L	445.34	452	375	450.3	394.18	491	975	671.76	845	756.64	522.62	541	15.55	14.05	12.4	13.62	15.28	13.92	33.55	23.39	30.06	26.26	52.55	25.49
FOXP3	6	3	3	3	6	1	5	0	1	3	2	2	0.3	0.27	0.15	0.14	0.34	0.05	0.23	0	0.09	0.21	0.12	0.19
PPP1R3F	113	140	143	147.93	111	140	148	136	153	98	110.84	131	4.9	8.54	7.71	7.99	7.34	7.25	8.94	9.63	6.11	4.29	12.42	11.1
HEXB	1566.26	1773.86	1654.39	1821.32	1769.67	2109.88	1603.53	1292.5	1502.64	1368.56	1359.69	1360.69	119.85	139.28	120.8	131.96	133.21	142.7	137.38	126.1	125.39	117.36	116.72	131.06
PTCD2	169	156	163	137	112	183	105	145	135	135	123	117	8.51	6.61	7.22	5.3	6.79	10.57	4.57	8.81	6.08	7.81	8.98	7.42
NEXMIF	1	3	0	1	5	0	0	0	1	1	2	1	0.01	0.03	0	0.01	0.05	0	0	0	0.01	0.01	0.02	0.01
JKAMP	676	767	714	684	650	730	661	526	598	613	483	557	59.5	64.92	64.3	53.98	54.21	50.51	51.63	53.2	55.99	62.95	51.89	59.76
DKK3	5610.07	6350.61	5637.4	6222.39	6705.15	7064.53	6510.31	5364.7	5535.56	5558.49	5133.84	4807.31	327.36	316.61	297.53	342.68	341.33	348.94	356.05	360.72	337.36	359.39	332.9	367.98
ARHGEF5	160.8	150.08	184.27	166.85	122.1	154.2	212.75	159.44	156.47	145.78	113.26	121.89	3.11	3.02	3.47	3.1	2.56	2.71	3.97	3.68	3.27	3.18	2.63	3.02
NFE2L3	134	123	119	166	194	171	248	177	180	205	152	162	4.81	3.64	4.36	5.72	5.89	5.52	7.62	7.64	6.64	7.47	5.3	7.57
MCUR1	270	263	258	243	238	343	336	232	281	235	256	232	9.79	5.73	6.52	6.96	5.03	7.83	7.77	7.12	8	6.21	9.18	8.1
LIMA1	3787	3455	3555	4275	3654	4564	5335	3954	3367	4777	3956	3606	120.4	108.5	112.5	123.29	116.92	134.73	164.92	163.91	121.15	178.77	153.91	155.04
LETMD1	766	808	655	697	704	679	662	507	513	442	491	460	59.77	64.56	57.3	55.22	58.06	53.07	56.47	61.91	52.19	45.07	48.8	51.96
SLC4A8	201	179	165	207	135	257	143	84	92	74	108	61	2.15	1.92	3.29	2.37	2.42	2.36	1.56	0.94	1.63	4.15	3.54	2.51
LAMC3	127	198	68	138	198	72	44	49	53	32	49	36	1.78	4.94	1.41	3.82	4.56	0.91	0.57	1.73	0.8	0.51	0.97	1.16
PTGER3	14	17	14	13	6	2	7	0	4	2	2	1	0.25	0.32	0.26	0.47	0.12	0.08	0.32	0	0.06	0.03	0.04	0.06
TNIP3	2	8	0	3	0	2	0	1	0	0	0	0	0.13	0.83	0	0.13	0	0.14	0	0.2	0	0	0	0
MAPK9	629	580	569	686	565	762	763	508	642	538	552	529	26.4	20.35	20.08	22.77	19.61	26.27	24.17	19.23	23.78	20.98	29.57	23.33
COL23A1	5	3	6	4	4	9	6	2	4	1	3	3	0.24	0.1	0.28	0.14	0.19	0.31	0.27	0.09	0.16	0.05	0.14	0.15
BCAR1	1325	1348	1252.94	1513	1498	1573	1330.58	1213.06	1069	1151	1144	961	47.7	45.36	41.38	50.14	55.63	49.7	46.55	51.13	40.38	47.21	52.38	42.12
FAM160A2	431	458	653	672	459	563	416	324	317	263	363	256	19.12	17.69	31.51	28.12	19.08	29.23	17.16	15.79	13.91	11.75	18.06	11.91
HERPUD1	2123	2325	1722	1767	1898	1812	1333	1108	1179	1319	1143	1162	179.16	171.98	142.16	135.79	140.13	135.4	92.95	111.75	102.06	127.15	119.73	110.53
HOMER3	501	510.25	652	605.03	472	583.28	603.58	600	582.71	518.8	469.49	442.53	39.9	36.33	49.51	44.06	37.67	41.08	44.74	58.69	50.91	46.92	45.72	44.65
RAD51	21	9	29	26	16	14	29	14	13	16	17	12	1.59	0.98	2.21	2.63	1.67	1.33	3.89	1.85	1.1	1.94	1.57	1.2
POLQ	14	7	18	11	9	21	21	13	19	5	7	4	0.17	0.08	0.72	0.12	0.11	0.23	0.23	0.18	1.09	0.07	0.1	0.06
PIK3CB	135	163	134	144	136	174	138	95	110	137	127	117	4.11	3.83	3.4	3.54	2.78	3.72	3.8	2.87	2.62	4.93	4.81	3.93
CYBA	401	426	463	489	402	428	489	438	532	372	445	414	89.71	87.05	99.53	98.16	88.49	85.62	100.37	116.87	128.57	95.92	118.88	119.21
THOC3	410.9	419.91	369.09	507.97	408.12	453.88	391.12	313.7	329.72	315.08	308.51	337.65	30.66	28.62	26.84	34.14	29.99	30.46	27.02	28.02	26.56	26.65	27.75	32.31
HEBP2	334	424	345	406	421	423	287	350	336	330	288	291	25.24	26.44	23.74	27.94	29.14	25.57	20.21	28.88	28.3	25.11	24.52	26.32
MPHOSPH9	243	301.35	295.21	262.42	211	326	296	158.99	242	201	196	171	8.1	13.48	14.82	9.78	6.61	16.59	9.68	11.73	10.29	11.99	12.6	9.95
PLEKHA5	969	1072	835	958	925	1042	1535	1100	1282	1164	1019	1134	25.31	26.51	20.73	23.29	24.73	25.6	36.51	34.53	36.48	35.98	33.57	38.81
PRSS8	18	7	3	20	13	12	3	0	0	0	2	0	1.37	0.41	0.71	1.15	1.01	0.71	0.18	0	0	0	0.25	0
SIKE1	671	697	590	653	624	694	733	582	680	663	533	566	25.55	37.29	18.31	27.99	26.93	22.77	16.69	25.77	45.93	28.93	28.51	33.46
RRP12	456	568	499	534	493	479	376	290	302.84	261	292	286	11.9	14.06	12.49	13.41	12.03	10.93	9.04	9.31	9.58	7.54	9.42	10.47
FNIP2	269	301	300	294	264	396	293	287	279	234	281	219	4.95	6.09	6.35	5.28	6.39	8.1	4.68	7.85	6.79	5.82	6.59	7.01
MSMO1	518	364	516	432	352	521	599	293	292	502	295	196	27.8	17.65	31	21.52	20.15	24.83	29.45	19.98	19.36	32.72	19.36	16.38
TTC17	2028	2322	2006	2150	2044	2372	2649	2133	2171	2061	1924	1984	67.17	64.81	61.21	66.2	64.36	64.46	80.76	87.2	68.72	65.73	71.18	74.28
ALX4	120	124	119	111	103	129	21	16	8	9	15	11	2.22	2.1	2.14	1.85	1.88	2.15	0.36	0.35	0.16	0.19	0.33	0.26
FSTL4	1	4	0	0	1	1	0	6	0	0	2	0	0.05	0.33	0	0	0.05	0.02	0	0.34	0	0	0.11	0
FOXN3	2135.19	2252.46	1761.85	2526.34	2324.71	2567.04	2120.03	1582.19	1879.94	1998.9	1645.78	1813.75	40.53	36.03	29.2	42.48	43.99	41.52	40.51	33.13	38.79	42.57	32.43	40.85
METTL24	1	4	1	1	2	0	2	1	3	0	0	1	0.12	0.42	0.11	0.1	0.23	0	0.21	0.14	0.37	0	0	0.15
AKR7A2	925	1126	1038	961	1137	1205	893	753	741	681	602	699	84.92	94.21	93.8	82.77	102.49	102.57	74.84	82.5	73.52	71.04	66.76	81.98
MRTO4	316	320	291	277	284	292	267	193	221	227	252	226	18.73	16.64	16.64	15.8	19.2	17.5	14.33	13.22	17.93	14.99	21.77	16.57
NNAT	390	472	387	367	386	328	496	353	418	271	325	283	39.98	44.16	44.05	36.01	39.8	30.17	49.85	44.11	46.46	31.41	42.13	37.61
USE1	176	146	103	149	149	134	141	126	174	142	167	152	36.02	25.38	18.98	33.66	29.24	24.41	26.62	33.01	36.51	35.97	41.2	43.65
MCF2L2	3.9	0	1	0	2	1	0	4.39	4.06	2	7.58	1.39	0.35	0	0.11	0	0.09	0.1	0	0.49	0.14	0.72	0.3	0.06
NRIP2	12	15	23	20	24	25	19	14	15	12	2	8	0.68	0.55	0.9	1.15	0.95	0.91	1.05	0.67	0.65	0.55	0.1	0.41
LAMA3	157	106	131	128	118	142	23	20	10	22	27	22	2.2	1.04	1.84	1.51	1.26	1.91	0.5	0.63	0.29	0.51	0.48	0.49
AP5M1	411	418	397	465	368	509	555	408	417	373	370	418	14.26	20.36	11.07	19.49	16.2	16.99	22.45	20.66	20.54	19.51	19.67	22.36
ANAPC4	254	314	303	314	220	302	345	236	304	304	229	196	13.92	12.85	16.25	13.67	12.52	13.33	15.6	15.63	13.95	15.83	18.91	14.02
KCNQ1	0	3	0	0	1	1	0	0	0	0	0	0	0	0.1	0	0	0.04	0.03	0	0	0	0	0	0
TRAPPC3	609	634	606	673	560	703	617	597	593	585	535	495	60.14	56.35	59.65	59.18	54.26	61.98	80.86	70.08	63.69	64.73	63.77	75.44
THRAP3	2776	2684	2552	2913	2491	2784	3181	2450	2633	2412	2127	2146	79.19	67.64	63.81	72.71	66.1	76.22	84.74	76.91	75.96	78.09	70.4	80.54
PHPT1	1316	1375	1295	1539	1365	1476	1137	903	1220	1234	1242	1025	338.2	311.03	326.25	348.64	336.99	342.19	289.08	296.1	373.99	397.99	414.31	369.71
ENTPD2	15	20	9	8	4	5	2	0	2	0	3	0	1.1	1.03	0.51	0.39	0.21	0.59	0.15	0	0.17	0	0.59	0
LY75	6	0	0	2.9	0	0	0	2	2.95	0	3.21	0	0.09	0	0	0.04	0	0	0	0.04	0.05	0	0.06	0
ARID4B	1326.79	1461.99	1275.98	1397.05	1200.82	1660.28	1448.13	1126.81	1239.58	1122.53	1091.27	1041.77	29	28.5	26.05	28.19	23.6	30.04	28.98	27.36	29.71	24.31	26.99	27.93
OPN3	274.51	258.46	249.34	327.14	370.78	316.05	396.8	298.13	256.64	275.68	225.22	231.5	18.41	13.96	17.91	20.69	29.23	24.41	29.97	25.95	24.15	19.41	22.72	24.05
SDCCAG8	300.67	333.41	303.16	357.99	301.87	315.93	400.93	266.53	312.8	325.37	249.26	238.27	16.41	19.17	15.3	16.53	17.64	14.57	20.64	18.54	20.92	19.08	16.02	16.94
PTPRN	123	387	86	161	408	122	42	48	53	93	64	104	5.1	13.27	2.45	4.38	15.34	3.24	1.22	2.15	2.94	5.25	2.34	4.74
HHAT	293	346	332	405	426	404	234	207	254	228	189	158	9.47	9.83	10.44	12.19	13.12	11.19	6.81	7.61	8.31	7.87	9.31	6.1
KIF1B	1138	1043	903	1077	876	1298	1340	1139	982	966	994	905	15.19	12.81	11.9	12.82	11.66	15.42	18.49	19.29	14.07	14.45	16.86	16.81
FOXC1	477	762	415	522	676	540	216	220	220	266	242	236	12.92	18.91	10.96	12.73	18.06	13.19	5.43	7.11	6.44	8.13	7.88	8.19
TBC1D22A	351	371	317	360	394	433	350	249	306	284	252	248	13.57	12.21	11.54	14.08	15.1	12.89	12.83	10.39	14.01	11.01	12.37	13.17
SYNE2	568	460	278	235	295	333	1156	595	633	851	537	563	5.88	4.12	4.6	3.45	4.94	5.49	8.18	10.04	10.04	11.02	8.02	8.16
PLEKHH1	6.03	2.01	5.03	5.06	1	9	8	5	0	5	6.06	2	0.84	0.27	0.19	0.13	0.04	0.57	0.24	0.49	0	0.92	0.22	0.08
ATP9A	1491	1398	1241	1701	1452	1867	892	691	738	652	703	639	20.9	17.45	17.05	20.77	21.24	22.4	11.01	10.96	11.19	9.77	11.23	10.87
SPO11	0	0	0	0	0	0	0	0	0	0	0	0	0	0	0	0	0	0	0	0	0	0	0	0
CBLN4	0	0	0	0	0	0	0	0	0	0	0	0	0	0	0	0	0	0	0	0	0	0	0	0
CHRDL2	1043	1458	1015	902	1305	760	139	123	128	150	129	123	67.4	87.48	69.04	53.56	84.88	43.62	8.77	16.29	10.68	10.63	9.89	10.18
FAM168A	1598	1767	1398	1661	1503	1693	1465	1145	1300	1248	1025	1163	30.11	29.33	23.13	26.52	27.32	26.08	23.47	25.71	24.87	24.82	22.86	28.53
RELT	43.88	57	36	34	45	49	23	34	21	34.59	20	10.8	1.56	2.26	1.17	1.11	1.7	1.82	0.57	1.75	0.71	1.46	0.79	0.44
GALC	582	633	513	605	591	631	648	481	496	424	425	403	17.91	19.43	14.37	16.65	19.43	17.3	20.88	20.81	16.05	16.44	16.92	19.12
NOP58	685.87	793.92	653.93	790.96	664	761.96	791.94	539.98	603	674.99	611.8	490	53.79	55.26	43.09	50.8	49.01	46.31	45.76	45.58	46.5	48.14	54.01	52.08
SZRD1	3640.24	4074.38	3543.91	3999.97	3531.43	4084.49	3837.02	3154.8	3680.14	3390.88	3091.49	3097.53	133.12	137.95	120.82	130.04	125.12	130.38	135.18	144.83	143.15	143.7	138.45	140.7
KCNH2	52	84	44	61	53	44	93	49	53	46	40	41	1.59	2.51	1.45	1.56	1.77	1.09	2.27	1.93	1.43	1.5	1.52	1.65
CUL1	998	1050	856	995.6	892	1243	1165	905	940	963	838	825.78	35.71	33.87	29.33	32.37	31.16	39.57	37.99	37.9	35.89	38.17	35.26	37.27
FAM114A2	637	558	606	658	536	713	773	507	610	597	529	562	34.37	24.3	25.84	30.34	22.49	29.27	32.43	26.63	29.39	26.63	34	32.65
CYFIP2	56	84	51	158	93	140	89	60	68	246	182	169	2.82	3.07	1.49	3.1	2.54	3.42	3.24	2.25	2.23	7.44	6.51	5.17
TAB2	1572	1643	1455	1687	1508	1937	1768	1360	1496	1419	1269	1296	42.85	41.2	38.58	39.66	39.49	46.86	44.39	43.6	43.49	41.22	40.37	44.43
GINM1	969	1017	960	1023	1121	1136	1169	903	967	960	896	799	57.51	55.34	55.62	54.8	65.68	60.81	64.45	64.02	62.17	64.63	64.19	60.93
EIF2AK2	575.55	492	446	586	463	680	749	541	672	639	511.95	534	14.71	12.79	10.02	16.09	11.65	17.95	22.99	18.18	25.07	27.39	17.95	24.59
USP36	669	649	702	744	598	776	656	588	506	490	553	408	26.39	22.39	26.22	25.95	22.7	23.1	18.13	23.85	18	24.95	24.92	20.16
KMT2C	1803	1650	1104	1348	1337	1823	2221	1322.06	1573	1855	1253	1377	16.13	14.23	12.64	10.16	10.73	15.02	19.58	12.36	13.14	18.5	15.67	15.59
MCOLN3	6	3	8	14	4	9	15	8	5	16	14	7	0.27	0.11	0.36	0.66	0.26	0.36	0.93	0.56	0.26	0.76	0.67	0.54
CCDC85A	5	6	3	0	2.11	2.15	8	5.22	0	0	0	0	0.13	0.14	0.08	0	0.05	0.05	0.19	0.16	0	0	0	0
PUM2	1804	1658	1605	1732	1563	2213	2292	1707	1791	1733	1521	1582	37.96	30.1	29.16	33.74	32.23	38.5	45.55	40.39	43.03	42.77	43.66	40.56
MRPL43	535.13	607.36	584.42	602.05	521	629	531	435.95	542	506.64	431.55	422	75.33	76.31	81.37	73.22	71.81	80.94	70.9	73.95	81.96	80.86	71.94	75.9
ITIH4	20.29	6.83	28.18	32.62	9.52	50.27	37.18	37.21	13.06	14.34	23.75	17.6	1.88	0.29	2.81	3.12	1.32	2.46	3.21	4.39	1.04	1.55	1.62	1.66
ITIH1	0	2	1	0	1	0	0	0	0	0	0	0	0	0.31	0.04	0	0.17	0	0	0	0	0	0	0
HPF1	276	310	359	331	286	412	387	316	386	338	288	288	30.47	36.42	40.51	36.62	29.34	38.54	37.28	41.65	49.82	44.72	41.1	45.15
ZFR	2062	2149	1873	2110	1790	2270	2498	1776	1977	1881	1651	1721	49.33	50.8	48.35	52.01	49.25	52.11	60.87	58.61	57.99	53.17	50.85	55.11
ZNF280C	136	153	131	138	102	161	142	110	139	106	122	116	3.57	3.23	2.94	2.86	2.54	3.35	3.04	3.03	3.68	3.19	3.74	4.39
NPFFR2	0	0	1	0	0	0	0	0	2	0	0	0	0	0	0.08	0	0	0	0	0	0.24	0	0	0
PHF21B	3	0	5	3	2	2	7	2	1	2	6	0	0.09	0	0.32	0.08	0.63	0.06	0.2	0.07	0.03	0.07	0.23	0
TRAF1	54	66	52	61	43	51	78	33	31	46	22	25	1.43	1.49	1.28	1.37	1.06	1.16	1.84	1.01	0.91	1.28	0.66	0.8
RC3H2	1533	1608	1294	1524	1311	1769	1749	1463	1337	1564	1412	1297	22.39	22.59	18.86	19.07	17.09	25.24	27.01	24.88	21.83	25.45	25.07	25.94
IL17RB	32	21	44	33	25	46	35	37	29	32	20	19	1.61	0.96	2.12	1.41	1.3	2.31	1.7	2.37	1.48	2.03	1.38	1.23
TRAF3IP2	167	159	91	154	166	117	187	139	171	188	149	205	12.38	13.21	6.81	9.61	13.23	8.43	10.64	14.74	11.47	17.06	12.85	19.94
GYG2	148	169	165	189	157	148	240	203	215	217	156	202	5.19	5.4	5.53	5.92	5.85	4.57	7.62	8.43	8.16	8.49	6.45	8.92
DCBLD2	1461	1491	1443	1425	1351	1928	2525	1926	1797	1898	1692	1536	28.46	26.87	25.17	23.25	26.29	31.07	45.66	42.65	39.34	40.76	38.08	37.43
SERPINB3	0	0	0	0	0	0	0	0	0	0	0	0	0	0	0	0	0	0	0	0	0	0	0	0
SOAT1	583	533	507	567	527	670	801	697	718	761	709	788	19.8	14.14	15.21	18.09	18.25	21.69	27.72	25.9	25.69	24.62	22.56	28.64
PKP2	1	0	0	2	0	3	1	3	0	4	1	3	0.03	0	0	0.05	0	0.07	0.02	0.09	0	0.11	0.03	0.1
MSH4	2	3	3	6	4	1	0	0	0	1	0	0	0.07	0.09	0.1	0.18	0.13	0.03	0	0	0	0.04	0	0
F7	7	10	0	8	7	0	6	3	4	2	0	3	0.43	0.88	0	0.7	0.42	0	0.9	0.84	0.17	0.09	0	0.55
GDI2	3651	3712	3702	4137	3775	4464	3493	2877	2905	2985	2531	2572	188.28	175.62	185.71	190.7	195.1	204.02	170.13	178.82	157.86	175.37	159.52	170.01
PRDM1	119	173	118	168	163	162	147	71	128	134	109	111	4.38	5.26	3.67	5.53	6.48	3.93	6.36	2.24	5.36	6.03	4	5.09
ATG5	549	495	468	416	460	604	505	429	474	441	378	420	22.86	18.6	19.12	17.89	18.74	21.02	18.96	23.14	24.72	19.47	19.77	23.74
TMCC3	0	0	1	1	0	0	0	2	1	4	5	1	0	0	0.02	0.02	0	0	0	0.06	0.03	0.11	0.15	0.55
PITHD1	554	590	569	650	585	661	556	450	477	453	480	400	42.08	40.66	42.56	44.21	43.86	45.52	38.85	40.71	39.02	38.78	43.69	39.24
MTA3	680	729	657	714	602	782	841	525	688	565	467	560	36.55	33.69	34.9	33.61	32.66	36.54	37.45	29.81	35.41	35.63	27.18	34.01
USP13	218	186	245	220	167	280	312	204	230	255	219	226	5.71	3.39	3.84	4.02	3.31	3.92	6.32	3.96	4.38	8.55	5.22	6.61
ATP11B	1229	1221.76	1035	1228.04	1211.3	1479.74	1313	951	1103.72	1093.78	1012.57	915.22	33.24	25.35	19.23	24.75	23.44	31.56	29.7	27.83	32.23	28.42	31.1	31.5
LAMC2	20	10	16	40	33	16	21	24	27	38	33	30	0.39	0.18	0.31	0.71	0.64	0.36	0.38	0.6	0.76	0.84	0.78	0.75
CDK14	2987	3065	2602	3440	3006	3691	3528	2740	3031	2511	2418	2491	63.05	58.66	52.97	64.47	61.4	68.56	73.74	68.09	67.69	65.06	62.04	67.31
SEC61A1	9283	9624	9042.18	10324.8	9745	10712.1	9693	7721	8209.98	8906	8238.98	7992.99	285.56	271.53	273.41	286.26	294.98	297.41	277.05	285.23	272.03	309.86	307.93	316.43
PPP1R12A	1458.97	1304.76	1376	1500.68	1292.39	1843.97	1742.65	1423.95	1339.82	1410.73	1146.87	1082.95	35.74	31.6	36.49	38.57	34.91	39.33	46.69	40.13	36.97	38.78	38.41	42.6
RASGRF1	1	0	0	3	0	0	0	0	0	2	0	0	0.02	0	0	0.05	0	0	0	0	0	0.04	0	0
CAMK2B	0	1	1	2	1	0	0	0	0	0	3	1	0	0.24	0.03	0.05	0.08	0	0	0	0	0	0.22	0.42
CROCC	1309	1224	1230	1403	913	1278	643	493	457	429	420	359	64.44	48.85	53.59	68.84	46.36	53.36	22.63	27.12	13.27	21.15	15.88	14.36
POLR3E	476.48	504.69	534.39	590.88	448.75	566.74	490.2	355.28	379.78	402.93	392	358	31.71	21.06	25.3	34.42	22.21	36.53	28.91	26.12	22.34	21.05	22.52	24.4
ATP2B4	4030	3889	3184	3385	3606	4251	4307	3180	3615	3506	3131	3083	50.07	43.42	40.3	37.75	43.33	50.11	48.72	47.37	47.1	48.25	46.29	48.72
ZC3H11A	3197.09	3841.01	3175.24	3535.13	3139.77	4027.49	3812.72	2581.01	2868.08	2662.12	2422.6	2356.73	74.4	76.63	74.77	75.08	69.38	78.29	79.09	73.16	74.17	70.95	69.32	72.53
RIOK2	427	378	338	404	361	451	444	326	346	433	306	333	29.37	21.55	23.51	20.15	27.97	28.42	31.22	19.67	14.81	19.05	15.96	25.1
YIPF1	200	187	169	222	162	209	208	139	146	161	162	148	16.17	14.82	14.12	16.08	12.03	16.39	15.23	13.23	12.44	14.81	15.51	16.95
NDC1	344	337	303	301	234	386	309	238	301	221	209	211	8.73	7.26	7.23	6.37	5.73	8.69	6.74	6.68	7.88	5.86	5.91	6.35
DGKG	0	0	0	0	0	1	0	0	3	2	4	2	0	0	0	0	0	0.03	0	0	0.39	0.08	0.09	0.09
FLYWCH1	645	682	785	852	691	786	812	709	687	593	738	608	20.79	34.02	33.29	28.56	27.03	32.43	27.95	43.69	27.97	36.19	42.31	29.78
UNKL	313.88	360.85	284.24	346.16	291.49	421.5	395.05	366.38	339.97	305.04	316.96	264.85	7.94	16.19	7.31	10.81	13.37	10.03	12.47	17.61	9.2	12	10.45	11.54
TBXAS1	57	54	42	55	30	54	70	63	83	45	62	49	6.73	4.83	3.8	6.18	2.76	4.9	6.77	8.83	10.99	5.77	10.52	7.43
PARP12	55	59	66	49	36	51	86	60	87	71	83	83	2.17	2.61	3.51	2.38	1.51	1.76	4.73	4.74	3.47	3.78	8.88	5.16
ALDH18A1	2792	3120	2601	3264	3363	3503	2088	1670	1673	1791	1616	1359	95.02	94.3	85.69	100.52	112.37	107.03	65.09	68.54	60.26	65.96	64.7	61.02
TARBP1	309	271	286	381	157	394	405	289	229	304	271	214	9.42	7.74	7.92	12.94	4.32	11.21	11.32	9.5	8.41	17.79	11.13	6.94
GATB	148.29	122	135	156	129	169	221	141	186	184	131	172	10.36	9.25	11.15	7.4	9.45	12.11	14.9	10.46	10.97	17.35	14.33	12.57
MXD1	388.12	408	366	347	363	433	368	317.03	316	357	319	314	8.46	7.54	6.8	6.11	6.82	7.44	6.51	7.99	6.54	7.67	7.31	7.65
CDK17	479	602	479	606	605	781	793	680	660	634	662	600	15.21	18.55	15.01	16.54	21.49	23.46	22.9	27.72	24.12	24.7	27.13	26.39
DNAJC25	316.54	415.89	346.34	381.85	406.72	436.97	309.94	250.52	268.47	329.84	246.05	254.65	15.42	18.62	16.33	16.92	19.49	19.12	14.02	14.73	14.22	18.1	14.47	16.06
SLC2A3	2647.99	4582.99	3020.96	3075.98	4472	3150.98	1236.24	1094	1130	1276	1373	1102	84.9	128.83	94.57	85.22	132.94	84.25	35.66	40.14	38.61	43.53	49.34	41.47
PSD	836.03	1032.08	904.21	843	863	895	559.34	468	485	439	427	377.15	59.53	61.28	60.96	52.13	57.4	51.95	36.36	32.3	41.3	38.5	33.06	38.09
CTDP1	445	505	463	536	514	466	384	391	364	396	324	321	13.93	14.27	14.45	15.13	16.82	12.75	10.77	14.31	11.77	14.36	12.49	12.96
YBX3	3029	3237	2993	3963	3364	3782	2604	2218	2270	2601	2478	2263	287.25	305.69	270.42	331.13	328.75	314.95	222.4	255.96	217.42	304.87	286.31	289.26
STYK1	2	3	0	1	0	1	5	1	0	1	2	1	0.08	0.38	0	0.04	0	0.04	0.19	0.05	0	0.05	0.1	0.05
WNK1	4121	4189	3306	3651	3561	4783	4285	3251	3413	3405	3079	3184	65.63	58.95	48.02	54.99	48.46	68.02	76.92	65.37	55.97	62.32	53.43	60.75
RPS17P5	0	0	0	0	0	0	0	0	0	0	0	0	0	0	0	0	0	0	0	0	0	0	0	0
CCAR1	1229	1156	1279	1260	956	1562	1483	1180	1150	1154	1069	1036	45.7	39.49	56.5	50.12	35.01	55.09	66.9	52.16	62.46	48.92	42.11	46.85
OGFR	582	655	684	640	487	662	616	649	539	458	584	420	26.68	26.66	28.03	24.35	21.76	25.33	26.23	34.11	25.51	23.22	31.32	25.01
GNA15	0	0	0	0	1	0	0	0	0	0	0	0	0	0	0	0	0.05	0	0	0	0	0	0	0
CREB3L3	0	0	0	0	0	0	0	0	0	0	0	0	0	0	0	0	0	0	0	0	0	0	0	0
PIGV	206	226	194	217	178	218	206	190	187	179	191	143	11.64	10.98	10.74	10.13	9.46	10.69	9.48	13.49	11.56	10.21	12.75	11.72
PTPRU	888	1229	734	1001	1258	962	590	459	606	664	672	716	16.9	24.85	14.05	24.55	23.62	18.06	12.88	16.9	12.51	14.26	19.69	18.52
SNRNP40	514	551	455	533	390	481	539	358	397	419	333	394	38.13	37.84	33.8	36.63	30.78	33.96	40.09	33.38	31.66	35.16	29.76	37.46
RIMBP2	0	1	0	0	1	1	3	0	3	0	2	0	0	0.07	0	0	0.07	0.04	0.14	0	0.15	0	0.04	0
COL11A1	12954	13271	8802	13772	14265	12244	5168	3707	3640	4076	3647	3021	258.13	220.88	154.65	228.59	261.33	234.24	89.2	73.59	68.39	94.94	81.73	74.74
QSER1	996	925	872	887	871	1227	1179	921	895	916	879	732	13.79	9.69	12.13	8.96	10.46	12.88	13.85	12.32	12.94	13.86	12.53	11.39
MPC1	220	243	281	221	210	273	234	197	202	191	174	177	36.02	33.81	43.82	31.12	34.56	38.05	35.05	38.36	34.88	33.76	32.77	34.41
ACAA1	484.81	449.79	542	537.06	376.87	507.59	564.89	429.99	428	433.94	451	359	34.5	28.85	37.54	34.95	27.35	33.92	37.74	37.24	33.49	34.63	40.17	34.45
BCAT1	2600	2601	1731	2605	2464	2289	2242	1609	1781	2107	1686	1692	45.89	33.97	23.57	39.92	39.42	32.66	29.85	37.41	34.51	36.96	39.25	40.7
HDAC7	1525.8	1578.38	1621.92	1923.02	1561.75	1709.19	1751.87	1527.42	1568.55	1406.91	1559.89	1404.89	47.98	42.14	49.59	52.33	47.17	44.79	43.12	56.22	49.2	44.08	51.91	56.18
LZTS1	215	146	173	229	136	284	300	277	240	285	319	247	4.06	2.53	3.22	3.88	2.57	4.75	5.26	6.26	4.81	6.18	7.11	5.97
PRDM6	831	841	865	991	776	1036	443	393	333	337	324	333	11.43	8.77	11.66	13.5	9.64	11.84	6.44	7.08	5.34	5.95	5.76	5.25
WNT8A	0	0	0	0	0	0	0	0	0	0	0	0	0	0	0	0	0	0	0	0	0	0	0	0
SPAG4	134	198	91	139	227	97	72	45	46	44	65	36	20.58	20	13.34	17.66	29.23	12.49	7.27	7.59	6.44	10.28	10.45	7.11
NCKAP1	2975	2744	2777	3033	2815	3896	3622	2728	2969	2904	2601	2565	65.01	55.08	59.2	58.23	58.24	74.88	69.72	68.82	68.01	69.12	71.68	67.98
MRPS35	564	533	537	500	421	576	547	396	487	456	452	366	36.13	31.15	34.01	29.87	26.6	33.88	32.37	31.56	34.99	33.02	34.79	30.01
GUCY1B1	2256	2090	2177	1980	1646	2388	5979	4229	4954	4365	3786	4214	82.35	69.45	74.18	65.51	60.34	77.29	204.19	188.97	197.98	177.79	167.24	196.48
SFSWAP	573	596	770	956	501	827	707	552	584	550	566	425	19.94	20.38	23.57	29.51	18.13	25.37	22.52	23	21.15	20.13	23.93	17.98
TNK2	505.99	548	556.99	609	445	666.97	616	477	541.94	399	456	346.99	15.03	12.71	16	17.9	13.57	17.44	18.42	16.42	15.36	15.06	14.44	11.81
MON2	1645	1671	1336	1547	1519	1805	1750	1382	1351	1341	1324	1183	28.22	26.91	23.48	25.79	24.3	27.45	32.06	28.91	25.24	25.26	27.76	27.11
CDH3	8	27	6	21	10	16	0	1	0	4	0	0	0.24	1.33	0.31	3.74	0.32	0.67	0	0.37	0	0.18	0	0
ARSF	0	2	1	2	0	0	0	0	0	0	0	2	0	0.11	0.06	0.1	0	0	0	0	0	0	0	0.15
GPBP1	1361	1347	1220	1409	1275	1470	1527	1273	1296	1163	1082	1087	52.8	48.96	47.21	51.77	49.88	47.92	54.52	62.67	56.57	55.32	47.16	57.94
DGAT2	5	4.15	4	2	7	3	15	3	7	3	7	14	0.9	0.18	0.31	0.14	0.78	0.21	0.67	0.17	0.47	0.36	0.78	1.05
ZNF112	99	84.15	98	108	67	101	103.96	84.27	59	85	65.44	53	6	2.68	7.75	5.07	2.93	3.3	4.93	6.05	5.38	4.56	3.9	3.6
CS	1945	1968.74	1863	2079.87	1731.84	2280.88	2187.92	1669	1772	1725.7	1619.92	1625.2	85.11	73.02	77.7	80.86	72.99	83.8	87.29	90.87	79.23	87.84	83.05	88.51
LTK	7	6	10	9	1	11	16	5	7	1	6	3	0.27	0.17	0.56	0.3	0.06	0.48	0.66	0.19	0.42	0.05	0.23	0.13
MRPS24	308	397	311	309	288	291	413	304	331	292	316	254	72.77	83.97	70.05	66.18	66.13	59.72	89.82	84.94	83.09	77.89	89.69	77.06
ELMO2	1302	1402	1378	1383	1121	1703	1306	1097	1072	1123	1061	933	49.96	46.28	45.3	45.1	39.53	59.36	44.81	46.96	42.98	44	48.74	48.19
WAPL	866	765	731	829	746	974	997	796	895	851	797	772	15.89	11.71	13.8	12.46	12.29	16.64	15.61	15.89	16.14	17.16	15.99	16.59
VMP1	2116	2179	2558	3232	2231	2893	2365	1823	1955	1914	1835	1673	136.55	132.49	150.94	153.75	171.73	155.53	116.6	134.72	148.04	130.95	141.02	157.65
APPBP2	1285	1361	1316	1511	1325	1583	1676	1414	1310	1276	1206	1161	29.17	27.73	27.55	30.5	30.03	30.25	41.51	42.72	38.61	32.83	35.09	35.89
POLD1	236	257	253	315	222	246	170	158	201	147	159	144	8.45	8.95	9.37	10.71	9.35	7.54	5.1	7.66	8.38	5.37	8.02	6
SEZ6	1	1	0	0	0	0	0	2	3	0	1	0	0.03	0.03	0	0	0	0	0	0.43	0.58	0	0.22	0
EIF4B	9842.46	10371	8158.41	10535.4	9813.13	9585.79	10431.4	7868.89	8887.18	7563.74	7201.17	7218.6	366.29	359.52	287.75	359.54	361.58	302.31	373.91	356.88	381.82	322.61	340.85	347.38
SLC6A16	16	19	18	16	14	21	21	17	14	16	11	14	0.59	0.66	0.67	0.53	0.69	0.71	0.72	1.1	0.77	0.68	0.5	1.02
BICRA	203	254	256	252	218	304	218	181	171	230	198	172	6.57	8.84	6.7	7.82	7.47	8.88	4.95	6.62	5.07	6.81	8.25	7.6
SPHK2	248.51	271.72	311.79	262.47	238.24	298.13	326.69	224.11	286.95	190.86	199.28	215.12	11.67	11.28	14.65	10.1	12.09	12.12	14.3	12.17	18.24	12.92	10.89	14.23
RPL18	7930	8501	7221	7933	7189	7571	7537	5681	6679	5707	5727	4983	2008.31	1940.34	1752.73	1800.28	1780.36	1690.23	1745.5	1707.84	1815.78	1658.46	1745.81	1623.46
CA11	117	146	154	124	143	153	161	169	172	144	164	134	8.06	9.18	24.09	10.01	12.06	13.52	12.36	14.83	12.78	17.66	20.02	13.21
ISOC2	510	463	542	543	450	606	394	357	368	351	333	338	60.45	49.35	63.67	58.35	52.8	65.23	43.52	51.06	47.25	47.33	46.97	51.4
U2AF2	2511	2686	2711	2773	2365	2710	2667	2254	2434	1990	2226	1863	147.75	145.6	159.11	147.46	132.76	148.25	147.2	156.88	149.45	134.79	170.24	152.55
EPN1	1530	1728	1617	1719	1594	1774	1716	1480	1551	1509	1409	1433	110.68	100.27	102.36	103.61	107.16	107.28	114.47	114.15	119.79	110.59	115.56	119.85
MED29	769	885	751	731	777	776	821	597	758	732	636	650	36.67	42.77	33.53	29.22	31.59	29.85	35.67	31.6	45.15	37.46	35.13	38.97
AHRR	28.09	28.38	6.41	12.93	6.67	19.32	14.77	31.85	5.7	3.49	7.99	10.82	1.39	2.95	0.58	0.83	0.34	3.15	1.23	1.98	0.32	0.2	0.5	0.77
GSC2	0	0	0	0	0	0	0	0	0	0	0	0	0	0	0	0	0	0	0	0	0	0	0	0
ZNF275	420	442	351	519	451	386	422	363	385	364	366	320	7.02	6.76	5.75	7.82	7.99	5.82	6.57	7.25	6.95	6.89	7.36	6.83
MTMR1	349	408	336	479	325	484	409	332	306	366	350	322	11.18	10.25	10.74	14.56	11.08	12.6	14.77	10.74	11.05	13.06	14.47	13.89
GPC1	991	985	1022	1361	965	1444	1293	1062	1051	1617	1412	1314	29.86	27.66	30.93	37.62	30.3	38.23	36.28	39.67	37.41	59.12	52.56	49.22
ADCK1	74	65	66	97	68	90	106	62	78	70	53	66	4.5	5.06	4.92	7.09	6.59	6.65	8.56	6.55	5.21	6.64	5.1	7
HAGH	150	142	156	211	175	206	130	98	115	121	99	79	15.76	15.87	19.49	21.68	21.2	20.9	13.24	13.09	16.47	16.68	12.69	10.52
RNF4	853	781	867	911	757	929	759	827	763	727	769	657	35.66	32.95	38.23	38.77	30.54	36.68	27.9	58.72	41.03	31.07	41.75	41.32
CASP8	230	220	224	206	201	210	381	242	298	239	195	203	24.98	16.61	20.24	16.59	14.13	14.64	28.81	18.45	25.45	22.53	17.28	21.16
LIMCH1	930	934	849	981	832	1140	1694	1150	1470	1356	1027	1349	18.26	17.45	16.95	18.74	16.49	22.9	31.85	27.17	35.19	31.8	24.29	36.49
INTS13	273	261	266	304	238	333	294	245	239	248	232	210	15.32	14.87	15.91	14.36	11.78	16.25	16.7	14.2	17.11	15.06	13.74	14.38
TM7SF3	452.58	437	443.24	551.27	445.78	600.59	425	303	346	506.36	386.37	406	26.26	24.13	31.27	30.85	38.97	40.95	38.1	37.94	31.37	40.45	28.16	40.98
DLX3	0	0	0	2	0	6	0	2	0	0	0	0	0	0	0	0.08	0	0.77	0	0.1	0	0	0	0
SPA17	36	19	42	42	39	56	66	41	42	42	29	37	1.35	1.24	2.07	1.14	1.78	1.85	4.63	1.93	3.68	1.51	1.05	3.27
TSPAN32	16	16	9	13	11	9	14	15	13	9	14	3	1.87	1.54	0.87	0.62	0.89	1.17	1.1	0.85	0.74	0.33	0.55	0.2
CCN5	21	39	17	25	32	13	56	30	31	42	35	37	1.84	2.91	1.37	1.89	2.61	1.02	4.33	3.13	2.5	4.16	3.49	4.15
DMRT3	0	0	0	0	0	0	0	0	0	0	0	0	0	0	0	0	0	0	0	0	0	0	0	0
ST3GAL6	80	72	73	61	98	87	55	34	34	49	51	40	6.1	4.24	10.1	3.7	5.96	5.82	4.87	2.04	2.06	4.12	3.86	2.29
ATP2C2	4	6	3.45	4	5	1	0	0	1.49	0	0	1.94	0.24	0.36	0.23	0.78	0.28	0.04	0	0	0.13	0	0	0.2
NGFR	227	318	225	186	182	137.99	0	0	4	14	8	3	7.26	9.32	7.02	5.39	5.74	3.98	0	0	0.14	0.79	0.31	0.12
CDON	461	561.8	298	356	588.88	417	329	292	285	242	194	187	11.53	12.01	8.19	8.98	16.14	11.54	8.59	10.55	8.43	7.08	6.73	8.6
TAF2	660	661	603	721	562	726	716	558	524	503	560	495	16.47	18.17	13.38	17.02	12.72	21.52	14.8	15.72	19.26	12.84	18.39	16.05
HIPK2	2841	2685	2326	2768	2382	3711	5620	4302	4845	4592	4387	4293	19.95	18.03	15.53	17.82	16.81	23.26	37	36.6	38.42	38.09	38.64	40.37
TNPO3	697	703	656	775	562	849	812	650	730	669	644	570	18.53	17.3	16.69	18.57	14.68	19.89	20.04	20.59	20.93	19.56	20.36	19.61
BORCS8-MEF2B	88.47	78.88	87.98	121.48	61.85	129.91	58.1	86.11	88.84	59.54	51.82	43.53	6.73	7.29	6.99	13.21	3.96	10.53	7.45	8.65	11.72	4.66	6.01	6.55
RFXANK	337.25	351.27	458.47	397.71	353.68	374.18	320.66	314.65	321.4	269.9	338.76	281.6	71.38	53.48	65.86	71.6	61.95	70.61	49.05	69.26	62.12	52.76	71.81	54.78
TMEM161A	369	447	464	382	374	382	305	212	277	224	245	237	28.65	31.53	35.33	33.03	31.4	33.17	27.41	21.87	23.46	19.15	31.37	21.96
LPAR2	70	91	125	137	72	130	74	102	64	62	82	61	6.07	6.8	10.89	14.51	7.47	10.5	8.56	10.52	6.75	6	9.59	7.76
CTSA	1681.69	1941.38	2026.01	1877.64	1655.46	2237.13	2406.45	2000.47	2051.63	2114.75	1985.25	2178.39	110.27	118.53	128.34	116	104.32	137.66	145.23	168.9	142.33	155.01	167.97	177.45
SUGP2	1390	1407	1505	1846	1202.83	1872	1533	1269	1108	1100	1274	850	35.35	39.15	33.38	42.62	30.31	39.38	32.45	36.14	27.87	31.61	42.53	27.57
SLC12A2	362	390	350	382	371	501	848	611	683	680	685	530	7.43	6.34	6.4	5.75	6.72	7.91	13.44	13.37	13.03	13.88	15.16	12.06
SNX24	130	129	138	133	138	153	104	104	79	64	75	72	8.84	7.22	11.29	7.12	8.94	8.24	10.46	9.64	5.98	5.09	7.33	5.99
EYA2	178	208	133	187	191	153	323	267	261	204	211	204	7.94	11.66	6.38	7.62	10.74	6.72	15.06	15.83	13.45	10.33	12.99	11.75
CNN2	3951	4083	3787	4797	4266	4541	4706	3562	3565	3691	3348	3022	297.16	279.87	264.85	308.42	312.15	302.74	308.57	314.65	269.17	313.73	284.56	289.63
ABCA7	176	256	224	194	210	305	216	180	240	256	275	241	3.99	7.05	5.95	6.29	6.93	9.94	5.74	5.85	9.16	8.07	10.09	7.71
SNCAIP	613	620	709	755	680	938	562.65	430	449	393	369	415	27.36	22.79	28.96	35.83	27.87	35.97	23.44	29.11	26.66	15.77	18.69	18.54
DDX20	290	271	247	294	248	316	383	267	297	293	263	296	9.34	7.45	7.41	8.35	8.39	8.53	10.76	9.84	10.08	10.27	9.85	11.39
BTBD1	1516	1517	1393	1701	1451	1841	1722	1352	1412	1502	1299	1260	53.23	49.76	46.63	53.64	50.92	57.73	55.76	57.49	52.94	59.99	55.24	56.3
FAR2	54	50	47	48	46	74	50	59	44	41	19	44	2.6	1.98	4.24	1.91	1.39	4.04	3.98	2.16	2.25	2.76	0.77	2.04
BCAS1	0	0	0	1	3	4	0	0	3	3	2	3	0	0	0	0.03	0.11	0.28	0	0	0.06	0.12	0.09	0.14
POU1F1	0	0	0	3	0	0	3	0	0	0	0	0	0	0	0	0.22	0	0	0.23	0	0	0	0	0
CHI3L2	19	25	27	27	23	15	49	36	47	64	46	62	2.67	2.28	2.27	2.1	3.18	1.35	6.35	4.76	5.88	11.33	5.11	8.64
SBNO2	1874	2071	1711	2181	1785	1902	1288	1216	1157	1397	1623	1318	52.89	58.79	51.09	56.64	50.29	48.36	29.8	43.43	36.49	41.76	50.13	43.66
PMS1	344	374	370	352	297	396	373	254	296	297	237	234	13.45	14.26	14.99	12.62	11.19	16.01	12.83	11.09	12.8	14.57	10.05	11.64
HMG20B	1105	1110	1323	1349	999	1500	1361	1119	1242	987	1010	898	87.39	82.83	107.17	100.05	81.08	109.2	101.56	109.11	110.05	86.88	102.7	91
CALCRL	133	114	108	149	113	135	105	76	89	97	88	72	4.05	2.57	4.07	3.47	3.06	4.03	3.15	2.46	3.77	3.83	3.79	4.71
TAF11	287	243	328	326	276	339	345	279	251	261	241	255	18.32	14.24	20.27	18.89	17.34	19.25	20.17	21	17.1	18.93	18.75	21.14
ANKS1A	1884	1936	1588	1968	1640	1856	1167	902	963	905	751	763	32	30.1	25.86	30.13	27.14	29.25	18.48	18.17	17.34	16.99	15.58	16.3
AP3D1	1975	1982	2084	2335	2000	2384	2244	1862	1874	1841	1724	1596	54.49	54.78	58.88	60.95	53.21	60.74	51.98	66.48	50.23	64.16	60.25	59.96
ZNF76	343	321	377	421	263	416	360	324	282	324	323	237	17.91	14.19	16.47	21.29	13.41	16.47	17.19	20.64	14.08	18.09	19.73	14.38
SLC9A3R2	948	1063	941	1173	998	1008	698	607	645	565	556	533	95.81	96.65	85.45	104.5	98.57	91.36	61.55	69.57	69.21	65.1	66.84	70.92
NTHL1	120	137	114	108	87	156	122	116	131	76	106	69	15.28	16.03	15.1	12.95	14.18	19.86	15.15	18.13	18.45	12.12	16.78	11.56
UHRF1BP1	302	289	270	282	197	272	251	174	185	215	190	185	3.28	2.88	2.86	2.76	2.22	2.67	2.53	2.26	2.17	2.63	2.65	2.57
GNAI3	1783	1806	1836	1859	1768	2114	2479	1823	2040	1961	1767	1722	20.51	19.06	20.61	19.26	20.07	21.96	26.49	25.03	25.36	25.44	24.43	25.37
IPO5	2256	2218	1998	2268	2337	2684	2932	2105	2398	2667	2255	2264	59.52	55.71	51.24	51.02	59.52	63.45	71.83	65.84	65.5	76.85	71.14	73.42
OAT	1867	1860	1783	2028	2050	2385	2526	1848	2092	1956	1861	1674	108.01	96.66	99.04	104.81	116.26	122.45	135.19	128.03	129.36	126.42	131.59	122.38
WDR3	478	431	392	473	402	506	490	447	452	420	395	369	10.04	13.69	8.78	15.97	11.81	10.52	14.47	16.09	17.09	19.39	16.23	17.63
PKN2	1776	1851	1604	1703	1372	1871	4665	2891	3585	3225	2530	2921	35.44	34.15	34.66	30.36	27.73	34.42	90.64	76.84	85.16	77.46	64.63	77.7
WDR18	381	430	420	440	333	416	378	352	346	376	294	298	34.09	36.66	35.83	38.36	29.06	34.49	31.2	36.92	38.38	35.57	30.58	33.07
TRAM2	1901	2140	1855	2168	2026	2468	3093	2580	2546	2644	2643	2251	28.28	29.21	26.93	29.06	29.75	33.15	42.75	45.83	40.94	44.38	47.28	42.9
NTN1	53	65	35	106	86	92	69	79	65	113	99	82	0.93	1.05	0.6	1.68	1.5	1.46	1.13	1.66	1.24	2.25	2.1	1.85
GLP2R	7	1	2	6	14	6	0	0	0	0	0	1	0.18	0.02	0.05	0.17	0.67	0.65	0	0	0	0	0	0.08
MCM10	12	3	18	13	9	32	29	24	17	2	8	5	0.64	0.1	1.63	0.71	0.55	1.87	0.88	0.85	0.56	0.08	0.23	0.64
DGKA	600	644	639	777	575	788	666	539	539	683	572	462	38.89	38.25	42.29	46	41.54	48.8	38.86	42.98	39.48	51.37	52.81	49.59
ERBB3	6	8	12	6	8	7	2	3	7	0	0	4	0.26	0.66	1.29	0.12	0.44	0.12	0.14	0.36	0.33	0	0	0.91
ROPN1	1	0	0	0	0	3	0	0	0	0	0	3	0.13	0	0	0	0	0.36	0	0	0	0	0	0.46
ANKRD44	218	221	218	315	255	371	194	155	155	127	153	135	6.59	3.63	3.69	5.78	4.95	5.64	3.56	8.69	5.38	6.51	3.31	3.05
KARS1	1392	1393	1468	1426	1365	1731	1589	1256	1387	1423	1197	1108	82.99	73.73	81.06	74.97	77.76	90.07	85.23	85.85	86.9	93.47	83.91	82.01
ADAT1	217	187	174	230	124	185	185	181	147	208	163	194	17.4	13.74	15.71	19.44	10.37	14.91	13.62	17.74	12.58	21.47	14.85	18.57
PDIA5	500	548	481	553	614	571	612.97	445	483	520	493	471	45.37	40.86	39.24	43.26	55.56	39.5	59.93	40.16	42.04	54.8	43.45	47.12
TBC1D22B	238.84	280.88	250.7	279.83	274	344.95	292.83	275.76	298.91	319.38	291.6	320.81	7.51	8.1	7.69	7.93	8.5	9.79	8.55	10.36	10.16	11.35	11.04	12.93
NDUFB4	701	728	735	812	736	766	672	510	583	586	522	621	171.94	160.87	172.23	178.67	174.13	167.3	150.44	148.06	151.55	164.74	154.57	193.29
SPEN	1399	1354	1113	1188	1132	1573	1454	1387	1120	1091	1351	1110	14.59	12.04	11.64	12.24	13.93	16.26	14.4	17.7	11.42	13.25	15.31	14.02
MYLK	7630	7505	5990.73	7851.74	7223.66	7972	15173	11641	13036	11824	10384.3	11221.7	207.76	171.02	173.95	204.26	200.08	204.99	367.6	333.42	413.37	356.27	317.53	330.4
ZC3H15	999	1105	1028	1069	845	1140	1320	952	934	901	793	819	60.19	59.31	59.97	58.4	48.73	61.61	73.83	66.53	58.75	59.7	55.16	64.19
MAP2K4	788	793	684	856	638	933	847	605	719	718	640	586	24.18	22.5	20.46	26.08	19.93	26.81	26.09	25.04	24.2	23.69	24.76	25.37
PACC1	70	64	116	111	80	135	67	77	71	68	59	50	3.62	3.14	5.68	5.16	3.59	6.03	3.85	5.62	3.62	3.79	3.38	3.25
SNAP91	0	0	1	1	2	2	0	1	2	1	0	0	0	0	0.07	0.02	0.07	0.12	0	0.03	0.06	0.06	0	0
SLK	1340	1398	1215	1486	1284	1600	1420	1206	1181	1211	1062	992	18.18	17.4	16.09	19.81	17.21	20.13	17.88	19.53	17.31	18.53	17.37	17.25
CYB5R4	103	131	126	105	153	132	125	123	124	92	118	98	4.41	7.63	5.02	6.01	8.83	5.05	4.79	8.43	8.59	4.78	8.92	8.12
COL17A1	3	1	0	9	0	0	0	1	2	3	1	1	0.08	0.07	0	0.22	0	0	0	0.02	0.37	0.21	0.42	0.09
GSTO2	38	45	27	22	27	28	18	18	20	30	18	23	2.46	2.42	1.28	0.57	1	1.9	0.52	1.13	0.8	2.58	1.67	1.65
SEC61A2	112	107	135	105	120	160	147	82.18	84	92	102	75	7.37	7.33	8.15	5.56	7.13	8.46	8.23	6.2	6.14	7.31	8.09	13.49
PRKCQ	1	3	1	2	2	3	5	1	3	2	1	1	0.04	0.1	0.03	0.06	0.07	0.1	0.16	0.04	0.12	0.08	0.04	0.05
TLE2	1012	1079	1217	1337	1150	1104	319	290	333	285	266	304	50.28	63.51	66.21	72.09	58.01	51.45	18.65	17.79	22.25	17.88	21.5	22.68
ASB1	863	813	724	872	736	833	722	690	640	589	611	575	17.12	15.65	14.87	18.36	16.77	17.89	23.1	23	17.25	20.74	14.6	17.79
FAM107B	1715	1958	1411	2100	2325	2456	2365	1893	2136	2391	2148	2259	78.21	69.43	51.29	72.51	89.69	83.34	90.75	89.51	89.63	105.54	99.66	113.91
ME1	250	246	226	265	303	335	223	185	148	204	164	154	8.18	7.37	7.21	7.81	9.78	9.88	6.77	7.23	5.23	7.54	6.46	6.46
TBC1D1	333	403	328	423	381	436	417	303	350	403	329	259	17.44	22.26	18.62	22.15	18.15	21.54	21.96	17.31	17	23.87	18.65	14.43
CDK13	854	775	766	872	644	914	987	806	760	796	760	703	19.02	14.87	18.06	19.28	13.45	23.79	21.19	19.55	19.61	20.07	20.43	17.44
MTHFD2	1853.56	1355.22	1190.87	1545.46	1133.47	1054.65	774.79	544	586.95	920.51	717.32	630	115.31	74.74	74.34	89.56	69.21	58.65	46.45	40.86	39.12	64.39	57.29	51.15
SLC9A7	234	222	190	241	340	306	163	112	147	136	144	109	2.43	3.41	2.96	2.86	3.49	2.88	2	1.39	2.42	1.69	3.54	6.64
FOXJ2	733	701	689	787	642	826	642	582	593	512	569	502	14.27	12.42	13.07	13.71	12.15	14.34	11.43	13.38	12.47	11.21	13.49	12.45
YBX1	6999.96	7223.97	7198.97	7830.99	6945.92	7981.96	8599.96	5999.99	6970.99	6559.98	5986.96	5794.97	615.15	572.68	612.58	627.81	602.82	649.12	723.19	638.92	669.62	666.62	631.99	656.64
PDE4A	362	387	277	400	353	291	336	322	397	346	343	307	10.84	9.75	8.59	10.67	9.19	7.74	9.16	11.75	11.36	11.08	12.49	10.97
PPP2R5A	701	888	738	745	846	866	625	473	570	535	437	532	23.65	27.44	24.28	22.65	28.15	26.34	19.56	19.05	20.78	20.39	17.74	23
CTNNA2	0	1	1	1	1	0	0	2	3	3	0	0	0	0.04	0.04	0.03	0.04	0	0	0.09	0.13	0.12	0	0
ELAVL1	1126	1135	1208	1289	1027	1402	1319	1026	1151	1137	1012	921.91	53.76	46.42	52.76	54.6	42.38	58.91	60.34	58.73	59.87	62.12	55.05	57.35
TIE1	6	3	5	4	1	6	5	3	6	0	4	5	0.17	0.44	0.4	0.87	0.03	0.16	0.68	0.89	0.18	0	1.21	0.18
DIP2B	921	988	740	939	808	1116	1311	859	1076	1012	815	924	12.14	10.89	8.64	10.12	9.54	12.05	15.35	12.32	16.2	13.84	12.06	16.7
SMARCD1	710	679	671	779	580	719	798	607	676	574	602	629	33.19	26.56	31.83	31.72	21.8	29.19	33.2	35.24	29.92	25	33.24	33.97
KDM4A	1211	1076	1210	1142	839	1327	1609	1185	1261	1228	1167	1023	29.28	23.54	28.17	24.92	19.76	28.57	35.65	33.76	32.52	33.08	33.5	31.28
NFYC	569.89	494.91	540	583.9	482	654	554.81	397	416.92	428	339	375	41.61	33.58	35.71	38.98	36.31	44.91	42.36	33.33	31.6	38.64	32.27	36.99
ZMYND12	6	8	9	4	6	3	13	6	10	2	10	11	1.74	1.48	0.71	0.29	0.96	0.22	0.95	2.39	1.03	0.18	0.97	1.13
SLC9A3	109.4	150.43	151.18	168.51	101.56	132.57	91.54	94.69	72.91	111.73	99.16	93.76	2.2	2.79	2.91	3.04	2.06	2.44	1.73	2.32	1.57	2.59	2.4	2.41
NGEF	7	3	2	9	3	7	2	1	1	2	8	0	0.3	0.22	0.1	1.29	0.25	0.34	0.24	0.06	0.05	0.35	2.4	0
ASPM	88	60	110	55	41	81	113	62	86	35	39	22	1.01	0.52	1.1	0.47	0.46	1.05	1	0.76	0.89	0.65	0.69	0.3
CD84	0	0	0	0	0	0	0	0	0	0	0	1	0	0	0	0	0	0	0	0	0	0	0	0.02
ELOVL1	416	420	476	457	392	512	445	405	449	511	466	386	35.29	32.36	40.59	36.55	33.55	40.58	35.63	42.2	41.41	51.98	46.82	42.03
SPI1	3	1	1	0	1	0	0	0	0	0	0	0	0.73	0.22	0.11	0	0.24	0	0	0	0	0	0	0
ZNRD1	234.32	227	232	275.83	197.33	222.14	217	219.92	186	170	175	143.44	38.19	31.56	30.6	33.17	29.65	32.74	28.26	33.48	31.48	29.3	33.37	32.79
MPPED2	41	25	16	50	31	34	25	13	16	20	9	13	2.73	2.05	1.15	2.61	1.78	2.78	1.29	0.8	0.7	1.25	0.61	1.55
CLDN18	6	2	1	0	9	3	2	1	0	5	0	0	0.2	0.06	0.05	0	0.44	0.09	0.06	0.07	0	0.32	0	0
ZBTB11	600.95	609.22	551.58	696.91	538.81	722.94	589.56	517.93	463.44	450.28	463.72	434.8	11.53	10.92	10.42	12.38	10.09	13.13	10.64	11.69	9.83	9.84	10.61	10.48
ATXN3	221	221	245	257	201	278	336	272	257	230	216	240	11.87	10.08	16.24	15.17	11.1	16.88	18.42	26.5	20.79	21.95	19.58	19.57
GOLGA5	1125	1064	1036	1261	1168	1251	1135	906	1043	911	790	835	45.83	38.84	40.11	45.71	45.31	45.53	41.91	41.56	43.89	40.94	36.53	41.11
FGFR2	117	140	129	139	120	139	19	25	21	19	16	28	4.23	4.71	4.01	4.49	4.73	4.33	0.7	1.08	0.74	0.7	0.63	1.55
LRRC40	307	305	266	328	302	312	371	277	253	259	244	219	11.96	10.88	10.11	11.51	11.6	10.96	13.41	12.88	10.65	11.4	11.44	10.93
ISOC1	363	293	402	344	259	402	364	237	269	282	244	249	21.66	15.98	23.37	18.49	15.67	21.58	20.11	17.38	17.32	19.04	17.53	19.42
EML1	426	376	406	488	381	575	436	301	358	322	253	240	30.57	12.1	10.84	12.99	15.92	19.22	12.18	15.49	16.14	14.82	15.05	11.33
TRMT11	479	413	432	522	436	451	560	331	388	358	364	271	35.28	25.37	30.47	33.61	39.89	37.9	37.42	29.88	29.38	28.82	30.74	24.88
THUMPD1	535	500	418	504	441	483	590	420	420	375	371	344	29.87	25.64	19.61	34.43	31.41	26.01	34.56	34.14	30.97	22.13	27.45	28.21
MSANTD3	210	256	225	272	236	326	343	211	241	244	233	202	13.91	19.04	19.6	18.79	16.95	21.81	27.99	22.79	19.75	21.99	26.24	21.37
KIF26A	9	17	16	17	12	18	4	5	2	7	7	3	0.14	0.26	0.24	0.27	0.19	0.25	0.07	0.11	0.04	0.15	0.14	0.07
ATG2B	917	936	853	855	824	1135	1229	911	948	951	875	774	12.35	11.87	8.27	8.84	10.77	11.02	13.36	12.05	13.27	12.36	10.52	12.64
ARFGEF1	965	859	763	1050	870	1069	1380	1017	937	1026	1045	956	18.55	15.84	15.22	17.3	19.29	16.33	22.41	22.47	16.93	19.8	20.99	22.51
ACSM2B	0	0	0	0	0	0	0	0	0	0	0	0	0	0	0	0	0	0	0	0	0	0	0	0
ZFAT	167	193	163	138	146	167	150	132	147	112	127	140	5.31	7.53	5.03	3.85	4.49	5.18	4.01	4.02	4.02	6.51	5.63	5.71
MTFR1	263	254	289	290	250	375	369	257	279	258	222	194	12.66	10.79	13.18	12.17	13.25	15.87	15.77	17.12	14.24	15.06	16.47	11.18
STAG3	21.18	20.06	44.11	23.22	12.05	19.18	48.18	23.23	24	32.03	43.82	21	1.75	1	2.61	1.5	1.31	0.62	2.11	1.13	1.56	3.37	2.98	1.44
FECH	412	375	305	420	381	456	425	270	335	328	289	328	21.31	19.31	18.02	21.07	21.97	24.47	19.98	19.96	21.32	22.6	23.25	25.84
MYO9A	1323	1187	981	1124	1016	1397	1519	1083	1078	1081	927	891	14.04	13.28	12.97	11.48	11.47	14.98	21.66	14.19	15.45	16.75	12.73	13.06
DDX3Y	0	0	0	0	0	0	0	0	0	0	0	0	0	0	0	0	0	0	0	0	0	0	0	0
PFKP	1056	1640	612	1247	1863	856	574	526	478	665	639	542	47.95	67.6	27.83	51.06	82.89	33.68	26.21	27.89	24.5	35.24	37.16	31.44
IDI1	560.14	534.05	609.2	468.95	406.09	592.69	717.85	480.64	437.38	544.76	412.52	281.13	40.28	35.38	43.67	30.56	27.65	39.69	49.83	38.25	30.96	41.89	32.68	25.01
SP100	578.85	577.93	574	653.39	554	712	809.09	582	637.99	714.79	619.92	605	39.06	36.73	43.86	36.78	34.59	39.95	48.31	51.55	44.4	59.54	47.13	52.99
KLF6	1105	1639	1216	1232	1424	1368	2385	1622	2294	1561	1111	1444	27.63	38.87	33.86	27.21	33.68	34.08	59	49.72	66.4	44.34	35.41	48.59
PLPP1	1271.86	1750.67	1551.95	1136.5	1172.76	1545.41	1007.68	763.6	923.28	724.4	726.32	803.61	105.96	130.21	125.77	83.77	94.14	109.71	73.81	77.58	85.33	67.62	76.4	83.33
NEO1	2308	2260	2179	2359	1813	3008	2009	1510	1663	1502	1437	1260	43.99	38.24	47.58	38.89	33.45	51.83	36.94	41.13	33.53	31.28	37.31	31.69
TRAM1	8876	8667	7614	9233	9415	9708	9401	6743	7440	8781	7173	7674	335.49	287.62	271.24	305	337.25	319.29	329.78	298.45	302.28	372.9	323.61	357.57
PHKA1	279	349	251	336	396	295	256	218	193.94	158	147	143	5.19	6.36	4.61	5.76	7.36	4.98	4.64	4.9	3.85	3.47	3.52	3.61
TNFRSF1A	2622	2984	2926	2815	2489	2995	3234	2912	3001	2902	2941	2762	144.48	152.17	154.32	138.8	135.73	144.76	169.21	190.84	176.57	185.35	201.85	197.21
CACNB1	110	126	163	169	93	178	90	71	71	80	88.6	70	4.89	5.34	6.59	5.2	4.38	7.48	4.25	4.22	3.71	4.64	3.68	3.51
EVI5	440	450	337	495	518	506	589	464	509	464	402	444	11.59	15.33	10.36	12.98	17.5	10.88	22.83	22.3	16.98	16.44	15.4	17.02
STOML1	380	409	355	425	334	381	332	167	210	207	167	221	26.14	27.24	23.44	26.28	21.32	27.72	22.51	14.51	15.53	14.76	14.19	19.29
PKM	15066	17421	13199	17142	16866	16673	10172	8050	8119	10423	10050	8803	882.26	947.32	785.05	965.76	986.72	862.19	577.63	580.29	553.86	708.96	744.43	661.92
DHX29	1021	1092	980	1046	854	1237	1147	883	975	963	817	813	26.84	24.81	23.62	23.46	22.83	28.54	26.8	25.31	25.71	27.7	27.17	26.44
DNTTIP2	740	733	670	742	678	685	809	574	616	631	560	510	29.58	29.38	27.41	26.85	26.7	26.26	29.76	29.26	29.35	28.77	29.05	25.56
METTL22	195	191	185	191	188	222	222	140	167	197	157	166	17.58	17.56	17.55	18	17.41	18.6	17.3	15.18	17.69	27.27	15.78	20.09
TP53BP1	2088.17	1948.27	1865.83	2232.89	1683.6	2375.42	2475.9	1767.75	1928.28	1887.54	1705.83	1566.8	36.35	32.86	33.21	39.53	31.48	32.23	38.86	37.7	36.71	37.11	39.58	35.7
TRO	1224	1352	1718	1693	1212	1846	1699	1420	1325	1184	1366	946	68.92	71.2	101.86	94.77	72.19	102.18	98	103.72	88.59	87.52	111.64	69.24
RRP15	281	273	266	318	287	303	345	271	246	255	222	227	11.04	8.71	10.98	12.44	12.29	10.61	14.6	11.93	19.69	8.58	10.3	6.63
RHOA	6212	5980.11	6149	6524	6209	7021.82	6810.13	5217	5674	5700	5042.14	4949	419.49	384.02	411.22	410.82	422.2	431.79	435.75	425.48	425.01	439.38	415.03	434
DHX8	804	730	642	763	641	832	822	657	778	716	642	661	24.31	15.82	15.62	17.03	15.08	18.42	18.14	19.85	20.16	20.59	18.22	20.41
PMS2P4	24	13	12	13	9	16	4	7	5	5	11	3	5.11	2.5	2.48	2.5	1.88	3.15	0.78	1.78	1.14	1.22	2.83	0.82
PRKCZ	20.14	32	11.91	35.82	20.57	14.66	21.71	7.04	17.79	16.61	10.39	5.71	2.23	1.78	1.43	2.98	2.54	1.79	1.22	1.22	0.95	1.49	1.02	0.49
ZFY	0	0	0	0	0	0	0	0	0	0	0	0	0	0	0	0	0	0	0	0	0	0	0	0
IARS2	1559	1557	1450	1511	1411	1796	1893	1390	1689	1490	1328	1267	48.35	43.96	43.58	41.94	42.89	49.9	54.12	51.12	56.22	51.85	49.64	50.01
SYT1	156	94	126	168	112	152	153	64	89	108	74	72	3.74	1.96	2.79	4.27	4.02	4.4	6.7	2.1	2.52	3.7	2.02	3.24
NAV3	486	355	348	368	309	422	555	358	327	398	357	279	10.98	7.9	9.99	7.36	5.22	11.99	9.38	11.23	11.88	8.44	7.62	7.53
IDH3G	586	626.43	619	714	558	743	647	555	612	569	523	425	55.49	56.75	53.93	61.71	51.17	61.41	55.52	62.33	62.23	61.99	60.95	49.4
ROGDI	239	225	301.05	296	193	234	300	172	188	157	196	172.88	24.66	21.41	30.03	30.33	17.98	22.72	27.37	20.03	21.49	17.16	21.95	21.7
PDZD4	67	75	94	76	66	85	78	91	82	85	76	83	2.65	2.75	2.85	3.04	2.64	3.71	2.19	3.19	2.94	4.06	2.65	3.19
ATP2B3	1	6	1	9	5	0	1	1	0	0	1	1	0.03	0.1	0.03	0.19	0.08	0	0.02	0.03	0	0	0.03	0.03
ROCK1	1330.16	1367.71	1122.67	1412.77	1233.77	1616.52	1682.94	1293.7	1311.67	1233.62	1208.13	998.07	23.28	19.69	18.66	20.91	20.25	24.36	25.57	26.08	22.18	23.18	24.17	20.55
CBFB	1444	1345	1584	1524	1277	1871	1024	951	811	673	812	660	61.8	65.84	67.7	61.28	57.12	65.35	44.39	59.98	44	35.98	43.89	36.38
PDK3	266	289	123	234	302	178	47	22	35	98	38	33	2.16	2.32	1.29	2.44	2.61	1.4	0.51	0.21	0.58	1.87	0.54	0.62
HYAL2	1029	1133	1234	1008	990	1433	1183	941	1091	998	900	918	61.52	60.46	72.39	59.47	56.8	76.39	65.34	69.68	67.81	66.9	64.09	67.5
HDAC4	2126.99	2352	1658	2071	2002	2322	906	797	779	857	798	697	28.32	26.84	20.72	25.28	26.53	26.46	12.54	12.05	11.37	12.33	12.38	12.86
RASSF1	623.16	708	606.38	657.92	749	705	478.86	446.47	380	417	366	332	40.59	42.46	38.83	38.41	48.53	41.7	28.94	34.94	26.84	31.57	29.27	28.08
FGFR3	439	500	471	537	475	553	207	160	195	133	166	103	12.07	13.46	14.16	15.21	15.34	13.27	5.23	7.27	5.83	3.96	6.19	4.28
IFI35	135	134	107	137	116	107	161	117	181	151	134	121	15.13	16.49	11.8	15.43	11.8	9.94	15.94	14.52	20.38	17.8	16.86	16.5
HEATR6	360	418	378	358	328	383	392	315	314	304	299	253	7.62	12.07	12.69	8.33	8.02	8.85	15.48	10.84	12	9.18	9.12	9.65
COASY	794	919	895	954	867	940	793	665	747	663	590	650	41.96	40.9	45.84	43.71	46.62	46.08	40.3	42.21	43.01	42.8	37.99	44.65
PLEKHH3	619	858	695	737	767	704	530	592	541	436	580	409	30.51	38.86	31.11	25.88	32.85	32.39	19.52	28.27	22.94	19.65	28.81	20.93
MEF2A	1330.02	1391.68	1108.79	1431.52	1264.45	1676.99	1521.08	1236.93	1136.3	1227.36	1048.05	993.11	39.38	35.06	31.39	45.03	35.85	48.96	38.48	44.44	37.91	36.04	38.14	35.93
OTUD5	1039	1119	1087	1140	1043	1245	1189	911	955	915	905	769	48.68	48.48	50.26	47.6	48	52.33	52.44	48.08	45.17	49.49	52.86	46.8
TFE3	1681	1969	1735	1923	1936	2027	1963	1650	1745	1814	1572	1507	56.62	60.35	57.9	60.97	64.48	64.28	63.99	66.95	65.17	68.59	64.56	65.72
TBC1D25	166	188.92	182	175	205	214	206	138	168	139	164.97	144	7.91	7.55	6.66	5.94	8.84	8.26	6.69	7.2	9.1	6.09	9.61	8.07
ACSL4	1092	1302	990	1178	1270	1487	1344	1301	1296	1484	1457	1427	23.59	25.86	20.93	23.29	28.79	29.33	31.85	35.32	32.51	37.46	38.24	43.95
INPP5A	333.87	444.94	359.94	442	445	517	676	526.86	588.73	463	453	482	12.43	15.12	13.33	14.87	16.27	17.12	23.32	23.63	23.54	19.59	20.03	22.69
GPKOW	249	289	248	309	266	269	322	247	299	270	259	227	17.84	18.91	17.31	19.95	18.77	17.33	21.35	21.12	23.12	21.91	22.35	20.85
GRIPAP1	748	759	780	938	750	754	701	488	504	511	501	508	31.59	26.45	33.09	33.3	27.31	26.86	26.16	24.47	21.64	22.31	24.83	27.57
FTSJ1	391	412	413	445	446	489	390	273	278	307	279	249	29.6	29.57	32.27	35.18	34.02	35.66	29.3	26.83	22.9	25.28	27.14	25.01
PRR11	41	25	45	29	19	39	63	39	33	20	13	13	2.27	1.21	2.36	1.19	1.31	1.25	2.38	2.72	2.06	1.17	0.45	1.32
REEP1	5	4	0	8	3	5	2	1	0	1	0	2	0.62	0.14	0	0.27	0.13	0.47	0.08	0.36	0	0.04	0	0.08
ATP11A	804	714	602	813	789	954	637	532	576	574	589	548	14.25	13.41	10.51	14.32	12.57	15.43	10.58	13.13	11.4	11.26	13.03	11.81
POLR1A	1052	845	934	902	760	1132	1018	863	804	815	842	725	14.35	13.16	11.02	10.66	11.22	12.36	13.72	15.7	11.77	11.37	13.1	11.81
LAPTM4A	9236	9531	9399	9849	9194	10693	10864	7858	9199	8697	7656	7581	835.17	785.7	828.46	802.43	818.61	868.04	908.03	847.46	897	891.72	836.2	879.42
TTC7A	264	282	289	326.46	255	326.47	261	234	208	306	209	199	7.41	7.2	7.91	8.96	6.73	10.82	7.07	8.46	7.39	11.25	7.44	7.37
IP6K2	1307	1356	1487	1420	1124	1530	1606	1221	1287	1272	1074	967	106.96	100.44	119.16	100.53	86.51	108.33	123.08	121.56	112.67	117.33	106.51	96.44
STON1-GTF2A1L	25.84	51.77	8.15	64.33	53.23	20.81	68.2	69.32	51.81	12.52	23.83	39.69	0.8	1.4	0.23	1.73	1.62	0.58	1.79	2.55	1.61	0.4	0.82	1.44
SRBD1	294	268	261	329	216	310	326	238	262	238	237	196	10.96	8.63	7.64	8.77	7.51	9.08	8.95	8.4	8.37	7.95	10.29	8.35
KIF2A	740.88	682.75	616.15	724.71	635.57	950.21	932.51	771.07	712.32	719.45	696.98	605.12	17.54	16.38	15.3	17.52	16.55	23.06	24.23	25.55	20.78	21.14	22.17	22.09
RASGRP2	3	4	2	11	6	4	3	3	1	0	6	2	0.68	0.2	0.1	1.07	0.9	0.52	0.32	0.19	0.16	0	0.79	1.42
PSME4	945.93	854	711	903	821	1056	1051.97	877.93	798	934	897	723	15.23	11.81	13.58	14.46	13.46	15.98	15.44	17.81	13.01	16.55	16.49	13.9
IFT80	1032.61	898.72	902.51	926.63	790.22	1083.38	1006.14	862.02	958.93	831.33	744.37	715.55	41.02	33.02	30.56	30.84	35.24	43.49	41.93	40.51	50.51	30.2	36.61	34.71
SIRT2	672	720	694	724	652	762	869	651	652	580	584	565	39.72	39.68	40.82	41.61	38.47	41.64	51.82	46.32	41.88	44.53	44.79	43.83
ERLEC1	1599	1755	1497	1742	1745	2016	1567	1184	1399	1377	1212	1097	75.35	74.96	68.32	73.21	79.95	84.94	68.3	66.77	71.28	72.59	68.21	66.81
PPP2R5B	404	659	430	561	703	492	254	267	286	250	290	260	19.83	27.46	17.92	21.28	31.2	18.73	10.85	12.99	12.84	12.23	15.15	13.58
PYGM	110	119	52	113	125	56	18	19	11	8	18	8	4.25	4.21	1.98	3.93	4.76	1.95	0.64	0.94	0.46	0.35	0.85	0.44
PAGE1	0	0	0	0	0	0	0	0	0	0	0	0	0	0	0	0	0	0	0	0	0	0	0	0
PITX1	98	89	106	96	65	77	94	90	83	78	91	80	5.85	4.51	5.04	5.27	4.89	4.23	6.03	8.17	4.79	5.02	5.48	6.9
TRPC7	0	0	0	0	0	0	0	0	0	0	0	1	0	0	0	0	0	0	0	0	0	0	0	0.23
MAST4	1477	1350	1100	1133	935	1488	2812	1930	2255	2231	1717	1765	21.03	18.1	14.49	12.87	16.89	19.43	39.2	38.29	36.08	40.95	31.52	39.89
ADGRF5	18	13	7	33	26	22	8	1	3	11	1	0	0.33	0.22	0.13	0.55	0.48	0.36	0.14	0.02	0.06	0.39	0.02	0
SDK2	8	4	2	8	5	11	20	5	13	9	5	3	0.07	0.08	0.07	0.08	0.05	0.09	0.17	0.06	0.24	0.18	0.08	0.05
ADAM7	0	0	0	0	0	0	0	0	0	0	0	2	0	0	0	0	0	0	0	0	0	0	0	0.16
NUP133	793	751	764	767	646	884	1009	827	816	780	725	695	25.91	19.27	17.86	16.92	14.77	18.52	24.86	29.38	19.52	18.42	23.95	19.8
NUCKS1	8901	8811	7623	9037	7630	9474	10257	7532	8295	7911	6761	6946	146.38	132.92	122.33	133.89	123.85	140.64	156.66	147.89	147.44	146.79	133.7	146.32
VPS35	1529	1362	1510	1601	1358	1969	2228	1601	1729	1617	1486	1348	50.84	38.31	47.52	65.47	39.79	65.35	102.31	73.33	65.97	65.7	63.88	68.29
DNAJA2	1104	1073	1005	1166	1151	1233	1254	973	1044	993	899	873	47.49	45.99	44.87	47.39	50.65	49	52.85	52.89	50.83	51.27	49.22	51.28
BCL3	356	578	404	332	510	428	288	292	245	404	372	388	30.07	39.01	29.04	23.58	36.14	25.75	17.45	26.18	17.06	37.6	37.54	34.94
KCNAB2	103	121.52	102	132	132	116	119	87	92	117	69	70	6.16	4.93	3.04	9.21	5.58	4.34	5.63	7.46	3.92	5.21	2.63	3.46
ABCC9	647	709	439	750	712	747	440	351	388	350	325	325	11.92	13.99	8.42	12.79	13.6	11.81	7.74	7.77	7.9	7.59	8.61	8.78
GAL	8	7	14	13	11	18	11	11	13	14	14	10	1.61	1.27	2.73	2.36	2.17	3.22	2.03	2.63	2.81	3.22	3.4	2.58
CLEC2D	109.99	115.29	74.92	78.1	66.7	80.24	131.88	84.36	121.64	75.07	102.17	90.43	11.36	11.62	2.96	4.11	4.32	8.73	9.39	10.98	15.29	4.11	8.53	6.81
FUNDC1	166	146	155	183	167	161	210	137	223	165	122	151	20.79	16.62	18.87	20.65	20.55	18.03	24.25	20.42	30.08	23.48	18.43	24.24
MAOB	178	196	130	194	189	158	106	109	97	103	114	90	7.75	7.81	5.52	7.61	8.11	6.2	4.28	5.66	4.56	5.07	5.97	5.02
RORA	1608	1829	954	1631	1850	1530	875.53	596	635	748	614	675	20.55	26.27	11.06	20.49	25.56	21.88	15.71	10.14	10.21	11.49	13.35	11.44
DRD4	4	11	3	3	8	6	6	10	4	3	1	4	0.35	0.88	0.26	0.24	0.69	0.47	0.49	1.05	0.38	0.3	0.11	0.45
TGFBR3	1668	2080	1359	1410	1779	1492	1780	1402	1481	1421	1339	1331	38.39	34.33	24.4	24.28	36.81	30.95	35.91	29.25	34.01	31.46	38.05	32.41
PLA2G10	0	0	0	0	0	0	0	0	0	0	0	0	0	0	0	0	0	0	0	0	0	0	0	0
HES2	1	0	0	0	3	0	0	0	0	0	0	0	0.21	0	0	0	0.61	0	0	0	0	0	0	0
ATP1B3	1043	1007	1169	1190	1045	1428	1329	922	1144	1010	945	967	66.65	58.75	71.93	67.74	65.03	83.72	78.86	69.53	83.22	72.92	71.87	104.53
NEDD4	881	874	800	905	897	1040	1260	1032	950	975	991	956	14.95	13.9	13.52	13.77	16.02	15.92	21.65	25.7	19.43	19.07	20.35	21.17
PIGB	101	118.37	118.08	122.78	110.9	145.89	137.79	88.35	92.9	94.62	82.52	56.69	6.21	7.74	10.43	7.12	7.82	8.46	10.18	8.35	6.74	6.54	7.11	4.81
MAPK6	1018	920	872	1092	1040	1113	1088	846	836	920	790	702	22.69	19.69	18.89	22.23	22.73	23.08	21.92	24.38	21.23	23.19	21.93	20.33
GNB5	158	176	177	204	171	219	250	243	189	198	219	201	8.62	8.8	9.91	9.33	9.71	11.41	14.48	15.24	11.51	12.5	14.7	14.49
RAB27A	472.13	513.08	490	519	508.24	582	471.05	418	478	541.35	491	459.07	25.67	22.56	23	23.71	24.1	26.76	23.49	24.94	28.87	35.97	27.36	33.81
HDHD5	455	535	370	460	506	402	232	227	240	251	282	261	31.19	33.13	24.16	28.02	34.29	25.11	13.98	17.84	17.93	18.77	22.98	22.68
UFD1	260	284	286	316	174	308	291	211	238	242	229	205	22.97	30.98	25.83	22.64	29.4	27.95	44.55	26.18	28.99	27.18	30.4	40.71
LRP6	2508	2215	1834	2287	1907	3029	4001	2853	2977	2742	2571	2204	27.49	22.7	19.08	22.44	22.14	29.04	41.48	36.98	34.34	31.89	36.12	32.8
GUCY2C	0	0	0	0	1	0	0	0	0	0	0	0	0	0	0	0	0.03	0	0	0	0	0	0	0
SCT	3	8	8	3	1	4	0	1	4	1	4	0	1.08	2.58	2.79	0.98	0.35	1.27	0	0.43	1.55	0.42	1.76	0
PHRF1	957	1150	907	1108	1015	1025	1076	868	892	725	874	677	19.05	21.12	18.05	19.61	19.71	20.67	20.86	20.69	19.25	16.1	20.93	17.26
ELP1	842	931	877	947	791	1037	876	748	692	630	776	580	26.02	25.49	27.47	24.54	24.54	33.62	26.87	33.62	22.78	18.1	22.45	26.48
NUCB2	1022	1144	834	994	1159	1142	1177	718	779	889	687	667	92.92	94.98	75.61	83.52	106.51	92.26	105.4	83.05	79.72	91.34	75.82	76.95
PFN2	2476	2575	2601	2977	2588	3480	2258	1589	1602	1664	1419	1457	175.77	171.16	171.67	191.23	177.29	214.12	142.4	140.62	124.87	132.92	116.63	129.42
PTPN3	2	6	7	13	11	12	9	17	4	22	26	7	0.03	0.09	0.29	0.81	0.27	0.17	0.54	0.33	0.07	0.39	0.49	0.14
SPTB	5	0	2.62	2.63	5	0	0	0	1	5	2	2	0.52	0	0.41	0.07	0.08	0	0	0	0.18	0.09	0.04	0.08
DAPP1	3	3	4	1	8	9	1	1	2	1	2	4	0.11	0.11	0.16	0.04	0.32	0.31	0.04	0.15	0.09	0.04	0.09	0.19
FGF10	1338	1722	1008	1196	1497	1501	2695.98	2189	2653	2118	2118.99	2133.99	31.45	38.77	21.83	24.2	36.43	29.54	59.67	66.53	76.15	56.94	62.67	72.92
SLC44A1	4429	4596	4046	4018	3849	5156	3723	2860	3383	2947	2504	2838	68.39	67.7	58.59	57.95	58.38	71.24	53.65	51.1	56.89	51.73	47.34	61.35
TMEM260	498	485	485	454	405	538	472	389	416	360	333	369	14.1	14.74	14.03	12.68	16.42	15.6	11.67	13.07	16.66	13.16	12.54	14.08
SMG6	1361.38	1532.55	1172.24	1425.38	1248.57	1401.82	1288.06	1106.62	1170.18	1179.59	1171.62	1310.19	51.46	64.72	33.47	37.99	60.84	53.03	42.13	35.76	35.55	38.49	50.09	52.66
EXOC5	1098	953	1058	1183	1020	1390	1267	1028	1192	1082	1047	1017	38.34	33.18	36.65	42.73	37.34	47.36	50.27	56.6	49.87	57.33	47.68	55.63
CLTCL1	146	178	165	166	159	182	130	129	124	125	121	85	4.21	3.34	4.88	4.49	3.52	4.5	3.45	4.77	3.4	3.47	2.91	4.8
FGF22	1	0	0	0	1	0	0	1	0	0	0	0	0.07	0	0	0	0.1	0	0	0.12	0	0	0	0
FSTL3	2133	2910	2414	2782	2997	2373	885	808	854	854	1015	851	149.25	171.63	148.66	185.82	194.05	151.12	66.46	69.66	64.04	63.34	78.17	62.8
DGCR2	2279	2354	2344	2425	2154	2571	2705	2312	2482	2108	2169	2041	55.63	51.75	61.69	52.47	51.09	56.72	62.15	74.19	65.22	59.23	63.38	63.15
RNF126	237	233	221	257	250	276	219	195	162	179	196	200	18.68	17.42	16.51	19.49	19.99	18.36	16.07	18.31	14.68	14.89	19.25	18.79
MNT	479.78	632	622	585	540.29	667.2	686.01	678.96	480.07	668	690	494	12.17	14.35	17.16	18.26	14.89	16.1	17.05	18.54	15.03	21.38	21.36	15.75
ZXDC	274	298	251	287	205	275	269	192	191	211	188	143	10.43	10.35	9.66	9.64	8.25	9.67	9.15	8.45	7.69	8.87	8.52	7.01
JMJD6	385	410	342	433	388	496	340	301	243	284	324	234	25.96	22.74	22.61	26.06	24.19	28.91	19.85	21.53	16.74	20.8	23.86	20.92
POLB	196	148	198	197	192	200	198	139	172	154	147	174	24.45	17.3	22.65	22.44	24.94	20.68	20.57	19.27	26.07	20.74	21.43	33.34
ST6GALNAC1	2	0	0	8	6	4	0	0	0	1	0	0	0.29	0	0	0.51	0.7	0.18	0	0	0	0.11	0	0
WIPI1	665.65	769.08	690.63	785.07	880.04	721.31	875.7	799.12	970.92	992.78	903.7	846.89	47.15	53.3	46.64	49.55	62.63	47.43	60.07	71.55	74.9	79.34	80.24	83.13
FRMPD1	0	0	0	0	0	2	0	0	0	1	0	0	0	0	0	0	0	0.04	0	0	0	0.02	0	0
GBA2	628	640	766	798	555	863	675	590	630	543	576	522	34.23	33.1	45.18	42.08	31.92	43.23	40.21	41.51	35.83	34.67	36.54	38.08
NDST1	4140	4148	3739	4223	3846	4515	4575	3862	3939	3773	3791	3550	72.05	70.21	66.3	65.44	65.93	69.54	74.02	75.58	73.33	86.44	89.38	85.06
ASNS	1293.48	1162.42	952.58	1192.51	859.69	906.49	424.97	378.67	325.92	516.2	398.62	363.91	89.96	77.55	59.3	74.79	58.3	56.05	28.28	31.63	30.18	39.27	40.28	38.23
AP3M2	404	397	418	382	259	397	380	232	247	297	277	262	13.39	14.02	13.57	10.73	8.32	13.73	12.32	9.38	9.12	13.39	11.4	10.46
CNGB1	0	0	0	0	1	0	0	0	0	0	0	0	0	0	0	0	0.73	0	0	0	0	0	0	0
ST6GALNAC2	1	3.72	6	7.79	5	3.31	0	2	2	2	4	3	0.2	0.21	0.6	0.43	1.19	0.18	0	0.15	0.59	0.14	0.29	0.23
CHAT	0	0	0	0	0	0	0	0	0	1	0	0	0	0	0	0	0	0	0	0	0	0.1	0	0
PABPC1	11258	11660	10373	11405	10246	11911	12114	9011	9643	9957	8152	8879	759.51	714.35	668.53	717.8	655.4	719.64	790.15	696.04	693.98	752.2	630.62	721.86
TESK2	66	77	60	60	80	89	109	68	77	70	63	98	2.88	2.53	2.1	1.94	2.86	2.89	3.62	2.91	2.98	2.83	3.35	5.17
CFAP20	492	449	510	501	408	556	500	309	412	313	330	298	50.48	42.25	50.73	43.81	38.95	52.76	46.66	35.95	48.35	35.28	38.58	37.27
CSNK2A2	759.52	808.35	726.78	867.94	729.65	982.01	860.89	641.66	661.65	740.9	611.03	594.99	31.26	27.56	27.72	30.59	29.15	35.36	31.08	30.25	26.37	32.79	31	28.78
PTPN21	752	679	702	786	696	1091	1112	879	862	698	714	647	13.78	10.97	12.06	12.43	11.98	21.56	18.22	17.99	16.19	14.87	17.88	14.46
EIF2B3	309	257	227	304	255	304	286	185	214	218	204	206	21.82	16.98	15.19	20.62	18.29	18.7	19.67	16.98	15.83	19.95	19.03	18.86
CAMK2A	68	55	72	63	76	42	31	25	21	34	24	25	1.53	1.2	2.09	1.28	3	0.94	0.93	0.87	1.26	0.84	0.9	0.81
TCOF1	594.65	577.99	606.94	645.99	534.97	806.73	615	508	566.98	572	592.89	542	18.08	13.78	16.33	15.85	15.67	21.54	14.39	16.31	16.5	18.09	23.53	18.62
CDC42	2784.59	2695.33	2940.22	3052.6	2558.29	3504.83	3502.62	2490	2761.99	2835.15	2347.11	2400.2	143.48	127.72	144.22	137.53	127.82	159.21	164.12	153.28	153.51	163.96	142.75	155.3
OSBPL3	343	375	336	536	442	630	501	376	391	663	596	544	6.87	6.99	9.14	9.81	8.33	12.15	9.88	9.42	11.53	16.84	13.94	16.67
EPHA8	0	0	0	0	0	0	0	0	0	0	0	0	0	0	0	0	0	0	0	0	0	0	0	0
SLC12A3	0	0	0	0	0	0	0	0	0	2	0	0	0	0	0	0	0	0	0	0	0	0.43	0	0
RAD18	104	111	96	109	120	112	96	67	82	71	74	73	5.57	3.48	3.98	5.67	4.77	5.68	4.09	3.89	2.96	3.12	3.49	4.03
ATP2B1	1240	1338	1222	1323	1251	1772	2665	2159	2035	2525	2055	1945	26.26	30.75	29	29.76	28.06	36.47	55.33	59.61	54.53	72.76	56.37	66.87
TRPM5	0	0	0	0	0	0	0	0	0	1	0	0	0	0	0	0	0	0	0	0	0	0.03	0	0
NCK2	493	456	509	560	481	649	646	497	601	481	429	495	21.89	20.43	23.14	29.85	24.78	30.96	41.44	31.23	37.57	29.31	31.07	35.18
MAP4K4	5722	6016	5102	6618	5226	6987	9833	7729	9281	9659	8684	9501	108.95	105.11	97.35	120.21	97.46	118.67	182.48	182.8	200.15	215.57	209.5	238.64
MGAT4A	2	4	4	1	3	5	1	3	9	10	2	8	0.02	0.17	0.28	0.05	0.17	1	0.01	0.07	0.37	0.2	0.03	0.82
RPL31	9538	10697	9070	9129	9637	8057	8450	6814	8500	7154	7921	6420	3994.38	4322.48	4003.21	3444.1	4193.36	2772.43	3288.31	3491.56	4126.29	3753.54	4617	3784.68
WDR1	2808	2549	2715	3444	2651	3643	4469	3373	3191	3877	3176	2884	139.23	106.52	123.46	151.96	117.04	154.99	197.55	205.69	178.43	230.27	169.14	182.24
SNX13	1369	1341	1101	1358	1251	1519	1609	1177	1343	1249	1145	1168	36.19	39.69	24.26	28.2	28.61	34.96	36.67	28.81	32.69	45.04	32.85	35.21
MS4A12	0	0	0	0	0	0	0	0	0	0	0	0	0	0	0	0	0	0	0	0	0	0	0	0
ARHGAP10	361	394	333	400	367	358	544	348	489	446	358	352	12.81	13.23	11.69	14.46	13.28	12.01	17.81	14.56	18.72	19.89	15.49	15.9
RPS6KA2	1475	1573	1320	1543	1601	1667	1526	1126	1229	1563	1328	1329	29.79	32.01	24.4	27.74	35.23	28.62	28.92	27.75	27.51	34.86	29.79	33.56
ING3	260	299	239	275	296	285	248	150	223	205	148	145	17.44	18.78	17.27	15.64	19.63	18.38	17.83	13.83	18.4	17.42	13.95	13.35
VASH1	533.16	574.41	608.35	782	650.37	852.25	665.56	544.43	518.83	533.81	523.06	494.94	9.28	8.6	10.18	15.61	11.8	14.35	12.2	11.01	9.82	11.19	12.62	10.34
LMCD1	583	536	435	695	787	526	1023	627	608	870	533	628	64.76	59.71	45.19	80.7	94.69	58.55	116.46	93.56	79.83	124.5	74.19	97.48
BUD23	477.13	533.3	500.68	516.59	396.87	482.49	451	415	433.23	385.52	388	312.54	50.56	54.54	53.57	50.26	43.94	49.67	45.69	52.56	55.16	52.35	50.01	47.75
SEL1L	3755	3662	3114	3908	3375	4048	3618	2837	2879	3227	2864	2718	61.77	66.75	43.99	59.18	51.94	51.72	69.06	49.35	73.69	64.16	68.8	64.96
TRIP13	53	49	66	33	33	46	74	59	62	38	39	30	3.81	3.1	2.98	1.61	1.51	3.08	4.66	3.26	4.48	5.44	2.2	1.95
ATP6AP1	1846	1992	2092	2228	1818	2402	1931	1555	1659	1678	1488	1379	109.67	112.31	122.3	130.96	107.94	132.32	111.27	112.94	108.52	112.63	114.62	106.54
TCF3	1340	1401	1471	1504	1265	1642	1463	1211	1221	1085	1184	984	67.47	66.44	79.72	66.82	62.67	72.01	72.84	70.95	67.93	62.72	74.51	63.19
TRIB2	2326	2412	1935	2753	2503	2855	2419	1739	2040	1762	1700	1645	84.54	75.58	66.53	82.11	89.13	98.97	78.28	71.86	74.49	65.76	70.1	79.63
DAZAP1	762	998	1092	1193	825	1153	1091	837	781	870	753	637	43.63	52.38	50.26	51	42.62	56.42	50.07	48.87	50.19	50.09	48.29	40.21
MBD3	1518.41	1518.44	1546.78	1568.89	1200.1	1599.46	1649.12	1259.66	1329.26	1220.35	1286.27	1242.55	74.2	67.37	66.55	69.69	55.33	66.4	71.78	69.63	69.2	66.98	69.4	74.08
PRLH	0	0	0	0	0	0	0	0	0	0	0	0	0	0	0	0	0	0	0	0	0	0	0	0
HLTF	1082.87	1255.76	956.63	1054.49	1139.74	1090.37	1451.05	1023.81	1130.32	942.98	822.39	934.32	26.37	25.99	21.24	20.48	24.9	22.21	32.95	29.42	28.46	24.46	23.38	26.32
FAM50A	498	594	594	718	561	675	700	520	629	552	543	431	52.86	56.11	72.35	76.27	56.92	73.04	64.3	74.94	70.41	63.19	69.36	62.68
FAM3A	478	612	532	608	549	530	434	373	342	370	329	330	35.99	44	39.45	39.86	40.21	37.7	29.39	33.43	27.84	31.69	33	30.4
CPSF1	1747	1911	2484	2560	1773	2619	2363	1991	1912	1705	1815	1464	65.35	65.5	96.65	102.95	60.98	90.22	74.68	86.34	74.27	69.93	90.31	66.02
MYO3B	14	15	3	13	17	18	10	8	13	5	10	10	0.3	0.28	0.06	0.31	0.47	0.76	0.27	0.2	0.28	0.15	0.36	0.32
CYBRD1	10839	10996	9882	10653	9845	12610	13661	10343	12059	10566	9374	10115	305.38	285.65	259.91	262.87	269.26	305.59	354.29	349.86	388.86	354.64	323.89	384.17
CDH19	0	0	0	5	1	2	3	5	0	1	0	1	0	0	0	0.08	0.02	0.08	0.13	0.25	0	0.02	0	0.06
PDCD2	279	293	258	352	270	379	304	245	279	303	225	267	30.57	28.36	27.42	31.9	27.56	36.33	28.27	28.18	30.63	42.39	28.69	36.89
SLC6A15	105	127	103	101	99	113	120	87	82	92	74	69	3.14	3.71	3.63	2.75	3.07	3.64	4.75	3.43	3.41	2.73	2.13	3.6
RDH11	1134	1130	1107.89	1168	1018	1304	1078	867	764	956	917	812	54.13	53.31	52.95	53.17	47.76	57.41	45.66	47.27	37.5	51.49	54.06	47.84
PRKACA	1732	1811	1666	1746	1537	1795	1797	1514	1456	1294	1384	1314	113.32	111.22	104.8	106.97	95.96	102.42	115.55	122.48	112.17	97.15	109.92	107.1
ADGRL1	1195	1345.43	1197	1314	1047.74	1269.1	1063	884	843.99	734	798.52	682.57	27.92	28.1	24.79	27.28	24.65	26.04	21.25	24.65	21.41	18.51	19.96	17.93
SPP2	0	0	0	0	0	0	0	0	0	0	0	1	0	0	0	0	0	0	0	0	0	0	0	0.5
ACTN1	5413.69	5211.68	5996.75	7242.72	5678	7940.81	9114.63	7651.19	7578.65	8408.58	7758	6921.35	184.3	156.25	187.44	229	191.83	242.52	285.7	318.8	277.82	323.93	328.98	305.61
ZFYVE26	598.23	591.34	609.38	541	525	733	767	775	783	654.15	699	580	7.66	6.04	7.19	6.1	6.14	7.98	8.39	10.88	9.38	8.38	11.66	8.77
RPS6KA6	178	165	141	186	217	211	193	119	128	125	141	141	2.64	1.92	2.03	2.49	2.64	2.67	2.21	3.61	2.03	1.74	2.15	2.98
EPN2	820.79	902.44	750.97	914.26	900.71	975.74	795.84	643.1	696.55	723.43	606.88	624.11	21.32	22.13	20.06	23.5	25.11	28.48	28.46	27.44	26	22.39	24.1	22.34
PTPN18	84	114	102	135	105	131	106	85	84	80	89	82	4.64	6.44	5.69	7.66	7.55	6.9	5.76	7.52	5.79	6.46	6.98	7.98
LIMS2	45	41	24	78	52	36	51	45	23	52	34	25	2.57	3.17	2.04	4.4	2.96	1.76	3.2	4.31	1.4	3.44	2.77	2.03
ASIC4	2	3	0	5	2	0	0	1	0	0	1	0	0.08	0.11	0	0.51	0.28	0	0	0.05	0	0	0.05	0
SPEG	926	1169	1287	1592.8	1045	1364	1381	1050	978	762	1036	773	36.68	36.4	44.17	48.62	36.28	47.77	48.31	39.01	41.82	35.78	36.85	42.59
LNX1	103.51	87.77	66.39	99.99	106.41	60.84	81.07	69.14	67.55	72.61	79.32	64.29	3.76	2.24	2.03	3.15	3.67	1.74	2.45	3.33	1.98	4.43	3.95	2.98
ALDH3A2	361	365	313	363	343	432	590	494	554	415	450	418	20.67	21.4	21.59	17.46	22.2	25.13	29.4	42.21	34.34	32.66	33.16	33.15
TFRC	952	990	1005	965	945	1377	2527	1837	2161	2534	2240	2259	21.53	21.58	22.26	19.32	19.79	29.03	51.43	47.67	51.12	65.27	62.93	63.41
SREBF1	2459	2676.19	2565	2204	2247	2200	1040	916	932	837	715	786	92.06	83.23	84.24	62.07	69.52	70.2	31.77	36.51	42.85	30.95	33.47	38.39
TRPC5	10	13	6	15	11	7	12	9	7	15	10	5	0.18	0.22	0.11	0.24	0.2	0.11	0.2	0.19	0.14	0.31	0.22	0.12
AFF4	3365	3378	2774	3163	3178	4144	4109	3226	3317	3282	3179	2809	39.6	36.69	29.78	34.93	36.61	43.8	43.27	43.44	42.29	46.29	43.71	43.56
UBE2D1	523	491	569	525	500	680	709	590	546	542	477	524	25.12	19.13	23.62	20.34	21.17	26.82	27.99	30.82	27.77	26.59	25.96	35.09
MPP5	550	512	459.99	543	487	644	808	508	632	600	506	496.99	11.44	9.65	9.82	10.43	10.15	11.7	16.91	12.05	15.62	13.74	13.29	14.03
RHOBTB1	514	555	499	523	621	686	949	663	727	558	510	535	14.5	14.6	12.23	12.83	14.89	15.81	22.79	21.2	20	17.52	16.36	18.02
SMC1A	1434	1393	1308	1462	1220	1507	1845	1269	1324	1272	1166	1119	32.55	31.39	32.77	32.9	25.16	28.45	46.12	34.56	38.4	32.22	41.23	36.38
HSD17B10	410	370	558	436	371	518	488	338	464	368	381	310	58.69	48.06	77.88	56.48	52.47	67.16	64.6	57.59	71.6	60.42	66.3	56.97
MARK2	454	390	423	494	419	543	319	409	329	332	374	279	15.74	9.95	14.05	14.01	13.91	16.59	9.54	15.58	12.41	12.27	14.17	11.49
HMMR	33	16	33	25	18	22	37	14	16	10	7	7	1.34	0.81	1.45	0.94	1.01	0.99	1.27	1.3	0.9	0.83	0.4	0.56
CHFR	278	302	304	311	231	351	255	208	219	229	263	181	20.7	20.98	22.75	19.11	15.8	27.21	18.38	19.51	15.89	19.63	24.61	20.07
TRHDE	434.32	414.94	360.4	403.38	361.34	390.09	713.51	519.47	559.62	554.54	503.42	494.93	7.75	5.02	4.12	7.24	5.54	6.31	9.83	11.68	6.76	7.83	8.39	9.06
P4HA2	2672.4	3305.59	2009.73	3355.37	3657.67	3054.16	2161.66	1794.52	1910.23	2187.95	2122.87	1823.97	138.79	153.68	99.4	154.24	186.39	142.46	104.41	110.48	104.54	125.36	132.63	117.61
FCGR2B	0	0	0	0	0	0	0	0	0	0	0	0	0	0	0	0	0	0	0	0	0	0	0	0
NFATC3	578.51	630.98	516.2	649	642.86	868.52	479.43	505	487	575	451.77	469.99	10.28	10.92	8.99	10.96	11.97	14.32	9.09	11.71	9.98	11.23	9.26	11.52
TRNT1	292.42	292.78	304.98	298.05	260.2	388.95	304.61	273.08	290.87	274.69	268.47	221.04	16.02	16.44	17.54	16.18	14.43	21.15	15.33	17.6	17.06	17.28	18.37	15.34
ACADVL	4027	4862	5696	7084	4759	5803	4299	3717	3976	3268	4265	2771	323.81	351.69	519.42	573.44	363.83	471.11	327.56	398.45	370.91	312.75	455.22	304.04
STK10	448	378	412	513	377	485	560	496	448	432	419	456	9.66	6.65	7.9	9.1	8.55	10.57	10.78	12.14	8.99	8.96	10.78	11.2
FBXW11	1124	1101	1069	1113	975	1377	1168	1055	1092	1116	959	912	34.07	34.16	31.34	32.55	29.16	37.09	33.73	39.22	37.65	40.19	36.36	35.2
ACAP1	21	27	15	22	17	24	34	24	24	16	20	14	0.48	0.65	0.88	2.57	0.39	2.56	0.69	1.54	0.56	0.39	3.85	0.6
CRMP1	354	348	380	382	299	550	507	500	528	484	463	411	14.29	13.15	14.95	13.87	11.67	19.86	18.66	23.86	22.83	21.59	21.92	20.83
EVC	1101	1164	982	1248	1076	1486	1483	1133	1314	1147	1103	1038	24.87	27.1	18.81	23.71	26.89	25.81	37.06	33.55	33.63	24.66	30.79	26.87
DERL2	729.05	733	657.42	703.18	683	770	716	557	539.14	558	521.08	533	61.42	56.53	63.56	58.61	56.16	62.39	63.12	63.41	63.17	52.86	63.77	68.19
SIDT1	0	2	2	3	2	1	2	0	1	1	2	1	0	0.04	0.04	0.15	0.04	0.07	0.56	0	0.02	0.35	0.05	0.03
NDE1	180.21	165.37	205.32	195.35	155.08	249.04	240.91	219.67	183.07	202.73	199.01	172.94	18.5	13.86	14.09	16.16	15.29	17.22	18.68	18.87	15.28	19.95	22.63	17
IRAG1	396	324	553	536	406	669	644	531	531	524	490	414	8.15	6.13	10.3	9.33	8.48	12.11	11.8	14.04	10.72	11.87	12.25	10.49
TMEM38A	50	68	39	38	61	86	34	26	43	27	43	35	2.12	2.64	2.11	1.45	3.89	5.2	1.63	1.32	3.05	1.99	3.37	2.45
AP1M1	845	812	822	998	860	958	1028	831	897	829	794	792	48.59	41.42	45.9	52.81	49.18	49.17	56.47	64.1	55.93	54.54	59.7	60.59
PVR	284	268	301	322	315	309	192	142	143	193	192	159	12.3	10.28	13.17	17.07	15.46	12.29	7.65	8.95	8.27	8.23	11.94	7.39
XRCC1	425	534	443.85	486	377	458	517	373	454	348	361	328	25.04	31.92	24.86	24.99	23.11	24.3	35.54	25.68	27.66	27.06	27.97	38.72
SCARB1	402	462	414	485	364	463	163	104	146	145	157	139	22.14	18.06	22.55	28.29	18.79	18.54	9.07	4.48	6.26	9.49	11.86	12.67
CYP2W1	34	34	20	28	27	11	13	11	9	9	14	4	1.65	2.17	1.31	1.53	1.29	0.48	0.59	1.14	0.47	0.73	0.82	0.61
MCM2	258	247	257	195.79	223	281	290	212	222	168	174	137	8.19	7.18	8.08	5.6	7.14	8.22	8.73	8.03	7.61	6.02	6.64	6.08
MOV10L1	100	79	59	74	76	57	37	28	23	59	28	16	6.05	3.35	3.07	3.49	5.24	3.29	2.15	2.4	1.99	3.31	1.86	1.5
PANX2	34	54	40	72	55	42	54	38	42	55	31	65	1.37	1.82	1.41	2.42	2.06	1.37	1.81	1.64	1.81	2.63	1.34	3.68
SELENOO	208.9	237.04	277	275.88	209	299.81	201.76	213	196	182	232	158	11.82	12.38	16.12	14.42	11.7	15.19	10.23	14.68	12.5	11.78	16.35	10.06
TP63	2	0	6	3	0	2	2	2	0	0	0	1	0.47	0	0.39	0.06	0	0.04	0.04	0.05	0	0	0	0.03
ALPK1	326	374	350	359	315	313	364	282	304	309	311	237	13.19	13.97	12.97	11.84	12.28	12.94	11	12.72	12.31	13.91	13.44	11.43
LLGL2	7	7	2	7	10	6	1	0	1	1	5	1	0.3	0.5	0.19	0.73	1.74	0.24	0.04	0	0.1	0.04	0.22	0.04
PDE8A	529	596	476	606	550	684	617	432	387	495	402	382	17.52	15.76	14.79	16.4	16.18	19.42	19.77	17.81	12.08	15.57	16.03	18.12
CLCN4	172	142	158	187	137	199	255	177	178	149	129	109	3.21	2.42	2.7	3.17	2.51	2.79	6.56	3.52	5.08	3.14	3.42	2.69
NLE1	404	384	380	398	299	302	384	298	309	248	289	253	13.59	12.34	11.99	12.78	10.71	8.72	16.2	11	14.54	11.86	16.1	10.26
SDHA	1280.93	1234.68	1271.91	1445.35	1251	1580	1501	1076.3	1194.84	1222.06	1182	1072.42	56.95	53.84	57.11	59.09	60.32	73.74	59.49	58.11	60.27	61.77	65.96	58.46
SMARCE1	2843.71	2652.08	2685.86	2863.8	2366.27	3071.18	3450.22	2414.85	2710.94	2473.59	2096.7	2179.43	154.78	131.47	142.9	141.66	126.39	147	176.73	158.37	163.85	153.77	139.57	157.51
FNDC8	0	0	0	0	0	0	0	0	0	0	0	0	0	0	0	0	0	0	0	0	0	0	0	0
GSDMB	109	78	126	197	71	124	114	76	63	62	97	52	7.23	5.38	7.42	10.58	3.23	4.77	6.1	5.35	5.51	3.75	5.49	4.49
KDM5A	1329	1347	1027	1293	1146	1507	1831	1269	1365	1303	1202	1234	23.15	21.74	16.69	18.06	16.53	24.23	29.66	21.99	20.7	25.4	24.29	23.38
ADAM11	50	44	50	63	45	68	63	64	40	36	43	42	3.01	1.63	1.19	1.51	1.18	1.47	1.57	1.99	1.15	1.18	1.27	1.67
PPP2R3A	437	429	322	400	367	530	487	426	465	384	381	350	8.59	8.21	6.79	8.39	8.11	9.17	7.5	11.95	11	9.12	11.84	7.82
FERMT2	3710	3258	3229	3568	3217	3459	4902	3559	3787	4148	3460	3372	126.62	100.05	105.34	106.98	106.93	105.08	152.49	141.79	136.52	158.14	140.04	147.47
ABCB11	0	0	0	0	1	0	0	0	0	1	0	0	0	0	0	0	0.04	0	0	0	0	0.02	0	0
DHRS9	0	0	0	0	0	0	0	0	0	0	0	0	0	0	0	0	0	0	0	0	0	0	0	0
CD5L	0	0	0	0	0	0	0	0	0	0	0	0	0	0	0	0	0	0	0	0	0	0	0	0
PTGS2	282	752	238	255	761	275	239	193	364	224	175	265	7.94	18.17	6.45	6.74	19.32	5.89	6.6	5.47	10.96	7.01	6.13	10.19
IGF2BP2	1327	1424	1308	1646	1375	1570	1717	1260	1409	1438	1298	1177	49.68	44.16	43.25	52.37	49.77	52.87	64.07	56.62	57.2	56.46	57.59	54.82
MAP3K13	236.17	230	175.87	190.88	195	276	175	125.76	129.49	131	136.11	123	16.48	17.58	11.2	14.87	10.19	18.09	11.26	11.69	10.87	12.98	14.9	12.83
ST6GAL1	44	28	29	36	32	58	33	24	43	20	39	62	1.15	1.63	1.87	2.38	2.65	1.78	1	1.4	1.15	2.5	1.72	4.4
TBX21	0	0	0	0	0	0	0	0	0	0	0	0	0	0	0	0	0	0	0	0	0	0	0	0
VDAC1P1	0	1	0	0	1	0	0	0	0	0	1	1	0	0.15	0	0	0.16	0	0	0	0	0	0.2	0.22
FRY	594	543	424	527	607	541	529	355	355	557	313	379	12.64	8.88	9.08	7.67	11.37	8.68	7.12	4.57	8.57	17.38	5.43	9.24
PICALM	2943	3097	3142	3501	3090	4153	3652	2731	2936	2748	2453	2432	119.05	116.92	123.15	130.85	131.92	154.59	145	131.73	136.18	134.56	125.71	124.59
NSF	1090.75	901.32	975.22	1077.59	982.69	1264.79	1080.61	784.62	958.48	972.74	883.41	901.38	32.4	24.43	26.39	28.69	30.03	30.89	30.07	26.23	29.46	31.33	30.75	33.33
GLI2	1007	1021	1079	1269	979	1344	926	704	716	758	612	634	15.08	15.34	16.98	19.08	14.5	19.36	14.83	14.09	13.59	14.22	12.41	13.23
CLASP1	1330	1345	1015	1273	1107	1291	1410	981	1112	1106	929	974	24.44	24.64	17.42	20.92	22.55	28.01	22.75	21.64	24.95	25.69	25.14	23.63
MRPS34	434.21	462.87	521.79	568.59	414.7	540.29	499.8	388.52	470.07	447.06	405.29	317.4	61.12	60.88	73.74	75.61	60.2	71.44	69.86	63.79	80.54	67.83	74.89	62.61
NOTCH3	2904	3309	2624	3241	3230	3255	2296	2125	2374	2209	2372	2115	35.07	41.13	32.24	36.67	38.41	39.68	25.59	32.88	32.28	30.37	45.26	35.9
CLNS1A	1174	1217	1181	1126	1126	1157	1364	935	1069	1003	886	878	149.49	142.98	143.48	125.38	134.86	134.91	155.66	138.03	145.16	150.88	130.76	146.8
PPP2R2C	3	0	0	2	0	0	0	1	0	4	0	0	0.14	0	0	0.13	0	0	0	0.03	0	0.65	0	0
TEAD2	1032	1067	1266	1164	864	1330	1216	977	1087	911	864	881	56.06	54.47	66.1	58.71	47.29	65.4	61.04	63	63.36	57.38	56.86	62.25
EED	151	175	224	214	170	210	188	156	174	143	172	134	10.22	10.49	13.93	12.88	10.39	12.82	11.49	12.07	12.58	10.82	16.91	10.93
CDHR2	1	2	0	0	0	0	3	1	0	1	1	1	0.02	0.05	0	0	0	0	0.07	0.03	0	0.03	0.2	0.03
SNCB	1	2	0	4	2	0	0	1	2	3	0	0	0.09	0.59	0	0.56	0.18	0	0	0.11	0.19	0.72	0	0
TSG101	707	665	722	664	593	799	770	639	651	668	619	623	57.73	52.37	57.42	48.68	46.79	58.05	57.24	60.14	55.72	63.09	62.69	71.14
NCBP3	869	786	805	895	767	914	844	710	676	637	652	519	35.8	17.37	36.3	27.32	22.96	25.18	24.2	21.66	40.25	17.55	21.43	29.98
ATP2A3	134	156	54	225	331	72	15	27	16	16	27	15	4.27	3.56	1.26	6.47	8.1	1.53	0.46	0.73	0.44	0.62	1.45	0.44
CA12	627	1057	405	690	1093	497	333	310	276	344	349	317	17.63	28.3	11.55	18.31	32.48	13.07	9.3	11.41	8.63	11.97	12.5	13.33
MGLL	738	957	497	800	965	622	310	245	256	366	289	269	21.7	22.11	12.02	19.58	23.34	19.47	11.73	7.32	7.78	10.57	13.08	8.58
NTN4	89	121	88	145	186	154	566	396	391	536	375	447	2.79	3.69	2.86	4.54	6.36	4.16	15.75	14.66	13.79	20.09	13.52	17.4
BCS1L	280	252	343	374	206	339	289	192	241	224	241	168	36.14	25.88	41.52	43.57	26.16	40.59	31.71	32.19	32.26	25	33.5	27.8
NUAK1	767	861	606	1002	1045	913	1347	955	945	1105	758	838	11.79	13.02	11.31	14.52	15.86	12.67	19.23	18.28	17.94	20.57	15.07	21.36
DPP8	774	773	659	735	758	927	781	663	762	767	695	675	15.48	17.29	13.22	13.69	15.49	15.42	16.6	16.27	18.19	18.11	21.13	24.32
SLC24A1	213.35	156.16	182	170	146.41	210	242	149	139.64	148	150.46	127.62	6.11	3.67	6.33	5.78	4.56	7.78	5.19	4.51	3.46	3.93	4.1	3.08
ZNF532	1926	1811	1594	1840	1517	1956	2326	1612	1663	1606	1361	1407	50.44	48.38	52.53	39.39	42.62	50.53	58.4	53.17	53.71	46.63	46.11	50.15
SCARF1	9	8	8	12	17	18	14	14	17	14	18	3	0.34	0.24	0.33	0.57	0.69	0.66	0.79	0.64	0.89	0.52	0.82	0.16
LMAN1	5031	5854	4186	5361	6318	5795	4877	3611	3956	4276	3635	3705	112.29	120.3	90.45	107.75	138.64	116.71	102.61	96.85	96.99	107.66	99.77	105.46
HACD3	1602	1662	1710	1672	1517	2076	2061	1513	1753	1460	1301	1407	54.36	53.91	57.41	56.53	52	65.7	74.32	64.28	67.02	57.46	65.44	62.71
IPCEF1	5.39	11.79	4.75	5	1	7.76	14	3	3.12	6.55	6	0	0.08	0.35	1.02	0.09	0.02	0.11	0.2	0.12	0.12	0.64	0.11	0
ZZEF1	1272	1332	1091	1319	1257	1540	1432	1092	1005	1213	1045	1011	15.41	15.01	12.83	12.9	15.76	17.14	16.22	16.01	12.42	16.14	18.47	14.53
NOX3	0	0	0	0	0	0	0	0	0	0	0	0	0	0	0	0	0	0	0	0	0	0	0	0
ENO1	15183	18782	11624	18412	20716	14538	8027	6706	6773	8575	8538	7243	1040.3	1175.05	773.86	1217.33	1399.04	922.27	527.15	553.3	523.96	677.78	701.08	648.11
SLC12A1	1	3	1	0	1	1	0	0	0	3	0	0	0.3	0.03	0.01	0	0.01	0.01	0	0	0	0.05	0	0
MYDGF	1316	1567	1422	1716	1606	1315	1127	1007	1259	1099	1138	996	180.87	200	190.36	214.16	218.2	163.24	143.15	165.23	185.98	174.75	189.34	177.97
ANO8	379	394	440	503	385	479	416	299	342	270	311	255	9.97	9.49	11.62	11.56	12	11.36	9.69	9.5	10.16	7.83	10.22	10.22
TUBE1	340	364	346	363	299	332	298	222	203	211	181	192	21.58	19.73	23.1	27.14	20.7	18.52	19.79	20.37	14.96	17.76	12.91	19.02
ARHGEF10L	285	305	250	322	258	341	224	230	199	225	198	188	8.42	8.85	7.31	9.45	7.41	9.47	5.8	7.62	7.52	7.22	6.38	6.9
TXK	2	1	0	0	0	0	3	0	0	0	7	0	0.22	0.08	0	0	0	0	0.37	0	0	0	0.32	0
WSCD2	0	0	0	0	0	0	0	0	0	0	0	0	0	0	0	0	0	0	0	0	0	0	0	0
KCNQ2	0	0	0	0	0	0	0	0	0	0	0	0	0	0	0	0	0	0	0	0	0	0	0	0
TACR2	0	2	2	0	0	2	0	0	0	0	0	1	0	0.12	0.13	0	0	0.12	0	0	0	0	0	0.09
ACTR6	226	255	240	269	247	291	250	202	235	214	212	214	14.07	20.77	20.2	16.19	19.86	20.9	15.8	16.57	17.83	16.47	18.46	18.06
TIPIN	77	47	58	62	79.6	61	59	49	56	51	49.36	46	7.66	4.19	7.49	6.43	9.35	8.74	7.85	8.45	5.6	5.44	7.17	9.61
SRI	997	1059	1051	1035	1038	1232	1218	1028	1147	1068	971	885	161.08	143.78	160.75	151.28	167.78	164.94	202.44	199.68	209.13	181.4	184.05	178.88
EIF4G3	2978	2868	2585	3080	2703	3657	4450	3217	3549	3616	3055	3302	59.61	50.88	50.03	56.26	52.86	67.1	79.64	76.98	74.11	79.62	71.88	82.21
NUP37	292	242	256	224	257	299	321	214	272	213	220	227	35.17	24.11	28.21	24.22	30.81	30.01	33.93	28.7	33.13	25.07	31.72	36.37
SEMA3A	981	945	879	1053	915	1397	1336	893	904	973	864	825	21.88	20.3	18.07	22.32	19.76	29.75	29.4	30.2	24	24.62	25.72	26.62
GTSE1	24	15	43	13	12	20	20	23	18	17	10	4	0.89	0.86	1.71	0.43	0.62	1.25	0.77	1.12	0.72	0.92	0.44	0.19
SEMA3C	5009	4507	4899	5379	4682	6721	3951	2804	3063	3095	2677	2403	137.54	129.67	131.31	129.52	126.45	158	108.6	97.74	98.77	112.47	103.14	91.72
TTC38	282	322	343	371	264	382	395	324	312	309	291	300	14.4	13.29	16.4	16.94	13.53	17.3	16.63	17.99	15.25	15.82	15.6	17.09
ACAT1	527	505	533	548	475	657	793	488	665	582	488	520	43.24	36.09	40.74	40.28	36.83	46.1	58.91	47.45	56.89	51.68	47	52.45
GRAMD4	1363	1877	1342	1810	1780	1577	938	724	922	780	783	781	44.32	53.47	36.68	46.05	56.06	38.24	29.15	24.9	29.32	23.57	28.17	31
CELSR1	456	527	303	556	570	473	88	106	104	112	132	117	5.57	5.27	4.84	5.94	7.44	4.44	1.61	1.48	4.76	2.98	2.06	1.75
WNT8B	2	1	0	0	0	1	0	1	0	0	1	0	0.11	0.05	0	0	0	0.05	0	0.06	0	0	0.06	0
ZNF638	1774	1841	1739	1887	1618	2009	1991	1510	1590	1552	1376	1349	51.55	56.57	81.43	58.16	62.53	59.28	63.83	56.66	51.49	55.78	58.64	52.06
SLC25A40	229	227	198	214	180	212	230	169	163	151	159	114	6.89	6.67	8.01	9.36	8.68	6.18	7.11	9.91	7.99	5.29	7.7	5.78
TIMM21	367	348	466	443	333	463	355	263	314	301	284	253	40.89	36.3	48.01	34.39	34.74	41.22	39.25	37.52	34.86	33.99	35.4	35.56
ADD2	1	0	0	0	0	3	0	0	0	0	4	0	0.03	0	0	0	0	0.03	0	0	0	0	0.14	0
FGF4	0	0	0	0	0	0	0	0	0	0	0	0	0	0	0	0	0	0	0	0	0	0	0	0
RASAL2	470	464	410	485	386	540	463	311	335	395	325	301	5.44	5.64	4.21	5.38	4.27	7.02	7.41	4.29	6.17	5.28	5.3	4.07
VPS9D1	273	294	332	352	290	470	357	309	300	375.99	327	320	16.48	15.94	18.06	14.35	14.73	22.43	16.88	16.83	16.01	22.96	18.9	21.15
ZNF37A	190.7	203	166.76	214.78	150.45	238	228.24	162.24	170.31	160.87	160.68	163	8.05	5.92	4.12	9.63	5.89	5.93	4.42	6.86	10.4	10.4	8.39	6.8
MARK3	1023	982	994	1107	901	1143	1189	911	996	961	913	859	44.65	39.29	47.16	43.38	36.1	51.38	51.59	50.6	54.19	42.48	48.59	47.74
SLC25A3	4884	5085	4974	5237	4684	5504	5958	4346	4958	4501	4382	4052	726.24	709.91	669.22	667.46	676.61	657.09	772.56	781.43	810.3	752.96	792.76	794.13
FNDC3B	3065	3345	2744	3324	3242	4059	3559	2755	2773	3325	2851	2893	55.95	54.9	47.45	56.24	63.22	66.48	67.55	62.65	56.17	72.03	65.08	75.42
FOSL2	3938	5473	3886	4202	4700	4251	3295	2569	3205	2889	2467	2686	62.28	80.79	62.44	61.56	76.61	61.22	51.53	49.3	54.82	54.32	47.1	56.94
CACNG5	0	0	0	0	0	0	0	0	0	0	0	0	0	0	0	0	0	0	0	0	0	0	0	0
CACNG4	2	0	1	3	4	12	1	2	0	0	4	1	0.06	0	0.03	0.08	0.12	0.33	0.03	0.07	0	0	0.15	0.04
FRYL	669	669	566	684	690	865	775	545	645	658	548	579	14.07	12.68	10.17	13.13	14.12	13.12	14.97	13.2	13.73	17.27	22.49	19.06
TMEM131	1433	1468	1234	1608	1461	1659	1682	1300	1410	1633	1213	1419	25.66	23.06	19.51	24.47	22.6	24.56	25.13	27.11	26.15	30.85	24	30.59
FSCN1	3312	3742	3711	3765	3905	4428	4724	4099	4127	3875	3716	3623	135.86	141.17	146.21	138.56	155.21	161.67	178.46	199.1	181.91	177.26	181.67	188.57
ACTB	34045	38408	35476	39584	41832	39142	51229	41782	45223	43998	38273	37994	2242.54	2333.18	2291.8	2347.15	2726.8	2301.92	3107.77	3270.18	3202.67	3281.64	3054.53	3213.24
MOCOS	78	92	62	76	89	114	81	66	59	84	83	125	1.33	1.44	1.03	1.17	1.57	1.75	1.28	4.92	1.65	1.62	2.43	2.73
PLD1	277	256	200	250	211	212	459	293	315	402	370	329	17.64	10.71	7.55	7.9	3.8	6.96	21.53	12.51	14.26	16.04	17.65	85.36
ATP12A	0	1	1	0	2	1	0	0	0	0	0	0	0	0.03	0.02	0	0.06	0.03	0	0	0	0	0	0
WDR62	14	10	23	22	18	19	24	9	14	0	4	4	0.31	0.23	0.55	0.5	0.4	0.4	0.48	0.24	0.34	0	0.31	0.17
DLG1	1597.97	1546	1406	1858	1717	1868	1392	963	1005	1035	967	920	43.87	39.97	35.92	45.55	44.49	45.16	37.5	32.41	29.96	31.7	34.2	32.79
RAB7A	3112	3041	3057	3401	3035	3740	3839	2967	3504	3130	2945	2951	190.68	177.18	175.23	192.63	177.43	196.52	234.35	218.56	249.98	215.03	211.42	237.61
BCAP29	359.62	304.42	378.18	309.62	327.18	386.39	326.92	238.39	366.22	268.02	304.77	239.88	21.7	15.53	20.94	15.91	17.9	24.59	17.76	20.09	28.09	18.09	19.71	21.03
SEC31B	237.91	236.56	391.66	485.55	182.81	413.54	293.77	256.55	229.29	227.54	285.43	148.7	7	6.49	11.26	11.62	4.94	10.12	7.74	8.42	6.54	7.14	9.27	4.96
SART3	954	981.65	959	1105	862	1076	1020.99	834	871	795	895	776	26.32	27.75	27.44	29.2	26.21	30.64	28.04	32.03	28.84	25.06	35.02	29.56
ARHGAP15	1	0	0	0	0	0	0	0	0	2	2	0	0.17	0	0	0	0	0	0	0	0	0.4	2.01	0
TUBA3D	2	1	0	0	0	0	3	0	2	0	2	0	0.16	0.4	0	0	0	0	0.22	0	0.45	0	0.19	0
PAX2	0	0	0	0	0	0	0	0	0	0	0	0	0	0	0	0	0	0	0	0	0	0	0	0
EXOSC7	232	282	279	332	311	307	307	193	289	261	265	200	27.46	30.8	31.61	37.04	38.48	33.13	32.38	27.03	38.32	38.25	35.85	30.94
KIFAP3	1217	1157	1222	1248	1057	1515	1351	1043	1017	904	887	806	45.52	38.93	43.6	41.24	38.06	50.72	46.31	45.7	40.14	37.38	39.41	38.12
MKRN2	785	776	699	723	689	735	902	607	786	749	673	649	31.41	28.43	29.43	27.66	28.45	27.56	34.01	30.06	37.06	35.68	33.46	33.52
MCM6	732	684	723	770	583	784	782	606	748	528	519	493	21.12	18.09	20.35	20.02	16.59	20.4	20.94	20.87	23.32	17.2	18.36	18.22
REXO2	1222	1228	1364	1405	1269	1497	1349	1124	1251	1293	1316	1128	151.47	141.59	171.72	160.25	157.3	168.84	155.92	167.37	170.08	186.02	199.26	179.65
RBM7	656.39	712.3	565.14	581.32	609.87	680.22	653.67	415.63	520.96	465.64	466.52	441.04	40.38	35.44	32.78	31.66	39.81	38.27	37.93	28.44	32.95	33.3	31.58	33.08
RBMS2	1850.45	2174.27	1521.61	1935.18	1952.52	1847.12	1591.69	1358.43	1403.87	1329.6	1312.57	1255.94	33.85	32.65	25.81	29.8	32.84	100.13	25.55	33.69	35.15	27.66	29.15	27.27
BAZ2A	2351.51	2557.73	2190.34	2277.82	2089.48	2659.88	2333.3	2227.57	2075.13	2055.4	2206.43	1936.06	42.56	39.97	40.99	36.18	32.2	45.22	46.01	45.99	38.31	40.67	46.53	43.99
PTPN23	783	916	897	952	777	992	900	776	790	725	735	720	15.87	17.05	17.96	17.69	15.74	19.7	17.38	19.32	18.11	17.29	18.45	20.38
MLH1	602	518	664	656	539	701	630	447	498	489	449	400	30.55	27.39	31.3	30.71	25.57	29.57	29.88	25.95	26.14	28.39	27.64	24.58
UNG	331	340	412	330	299	403	417	311	344	308	294	276	17.84	17.27	21.74	16.06	15.87	19.48	20.83	20.04	19.97	18.88	19.05	19.13
FMO4	31	40	25	24	28	34	85	70	73	76	83	79	3.23	2.24	1.55	1.06	1.99	2.17	3.88	4.92	4.62	5.49	4.91	4.98
KLHL20	758	742	666	715	679	785	694	532	650	598	526	564	32.91	28.97	27.52	25.2	32.19	27.08	25.2	23.17	31.67	25.3	25.9	28.9
RGS11	11	14.92	20.3	23.38	9	13	17	17	10	5	15.67	13	0.55	1.46	0.89	1.36	0.31	0.65	0.59	1.05	0.53	0.68	0.61	1.29
SLC46A1	190.85	217.14	162.52	158.16	216.19	148.8	107.81	94.05	77.73	85.35	56.36	119.16	4.55	3.97	3.41	3.07	4.05	2.62	2.1	5.58	1.89	2.54	2.53	3.51
PLXNA2	740	717	483	608	591	586	437	391	422	272	284	301	7.22	6.05	5.26	5.7	5.59	5.31	4.26	5.57	6.78	3.98	3.91	4.24
SPAG5	63	77	81	54	73	65	84	71	72	27	20.11	30	2.12	2.65	3.58	2.76	2.15	2.35	3.57	2.54	2.25	0.99	1.31	3.33
ANKRD13A	1025	955.28	867.87	1120.19	986	1076.3	1079.58	829.82	865	878.07	829.27	748.98	40.41	30.95	27.94	34.7	34.17	35.26	33.97	39.52	30.72	28.32	32.54	31.41
TPD52	5	7	2	6	3	2	1	1	0	3	0	2	0.22	0.82	0.42	1.39	0.29	0.2	0.18	0.36	0	0.64	0	2.91
ACACB	239	244	198	220	195	220	271	240	181	163	133	153	3.68	6.42	6.89	5.29	3.44	3.71	8.62	6.64	3.65	3.33	4.52	6.8
TRAF4	530	660.02	702.99	647.13	635.13	764.64	762	605.92	627.98	676.79	761.09	554.25	31.85	38.38	53.43	37	42.51	49.46	51.41	52.38	43.95	44.38	54.92	38.75
PAG1	350	290	267	295	315	334	154	102	114	158	129	111	3.37	2.57	2.51	2.56	3	2.91	1.38	1.17	1.19	1.72	1.49	3.77
GPATCH1	175	143	158	157	167	155	174	139	122	171	125	133	6.11	4.5	7.02	4.86	5.66	4.95	6.16	5.77	6.26	6.69	7.22	5.97
ICAM3	42.63	61.88	51.81	61.06	67.31	87.54	84.26	46.73	76.84	57.97	61.42	60.92	2.7	4.23	3.61	3.29	4.3	4.91	5.8	3.51	6.03	3.86	4.42	5.41
NT5C2	1591.06	1516.7	1496.06	1487.78	1267.11	1843.09	1889.42	1240.97	1350.47	1482.92	1237.2	1066.26	66.72	58.74	60.35	58.57	52.16	64.77	67.56	63.56	57.18	71.07	75.81	56.15
MCAM	415	359	568	550	360	773	531	419	469	422	359	396	13.81	17.17	18.46	20.75	14.66	24.99	16.51	17.28	19.3	16.17	39.47	23.95
GPC4	487	522	396	590	518	656	309	283	265	222	235	218	10.46	10.28	8.29	11.41	10.97	12.71	6.16	7.25	6.15	5.38	6.07	6
MBNL3	125	98	113	117	86	171	186	107	135	97	95	130	1.58	1.51	1.56	1.2	1.46	2.09	2.36	1.95	3.63	1.23	2.34	2.67
CAMSAP3	1	6	0	1	0	5	0	0	0	0	0	0	0.03	0.14	0	0.02	0	0.12	0	0	0	0	0	0
RAP1GAP	29	21	9	13	13	9	4	5	0	2	1	4	1.1	0.63	0.4	0.35	0.41	0.27	0.13	0.27	0	0.08	0.05	0.16
XAB2	660	614	696	720	576	782	741	649	701	594	573	499	28.04	23.75	27.62	26.81	23.7	30.7	28.77	33.83	32.71	28.29	29.31	27.63
ARHGEF1	868	972	891	1068	854	1070	1054	772	790	758	759	676	31.89	33.34	32.47	34.71	29.51	34.11	37.63	36.27	33.04	30.16	34.98	30.74
STXBP2	21.73	25.5	12.21	41	22	20.87	29	20.94	12.63	26.62	22.81	18.68	2.13	1.69	2.69	3.13	3.39	2.14	2.3	2.33	3.31	4.52	4.96	2.56
MAP2K7	481	535	534	560.58	483	538	552	516	455	441	442	383	16.58	15.98	17.74	18.14	16.03	16.37	17	20.54	15.87	16.68	18.02	15.79
NMRK2	0	0	0	0	0	0	0	0	0	0	0	0	0	0	0	0	0	0	0	0	0	0	0	0
DGKD	430	552	479	529	511	477	557	346	430	374	376	344	7.29	14.03	20.87	11.82	14.75	9.51	18.11	7.14	8.39	7.32	8.45	7.96
CTTNBP2	391	413	312	341	265	402	781	428	599	496	343	541	7.84	7.38	8.4	7.49	5.43	7.3	14.74	11.89	14.89	15.03	10.62	14.67
ACTL6B	0	0	0	1	0	0	1	0	0	0	0	0	0	0	0	0.07	0	0	0.11	0	0	0	0	0
RARB	68	72	74	62	52	42	44	37	53	60	51	63	2.46	3.88	3.22	2.38	1.84	1.56	2.19	1.89	2.68	2.92	2.47	4.46
TOP2B	2803	2523	2666	2998	2369	3564	4300	3163	2997	3312	2774	2765	64.19	52.47	64.14	59.77	55.26	71.91	92.73	79.15	69.03	86.95	75.4	78.33
TM9SF3	4784	4665	4296	5215	4849	5874	4994	3537	4239	3973	3691	3676	124.05	110.74	113.77	126.58	129.28	130.39	131.44	113.4	130.03	130.61	128.43	132.67
NFKB2	632	822	643	846	797	684	589	455	507	515	567	439	32.13	40.94	26.77	31.46	33.65	22.96	25.74	25.27	21.17	23.68	26	21.38
UBE2T	46	34	76	59	26	43	49	33	39	44	29	17	7.07	4.93	11.42	8.24	3.78	5.94	6.75	6.11	6.72	8.21	5.48	3.67
PPP1R12B	742.7	735.87	747.75	903.91	664.96	945.63	1172.9	719.75	787.92	751.87	622.8	514.85	14.32	11.34	12	14.72	7.33	13.79	23.16	20.56	12.61	15.59	20.9	13.44
DNAJC10	2698	2300	2496	2659	2244	3402	2810	2229	2281	2269	1904	2038	78.12	63.27	65.59	71.98	65.23	88.6	74.78	74.37	73.56	75.66	78.15	94.35
GTF3C1	2393	2607	2279	2529	2109	2801	2503	1914	2211	1968	1911	1959	46.32	44.11	39.57	51.36	42.3	51.97	41.95	40.68	45.41	38.15	51.33	47.89
IL4R	466	550	524	556	555	628	227	251	195	283	285	224	17.66	16.12	18	18.95	17.83	17.4	7.68	9.99	6.7	9.82	11.15	9.31
USP33	1103	1114	947	1114	952	1160	2152	1514	1691	1562	1389	1356	34.39	28.76	30.04	33.46	28.19	32.76	59.71	52.08	50.32	50.7	54.99	48.9
PAK3	66	94	72	79	82	83	32	37	32	37	20	25	1.36	1.19	1.91	1.29	1.29	1.95	0.34	0.63	0.91	1.1	0.52	0.82
CAPN6	1331	1538	1121	1201	1306	1154	32	25	15	16	11	6	40.99	43.39	33.67	33.32	39.67	32.04	0.91	0.92	0.5	0.56	0.41	0.24
DCX	5	13	1	0	7	2	0	0	0	0	0	0	0.06	0.25	0.01	0	0.08	0.02	0	0	0	0	0	0
SNRPA	339	382	421	345	366	475	448	309	313	298	315	284	34.79	34.98	43.56	46.25	37.13	53.42	46.69	37.03	34.58	35.68	39.46	37.02
SPAG6	0	0	0	0	2	0	0	0	0	0	0	0	0	0	0	0	0.44	0	0	0	0	0	0	0
EXOSC5	77	72	80	56	79	54	44	27	50	53	52	38	10.36	8.8	10.46	6.79	10.44	8.79	5.46	4.33	7.65	11.07	9.52	6.97
DYNC1I2	2207	2084	2386	2351	1873	2728	3410	2404	2793	2649	2145	2339	94.29	80.62	100.7	96.7	78.22	104.78	148.87	123.57	133.31	128.6	110.12	135.49
APBB1IP	4	9	3	12	7	10	8	3	2	5	9	4	0.19	0.35	0.12	0.46	0.29	0.38	0.31	0.15	0.09	0.28	0.49	0.77
LRCH4	550.48	632.95	769.2	915.99	641.35	789.36	790.31	693.38	692.55	636.16	731.65	529.72	27.08	27.26	38.4	46.87	30.97	43.97	34.91	52.97	37.28	36.77	46.97	32.09
FAM76B	399	341	339	414	307	391	383	283	272	248	279	187	15.2	13.72	13.39	14.2	14.2	13.24	14.11	14.56	12.57	13.64	15.93	8.9
SIRT6	206	193	218	284	225	262	147	155	175	143	168	157	16.14	16.12	20.72	27.85	18.58	28.41	15.43	21	16.54	19.99	18.41	18.03
TYR	0	0	0	0	0	0	0	0	0	0	0	0	0	0	0	0	0	0	0	0	0	0	0	0
POLD3	470	572	485	445	490	479	308	315	296	304	260	264	15.38	18.86	15.09	14.96	16.26	15.26	9.81	14.52	10.12	10.41	10.08	10.64
ACTN2	3	12	7	6	9	14	2	1	3	5	6	3	0.51	0.46	0.23	0.31	0.46	0.6	0.31	0.04	0.12	0.52	0.3	0.12
CAPZB	3696.72	4083.66	4067	4504	4418	5017	3782	3004	3472	2997.43	2721.73	2662	255.13	259.29	272.21	274.17	304.82	313.13	240.45	247.87	269.75	235.8	226.35	238.77
GPR137B	212	260	269	260	310	352	320	250	333	296	227	290	12.79	14.29	16.31	14.38	19.61	18.37	17.67	18.61	20.96	20.57	15.47	22.27
NAALAD2	234	225	258	258	194	298	317	186	211	171	163	155	8.37	7.36	11.59	8.47	9.73	9.44	10.27	8.34	11.95	7.94	14.15	6.91
JADE1	640	720.81	541	571.93	617	642.95	1038	752	830	899	832	684.98	14.02	15.62	11.86	11.05	13.56	12.59	20.64	20.65	19.58	21.78	23.35	19.56
SLC25A43	155	127	169	168	158	178	225	157	152	168	144	140	7.44	5.65	13.33	7.65	7.45	8.03	9.34	8.39	7.6	9.05	7.76	8.82
UBE2A	1240	1161	1295	1300	1167	1440	1556	1085	1138	1185	1075	1022	86.64	75.53	86.98	84.61	79.47	89.88	100.27	94.78	84.72	94.51	90.16	92.62
FGFR1	9054	10324.6	8484.23	9822	9692.14	9579	9822	7981	8349	7549.63	7735	6719	267.09	279.49	245.69	272.39	273.38	271.28	277.87	285.84	282.83	269.22	286.52	252.43
FKBP6	0	0	0	0	0	1	0	0	0	0	0	0	0	0	0	0	0	0.08	0	0	0	0	0	0
SMC1B	1	0	5	1	0	1	0	0	0	0	0	0	0.03	0	0.12	0.02	0	0.03	0	0	0	0	0	0
FBLN1	78805	89532	84023	82421	79254	92898	62836	54112	61095	62086	59713	59324	3577.89	3738.18	3746.06	3369.97	3527.97	3788.06	2658.37	2929.46	2985.31	3184.51	3292.3	3477.25
ITGA8	535	534	326	401	316	453	1024	706	724	482	468	478	8.75	8.41	6.14	6.35	5.31	6.97	15.97	14.08	12.89	9.42	9.59	10.23
CST7	0	0	0	0	0	0	0	0	0	0	0	0	0	0	0	0	0	0	0	0	0	0	0	0
MAP2	83	62	73	113	71	105	150	103	103	104	78	70	1.79	1.35	2.41	2.18	1.32	2.64	4.38	4.23	2.74	4.93	1.79	3.09
PIAS2	396	506	340	490	473	452	361	326	318	319	335	308	13.92	13.61	8.31	14.74	17.26	16.59	13.93	13.2	14.96	10.06	12.69	15.07
AMPH	182	182	207	199	197	277	291	285	260	214	208	161	6.59	6	7.2	6.42	7.81	9.4	10.17	12.13	9.97	8.92	8.83	7.86
ARAF	650	807	733	808	680	778	682	599	567	574	532	557	34	38.17	37.6	38.21	33.74	41.37	31.47	40.33	35.02	37.44	32.16	34.44
MCCC1	175	211	198	188	176	181	291	169	198	246	159	167	9.56	9.38	10.14	8.9	7.88	8.71	12.65	9.51	10.15	13.57	8.98	11.64
LAMP3	6	2	5	11	2	5	0	0	0	0	0	0	0.5	0.06	0.17	0.34	0.17	0.15	0	0	0	0	0	0
FAP	1005	1100.76	1023	1233.87	1411	1346.67	1126.9	764.96	853	821	733.9	720.86	46.16	47.38	44.91	49.46	63.63	52.73	45.7	39.17	40.71	39.87	38.39	41.13
NEBL	96	106	73	107	105	103	46	35	38	35	42	45	1.66	1.79	1.56	1.96	2.11	1.78	0.78	0.99	0.89	0.6	1.2	1.35
ACER3	234	237	224	236	160	295	401	309	320	269	292	239	4.08	5.97	4.4	5.46	3.23	3.8	7.32	7.43	9.57	10.45	7.86	8.83
UBE2K	1127	1114	1113	1036	1083	1319	1209	939	978	1040	925	833	45.18	41.23	44.23	36.14	32.91	38.61	39.07	37.17	40.14	39.81	44.56	41.3
PIK3C3	871	899	673	882	883	968	857	708	767	755	656	681	42.81	41.8	34.36	40.89	41.59	51.27	39.53	32.59	42.28	45.48	36.85	40
N4BP2	427	384	363	348	292	451	551	358	432	325	363	345	5.56	3.76	5.55	4.08	3.42	4.78	6.35	5.09	5.51	3.91	5.28	5.73
TIGAR	102.64	81.17	110.81	134.85	85.94	153.45	82.47	109.03	56.29	152.4	138.8	121.66	9.19	2.5	7.12	14.3	7.86	8.75	6.46	9.21	5.14	13.99	13.61	13.37
TULP3	634	729	595	656	733	730	559	457	533	508	494	407	26.48	28.77	24.67	25.24	33.05	29.14	24.59	24.28	26.57	27.9	26.2	24.95
SYNJ2	269	276	251	310	325	328	339	340	222	349	305	233	4.01	3.74	3.5	4.03	4.54	4.19	5.07	5.9	3.5	5.69	5.24	4.33
ADCY2	3	0	0	0	1	3	0	0	0	1	0	0	0.05	0	0	0	0.02	0.04	0	0	0	0.02	0	0
PPP2R5C	1299	1261	1285	1433	1244	1657	1971	1496	1600	1412	1316	1342	46.25	42.88	44.36	49.42	41.43	55.67	61.61	62.42	63.22	58.74	65.55	58.57
PMS2P1	116.75	124	158.98	125.89	130.74	119.59	100	85.98	86	84.97	64.01	73	21.42	16.52	22.32	17.72	19.12	14.08	14.9	16.59	13.67	12.49	12.06	13.66
RBFOX1	0	3	0	0	0	0	0	0	1	0	1	0	0	0.07	0	0	0	0	0	0	0.62	0	0.1	0
GNB1	4689	4816	4600	5269	4860	5868	5300	4414	4587	4452	4276	3979	213.63	199.3	200.72	204.27	213.88	255.33	258.92	268.45	238.26	202.21	227.48	221.14
HOXA9	23	10	11	13	13	19	18	9	18	16	16	12	1.6	0.88	0.93	0.65	1.63	0.95	1.47	1.04	2.21	1.86	1.32	1.49
EDN1	4	11	7	6	10	10	11	3	0	4	11	4	0.23	0.57	0.39	0.31	0.56	0.51	0.58	0.2	0	0.26	0.75	0.29
MLLT10	577	631	524	564	511	680	640	429	473	537	443	443	15.13	20.15	17.23	16.27	25.29	21.19	15.59	18.46	15.86	19.94	17.21	39.89
ZCWPW1	55	51	64	67	60	66.19	78	83	54	59	57	46	3.3	3.17	4.23	4.98	5.17	4.35	4.29	7.25	3.94	5.65	5.36	5.17
ADCYAP1R1	0	0	0	0	0	0	0	0	0	0	0	1	0	0	0	0	0	0	0	0	0	0	0	0.02
FGF20	0	0	0	1	1	1	0	0	0	0	0	1	0	0	0	0.06	0.06	0.06	0	0	0	0	0	0.08
P2RY10	0	0	0	0	0	0	0	0	0	0	0	0	0	0	0	0	0	0	0	0	0	0	0	0
ITM2A	0	0	0	0	0	0	0	0	0	0	0	0	0	0	0	0	0	0	0	0	0	0	0	0
NRDC	1684	1781	1693	1830.58	1576	1952	2088.99	1436	1711.99	1642.99	1572	1402	55.37	50.86	53.05	53.61	46.71	59.37	64.96	59.01	58.36	55.84	65.29	56.35
VDAC3	811	855	887	984	831	1005	965	769	825	832	720	657	73.58	70.78	81.41	80.62	74.72	83.85	83.65	82.59	80.1	87.57	83.57	75.42
PCM1	2122	2041	1809	2111	1847	2359	2549	1960	1979	1885	1848	1713	45.99	35.99	41.92	39.38	38.68	51.11	50.4	47.59	41.53	38.7	47.27	41.42
TNRC6C	327	348	315	301.83	296.81	363.94	366	354	335	337	291	244	5.91	4.32	4.45	6.04	3.6	7.38	6.71	7.96	4.58	7.2	4.3	4.26
CBFA2T2	661	785	709	712	597	833	586	458	541	428	443	419	9.47	10.36	9.87	9.19	8.44	10.63	7.8	8.26	8.33	6.94	7.62	7.67
BRINP1	27	19	21	44	27	31	33	7	13	3	17	20	0.93	0.6	0.71	1.37	0.92	0.97	1.06	0.29	0.49	0.12	0.71	0.89
ITCH	1073.43	1153	1077	1187.52	1050.04	1368.32	1395	980	1058	1062.81	1090.44	918.32	27.28	27.03	24.67	27.84	25.86	28.76	34.07	29.02	29.19	30.34	28.8	27.42
PKD2L2	0	0	0	0	0	0	0	0	0	0	0	0	0	0	0	0	0	0	0	0	0	0	0	0
TP53INP2	620	723	773	888	699	986	842	664	678	678	566	528	17.63	17.78	20.12	25.46	18.38	23.54	20.59	21.1	19.57	20.2	17.75	17.9
SDF4	3573	3830	3607	4071	3692	4085	3950	2989	3237	3208	2830	2797	209.38	208.88	204.86	215.72	212.11	214.24	217.99	207.69	204.69	214.86	199.36	213.83
MYH7B	10	17	13	22	15	21	7	17	14	10	14	4	0.31	0.27	0.25	0.44	0.25	0.4	0.11	0.35	0.5	0.27	0.29	0.09
BPIFB2	0	0	0	0	0	0	0	0	0	0	0	0	0	0	0	0	0	0	0	0	0	0	0	0
TP73	1	0	0	2.14	1	3.16	1.08	0	0	3.18	0	0	0.07	0	0	0.04	0.09	0.06	0.02	0	0	0.08	0	0
TOLLIP	715	770	834	804	790	935	843	856	867	762	765	776	21.94	21.96	26.47	22.31	23.58	26.81	31.48	33.79	29.61	30.13	30.25	29.75
UBE2D4	193.11	150.04	185.7	190.46	126.63	223.97	197.97	130.78	166.2	126.79	136.55	127.03	12.03	7.85	12.73	8.55	5.87	12.13	12.62	9.03	13.01	9.97	10.86	11.29
CLUL1	1	3	6	3	3	4	0	0	0	0	0	0	0.23	0.79	0.4	0.3	0.52	0.24	0	0	0	0	0	0
RUNX1T1	705	738	647	660	576	691	610	540	536	552	485	471	24.17	28.02	21.72	18.68	19.41	16.49	19.04	23.61	18.07	20.51	24.52	22.12
CDH17	2	1	1	1	3	0	12	8	5	0	8	1	0.06	0.05	0.05	0.04	0.09	0	0.44	0.36	0.23	0	0.36	0.04
THOC1	274	298	265	256	234	306	285	184	207	181	216	167	22.6	21.48	21.76	22.56	19.33	21.94	23.57	16.79	15.79	13.46	21.77	18.02
FKBP7	1319	1298	1296	1378	1434	1646	1148	849	1022	947	766	897	107.04	101.57	109.16	111.81	121.04	132.05	101.57	91.69	107.03	94.49	87.97	110.49
OSBPL6	155	112	160	168	109	186	132	86	116	74	78	81	4.07	2.21	3.51	3.6	2.35	3.42	2.8	2.17	2.26	1.53	2.2	2.27
SLC1A3	172	202	159	134	133	123	317	246	262	223	195	224	5.42	6.96	6.17	4.6	6.09	4.74	13.93	9.54	8.66	7.07	8.88	9.18
XRCC5	4420	3978	4407	4684	3954	5314	5578	4114	4631	4514	3779	3980	148.5	123.01	143.36	139.36	127.04	158.15	168.09	166.25	163.13	172.19	148.07	164.47
LXN	4149	5024	5278	3904	4053	5559	2413	2217	2754	2919	3207	3259	509.5	560.51	630.2	431.81	489.02	611.18	273.17	324.39	364.44	407.29	474.9	512.83
SP140	0	1	3.06	5.11	2	3.28	0	1	2.03	0	1	1.04	0	0.3	0.4	0.71	0.65	0.23	0	0.4	0.4	0	0.4	0.05
MKNK1	343	353	358	397	342	352	381	277	240	286	282	241	20.5	17.96	20.18	20.78	22.05	18.66	26.04	21.21	14.6	18.83	20.38	20.77
TNS1	5354	5801	3663	5030	5209	4666	3741	2808	3064	2984	2728	2755	73.61	68.35	46.24	54.99	64.07	56.39	45.27	52.04	50.94	47.33	51.03	51.07
REXO1	425	500.83	446.86	510	496.96	500.92	395.84	349.94	372	421	341	329	18.34	19.48	13.62	15.56	15.81	16.29	16.38	22.46	12.5	17.85	14.14	25.74
SAR1A	3155	3286	3051	3566	3299	3716	3848	2962	3175	3113	2684	2670	109.01	107.08	100.37	110.14	112.93	117.03	127.19	120.93	130.83	126.06	109.18	114.52
CDC14A	118	132	129	107	103	143	108	143	93	99	112	91	4.33	3.55	3.24	2.86	3.12	3.74	2.89	4.7	3.28	4.33	4.23	3.48
RAPGEF3	61	35	39	38.87	31	47	41	34	38	32	33	24	2.97	1.38	1.1	2.23	2.18	2.34	2.65	1.48	1.93	1.16	1.74	1.11
CEACAM1	3	8	0	7	5	8	0	0	0	3	4	2	0.2	0.98	0	0.27	0.19	1.63	0	0	0	0.12	0.17	0.26
SENP1	368	320	351	344	297	388	349	311	325	274	251	225	10.17	8.35	8.63	7.71	8.95	9.13	8.65	11.36	9.18	10.89	9.11	8.46
DUSP13	0	0	0	0	0	0	0	0	0	0	0	0	0	0	0	0	0	0	0	0	0	0	0	0
CIC	3331	3772	3529	3611	3061	3931	3133	2779	2635	2416	2519	2362	79.12	82.41	78.06	77.35	73.36	77.36	74.23	83.97	76.57	64.96	75.06	75.88
LIPE	16	21	38	35	16	17	23	22	31	24	16	18	1.58	2.09	2.57	2.93	1.11	1.72	1.82	3.1	4.08	1.59	1.7	2.42
FDFT1	679	581	670	562	532	713	833	495	485	693	541	393	43.99	36.74	39.94	30.69	32.82	38.66	48.18	36.38	32.96	47.53	41.43	29.76
PAFAH1B3	185.67	155.94	211.78	183.83	167.82	250.78	183.93	134.82	194.82	161.34	151.82	113.7	28.58	23.25	30.72	24.45	27.58	33.37	24.88	24.34	32.37	29.5	27.08	22.54
OPHN1	301	405	303	307	231	373	389	284	314	245	260	240	8.36	8.05	5.08	5.19	4.99	5.66	12.35	6.92	5.04	7.41	7.37	5.22
AFM	0	0	0	0	0	0	0	0	0	0	0	0	0	0	0	0	0	0	0	0	0	0	0	0
KIF22	121	130.04	188	133	92	143	178.69	137	137	93.49	99	78	8.22	8.56	10.89	7.61	6.46	8.27	10.35	10.35	9.13	6.86	7.4	6.74
SCGN	0	1	1	0	0	4	0	0	0	0	0	0	0	0.08	0.21	0	0	0.3	0	0	0	0	0	0
CARMIL1	54	56	57	59	80	83	169	144	132	126	125	128	1.07	1.35	1.31	1.11	1.72	1.48	3.21	3.32	3.11	2.75	3.16	3.17
PGM1	2892.97	3015.98	2679	3503.98	3086.91	3414.97	1731	1357	1449	1603	1448	1240	139.99	133.52	126.37	152.77	147.24	148.82	77.64	78.37	75.71	87.71	84.33	76.88
DDX1	1418	1404	1363	1623	1383	1665	1785	1342	1611	1431	1289	1242	65.67	58.24	61.61	68.38	61.73	71.07	75.69	75.67	79.71	73.35	71.4	73.05
DNM2	1273.03	1436.32	1501.06	1653.03	1294.03	1733.9	1687.77	1366.61	1597.7	1352.97	1357.04	1193.52	49.74	46.33	59.52	59.89	47.48	61.44	62.98	62.78	59.44	52.91	62.38	52.46
EPB41L2	2367	2121	2100	2347	1860	2468	3357	2352	2204	2288	2042	1861	70.71	61.53	60.6	63.26	56.12	71.52	89.26	84.16	67.34	75.34	72.16	69.75
RIMS1	43	25	28	25	26	28	18	18	17	28	20	22	1.44	0.54	0.83	0.5	0.8	0.9	0.65	0.44	0.71	0.67	0.51	1.09
MOXD1	6270	6174	5995	6493	5916	7316	5941	4064	4752	4395	3686	3822	231.77	209.16	216.1	216.12	215.72	243.75	203.9	179.39	191.76	183.75	163.95	181.34
STX7	912	835	863	954	845	1075	1031	724	803	697	692	577	26.97	20.38	24.03	23.34	26.94	27.71	29.09	27.35	28.14	22.38	25.45	21.87
RABL2B	307.12	280.82	355.54	372.95	282.77	381.65	334.83	316.78	265.89	345.67	291.75	235.8	18.29	16.77	20.93	19.26	18.25	20.7	20.5	26.69	18.32	25.29	21.8	17.25
KEAP1	997	1152	1100	1095	1115	1059	1137	939	1199	1007	1049	1032	45.25	46.46	50.88	42.57	51.87	43.05	46.23	52.11	58.3	48.9	54.8	59.26
DDX43	16	29	28	19	27	27	25	12	26	9	19	11	1.27	1.43	2.06	1.54	1.23	1.22	1.86	0.66	1.84	0.62	1.3	0.65
PTPRH	3	23	9	8	17	2	2	11	10	5	6	14	0.1	0.58	0.57	0.63	0.9	0.08	0.08	1.64	0.35	0.19	0.49	1.46
DCT	1	5	4	4	1	0	1	4	6	5	5	5	0.03	0.1	0.08	0.08	0.02	0	0.04	0.1	0.14	0.12	0.13	0.84
SLC35C2	835	873	816	900	806	897	770	687	759	662	681	607	47.38	45.75	45.22	44.42	40.28	38.82	35.55	42.28	46.85	39.82	42.19	39.57
CRYBG3	1148.39	1234.09	852.15	911.2	1037.98	1211.66	1591.21	1121.21	1244.48	1318.63	1173.86	1221.31	12.76	12.08	9.05	8.06	9.85	10.51	14.2	12.86	12.92	14.74	13.56	15.03
EPHA6	0	2	0	1	5	4	0	0	0	0	1	0	0	0.12	0	0.05	0.33	0.33	0	0	0	0	0.07	0
SCTR	0	0	0	0	0	0	0	0	0	0	0	0	0	0	0	0	0	0	0	0	0	0	0	0
RFX3	165	166	134	172	135	159	205	120	180	176	147	130	2.63	2.44	1.56	1.81	2.27	1.92	2.38	2.05	2.83	3.3	2.35	2.02
RIF1	1244	1238	877	1006	1056	1240	1353	1029	1023	1048	870	842	13.06	11.8	8.46	9.62	10.29	11.1	13.6	12.8	11.53	11.66	11.04	11.78
RAB21	769	834	699	866	823	956	823	607	712	719	638	615	43.15	41.83	34.81	46.08	38.64	49.12	42.62	40.68	42.42	44.44	39.51	44.81
SLC4A4	886	839	840	763	777	1218	1388	900	1104	1271	1012	1113	12.61	10.69	11.1	10.3	11.77	15.47	18.99	16.83	18.07	23.53	18.7	20.82
SMARCA2	1801	1726	1743	1729	1541	1884	2533	1844	2086	1753	1491	1431	83.81	75.34	82.7	68.64	69.05	81.19	116.27	106.19	102.51	84.45	77.79	86.18
RDH8	0	0	0	0	2	0	0	0	0	0	0	0	0	0	0	0	0.16	0	0	0	0	0	0	0
SESN1	382.93	466.03	483	682.99	479.95	736.55	801	543.97	654.95	880	703.97	674	13.91	17.44	18.41	22.94	17.98	27.47	30.35	25.49	28.96	39.16	34.16	35.05
MID2	48	54	40	68	53	62	23	14	19	25	14	29	2.75	2.29	1.89	2.91	2.89	2.61	1.08	0.95	0.91	2.56	0.93	2.03
DNAAF6	1	0	0	0	0	2	0	0	0	2	0	0	0.07	0	0	0	0	0.13	0	0	0	0.16	0	0
COL5A3	491	771	306	557	654	434	501	417	395	425	413	316	8.49	12.01	5.07	8.52	10.96	6.65	7.9	8.45	7.25	8.14	8.43	6.87
SRCAP	1591.95	1546.95	1182.14	1503.85	1182.34	1797.67	1799.63	1337.87	1086.42	1438.91	1209.41	1431.05	28.65	20.9	20.07	22.18	23.06	25.05	31.15	29.64	25.63	27.55	24.72	34.68
PUM3	465	466	485	503	437	524	593	433	438	454	341	369	24.24	22.67	26.87	24.49	23.86	24.59	29.9	28.01	24.65	27.31	24.74	25.23
CPB2	1	0	0	0	0	0	0	0	0	2	0	0	0.02	0	0	0	0	0	0	0	0	0.11	0	0
CHRNA3	0	2	0	1	0	1	0	0	0	1	0	0	0	0.28	0	0.28	0	0.03	0	0	0	0.07	0	0
KCNN2	0	2	2	1	0	2	6	3	3	9	1	6	0	0.15	0.11	0.03	0	0.08	0.46	0.2	0.13	0.31	0.07	0.31
CNOT4	392	376	342	363	328	483	418	345	393	347	334	335	12.7	13.11	10.11	10.55	9.78	15.53	12.95	13.33	14.03	12.39	11.89	14.4
PSEN1	1293	1354	1284	1376	1224	1481	1360	1138	1383	1283	1120	1156	47.89	45.78	42.27	43.76	36.37	43.52	46.91	47.53	56.74	56.38	57.62	55
CPOX	388	422	475	421	419	545	504	385	375	386	373	343	17.52	15.87	20.49	17.13	17.86	21.96	21.76	22.76	16.64	18.43	20.24	18.35
CLDND1	1121	1309	1109.74	1087	1119	1329	1119	822	924	929	864	791	92.4	95.92	77.29	78.62	79.92	89.71	72.19	72.4	78.45	75.25	91.97	70.46
MOK	115	123	131	111	76	117	104	73	96	77	68	61	13.75	13.04	14.44	10.11	6.43	11.19	6.47	7.75	7.36	8.74	9.42	8.94
HSP90AA1	8929	9303	10121.8	9736.01	8781	12052	12166	9290	10423	9970	9073	8918	318.11	296.25	352.87	311.09	303.35	384.3	388.16	382.88	384.04	385.72	382.29	391.98
RBL1	100	74	86.87	96	59	70	117	99	68	40	63	53	2.04	1.59	2.64	1.83	1.37	1.62	2.36	2.85	1.77	1.07	1.88	1.52
DLGAP4	1070	1140	1354	1355	1082	1568	1267	1113	1007	1117	1060	968	43.79	42.47	53.47	50.53	45.04	58.93	53.47	53.18	44.4	50.3	58.36	52.65
IGSF9B	7	10	3	5	2	4	6	2	4	2	1	1	0.06	0.28	0.02	0.05	0.06	0.05	0.03	0.01	0.03	0.01	0.01	0.07
CFHR2	0	0	0	0	0	0	0	0	0	0	0	0	0	0	0	0	0	0	0	0	0	0	0	0
CROCCP3	44.93	39.65	54.94	61	44.48	63.56	50.31	28.59	24.66	42.11	56.95	16.47	1.16	1.22	3.21	5.4	1.83	11.26	2.76	2.38	9.05	2.51	22.68	0.85
NDC80	47	39	23	32	20	14	54	33	36	21	13	10	2.53	2.05	1.21	1.63	1.06	0.68	2.69	2.12	2.09	1.28	0.84	0.69
AP4E1	380	357	327	432	357	451	327	226	305	262	268	277	6.28	5.37	5.23	6.36	5.49	7.22	4.73	4.43	5.53	4.76	5.11	5.65
RSBN1	431	371	451	442	387	575	479	359	341	392	367	342	10.26	8.9	10.74	9.61	9.58	13	10.98	12.54	9.26	10.26	9.95	9.62
MAGI3	355	363	316	314	246	406	396	262	271	237	187	182	6.72	5.55	5.15	5.14	3.73	6.34	5.92	5.15	4.6	4.37	4.51	3.59
CXCL2	90	289	125	139	303	145	115	98	145	222	111	161	11.27	33.19	16.3	14.58	37.05	16.82	13.66	16.11	20.77	32.34	16.3	26.59
AFP	1	0	2	3	0	0	0	1	1	1	2	0	0.23	0	0.41	0.57	0	0	0	0.25	0.23	0.24	0.51	0
COL4A4	27	12	10	40	19	9	18	25	6	27	30	28	0.28	0.11	0.1	0.37	0.19	0.08	0.35	0.61	0.07	0.32	0.37	0.37
TCF7	29	19	46	32	34	66	31	36	34	18	34	20	1.31	0.69	2.02	1.24	1.48	3.65	1.1	3.8	2.59	1.47	2.38	2.81
OSTM1	443	435	415	459	486	561	505	461	463	634	454	426	14.01	9.85	9.84	10.24	12.44	13.43	12.63	19.85	15.33	20.59	18.51	14.53
CDH7	3	4	0	2	0	2	4	1	3	0	1	1	0.05	0.15	0	0.07	0	0.07	0.11	0.05	0.03	0	0.05	0.05
IMPG2	11	8	16	11	16	20	29	15	11	8	8	10	0.14	0.09	0.19	0.12	0.2	0.23	0.34	0.22	0.15	0.11	0.12	0.16
PCNP	2629	2742	2555	2959	2637	2938	2553	1856	1965	2350	1922	1991	163.33	162.82	141.63	183.13	160.91	164.87	146.23	160.16	138.49	169.47	152.98	151.88
EXD2	401	424	349	438	310	502	431	347	402	349	308	323	12.7	13.28	10.97	13.04	9.97	14.19	14.73	13.44	14.01	15.32	12.63	13.75
ARG2	26.2	17.86	36.08	27.49	28.23	28.84	27.37	31.86	61.41	29.67	23.85	22.85	1.59	0.99	2.35	1.51	1.69	2.05	1.54	2.91	5.15	2.04	2.49	1.78
MEF2C	975	877	644	899	729	829	625	447	470	328	298	309	43.87	32.24	21.44	41.87	26.33	23.31	32.57	20.19	30.39	18.44	11.76	14.36
PTPRC	0	0	0	0	0	0	1	0	1	2	0	1	0	0	0	0	0	0	0.02	0	0.02	0.05	0	0.03
CACNA1S	0	0	0	0	0	0	0	0	0	0	0	0	0	0	0	0	0	0	0	0	0	0	0	0
PKP1	0	3	0	0	3	0	0	0	0	4	0	0	0	0.14	0	0	0.06	0	0	0	0	0.67	0	0
UBA5	759	822	690	915	881	921	1004	628	702	780	665	579	32.57	36.61	28.95	37.66	38.71	36.43	41.23	32.2	34.56	43.1	34.38	34.03
STK17B	407	471	235	398	426	367	575	318	473	349	254	300	10.54	12.66	7.18	11.59	10.62	8.21	17.91	10.9	14.86	10.72	7.4	9.87
CDC14B	371.48	426.01	382.92	477.06	418.66	459.07	513.84	425.12	358.11	403.55	381.1	384.23	8.51	9.86	8.77	10.46	9.16	8.31	10.75	11.43	9.55	11.68	12.29	11.46
ZNF510	104	131	137	138	104	155	161	107	108	131	87	97	5.81	4.4	4.13	4.02	4.44	5.05	4.89	4.92	3.28	4.6	3.31	4.93
LRP2	0	1	0	0	1	1	0	0	0	2	0	1	0	0.02	0	0	0.03	0.01	0	0	0	0.06	0	0.04
ZNF506	188	251.79	190	205	154	224.83	208	119	165	149	125	139	9.68	12.39	10.51	12.72	10.09	12.7	9.33	6.58	16.57	10.39	10.76	9.55
JMJD4	251.47	323.15	282.67	301.87	297.29	279.98	283.56	207.77	200.86	191.2	199.12	194.84	12.08	14.42	15.98	12.44	13.86	11.57	12.68	12.26	9.69	9.76	12.39	11.4
DUSP12	264	259	293	305	257	329	235	159	217	201	212	154	32.37	27.75	34.01	35.89	29.37	35.41	24.87	22.1	27.54	24.33	31.35	23.43
AACS	348	372	348	393	394	389	366	304	286	276	218	240	11.61	11.35	11.36	11.4	13.2	11.56	14.26	12.15	10.16	10.1	8.52	10.22
DELE1	574	598	651	500	543	683	487	430	435	443	467	427	28.95	36.01	41.87	28.89	38.06	37.6	26.92	33.57	30.9	37.03	34.86	41.16
SLC13A1	0	0	0	0	0	0	0	0	0	0	2	0	0	0	0	0	0	0	0	0	0	0	0.12	0
CADPS2	493	465	491	591	503	692	705	590	676	493	503	508	13.25	11.14	13.58	13.99	14.17	17.67	17.38	19.07	19.47	15.66	15.97	17.13
PCDHB4	38	36	25	38.23	18	47	40	17	44	32	31	15.19	1.08	1.07	0.69	0.98	0.5	1.2	1.06	0.58	1.35	1.33	1.06	0.55
PCDHA6	24.39	14	15.68	20.38	16.66	17.2	63.31	16.38	15.99	4.24	19.8	14.37	0.48	0.61	0.47	0.36	0.37	0.44	1.16	0.38	0.34	0.24	0.6	0.36
PCDHGA2	266.39	265.96	185.76	273.6	209.54	232.66	243.69	222.58	195.84	174.01	147.25	190.42	5.97	5.45	4.07	5.51	4.67	4.69	5.06	5.93	4.71	4.4	3.96	5.5
HSPB11	135	119	116	137	103	103	180	123	105	108	95	88	21.06	17.19	17.46	18.93	15.51	14.96	27.01	23.42	17.77	19.77	17.67	18.14
PHLPP1	134	173	123	163	134	127	131	104	126	122	124	124	2.24	2.65	2.01	2.45	2.21	1.92	2.03	2.08	3.38	2.3	4.51	3.92
ATP8B1	99.85	78	86.91	157	121	154	267	194.95	177	204.97	207	125	1.82	1.44	1.83	2.44	2.24	2.69	4.24	4.36	4.48	4.8	5.41	2.74
IL12RB2	0	0	0	1	1	0	2	0	0	0	2	1	0	0	0	0.03	0.03	0	0.04	0	0	0	0.08	0.06
SMARCD3	669	622.64	770	796	520.09	898.43	708.46	665	622.72	515.36	576	470.54	48.67	41.99	51.43	52.75	38.31	62.82	44.59	59.22	46.79	41.24	48.72	42.53
WDR70	294	333	329	307	281	333	433	272	328	385	289	267	29.64	29.19	27.57	36.01	30.27	36.02	47.82	39.14	39.07	41.41	35.05	34.79
FYB1	5	2	3	2	2	1	8	3	6	2	4	1	0.28	0.04	0.28	0.08	0.04	0.02	0.43	0.37	0.19	0.05	0.57	0.21
MPP4	2	0	3	8	10	7	21.06	9	11	11	5	1	0.35	0	1	0.36	0.55	0.31	1.72	0.52	0.65	0.72	0.34	0.07
STRADB	217.98	201	193	215	197	260	220	210	239	264	204	236.99	14.27	10.49	12.36	18.71	15.09	16.4	10.44	21.25	13.83	24.21	18.07	20.28
BZW1	5431.95	5532.95	5422.99	5894.99	5746.17	6830.95	6808.98	5177.98	5629.99	6165.98	5316.97	5091.97	240.95	243.29	232.54	249.21	270.36	267.73	292.91	304.63	301.83	345.22	322.56	319.86
PGR	468	487	455	444	396	532	760	391	481	435	343	397	4.22	7.38	5.13	5.61	4.38	5.14	9.03	6.69	6.44	5.1	5.65	8.18
C1QTNF3	34	37	37.84	76	39	71	83.55	57	60	45	27	27.06	2.37	2.8	3.14	6.09	2.86	5.32	6.65	4.74	4.76	3.92	1.69	2.72
ME2	384	374	439	434	373	565	327	268	268	289	238	246	17.25	15.36	19.58	18.63	16.97	22.08	13.21	14.19	13.12	14.8	12.92	13.8
C5orf22	336	283	279	379	327	353	391	311	294	289	267	282	15.23	15.23	13.19	18.6	18.02	17.5	17.87	14.28	16.18	13.14	13.83	13.4
CCNT2	826	785	780	783	649	988	895	662	720	656	641	635	21.3	17.29	20.71	16.39	17.59	22.67	21.1	19.26	16.79	17.27	20.21	24.82
FAM135A	314	355	331	301	270	382	395	249	247	242	257	252	6.34	7.2	7.72	5.48	6.47	6.43	7.43	5.95	5.59	6.21	6.69	6.55
COL19A1	26	31	25	22	11	12	5	9	11	5	8	10	0.31	1.35	0.56	0.24	0.13	0.13	0.06	0.13	0.14	0.07	0.11	0.15
EPB41L3	382	411	342	408	391	439	725	558	623	652	515	488	13.64	12.92	10.33	15.04	15.21	16.37	23.36	25.07	22.49	27.68	25.87	24.48
COBLL1	79	74	66	103	61	96	66	47	54	99	63	43	2.46	2.08	4.99	2.93	2.23	2.2	2.73	1.29	2.21	2.9	2.81	1.59
DLG3	614	612	539	629	617	682	646	496	627	512	505	468	24.03	19.64	20.16	23.29	18.77	21.21	18.84	17.09	30.89	19.06	27.21	26.82
KCNK2	565	622	640	561	603	732	550	403	480	477	343	472	23.42	21.51	25.05	20.64	22.11	25.13	25.04	18.16	17.92	18.87	18.39	23.61
SERTAD4	683	718	593	744	727	871	215	163	150	147	212	147	20.68	20.21	15.87	21.49	22.82	26.1	5.98	6.43	4.86	6.66	6.79	4.37
TRAF5	178	120	171	212	155	191	145	133	117	114	139	87	6.21	5.02	6.07	7.23	6.32	5.42	4.98	5.98	4.86	4.88	6.17	4.62
MRPL22	239	309	328	265	270	252	303	229	213	241	217	218	39.66	41.85	40.72	35.77	45.37	44.37	50.5	40.4	34.38	39.84	39.44	44.5
GEMIN5	403	384	411	438	373	496	429	420	394	361	415	350	7.91	6.91	7.87	7.74	7.22	8.78	7.81	9.84	9	7.99	10.49	8.8
OPRK1	0	0	0	0	0	0	0	0	0	0	0	0	0	0	0	0	0	0	0	0	0	0	0	0
NFE2L1	5429	5862	5292	5939	5115	6033	5278	4414	4607	4545	4241	4146	133.37	124.68	127.77	163.67	139.61	153.47	165.86	145.34	169.67	134.51	157.48	148.16
SEMA5B	0	0	0	1	0	1	0	0	0	3	0	3	0	0	0	0.03	0	0.03	0	0	0	0.1	0	0.09
GSK3B	1416	1508	1304	1496	1270	1708	1999	1269	1500	1483	1199	1327	26.1	23.37	19.95	23.22	21.57	27.13	31.27	28.64	29.17	31.61	25.87	34.63
ITGB5	2542	2880	2213	3415	3900	3487	2332	1904	2125	2325	2223	2173	89.66	113.16	93.62	145.23	144.12	125.91	102.54	95.22	91.84	97.28	120.52	116.72
ERC1	1328	1200	929	1249	1082	1285	1592	1161	1312	1336	1086	1268	18.05	15.54	10.51	13.64	13.1	14.18	25.05	20.8	18.08	17.91	16.53	24.21
XPO1	2744	2347	2535	2778	2369	3026	2853.97	2117	2339	2236	1880	1900	78.96	63.61	69.42	72.71	63.56	76.36	83.22	73.78	70.56	69.42	63.94	67.11
LINC01587	0	0	0	1	0	0	0	0	0	0	0	0	0	0	0	0.33	0	0	0	0	0	0	0	0
RNF13	657	678	690	645	564	755	699	558	653	620	497	566	34.69	35.04	40.26	33.53	30.74	34.56	38.87	36.57	41.16	44.4	30.35	38.86
TRPM3	6	4	6	8	5	5	4	6	11	10	12	11	0.05	0.03	0.05	0.06	0.11	0.06	0.03	0.08	0.25	0.09	0.12	0.12
PALB2	174	134	170	163	134	195	172	145	179	132	151	139	5.83	3.3	4.61	4.22	3.6	5.13	4.58	5.48	5.55	4.09	4.89	4.79
DOP1A	399.79	399.84	395.38	401.12	355.32	547.05	377.19	320.06	347.43	283.16	308.29	273.5	12.01	7.16	8.13	8.27	10.77	12.27	6.51	9.7	9.42	7.18	9.57	7.62
LYRM2	274.17	216.6	220.59	230.98	214.31	257.52	242.77	179.44	172.46	223.09	178.77	182.97	17.76	16.72	12.34	17.2	13.59	19.8	17.01	15.36	15.62	18.97	10.79	13.7
BCKDHB	215	188	182	234	231	251	207	157	186	150	134	140	10.61	9	9.03	10.42	10.61	10.96	11.17	8.43	11.54	9.19	9.73	10.12
KAT6A	1450	1397	1192	1318	1182	1540	1645	1518	1384	1342	1366	1220	19.87	16.16	14.16	14.68	14.55	17.23	19.28	22.6	19.99	18.9	22.41	19.31
TUT7	612	624	527	666	554	593	631	521	538	575	470	424	12.52	12.27	10.03	12.64	10.66	11.38	13.46	12.09	12.35	13.11	11.44	12.54
ULK2	522	533	421	543	520	584	460	438	519	449	416	398	12.33	10.54	10.18	11.41	11.26	10.48	9.27	10.4	19.66	14.32	10.18	13.6
GRHL2	0	3	1	4	7	4	0	0	0	2	0	0	0	0.06	0.02	0.07	0.32	0.14	0	0	0	0.05	0	0
TNPO1	3830	3965	3469	3709	3587	4248	4490	3597	3679	3799	3383	3173	56.04	51.37	49.14	47.43	51.19	54.05	64.78	64.97	60.79	64.92	67.85	62.18
PLOD1	11733	14334	9408	13007	14458	11781	6353	5104	5611	6007	6058	5640	442.06	491.77	347.27	441.27	538.23	395.75	221.11	228.56	225.9	252.82	273.87	270.95
P2RX5	0	1.83	0	1	0	2.57	0	0.86	0	6	1.61	2	0	0.27	0	0.15	0	0.17	0	0.17	0	0.53	0.15	0.43
ITGAE	151	170.55	162	202.58	155	238	203	136	161	140	137	128	33.53	30.31	34.49	39.2	31.85	49.04	43.26	36.12	38.98	36.77	37.73	38.67
DIS3	860.63	1027.53	702.83	985.99	1000.24	1052.43	1042.91	843.36	777.78	862.66	784.9	728.18	23.66	23.57	17.87	23.68	25.62	24.26	24.4	27.19	22.82	26.01	25.28	24.32
PIBF1	445	452	416	459	433	548	539	376	519	423	337	374	17.22	14.78	19.77	14.76	21.31	20.88	18.52	16.28	21.08	21.43	14.48	18.4
TDRD3	240	242	237	266	245	257	273	178	171	196	176	156	9.7	9.19	9.4	9.75	9.77	9.61	10.32	8.76	7.71	8.88	9.11	7.81
AC000061.1	0	0	0	0	0	0	0	0	0	0	0	0	0	0	0	0	0	0	0	0	0	0	0	0
NUFIP1	149	123	103	134	121	165	148	89	115	133	114	91	4.66	3.53	3.14	3.78	3.73	4.66	4.3	3.32	3.89	4.7	4.29	3.65
PDS5B	1200	1261	1164	1303	1056	1543	1537	1084	1262	1072	977	921	30.3	32.12	30.27	34.06	29.95	33.48	37.29	44.21	38.04	31.98	31.83	35.39
OXCT1	469	415	552	519	425	684	546	437	451	491	413	387	18.47	13.08	19	19.31	17.45	24.72	18.35	20.57	16.74	18.88	18.27	19.79
RRAGB	436	519	469	494	378	420	572	439	508	392	442	408	26.52	35.71	29.82	32.2	24.03	29.65	48.1	33.24	42.78	32.81	34.69	38.37
EPYC	21	29	28	9	27	14	15	11	22	18	7	11	1.72	2.17	2.23	0.82	3.05	1.03	1.14	1.18	1.94	1.67	0.69	1.15
CYLD	501	515	461	471	425	634	655	452	572	548	506	491	10.45	10	10.3	8.93	9.63	16.08	15.02	12.16	14.72	14.07	16.33	15.84
SLC27A5	19.98	21.32	27.94	41.52	28.73	41.63	28.43	19.05	14.39	8.25	15.03	16.11	2	3.18	5.22	4.97	4.31	3.8	4.21	2.59	2.58	2.58	2.39	1.1
ZNF324	267.78	315.08	295.56	308.28	266.99	309.47	242.28	181.59	223.63	167.87	196.22	150.71	11.2	12.22	9.56	11.19	10.87	9.28	8.23	5.66	6.69	5.52	10.73	5.7
ZNF671	104	93	115	125	125	87	122	104	102	97	114	62	7.79	6.31	7.48	7.89	8.27	3.52	7.76	6.45	5.04	5.76	8.12	5.19
ZNF416	66	78	57	62.82	57.79	74	61	36	42.45	38	35	49	2.9	3.14	2.45	2.49	2.51	2.93	2.49	1.89	2.02	1.89	1.85	2.76
ZNF586	54	62	63	64	45	83.1	57	35	50.53	41	42.6	42	3.46	3.43	4.47	4.52	4.51	4.88	5.26	3.12	4.34	2.95	5.48	3.41
ZNF446	216.92	204.91	262.54	241.84	177.62	231.31	169.23	161.36	140.67	173.88	151.87	133.74	12.52	8.14	12.95	12.29	8.48	10.07	7.55	8.92	6.77	9.02	10.14	7.88
ZNF264	377	416	221	269	401	360	352	263	250	263	189	198	17.6	17.17	9.47	9.68	16.98	17.97	13.68	14.98	14.31	12.48	13.07	14.3
RPS5	8121	9051	7768	7502	7998	7616	7002	5378	6193	5886	5498	5316	1659.74	1668.64	1539.25	1381.72	1600.11	1386.6	1315.83	1304.25	1358.91	1372.84	1355.44	1393.64
FAT1	5680	6819	3315	4115	6525	6150	5096	3624	3113	6223	4642	4531	76.52	86.9	56.21	56.29	94.32	79.33	60.09	59.94	39.99	91.77	71.67	74.59
YTHDC1	1149	1228	1196	1358	1058	1238	1370	900	1140	1033	961	873	56.15	69.78	54.59	59.91	47.82	52.53	61.46	48.17	53.76	53	51.91	52.23
CHMP2B	812	798	805	895	879	1011	978	586	682	652	604	598	35.89	34.5	34.71	35.47	38.1	40.34	39.4	30.54	31.83	31.85	31.75	34.55
SMAP2	253	329	239	247	298	289	287	221	233	235	241	226	11.29	12	9.66	8.47	11.18	10.28	10.37	10.04	10.33	10.58	11.88	11.3
PPIE	609	687	591	616	603	622	549	420	593	437	419	437	57.89	62.29	53.42	53.3	60.63	55.62	54.58	52.67	62.85	51.4	50.77	55.21
ZMPSTE24	1084	919	1079	1067	973	1425	1505	1123	1247	1215	1067	1056	39.15	30.24	38.11	34.24	34.76	46.54	49.49	48.06	48.74	49.21	46.31	48.65
STARD7	1466.07	1474.04	1592.89	1604.59	1452.72	1862.32	1663.22	1364.84	1487.46	1498.17	1360.39	1344.89	47.52	44.68	50.37	47.21	48.76	55.5	51.71	53.46	55.39	56.48	54.65	56.43
NOA1	402	409	376	434	386	439	421	367	371	338	296	329	20.63	19.2	18.8	20.06	19.52	20.28	20.02	22.47	20.55	19.61	18.28	21.63
REST	763	675	689	744	564	1030	943	976	809	840	815	708	12.11	8.86	10.03	9.94	8.21	13.35	13.26	20.83	15.58	14.67	14.57	15.79
HAL	2	5	2	2	0	12	2	0	0	0	2	0	0.06	0.18	0.08	0.08	0	1.26	0.08	0	0	0	0.31	0
SSH1	1937	2002	1700	2097	2168	2261	1687	1491	1483	1569	1465	1416	23.21	23.15	18.71	24.95	30.5	25.14	20.66	23.42	26.36	29.31	20.53	22.58
GSTP1	2757	2978	3080	3289	3002	3444	2971	2398	2644	2575	2270	2292	561.02	545.4	606.75	597.76	593.82	618.28	553.19	590.79	578.78	599.41	553.85	598.39
APLP2	8242	7866	7768	9468	8697	10319	10372	8092	8815	9791	8512	8161	307.76	268.15	281.54	324.62	311.29	345.97	361.52	363.2	358.92	424.42	381.13	389.7
FAM234B	269	248	246	278	230	283	227	215	174	208	187	151	6.25	5.3	5.44	7.18	5.32	5.79	4.78	5.96	5.09	5.32	5.15	4.59
SLCO1A2	0	0	0	2	2	1	0	0	0	0	0	0	0	0	0	0.1	0.11	0.01	0	0	0	0	0	0
WBP11	1260	1268	1221	1238	1212	1435	1541	1029	1103	1184	1018	1067	29.41	27.9	27.8	31.07	28.48	30.22	34.98	31.3	27.82	31.66	28.58	32.72
EIF3I	1583	1763	1503	1546	1533	1589	1553	1145	1261	1383	1142	1158	163.4	172.27	156.75	146.2	161.17	159.21	161.43	143.58	153.49	154.75	140.73	154.34
NKAIN1	4	6	2	2	4	5	5	0	4	1	3	1	0.15	0.21	0.07	0.07	0.6	0.28	0.55	0	0.16	0.04	0.14	0.05
COL16A1	11606	13012	12862	14732	11636	13228	9356	7526	7260	6663	7082	5507	299.53	324.37	351.34	371.97	314.98	328.59	260.87	263.43	232.66	235.61	263.91	194.72
TXLNA	2855	2939	2811	3294	2533	3172	2796	2413	2395	2449	2518	2230	61.55	58.27	59.13	63.94	53.88	61.63	56.36	61.98	56.18	59.64	65.38	61.37
APOB	4	11	1	6	0	3	7	1	1	0	2	1	0.06	0.07	0.02	0.04	0	0.03	0.05	0.01	0.01	0	0.04	0.04
NCOA1	1122	1013	1004	1063	832	1259	1410	934	1015	1040	821	922	18.63	14.47	16.01	16.37	12.67	17.43	21	17.45	17.57	18.72	15.69	18.69
AGBL5	302.01	325	345.97	340	273	381.01	378	300	374	312	331	311	13.82	13.79	15.13	15.85	13.61	15.62	15.84	17.76	18.97	16.13	20.97	18.46
EFR3B	49	36	95	73	36	81	62	31	37	29	43	40	0.88	0.47	1.3	0.93	0.7	1.03	0.9	0.52	0.76	0.46	0.82	0.73
KIF3C	324	310	362	380	302	397	535	387	527	396	315	350	8.72	6.67	8.21	11.12	7.23	7.35	12.92	11.48	11.97	11.16	10.28	13.98
RAB10	2030	1964	1927	1959	1798	2290	2172	1732	1843	1772	1524	1618	77.66	77.7	78.8	73.71	67.89	79.96	88.59	96.13	89.42	90.39	63.78	75.98
GCKR	0	2	4	1	2	1	0	0	0	2	4	1	0	0.54	0.79	0.2	0.1	0.28	0	0	0	0.43	0.25	0.07
HADHA	3079	3050	3090	3434	2763	3574	3915	3030	3438	3094	2672	2689	119.92	108.05	116.57	118.03	105.02	124.64	142.26	139.35	141.13	134.94	123.42	132.06
MAPRE3	172	196	227	264	199	281	185	160	175	187	161	139	11.75	11.7	15.41	16.36	12.65	18.85	12.08	13.17	12.08	13.76	12.76	12.12
CAD	1405	1486	1547	1511	1183	1733	1318	1137	1150	977	1085	925	24.53	22.61	27.89	26.27	18.75	25.6	21.42	22.73	22.07	17.69	23.86	18.37
CD59	4865.07	5322.38	4982	5363	5313	6277.59	6275.52	4684.96	5413	5021	4584.58	4707	343.49	338.85	356.02	355.18	367.35	416.88	437.21	387	437.38	388.24	390.88	422.07
CD82	2412	2522	2185	2633	2299	2300	1666	1283	1468	1437	1469	1285	200.98	176.35	167.82	196.15	173.07	179.38	133.68	131.04	154.23	144.35	147.64	146.61
BCORL1	320	434	394	368	312	460	312	457	327	282	434	283	8.25	8.8	8.86	8.09	7.38	9.32	7.58	12.77	7.59	6.87	11.39	11.11
ATRX	2504	2442	2064	2499	2167	3008	3710	2634	2765	2700	2310	2328	41.32	44.71	27.52	36.5	36.83	42.89	64.05	48.58	47.27	57.14	41.8	46.44
AK6	240.43	280.86	314.93	307	304	343.59	340.8	271.61	231.29	263.91	247.8	259.82	45.23	46.23	55.44	50.12	53.87	48.16	50.02	61.33	41.03	56.3	49.12	67.72
FCN1	0	0	0	0	0	0	0	0	0	0	0	0	0	0	0	0	0	0	0	0	0	0	0	0
MYNN	636.04	617.31	498	587.99	551	590.58	573	420.62	510.48	420.09	416.57	371	20.86	17.98	17.01	16.84	16.94	15.99	19.03	15.41	17.46	15.28	16.4	14.66
MECOM	2234	2038	1903	2144	1584	2507	3534	2393	2629	2156	1980	1971	51.49	41.16	38.85	42.63	34.16	52.59	73.2	65.93	64.47	59.32	53.78	59.65
SCAMP1	970	1006	891	1010	1011	1253	943	721	851	816	755	715	41.97	41.26	36.96	37.37	39.55	47.31	37.28	37.77	38.4	42.63	41.26	43
PREP	654	624	657	692	638	796	671	527	663	638	531	459	19.09	16.32	18.59	17.42	18.11	19.59	17.63	16.75	19.46	20.44	17.43	16.68
HACE1	359	419	364	344	335	394	389	290	342	325	294	229	9.48	11.04	11.1	8.6	9.36	9.21	9.87	9.76	11.44	11.17	11.29	8.55
SEH1L	274	260	270	275	278	314	344	239	188	254	246	224	8.73	8.69	10.96	9.3	11.95	9.49	10.64	10.61	6.33	9.85	9.22	11
WDR47	526	501	454	549	445	659	484	502	485	367	461	373	13.44	11.73	11.31	16.45	11.22	15.2	12.19	15.68	15.84	10.56	14.17	12.21
WDFY1	1411.08	1422	1357	1707	1350.62	1959	2251	1758.6	1889.87	1914.36	1751	1771	35.84	31.06	31.36	37	31.11	42.82	49.24	49.58	48.96	53.81	51.93	53.32
OVGP1	23	34	32	43	34	50	30	46	31	40	37	9	1.19	1.61	1.62	2.54	1.74	2.83	1.78	3.39	1.74	3.12	2.56	0.6
SLC25A24	851.08	839.67	765.32	930.9	909.61	974.71	1240.44	958.41	1004.11	1070.09	909.94	816.02	26.64	23.95	23.49	25.9	28.72	27.95	36.34	36.35	33.83	38.01	33.91	32.97
MAP3K4	414.34	447.71	412.11	477.56	479.45	520.37	357.27	268.79	312.5	270	229.93	256.42	8.39	13.59	8.9	10.2	10.33	10.07	8.55	9.09	6.69	6.71	7.43	6.62
PILRA	5	20	26	11	13	29	17	14	3	20	9	18	0.97	3.67	4.7	1.33	2.8	3.1	2.7	2.32	0.53	3.79	1.26	4.64
IGSF9	8	15	8	17	5	2	9	5	9	9	14	5	0.21	0.49	0.21	0.42	0.14	0.05	0.23	0.2	0.27	0.27	0.48	0.18
ABCB1	198	167	142	147	149	145	15	26	21	18	15	17	7.65	5.86	4.06	5.13	3.45	6.49	1.48	3.3	0.54	1.27	0.87	1.93
ZNF213	133	152	189	169	127	181	150	100	97	111	111	100	5.15	6.28	7.25	6.56	5.16	6.66	5.72	4.75	4.1	5.26	5.94	5.29
AKR1B1	295	301	307	326	288	326	484	437	429	367	430	351	33.45	32.66	37.38	32.66	36.71	33.73	48.86	62.43	56.02	52.42	56.96	52.46
CPNE3	1290	1379	1041	1236	1213	1440	1506	1197	1294	1186	1126	1251	33.98	33.55	25.9	32.52	34.81	38.55	43.05	40.54	41.08	40.04	35.88	41.45
RRN3	819.41	885.25	711.34	781.19	734.87	797.45	763.46	691.48	596.32	710.15	622.61	525.62	25.23	25.09	21.4	22.04	22.08	22.37	22.71	25.8	21.38	24.59	23.5	21.34
CTTN	2483	2481	3123	3619	2384	3445	3308	2630	2736	2728	2729	2064	116.44	97.67	146.05	164.93	103.36	158.27	149.46	149.68	139.81	137.85	161.61	116.11
WNT11	128	148	127	149	160	171	86	60	53	64	47	48	10.7	10.07	10.34	9.69	9.64	12.63	6.71	7.29	3.95	5.39	4.96	3.76
MTIF2	204	187	170	199	134	202	199	165	168	193	126	167	10.54	8.72	10.96	9.42	7.01	9.46	9.45	10.03	9.74	12.2	8.03	11.92
DDHD2	916	812.91	765	994.35	868	1013	943.1	700	773.23	787	611.98	601	29.3	39.41	33.08	40.14	29.86	35.95	31.71	33.46	53.35	34.08	41.28	26.49
TTC39A	3	7	0	0	5	2	1	2	0	4	0	0	0.46	1.34	0	0	0.43	0.12	0.14	0.04	0	2.21	0	0
EPS15	1308	1221	1157	1358	1087	1422	1328	1005	1151	990	883	835	35.69	34.07	32.34	35.05	25.35	34.4	37.04	34.7	35.2	29.5	28.79	29.49
ORC1	10	16	19	12	12	17	16	8	6	11	5	10	0.36	0.52	0.65	0.39	0.42	0.54	0.53	0.34	0.23	0.44	0.21	0.46
MGST2	79	111	100	63	117	94	126	55	49	68	57	69	15.74	19.15	19.41	11.05	22.95	16.9	23.13	13.18	10.71	15.36	13.11	16.34
CHERP	643	738	671.41	765.72	677.12	882.77	846	656.94	681.97	664.37	642.02	529	17.8	19.19	20.48	24.43	21.81	22.69	24.21	21.6	21.73	22.27	29.24	21.89
ATG16L1	426	454	467	465	338	548	460	437	379	401	389	369	14.19	16.24	17.22	15.73	11.93	17.86	14.47	20.11	15.26	16.66	19.15	18.44
USP40	1031	1109	880	1170	814	1182	1310	924	954	1026	850	881	19.79	19.79	18.6	21.46	16.19	24.78	25.77	23.6	24.92	25.63	23.4	22.14
POMGNT1	583.18	660.77	622.64	701	587.36	708.25	654.04	468.14	530.84	523.01	540.99	477.71	24.05	28.07	25.87	32.21	25.53	26.89	28.63	23.49	24.12	24.6	27.16	29
RAD54L	15.88	7	35.26	13.07	10.36	21.55	14.55	16	13.64	18	2	1	0.99	0.99	1.82	1.6	1.48	1.62	2.54	2.48	0.62	1.46	0.38	0.05
MAST2	1288	1336	1731	2003	1211	1686	1088	873	913	753	843	647	28.2	25.82	34.66	37.92	27.66	33.11	21.66	20.39	20.69	17.9	22.38	17.02
DNAJA1	4639	5127	6022	5342	4532	6267	7369	5726	6371	5927	5291	5227	228.59	232.76	294.86	240.37	221.71	277.8	335.92	340.11	339.37	331.89	320.14	327.47
B4GALT1	6452	7703	5740	7090	7687	7251	4874	4033	4117	4112	3997	3937	167	182.81	145.1	165.19	195.51	168.73	117.4	124.24	114.69	119.88	124.4	130.59
CHMP5	1228	1259	1115	1292	1187	1334	1318	944	1074	1086	969	977	74.91	70.14	66.27	71.72	71.55	73.62	74.9	68.65	70.59	74.97	71.16	76.25
NFX1	521	483	540	615	539	727	683	560	575	505	568	467	12.67	10.4	12.33	14.04	13.21	16	15.45	16.01	14.84	13.67	16.6	15.45
AQP6	0	1	1	0	0	0	0	0	0	0	0	0	0	0.15	0.16	0	0	0	0	0	0	0	0	0
DIMT1	257.12	332.25	297.85	328.29	279.43	336.79	340.49	257.93	343.68	319.55	316.02	292.88	16.94	21.93	20.98	18.54	18.53	19.01	20.17	17.63	24.76	24.75	23.96	23.4
IPO11	340	286	261	265	258	325	395	293	308	313	264	230	8.81	7.51	6.59	6.78	10.53	7.29	10.23	9.39	8.68	11.56	8.56	7.46
FOLH1	0	0	0	0	0	0	0	0	0	0	0	0	0	0	0	0	0	0	0	0	0	0	0	0
EIF2AK1	1638.48	1571.07	1511.12	1757.8	1566.21	1865.25	1722.05	1192.96	1358.13	1280.47	1211.52	1289.92	72.15	70.69	59.59	53.45	63.77	69.58	62.89	55.93	71.12	44.52	52.49	70.92
NME8	0	0	0	0	0	0	0	0	0	0	0	0	0	0	0	0	0	0	0	0	0	0	0	0
EPDR1	46	46	33	53	31	49	20	30	18	32	20	26	4.96	2.74	1.58	3.81	3.61	5.23	1.67	1.87	1.78	5.01	3.05	1.49
SNX10	0	1	0	0	0	0	0	3	0	2	3	0	0	0.18	0	0	0	0	0	0.17	0	0.46	0.17	0
SEPHS1	1019	873	1049	1064	848	1195	1485	1026	1184	1042	831	949	53.52	42.32	54.48	49.29	40.73	52.95	69.18	53.58	65.27	66.68	45.98	61.07
MRPL28	603	631	650	660	585	655	704	491	598	503	521	508	73.74	69.89	72.15	68.79	74.12	85.19	74.29	71.7	78.29	73.94	75.04	76.21
HBQ1	0	0	0	0	0	0	0	1	0	0	0	0	0	0	0	0	0	0	0	0.43	0	0	0	0
ITPKC	353	417	429	418	413	445	301	329	272	288	296	242	11.41	12.35	13.53	13.2	15.67	13.91	12.82	12.7	9.5	10.64	11.51	10.02
CEACAM6	14	16	10	31	24	24	0	0	0	0	0	0	0.6	0.63	0.42	1.2	1.02	0.93	0	0	0	0	0	0
FAT2	1	3	1	3	3	4	3	0	1	5	6	0	0.01	0.02	0.01	0.02	0.02	0.03	0.02	0	0.02	0.07	0.13	0
RBM22	931	1051	1046	982	1006	1037	666	615	571	552	563	491	51.37	57.55	60.24	51.47	58.66	52.8	38.24	41.52	35.73	36.5	40.3	39.12
TMED2	3673.93	4088.9	3668.83	4304.9	4161.88	4594.95	4025.92	3131.93	3523.82	3826.74	3196.94	3115.93	170.77	176.41	167.58	189.12	187.04	193.55	176.33	178.83	191.32	201.61	176.73	182.63
ERO1B	95	101	83	109	114	105	86	82	60	72	73	67	2.02	4.1	2	3.48	3.01	2.02	2.98	5.84	1.87	1.73	1.87	1.83
ZFAND6	818	683	839	744	667	926	1073	822	928	980	688	763	67.09	58.05	69.32	54.25	54.5	70.82	84.05	79.67	83.67	93.75	66.04	81.5
HSD17B2	22	30	17	15	32	9	9	2	4	8	8	9	3.59	2.68	1.9	1.45	2.68	1.8	1.17	0.39	0.39	1.12	1.19	1.04
TXLNG	365	397	351	351	293	395	389	349	332	304	295	238	8.97	8.95	8.42	7.77	7.15	8.76	8.92	10.24	8.82	8.44	8.72	7.5
PPEF1	0	0	0	1	1	3	2	0	1	1	3	0	0	0	0	0.04	0.05	0.27	0.1	0	0.17	0.06	1.18	0
LAT2	4	5	4	2	3	14	6	3	1	1	2	1	0.28	0.32	0.27	0.13	0.21	1	0.39	0.25	0.08	0.08	0.14	0.26
HUWE1	4394	4411	3160	3259	3566	4947	5060	3782	3717	4363	3852	3801	45.64	40.74	35.44	33.98	36.64	45.44	51.73	45.09	40	48.65	46.14	50.52
ZW10	299	317	306	309	261	451	344	242	243	253	272	241	12.18	11.66	12.94	10.99	10.93	15.91	12.58	11.14	11.28	11.89	13.1	13.98
ALG9	363	311	291	364	299	310.97	324.6	235.82	280	239	186.44	189.36	17.22	15.41	15.96	20.77	20.77	14.38	20.48	20.24	22.77	14.48	13.04	13.62
MYBPC2	6	8	1	10	9	10	3	0	1	0	0	6	0.18	0.22	0.54	0.27	0.52	0.27	0.08	0	0.03	0	0	0.91
NOX4	140	134	72	153	213	113	37	20	21	35	23	20	18.01	10.28	5.58	12.45	14.62	8.6	3.09	1.45	2.58	5.74	2.74	3.66
ACOX3	296	340	274	322	342	357	277	259	260	296	234	217	12.91	13.4	11.35	14.47	15.03	14.88	12.29	13.32	11.63	15.58	14.3	11.95
MTMR2	764.34	660	637.49	739.13	712.16	870.93	782.52	663	672.66	648.76	617.23	656.51	23.16	19.13	19.3	20.79	21.11	23.32	22.94	23.83	22.09	23.21	22.69	26.4
PPP1R15A	5371	8211	6718	6063	7223	6334	5012	4100	4853	4318	4232	4580	259.23	362.06	315.95	264.12	342.99	275.29	224.26	236.18	252.71	235.53	246.48	282.95
HSD17B14	49	48	65	67	40	60	50	41	46	35	30	38	7.07	6.24	7.95	8.18	6.34	7.5	6.17	7.83	7.46	5.22	6.02	6.35
TRIP6	1007	983	1048	1131	927	1177	1375	1088	1157	1031	1047	934	72.68	65.33	74.89	76.42	68.59	74.62	95.72	93.73	91.66	84.33	91.88	88.06
ACHE	22	23	38	49	34	66	52	21	14	30	32	28	1.54	1.17	2.03	2.38	2.17	3.35	2.57	1.62	0.91	2.09	2.05	1.84
FTL	20563	26284	21721	20036	24440	23174	27937	24197	27768	28212	25822	29870	3329.14	3856.16	3415.27	2922.93	3881.25	3350.29	4161.24	4667.25	4837.16	5203.8	5047.9	6201.65
SRRT	1533	1403	1951	2046	1313	2006	1894	1548	1429	1431	1497	1154	74.65	59.33	86.73	92.33	58.68	85.26	87.96	92.18	65.52	74.27	85.21	66.05
BAX	662	774	819	996	796	958	962	691	875	1071	900	848	115.95	125.88	128.08	148.41	134.03	181.47	195.07	153.4	188.79	220.08	187.26	208.8
NLK	183	178	177	148	147	191	140	116	140	129	147	117	6.74	6.92	7.1	5.48	6.32	6.46	5.4	6.77	6.71	6.67	11.5	7.12
PIGS	779	858	763	790	785	864	812	726	746	747	720	755	38.99	42.55	38.83	35.14	43.54	46.01	45.34	48.61	39.58	49.85	51.08	53.13
ADAMTS2	5747	5864	4830	5939	5295	5599	8743	6998	7413	7138	6498	6698	96.4	97.66	84.39	95.6	93.71	87.97	139.31	165.03	139.17	168.2	140.15	148.23
TMPRSS11E	0	0	0	1	4	0	0	0	0	0	0	0	0	0	0	0.05	0.21	0	0	0	0	0	0	0
ATXN7L3	1451	1516	1570	1740	1417	1773	1573	1334	1428	1316	1423	1178	50.77	50.89	49.44	61.52	51.28	63.69	57.07	54.45	54.35	49.59	53.44	50.08
PGS1	421	391	466	562	352	521	333	335	344	335	365	286	25.11	21.23	26.21	29.03	20.22	31.88	21.79	27.62	27.37	24.7	30.7	28.38
PSMC5	1364	1300.05	1494	1575	1168	1650.23	1614	1161.07	1316	1261	1084	970	132.04	113.75	139.1	133.77	111.49	142.9	142.78	132.79	135.91	137.67	123.75	119.48
UIMC1	399	340	360	392	314	549	457	298	334	306	283	226	28.65	26.3	24.19	24.81	26.15	43.22	24.8	24.63	20.34	25.71	20.66	17.95
CETP	0	0	1	0	0	1	0	0	4	0	0	0	0	0	0.06	0	0	0.06	0	0	0.34	0	0	0
MMP2	118663	133937	109907	135836	135826	156891	77414	66691	72089	70148	64928	68787	4519.21	4585.74	3983.12	4626.85	5046.71	5169.67	2742.35	2994.13	2929.84	3020.53	2924.09	3346.96
MT3	13	45	4	8	59	9	0	0	0	6	1	1	8.21	24.51	2.42	4.56	35.69	4.91	0	0	0	4.46	0.77	0.81
LPCAT2	801	862	637	768	1007	721	654.87	482	473	391	435	374	24	21.44	14.21	18.06	25.96	14.04	16.32	11.87	13.25	10.61	14.65	11.11
GNAO1	26	16	20	26	24	27	12	6	8	11	8	2	1.65	0.88	0.98	0.97	0.93	0.88	0.23	0.23	0.52	0.59	0.24	0.13
OGFOD1	552	532	616	653	541	645	611	502	556	542	541	434	35.36	40.63	46.32	48.01	35.24	38.52	50.05	46.42	47.22	49.7	49.29	39.56
SH3BP2	1127	1223	1163	1302	1084	1345	1006	945	871	844	924	729	54.85	49.12	62.51	58.33	52.23	69.06	43.03	57.27	41.38	56.83	52.21	44.38
NOP14	441	463	395	510.89	386	419	535	420	418	439	390	323	16.09	14.6	12.73	16.07	13.99	13.11	17.01	18.19	16.2	17.61	17.03	14.67
ADD1	5184	4950	5139	5393	4228	6030	6474	5074	5390	5058	4827	4553	155.45	133.82	147.82	142.44	122.3	165.8	178.33	181.86	176.8	172.17	174.5	171.69
L2HGDH	59	46	37	64	43	71	62	38	46	28	33	24	1.64	1.84	0.81	2.29	1.69	3.04	2.27	4.47	3.47	1.04	1.13	1.74
TXNDC16	157	156	177	149	127	226	308	243	301	265	234	270	4.96	3.36	4.05	3.15	2.94	6.65	6.71	6.81	7.63	9.63	6.61	9.51
RTRAF	1223.51	1171.43	1160.26	1498.08	1250.97	1595.73	1504.32	1163.13	1327.79	1308.46	1180.05	1188.06	147.8	136.55	136.63	160.24	158.87	174.77	167.44	164.11	160.96	156.52	157.75	183.18
NID2	3567.49	4082.57	2894.74	3211.92	3659.03	2998.27	10783.7	8870.87	9588.21	10100.5	9354.95	9734.94	93.21	90.05	67.03	67.78	91.49	69.43	250.56	258.8	242.39	284.92	267.49	294.16
GMCL1	381	361	366	443	399	432	296	307	302	248	314	256	11.02	8.55	10.7	14.16	11.3	10.07	10.59	15.78	8.43	7.24	11.58	10.04
SF3B2	3142	3229	3119	3525	2913	3500	3973	2998	3055	3017	2697	2578	127.47	117.39	120.21	132.59	126.71	138.78	148.78	150.2	133.79	144.96	141.63	135.1
KLHL42	591	520	496	619	519	678	583	504	416	484	464.66	443	13.31	9.94	9	13.34	10.8	14.1	12.72	12.44	9.2	11.14	12.84	16.25
GNAS	12794.2	13801.6	12447	14021.8	14331.1	15138.5	12180	9517.91	10737.6	10045.4	9244	8430	1105.43	1105.52	1009.62	1070.89	1235	1152.87	984.21	1023.01	997.59	1013.58	997.43	931.54
DNM1L	704	653	729	836.18	532	948	982	743	770	734	685	670	26.59	27.27	26.47	30.79	19	29.36	34.91	32.81	30.7	30.7	30.63	31.9
PTHLH	176	226	199	242	228	247	69	36	45	55	46	42	15.94	19.04	16.23	20.34	18.82	20.44	5.19	4.45	3.89	4.61	4.26	5.02
PHACTR3	2	7	1	5	1	1	0	1	0	0	0	1	0.15	0.48	0.07	0.34	0.07	0.07	0	0.06	0	0	0	0.07
ERGIC2	609	532	571	611	546	741	747	551	618	613	467	441	43.83	35.04	33.29	40.48	43.33	52.2	52.81	49.79	58.22	53.31	45.62	37.62
TFAP2C	0	0	2	0	1	0	6	2	0	3	0	0	0	0	0.08	0	0.04	0	0.22	0.49	0	0.13	0	0
AURKA	63	60	75	66	70	64	306	275	265	238	212	167	3.37	2.98	3.92	3.46	3.74	2.93	15.07	17.37	15.08	14.29	13.28	11.2
CASS4	763	976	442	712	998	541	941	687.1	765	877	691	775	31.12	36.31	17.62	25.93	40.12	19.77	35.47	33.18	33.53	40.64	34.01	40.47
PIR	77	91	79	93	81	101	138	79	119	111	105	107	7.33	8.04	7.39	8.04	7.84	8.87	12.5	9.21	12.27	11.8	13	13.5
AAMDC	150	177	159	203	161	202	292	202	275	210	175	183	53.07	55.87	54.48	64.95	56.01	63.12	94.95	85.31	104.66	85.71	75.98	83.38
RFX2	87	133	89	98	108	91	97	62	75	97	63	95	3	3.99	3.94	4.01	3.45	3.19	2.91	3.06	3.4	4.94	6.21	3.74
METTL2A	222.32	219.97	157.38	244.72	204.75	230.61	205.27	166.84	167.35	178.14	140.45	147.96	13.02	12.13	8	13.12	11.93	12.45	10.9	11.99	11.48	10.89	10.56	11.63
SULT2B1	0	0	0	0	0	0	1	0	0	0	0	3	0	0	0	0	0	0	0.2	0	0	0	0	0.41
ALG6	154	154	146	193	116	174	161	125	138	135	111	147	9.3	7.98	6.89	10.71	5.92	8.7	8.92	7.66	7.97	9.43	7.52	10.72
CNOT3	701.49	707.43	748.11	778.16	579.48	859.54	699.32	632.65	623.9	564.23	555.26	521.02	32.1	35.64	44.17	41.85	30.38	43.5	32.6	41.19	37.17	33.23	29.88	35.32
GP6	2	0	1	0	0	0	0	1	0	0	0	0	0.1	0	0.16	0	0	0	0	0.06	0	0	0	0
PTPN4	300	293	297	307	274	402	303	242	263	288	199	232	11.24	5.6	8.71	6.65	4.85	6.84	9.9	9.46	6.19	4.75	6.41	10.07
DDX18	959	1039	879	1100	922	1207	907	809	791	753	693	562	30.52	29.71	25.98	31.48	27.55	32.82	24.46	29.99	25.52	26.72	25.53	21.41
KHSRP	2677	2887	2648	2962	2566	2979	3016	2405	2665	2390	2352	2123	236.08	232.05	216.36	241.31	220.84	223.71	237.27	249.35	256.31	244.07	249.73	232.95
GNA11	1446	1502	1406.48	1613	1400	1734.86	1396	1263	1312	1242	1144	1095	38.44	38.04	37.28	42.18	39.14	44.38	33.52	40.01	36.55	41.08	39.73	36.01
ASAP3	1511	1545	1571	1588	1261	1667	1608	1275	1357	1156	1110	1112	47.89	45.26	49.58	46.62	41.91	47.28	46.08	47.87	44.22	40.6	41.81	42.25
EDEM2	246	276	263	247	266	274	210	162	240	226	192	220	15.2	15.58	15.83	13.75	16.23	15.23	12.01	11.94	16	15.8	14.28	17.42
DNMT3B	7	13	14	18	12	22	18	23	22	6	18	7	0.34	0.46	0.41	0.57	0.32	0.75	0.44	0.8	0.74	0.28	0.65	0.38
REM1	2	7	3	12	4	6	0	0	1	0	3	2	0.14	0.46	0.21	0.77	0.28	0.39	0	0	0.08	0	0.26	0.18
TPX2	126	69	169	84	47	111	180	120	101	62	48	41	3.95	1.98	5.17	2.37	1.45	3.14	5.24	4.49	3.42	2.2	1.81	1.65
FER1L4	472	664	313	592	606	295	173	156	87	144	207	87	23.32	36.38	12.74	23.2	38.45	12.5	6.73	12.68	3.27	8.37	16.79	5.97
PDRG1	343	367	396	310	271	315	267	161	205	198	204	199	20.28	19.84	22.82	16.52	15.79	16.76	14.62	11.36	13.09	13.25	14.52	15.08
EPB41L1	643	554	518	629	568	637	618	457	529	429	407	414	30.02	21.91	19.43	24.56	23.37	26.12	27.6	22.89	25.66	18.73	21.32	23.82
SLC15A1	1	0	0	0	0	2	0	0	0	1	0	0	0.04	0	0	0	0	0.06	0	0	0	0.04	0	0
DOCK9	203	166	205	174	153	188	196	112	106	122	116	105	7.6	7.7	8.13	7.72	6.62	6.17	8.18	3.4	5.18	5.28	5.1	8.49
ANKRD10	1397	1432	1690	2064	1554	2184	1128	878	901	920	982	794	130.39	116.36	136.19	155.97	121.71	171.07	99.14	94.26	88.55	96.94	101.19	75.42
TGDS	168	192	171	188	226	220	184	129	146	132	125	109	11.15	12.73	12.23	11.05	15.25	13.07	11.92	10.04	11.93	10.38	10.95	9.11
DOCK3	7	0	7	9	3	4	7	4	7	8	11	3	0.08	0	0.08	0.09	0.03	0.04	0.07	0.05	0.09	0.1	0.15	0.04
C3orf18	165	197	188	245	194	211	227	189	234	173	193	174	12.65	11.92	11.36	17.58	11.74	13.25	13.27	13.3	17.31	10.54	15.64	11.88
COQ9	419	422	418	420	447	430	419	327	335	309	340	287	40.96	31.58	37.12	35.57	36.17	34.68	32.99	38.28	30.56	32.56	34.46	32.17
TMEM40	0	0	0	0	0	0	0	0	0	0	0	0	0	0	0	0	0	0	0	0	0	0	0	0
KIF9	36	35.36	32	33	29	37	30	11	14	19	15	19	4.29	5.19	4.81	4.24	2.91	3.34	2.31	2.11	1.34	1.51	2.26	4.62
ARHGAP28	1038	1026	976	969	850	986	451	236	364	311	234	262	21.07	17.29	19.3	16.41	16.72	16.9	10.01	6.85	9.02	7.58	5.07	6.17
CRLS1	355.42	462.87	373.2	510	470.13	564.27	388.68	267.27	357.98	342	331	270	24.38	29.64	22.68	32.12	35.91	32.46	23.24	18.86	24.06	26.2	26.86	21.19
DEFB127	0	0	0	0	0	0	0	0	0	0	0	0	0	0	0	0	0	0	0	0	0	0	0	0
PPP1R13B	83.63	69.11	84.8	85.26	73.38	88.45	78.83	79.74	62.73	74.21	74.77	46.62	3.62	1.55	3.7	1.5	1.42	2.43	1.44	6.06	1.55	6.45	3.5	1.26
ATRN	2074	2243	1714	2232	2155	2571	2371	1665	1822	1910	1746	1816	31.77	31.9	24.4	33.87	35.12	37.78	33.92	31.82	30.68	34.55	32.09	37.5
SMOX	722	760	754	698	647	729	431	411	441	422	445	355	38.46	36.95	38.94	33.36	33.8	34.78	21.54	28.13	25.28	25.49	28.47	24.12
SIGLEC1	0	0	0	0	0	0	0	0	0	1	0	0	0	0	0	0	0	0	0	0	0	0.03	0	0
FKBP1A	2329.9	2563.46	2252.87	2661.75	2504.72	3024.72	2518.64	2025.56	2216.81	2301.63	2136.76	2072.6	305.42	301.66	292.55	322.71	336.27	328.3	317.86	344.36	306.03	373.73	329.78	360.8
NSFL1C	767	743	776	832	622	819	849	718	666	664	634	593	61.37	60.55	61.89	57.52	57.63	52.13	60.73	70.03	57.73	50.11	63.82	56.14
SLC4A11	4	4	3	10	9	9	7	3	5	14	15	20	0.15	0.14	0.11	0.34	0.32	0.67	0.24	0.46	0.2	0.57	0.64	0.93
C20orf194	838	800	703	797	815	869	1035	781	888	813	816	727	12.8	11.21	10.48	10.97	12.29	12.03	14.69	14.25	14.66	14.01	14.99	14.23
ZNF343	156.34	158	116.68	150.64	113.05	150.43	116	104	94.12	128	105.33	84	9.45	8.32	4.23	5.98	3.56	8.97	4.65	4.59	3.26	6.47	6.97	6.47
EBF4	425	475	536	555	430	570	441	356	376	316	330	300	18.04	19.31	22.89	24.86	17.59	21.15	17.67	19.42	16.03	15.22	17.95	15.68
CPXM1	1769	2005	2342	1785	1467	2136	1803	1372	1659	1243	1111	1216	84.04	87.15	108.46	76.4	68.7	91.39	79.39	77.78	85.1	66.76	63.52	74.02
MAVS	728	760	644	759	695	812	909	743	828	738	839	721	6.42	6.15	5.54	6.03	6.05	6.46	7.44	7.82	7.89	7.33	8.89	8.14
LZTS3	108	120	111	101	86	106	100	78	66	71	79	77	2.71	2.79	2.66	2.31	2.06	2.42	2.33	2.31	1.78	2	2.38	2.47
F11	2	0	5	1	0	0	0	0	3	1	1	0	0.07	0	0.18	0.22	0	0	0	0	0.2	0.07	0.39	0
XRN2	1657	1712	1744	1796	1533	2002.84	2186	1708	1758	1724	1617	1558	53.03	50.19	54.43	51.78	48.39	57.79	64.91	65.24	60.78	62.31	62.25	63.87
KIZ	266	252	217	229	280	293	284	214	210	244	211	219	18.42	13.71	12.46	11.1	17.23	14.95	15.34	16.23	13.53	16.31	14.86	17.83
DYNLL1	1685	1738	2165	1994	1556	2424	2036	1486	1802	1415	1513	1201	399.83	370.32	495.36	421.35	360.15	507.36	441.01	419.05	459.19	386.12	434.39	368.14
TESC	1	2	0	0	0	0	1	1	2	0	3	0	0.14	0.27	0	0	0	0	0.14	0.17	0.29	0	0.53	0
SNX5	1477	1484	1433	1441	1298	1441	1653	1296	1390	1306	1139	1168	107.52	89.28	91.3	93.02	84.55	93.83	106.81	112.8	95.37	101.93	96.21	99.88
RPL6	20837.8	22547.5	18988.1	20312.8	20163.1	19506.9	19043.8	14001.8	15072.9	15136.7	12985	13016.6	3102.49	3294.6	2820.35	2883.87	3027.83	2652.09	2902.32	2705.6	2580.43	2757.57	2443.24	2535.55
SIRPG	0	0	0	0	0	0	0	0	0	0	0	0	0	0	0	0	0	0	0	0	0	0	0	0
MAPKAPK5	402	436.43	472.69	449.59	429.16	519.18	508.95	404.8	421.01	363.28	328.8	314.17	18.85	24.5	24.23	19.85	20.36	27.16	21.02	22.29	23.84	25.08	18.46	23.13
P2RX7	1	4	2	3	0	2	6	1	7	9	6	0	0.07	0.24	0.15	0.18	0	0.07	0.79	0.09	0.39	0.25	0.18	0
ESF1	458	398	383	472	360	402	521	413	417	379	342	306	15.85	13.86	12.8	15.3	12.46	14.12	16.47	18.03	17.23	14.59	18.51	14.48
RBBP9	299	304	273	307	245	314	306	234	229	232	170	215	12.46	12.27	10.82	11.42	9.78	12.98	13.46	10.95	11.06	13.03	7.79	13.48
ANAPC5	1915	1809	2168	2242	1793	2284	1997	1570	1636	1599	1490	1200	104.93	80.67	96.98	102.76	91.95	105.64	103.95	97.81	94.96	95.54	96.65	78.3
SLC23A2	838	773	858	832	657	1137	977	820	790	802	796	713	13.8	11.16	12.98	11.77	10.11	17.11	13.84	14.77	12.88	13.65	14.44	13.78
SLC8B1	325	330	306	362	332	329	280	205	298	303	290	262	12.87	11.65	14.16	14.6	12.62	13.6	11.56	12.51	12.88	13.56	17.52	15.4
TMEM230	1537	1702	1722	1594	1533	1822	1754	1275	1384	1467	1215	1368	126.39	127.01	136.95	117.21	123.8	133.36	132.46	124.1	121.69	137.53	119.25	142.68
DZANK1	21	11	18	23	10	24	25	26	11	10	19	22	0.73	0.45	0.81	0.7	0.61	0.73	1.6	1.36	0.47	0.5	1.28	1.19
KDM2B	486.9	508	525.62	583	479	618.88	554.96	482	546	476.68	410.26	430	12.77	12.9	12.78	12.86	10.84	13.16	10.99	14.73	20.63	13.44	22.37	17.44
CFAP61	0	0	0	0	0	0	0	0	0	0	0	0	0	0	0	0	0	0	0	0	0	0	0	0
LHX5	0	0	0	0	0	0	0	0	0	0	0	0	0	0	0	0	0	0	0	0	0	0	0	0
TASP1	292	334	274	308	231	340	381	261	328	282	244	231	16.73	16.04	14.01	13.79	12.06	15.41	17.84	19.4	19.13	16.31	17.82	14.79
OAS1	0	0	0	0	0	3	2	0	3	4	6	1	0	0	0	0	0	0.39	0.44	0	2.79	0.84	0.52	1.63
GCN1	2032	2152	2256	2204	1983	2601	2468	2061	2105	2053	2147	1776	30.21	29.44	39.62	28.72	28.54	34.1	34.47	33.81	41.89	29.65	32.73	28.03
RPLP0	25503.5	27205.6	23659	24085.3	24212	22810.3	19990	15055.1	18345.6	17120.8	16614.4	15471.8	3060.49	2972.86	2771.05	2615.45	2863.43	2461.96	2219.44	2159.38	2382.44	2333.91	2414.82	2384.3
PXN	1354.98	1480.41	1340.65	1554.85	1343.92	1439.91	1662.68	1476.94	1426.93	1560.98	1464.93	1209.23	40.67	42.37	37.93	41.62	40.2	38.87	44.19	54.02	46.15	57.18	52.28	51.02
SIRT4	9	8	11	16	8	28	17	10	16	11	16	7	1.01	0.76	2.04	1.5	0.82	2.62	2.16	1.65	1.98	1.3	3.34	1.46
RPH3A	0	0	0	2	0	1	0	0	0	0	0	0	0	0	0	0.04	0	0.04	0	0	0	0	0	0
KIF16B	386	419	263	457	396	319	299	210	254	235	192	186	9.51	7.96	8.61	8.85	8.36	6.06	7.06	5.3	5.71	5.66	4.8	5.37
TRMT6	153	200	149	172	207	157	163	83	109	151	101	106	6.65	7.9	6.56	6.91	9.21	5.87	6.33	4.2	5.29	7.66	5.49	5.82
CHGB	21	31	29	24	25	17	28	29	46	36	29	41	1.01	1.3	1.67	0.99	1.45	0.7	1.19	1.58	2.27	1.86	1.59	2.4
PEBP1	2183	2412	2374	2292	2000	2587	2394	1816	2190	1786	1798	1693	186.41	187.84	197.36	176.34	168.07	198.39	189.01	184.95	213.14	172.86	184.98	185.28
TBX5	1041.68	1361.86	1112.68	1093.47	1284.33	1388.46	1310.51	1170.2	1141.32	961	1002.54	885.72	32.38	36.1	31.42	32.34	39.01	36.27	35.16	41.39	41.59	41.57	37.12	34.65
BRAP	416	408	352	385	383	387	419	330	338	432	377	326	14.48	13.25	11.66	11.48	12.72	12.8	15.14	14.84	14.57	16.46	16.11	14.27
ERP29	1873	1841	1961	1840	1549	1897	1991.97	1494	1797	1549	1450.62	1499	144.89	131.17	147.7	127.76	117.02	130.07	140.58	134.74	150.24	133.64	133.33	145.32
NOS1	0	0	0	0	0	0	0	1	0	0	0	0	0	0	0	0	0	0	0	0.01	0	0	0	0
FUS	4609	4678	5669	6013	3936	4976.69	4772.56	3900	3825	3652	3916	2878	322.07	293.98	360.29	352.54	264.94	307.87	315.28	331.71	298.62	297.94	304.24	253.12
IGBP1	924	1019	834	903	946	976	948	680	874	775	712	701	64.97	65.19	57.18	56.72	65.5	61.4	61.69	57	66.3	61.36	60	63.21
FXYD5	150	249	113	181	231	182	140	95	119	134	124	114	23.5	35.6	17.47	25.34	34.05	24.84	20.45	17.34	19.53	24.16	23.13	23.03
ZNF302	637.25	554.32	657.85	735	448.8	698.78	628.37	469.82	559.64	464.97	438	417.9	28.18	21.83	29.16	29.41	19.39	27.9	27.08	25.19	29.01	27.45	21.92	24.32
GRAMD1A	1201	1458	1273	1270	1268	1485	1064	918	922	815	895	839	73.39	86.32	81.41	66.55	75.8	77.84	61.81	69.9	54.45	53.58	73.05	59.36
FXYD3	0	0	0	3	1	0	0	0	0	0	0	0	0	0	0	0.26	0.33	0	0	0	0	0	0	0
HEPH	1559	1572	1399	1732	1613	1952	1760	1388	1517	1410	1301	1305	53.71	49.05	49.67	58.97	59.85	65.05	58.84	67.82	59.42	61.32	63.36	66.08
CDIP1	424	446	439	520	475	530	528	426	473	487	493	453	17.82	18.65	20.24	24.07	21.96	20.79	22.89	24.74	22.02	24.72	26.46	27.66
CMTM1	25.86	33	23	22	17.89	18	16	8	25	22	18	13	4.44	5.32	3.29	2.92	2.58	2.37	2.4	1.4	4.52	4.3	3.57	2.86
KCNH4	0	0	0	0	0	0	0	0	0	0	0	0	0	0	0	0	0	0	0	0	0	0	0	0
GANAB	10586	11465	10222	11295	10685	11919	10482	8675	8817	8949	8728	8029	308.62	300.84	291.6	310.36	309.08	317.9	282.62	305.46	277.01	301.16	306.36	291.62
GMIP	221	273	281	369	234	291	272	188	212	156	213	147	13.16	15.35	14.81	18.36	15.9	18.67	12.35	13.97	15.7	10.38	15.76	9.5
RBM41	123	123	92	116	96	134	146	99	121	94	108	102	9.69	8.03	5	7.75	6.13	8.09	9.12	9.16	9.1	6.85	8.97	8.25
BIRC5	50	41	69	48	17	67	78	35	56	5	10	9	2.18	1.63	3.94	3.68	1.38	3.68	3.14	1.98	3.49	0.56	0.52	0.51
LAG3	6	5	11	11	5	23	18	17	13	11	16	9	0.46	0.42	0.71	1.08	0.26	1.05	0.72	1.05	0.86	0.67	0.97	0.78
MLF2	2278	2800	2532	2625	2687	2804	2304	1843	2036	2046	1990	1763	182.03	199.65	216.68	203	211.26	215.38	188.8	172.41	193.85	191.97	203.85	174.02
OTUB2	29	25	32	43.58	32.75	33.76	55.29	51.83	61	16.56	40.86	30.85	0.8	0.63	0.86	1.08	0.89	0.84	2.29	1.71	1.82	0.52	1.36	1.09
DDX24	2257	2287	2262	2399.42	2153.25	2601.24	2589.71	2198.17	2175	2075.44	2020.14	1861.15	131.81	116.73	123.41	112.36	116.15	129.76	141.93	124.9	129.65	113.31	120.65	114.33
ZBTB25	185.04	173.16	157.35	183.27	159.53	197.12	157.48	111.06	125.09	102.56	117.84	82	7.19	7.99	5.61	6.39	7.1	7.02	2.83	5.04	4.38	3.82	4.77	5.69
NECAP1	499.55	497.22	465.82	584.2	456.77	579.77	541.37	387.78	448	403	356.62	338	28.68	34.98	27.59	35.14	29.43	31.82	37.48	27.59	32.95	23.86	25.95	28
ARHGAP4	35	39	47	38	35	45	36.52	27	17	24	28	10.28	2.81	1.63	2.87	2.93	1.61	2.52	1.25	4.02	1.51	3.57	1.86	1.53
ANKRD24	28	21	41	39	23	32	38	30	32	38	28	19	0.77	0.57	1.73	0.97	0.69	1.15	0.98	1.45	1.32	1.19	1.37	0.84
DHX32	432.8	501.63	433.86	477.55	468.84	458	392.62	294.76	334.77	387.73	313	308	18.29	19.16	18.09	17.69	21.15	18.47	14.88	14.65	14.73	19.68	16	19.88
RCOR1	638	684	737	596	617	928	600	618	573	490	554	445	11.73	11.53	13.22	9.87	11.19	15.4	10.24	13.56	11.38	10.16	12.25	10.48
GPATCH2L	594	615	484	657	528	672	700	551	494	570	537	458	15.4	13.16	14.71	15.68	10.35	13.61	13.1	23.22	15.03	13.08	19.32	11.17
LTBP4	33667	37294	34125	36829	34664	37527	18269	15373	16025	14039	14061	12933	1337.58	1279.71	1275.52	1309.05	1354.6	1379.38	680.8	730	672.21	597.26	679.6	606.41
BLVRB	418	434	364	382	394	385	345	279	319	289	278	281	75.6	70.78	63.41	62.65	70.16	62.02	57.57	59.65	61.96	60.63	61.18	65.68
SLC9A1	742	877	657	874	865	871	816	679	679	691	631	685	19.4	24.72	17.68	19.71	22.31	22.74	23.97	21.47	18.66	18.33	21.6	20.1
SPTLC1	2040	2045	1949	2224	2143	2314	2138	1747	1746	1869	1669	1642	84.22	77.15	80.89	82.63	86.62	90.19	82.56	87.16	79.02	89.66	88.75	89.79
PAPOLA	2341	2506	2127	2614	2270	2667	2750	2028	2404	2278	1979	1963	84.63	83.79	78.75	99.78	79.24	86.88	86.8	91.84	94.15	87.7	87.15	75.09
CCNK	685.61	677.17	681.01	733.89	674.25	818.92	853.99	591.58	675.42	716.73	678.68	583.98	37.01	35.53	34.73	42.3	37.89	38.97	42.26	37.12	45.33	40.57	47.97	40.38
PCBP4	623	609	717	824	567	865	701	599	695	534	627	555	42.04	36.45	41.99	51.53	39.42	49.28	44.88	45.32	51.5	50.35	56.85	47.57
RGS1	0	0	0	0	2	0	0	0	0	0	0	0	0	0	0	0	0.25	0	0	0	0	0	0	0
YPEL3	271	264.41	331	353	238	352	668	453	424	428	386	403	41.14	36.21	48.04	45.57	39.79	41.91	93.01	86.09	71.57	71.53	76.27	83
MRPS33	287	292	303	332	266	298	304	201	228	279	223	179	50	51.72	50.55	58.31	48.27	48.73	50.21	41.98	49.61	50.56	47.85	43.49
NDUFB2	447.5	479.56	534.85	564.54	420.33	535.48	495.42	397.63	499.69	456.72	396.46	387.96	181.9	184.78	198.18	213.45	177.9	192.07	190.01	198.97	212.18	228.56	206.33	204.7
NUDC	1181	1197	1270	1321	1100	1285	1306	968	1132	1035	896	863	77.73	71.97	81.19	78.29	70.91	75.64	79.14	75.59	80.42	76.93	70.88	72.38
MAEA	901	804	906	950	702	1101	1011	827	890	896	880	748	49.3	43.75	48.65	49.06	40.09	57.29	52.94	55.75	51.6	59.52	61.11	52.48
ICAM1	454.65	835.61	492.75	471.73	713	452.69	909.58	572.27	657.9	1108	929	906.82	17.14	28.46	23.39	16.32	27.52	15.17	33.45	29.62	34.77	49.67	53.52	51.97
STRN4	1617	1594	1735	1774	1530	1845	1769	1464	1531	1611	1350	1368	64.88	58.83	64.65	68.04	64.5	64.87	72.82	72.97	67.99	71.09	65.31	69.83
IRAK3	231	260	149	190	234	212	214	133	144	175	134	140	3.29	3.39	2.13	3.02	3.71	3.51	3.19	3.2	2.99	3.49	3.47	2.97
LYZ	0	0	0	1	0	1	0	0	0	0	0	0	0	0	0	0.22	0	0.07	0	0	0	0	0	0
SI	0	0	0	0	0	0	0	0	0	0	1	0	0	0	0	0	0	0	0	0	0	0	0.02	0
MUL1	683	681	629	681	539	620	683	500	598	507	571	510	31.67	28.9	28.44	28.45	24.64	25.9	29.36	27.67	29.94	26.58	31.87	30.3
TFAP4	111	117	142	111	92	141	67	100	101	54	122	81	8.86	6.34	12.54	6.64	4.79	7.12	5.95	9.11	5.7	3.39	10.86	9.09
PDCD7	475	491	498	459	424	544	577	467	465	387	401	367	18.65	17.65	20.45	16.24	16.42	19.25	21.01	23.62	21.26	21.41	20.79	20.38
SPG21	1164	1142	1256	1121	1015	1364	1324	1055	1196	1071	988	963	81.42	71.79	85.42	71.94	73.11	86.03	84.97	90.42	90.1	84.74	83.56	87.28
FETUB	0	0	0	0	0	0	0	0	0	0	0	0	0	0	0	0	0	0	0	0	0	0	0	0
DNAJB11	1048.17	1065.3	1144.13	1341.58	946.1	1357.83	1104.56	812.78	925.17	974.02	881.6	781.54	73.05	67.33	77.52	84.52	65.03	83.95	69.89	67.14	69.63	76.98	72.91	69.95
P3H2	81	93	66	77	130	91	136	75	80	72	59	60	4.79	4.1	6.19	3.16	8.72	3.63	7.92	5.24	7.21	6.42	3.34	5.13
THPO	3	2	5	5	1	6	2	7	8	2	1	6	0.34	0.21	0.45	0.27	0.08	0.28	0.11	0.66	0.82	0.26	0.14	0.58
CHRD	69	90	81	51	74	62	69	57	34	44	50	32	2.95	2.99	2.44	2.66	2.69	1.71	3.76	2.23	1.85	2.06	2.74	1.58
FLT3LG	37.28	39	49.7	48	31	30.21	30	44	54.09	43	46	26	5.28	4.46	6.15	7.74	4.49	4.92	3.53	7.89	9.19	6.32	9.08	4.21
RAB11FIP3	969	971	969	1029	959	961	1021	825	1016	858	778	770	30.17	28.14	29.9	27.54	28.3	29.81	33.9	32.05	34.62	28.9	28.47	31.62
GNPTG	808.12	842.15	907.76	815.84	773.51	794.5	861.95	617.62	787.03	681.96	698.04	594.15	52.48	51.69	60.98	47.5	52.9	49.06	53.48	50.2	52.47	56.9	54.29	52.35
ZNF268	218	222	203	213	179	208	213.32	171	190.36	184	146	151.92	8.49	13.8	11.75	12.2	10.49	9.23	12.45	17.85	10.98	17.37	13.77	14.34
GOLGA3	2086	2248	1806	2299	2275	2555	2423	1817	1757	1913	1820	1709	28.82	24.74	22.04	25.37	36.8	29.94	30.57	37.97	26.13	37.43	31.66	36.6
PABPC4	2913	3146	2862	3268	2966	3426	3019	2259	2401	2335	2216	1992	144.8	129.16	134.53	144.76	177.98	144.34	136.59	124.99	121.35	135.99	123.05	112.72
CD209	0	0	0	0	0	0	0	0	0	0	0	0	0	0	0	0	0	0	0	0	0	0	0	0
CERS4	139	177	161	160	136	175	164	139	144	109	121	149	11.26	12.99	13.65	13.75	9.4	10.99	16.13	17.62	12.96	11.96	14.29	13.93
MCOLN1	226	250	290	296	215	287	252	259	280	228	223	252	16.45	13.03	18.43	16.24	15.09	19.5	15.79	19.89	20.63	16.32	17.68	22.13
USP48	1157	1145	1152	1381	1091	1409	1346	891	1134	1016	945	921	37.38	31.9	33.28	38.03	34.83	39.22	39.35	42.05	39.29	37.8	37.11	34.49
EFNB1	1415	1645	1434	1320	1257	1418	1575	1348	1345	1442	1417	1238	46.84	49.88	46.29	39.36	41.04	42.32	48.37	53.26	48.09	53.91	56.43	52.5
PDPR	1539.78	1688.51	1313.34	1496.39	1434.9	1572.05	1578.45	1203.01	1184.57	1092.92	1172.95	1065.62	20.22	21.57	16.15	17.93	19.43	18.33	19.39	19.79	17.74	16.28	19.17	18.09
AARS1	3802	3311	3263	3691	2610	3307	2978	2375	2545	2531	2474	2275	121.27	95.67	100.82	104.36	81.16	94.6	87.62	88.78	93.89	91.91	94.57	94.85
GLG1	7139	7088	6181	7681	6897	8363	7475	6109	6259	6160	6047	5590	144.03	138.69	120.1	152.75	133.35	148.61	166.85	152.62	157	142.69	165.85	162.31
KIF4A	38	23	66	23	19	34	37	41	29	17	8	10	1.19	0.52	1.57	0.51	0.46	1.05	0.84	1.2	0.99	1.36	0.24	0.31
TNRC6A	1512	1463	1494	1760	1426	1776	2001	1803	1631	1609	1637	1369	30.46	22.41	24.05	26.61	23.57	25.18	37.02	47.81	34.27	32.39	37.54	37.41
PLEKHG2	764	858	1044	1112	676	1121	1306	1042	1017	875	989	713	30.17	28.21	47.34	38.53	28.01	38.4	66.59	77.3	45.19	35.56	44.1	39.79
DLL3	6	14	9	7	10	1	4	2	3	4	5	3	0.35	0.8	0.61	0.36	0.57	0.08	0.21	0.14	0.19	0.24	0.35	0.22
NAT14	683	786	798	836	734	711	480	402	512	343	436	379	68.09	69.93	75.02	78.05	69.59	65.07	46.12	48.82	55.9	36.18	54.92	49.65
PITPNM2	225	279	243	286	283	283	246	274	271	214	221	216	3.95	5.45	3.72	5.57	5.53	4.3	5.66	6.29	5.22	3.88	4.66	4.3
EXOC1	584	685	586	720.99	605.89	721	843	678.97	607	690	608	592.99	22.67	20.22	19.61	22.35	27.89	27.33	29.96	33.09	24.26	29.51	30.06	28.35
RBM27	531.72	479.99	512.02	536.59	504.53	693.31	709.29	481.3	484	416.04	440.35	399.9	9.99	7.08	8.04	7.78	8.01	10.07	10.6	9.24	8.41	7.55	8.52	8.24
POU4F3	3	3	2	0	7	0	0	0	2	5	1	0	0.13	0.12	0.08	0	0.3	0	0	0	0.09	0.25	0.05	0
OSBPL8	1871	1863	1783	1922	1618	2485	3307	2354	2784	2836	2502	2538	35.54	32.32	32.07	35.89	32.57	42.86	66.26	67.49	61.77	71.54	66.91	72.21
DTX2	87.93	64.79	86.42	86.96	76.64	111.94	57.01	98.92	53.79	72.72	66.64	36.42	4.39	3.15	4.03	5.7	3.42	6.17	5.35	6.17	3.27	5.88	5.9	3.58
NLRC4	5	4	5	2	8	1	1	3	3	5	5	1	0.16	0.12	0.16	0.06	0.26	0.03	0.08	0.32	0.11	0.18	0.22	0.12
PUS7	207	235	209	222	207	245	182	151	156	143	110	112	6.45	10.77	6.76	6.83	6.36	6.99	5.33	5.6	5.2	4.98	4.08	4.73
LAMB4	2	2	2	1	1	0	1	0	7	7	1	0	0.09	0.08	0.08	0.14	0.03	0	0.14	0	0.66	0.2	0.05	0
NRCAM	457	449	369	446	360	392	646	478	498	498	464	437	10.17	8.67	8.56	9.78	6.06	7.2	14.36	9.65	15.18	12.29	11.13	10.15
LAMB1	28142	28508	26429	30598	25299	31418	46946	37376	36624	37435	36412	32760	568.52	537.09	526.21	562.47	497.66	568.73	907.41	942.58	795	881.66	891.78	858.34
SLC26A4	7	7	8	16	7	6	8	1	4	1	6	4	0.46	0.14	0.19	0.4	0.3	0.28	0.21	0.03	0.1	0.04	0.18	0.12
SLC26A3	0	0	0	0	0	0	0	0	0	0	0	0	0	0	0	0	0	0	0	0	0	0	0	0
DLD	916	864	938	954	787	1093	1189	812	913	915	793	844	66.28	58.85	62.62	60.7	56	71.9	79.21	76	93.59	63.39	91.2	94.35
WDR7	447	399	357	412	366	431	481	275	337	362.97	305	262.91	9.53	7.25	5.91	8.87	5.57	5.64	9.72	4.67	5.29	6.91	5.9	6.8
TXNL1	850	788	762	867	744	1050	1111	750	814	823.03	752	692.09	58.55	48.58	52.29	54.59	53.09	68.53	72.14	62.07	61.51	63.84	65.11	61.37
IL5RA	0	0	0	0	0	0	0	0	0	0	0	0	0	0	0	0	0	0	0	0	0	0	0	0
ABCC6	110.7	127.96	133.82	122.27	117.33	97.96	192.27	150.49	181.15	108.13	91.29	109.34	4.08	3.55	5.87	3.56	4.31	2.96	7.71	5.78	5.81	4.02	3.52	3.82
CMTM6	1797	1661	1871.59	1909	1646	2603.85	2178	1597	1857.95	1881	1670	1678	59.67	50.3	60.59	57.53	54.15	77.6	66.8	63.01	67.41	71.34	66.72	71.06
ITGA6	71	65	45	62	53	57	112	57	62	87	65	61	1.37	1.61	1.04	1.16	2.73	0.96	2.75	3	1.26	2.41	2.84	1.97
RAPGEF4	77	74	50	92	71	61	13	20	28	13	18	13	3.76	2.49	2.23	4.85	3.15	2.91	0.99	1.56	0.85	0.55	0.65	1.72
MAP3K20	2114	2428	1752	2364	2356	2454	2122	1695	1757	1962	1656	1801	36.92	37.46	26.32	37.05	42.84	36.99	38.36	36.78	36.78	40.17	38.11	43.8
SMPX	0	0	0	0	0	0	0	0	0	4	0	0	0	0	0	0	0	0	0	0	0	0.72	0	0
FH	378	360	423	440	351	558	539	445	415	396	411	348	25.83	21.54	26.99	28.48	23.16	32.87	32.68	37.96	36.19	30.54	32.41	34.89
SEL1L3	269	298	194	324	380	451	422	289	361	516	426	423	6.56	9.61	5.86	7.3	10.84	10.8	9.53	12.07	9.57	14.26	13	14.71
TF	55.88	61	55	40	55	55	21.75	24	21	36	24	25	8.24	6.5	6.2	3.58	5.24	7.65	1.83	3.27	2.98	5.34	1.78	6.17
CDV3	2644	2605	2335	2796	2669	3140	3480	2604	2497	2992	2489	2458	116.3	101.18	93.09	105.34	107.75	117.52	140.8	134.9	118.05	142.39	126.4	131.41
MYO15A	23	17	23	23	15	26	15	23	19	26	5	13	0.56	0.67	2.88	1.53	1.4	2.51	0.39	2.21	0.87	1.96	0.2	0.67
ALKBH5	1687	1899	1692	1921	1944	1987	1258	1227	1298	1209	1271	1094	61.55	61.01	58.55	60.12	66.6	63.82	40.54	50.87	48.7	47.84	53.12	48.75
APOH	0	0	0	0	0	0	0	0	0	0	0	0	0	0	0	0	0	0	0	0	0	0	0	0
NLRP1	218.85	227.38	196.22	289.26	281.74	250.64	217	215.74	162.9	199	215	150.27	6.16	4.14	4.63	5.34	5.64	6.24	4.2	5.26	7.13	4.5	7.78	3.87
PITPNM3	79	135	85	100	88	98	172	182	155	120	123	135	1.16	1.82	1.26	1.52	1.31	1.3	2.35	3.19	2.48	2.06	2.17	2.53
SPAG7	692	708	775	815	598	694	660	458	547	482	440	390	91.47	85.05	99.38	98.82	76.61	82.37	81.28	72.16	76.55	73.98	69.23	67.64
ORC6	26	18	30	35	21	35	51	30	22	12	27	13	2.36	1.84	2.76	3.71	4.48	3.65	4.5	8.42	4.86	1.14	4.26	2.31
ZFHX4	1230	1208	872	945	968	1338	1627	1096	1076	1147	937	950	10.04	8.67	6.44	8.48	7.33	9.97	11.59	10.01	9.42	11.8	9.33	10.94
SLC17A6	0	0	0	0	0	0	0	0	0	0	0	0	0	0	0	0	0	0	0	0	0	0	0	0
CPA1	0	4	2	4	2	2	3	0	0	2	3	0	0	0.35	0.59	0.35	0.19	0.53	0.83	0	0	0.69	0.35	0
ZC3HC1	176	159	189	155	144	162	258	145	206	184	159	163	12.19	9.06	11.34	9.05	10.51	10.48	15.89	11.16	15.54	12.82	11.79	12.92
ESR1	10	14	9	7	11	16	8	8	5	2	6	6	0.17	0.58	0.15	0.33	0.18	0.35	0.14	0.18	0.27	0.04	0.14	0.69
RGS17	65	55	41	63	64	87	66	53	53	48	49	34	0.86	0.66	0.53	0.75	0.84	1.03	0.81	0.83	0.76	0.73	0.78	0.57
ANGPT2	1	0	0	0	0	0	1	1	0	2	1	0	0.02	0	0	0	0	0	0.02	0.02	0	0.09	0.02	0
TMEM101	463	528	494	483	478	488	513	373	453	421	361	360	36.8	38.47	37.92	34.93	37.36	34.86	38.02	34.68	38.31	37.93	33.64	36.67
CD200	90	79	67	79	92	87	159	65	90	123	59	63	5.02	4.14	3.84	4.91	4.95	5.8	8.29	5.03	5.39	9.13	4	5.12
CCDC80	13501	14602	10722	16746	16718	14912	28330	22617	23816	25435	20553	23813	448.35	454.48	357.6	520.73	595.41	413.86	910.91	952.77	885.53	937.66	822.74	1057.85
CMA1	0	1	0	0	0	0	0	0	0	0	0	0	0	0.23	0	0	0	0	0	0	0	0	0	0
PSME1	891	949	914	883	789	828	1152	867	873	796	765	777	126.03	121.69	127.16	112.49	110.08	104.75	149.6	145.67	133.57	127.9	131.04	141.55
PPP2R3C	292	326	308	396	345	421	356	242	340	264	271	262	21.76	24.82	23.31	28.72	25.78	34.02	25.63	25.98	28.52	23.09	27.05	32.86
HAUS4	366.31	481	272.88	332.47	350.48	363	305	224	329	151.49	187.28	199.45	33.95	37.69	20.62	28.22	27.33	30.11	22.44	19.96	28.83	15.35	23.64	20.73
JPH4	1	1	3	4	0	5	4	3	3	4	4	1	0.03	0.02	0.27	0.31	0	0.14	0.1	0.25	0.1	0.13	0.15	0.15
MYH7	0	0	0	0	0	0	0	1	0	1	0	0	0	0	0	0	0	0	0	0.02	0	0.02	0	0
CEBPE	0	4	0	0	0	0	0	0	0	1	0	0	0	0.28	0	0	0	0	0	0	0	0.09	0	0
SLC7A8	160	181	163	111	110	144	194	150	153	136	135	138	5.07	4.44	5.19	3.06	3.12	5.17	5.88	5.47	4.98	5.05	4.89	5.74
OSGEP	248	245	372	343	202	310	394	255	245	267	274	184	25.98	27.21	37	28.85	22.27	30.41	34.09	27.77	24.17	31.43	29.05	21.1
SLC22A17	1473	1795	1438	1798	1892	1750	1268	1114	1067	926	1023	898	79.47	82.99	70.98	82.69	95.58	86.95	68.41	67.69	56.26	53.03	70.88	56.79
RNF31	533.35	495.26	632.19	600.14	427.45	625.5	484.4	473.13	520.84	445.04	474.35	354.13	24.75	21.64	35.05	37.55	20.63	24	39.42	26.62	24.02	25.07	31.43	26.49
SCFD1	915	930	976	981	798	1134	1196	881	972	888	804	740	55.13	48.41	54.71	50.38	44.57	57.37	61.16	58.18	57.85	56.37	57.7	55.27
G2E3	349	371	367	368	292	351	357	295	289	290	320	222	10.34	10.17	11.57	8.99	8.73	8.14	9.76	11.48	9.21	8.64	11.6	9.18
HECTD1	2922.8	2608	2276	2611	2216.82	3206.93	3866	2817.43	3000	3031	2511	2653	49.04	53.43	40.17	45.57	43.5	61.95	64.46	58.34	60.63	61.95	53.21	70.98
HNRNPC	5753	6056	5496	6205	5682	6128	5905	4198	4747	4802	4036	3951	462.1	441.22	426.63	452.08	459.92	449.87	465.99	424.21	411.51	438.25	401.33	418.62
RPGRIP1	0	2	0	0	0	2	0	0	0	0	0	0	0	0.11	0	0	0	1.12	0	0	0	0	0	0
SUPT16H	2092.98	2054	1945	2164	1891	2432	2651	1879	2032	2095	1850	1841	52.85	46.8	50.32	47.52	46.16	56	63.02	56.62	53.73	60.22	54.9	59.82
TOX4	1105.42	1210.4	1103.32	1182.87	1065.16	1315.18	1441.58	1032.91	1231.07	1055.81	980.84	948	52.03	62.24	52.22	58.63	46.17	58.7	76.86	57.41	74.9	63.02	67.31	48.78
GEMIN2	93	69	75	59	65	85	76	53	84	56	67	76	12.59	9.19	10.48	7.3	10.97	10.53	12.63	9.9	13.56	9.44	12.26	18.42
TGM1	11	13	13	24	14	16	11	15	1	15	23	8	0.45	0.48	1.1	1.25	1.7	0.84	2.63	2.08	0.08	1.58	5.01	0.49
TINF2	605	703	617	617	562	652	538	394	426	419	440	404	35.54	37.25	33.28	33.66	30.57	34.44	29.84	28.88	27.12	25.74	29.3	28.33
DAZL	0	6	5	2	1	1	0	0	0	1	0	0	0	0.36	0.18	0.07	0.04	0.19	0	0	0	0.04	0	0
TBL1Y	0	0	0	0	0	0	0	0	0	0	0	0	0	0	0	0	0	0	0	0	0	0	0	0
SEMA6A	396	328	327	357	195	330	651	439	426	464	288	323	8.81	7.21	5.64	8.12	3.48	8.46	13.45	10.35	11.01	11.33	7.48	8.43
TRPM7	1421	1296	1328.9	1323.56	1252	1716	1520	1142	1200.04	1172	1007	1077.09	22.58	18.52	23.97	18.03	17.44	24.81	22.73	21.28	21.32	18.98	19.81	22.96
TYRO3	506	559	574	486	428	589	1198	966	1052	856	819	813	19.97	19.57	22.76	21.4	19.53	24.96	44.47	49.93	48.69	36.49	33.97	45.49
WDR76	68	47	77	47	34	62	76	38	49	28	19	29	2.29	2.27	2.5	2.37	2.79	2.41	3.15	2.06	2.31	1.61	0.84	1.4
CAPN3	56.16	61.69	81.62	76.22	37.01	80.65	85.71	30.01	49.3	56.95	61.55	20.26	2.71	3.66	3.52	3.49	1.88	2.93	4.89	3.67	4.97	3.43	4.32	1.59
SNAP23	708	704.37	698	797	695	826	918	663	745	687	538.72	649.69	38.43	37.02	39.33	40.63	36.19	42.6	43.92	43.37	47.79	43.36	37.06	42.12
TBX15	0	1	0	0	0	0	0	0	1	1	0	1	0	0.04	0	0	0	0	0	0	0.04	0.04	0	0.04
PHGDH	2560	2128	2373	2305	1665	2143	1802	1417	1508	1467	1365	1214	211.93	159.93	179.22	174.56	119.86	151.97	129.56	141.89	152.83	126.52	124.17	115.54
COL9A3	666	988	768	799	930	740	862	616	590	532	560	382	35.69	51.91	42.46	42.32	53.14	38.67	55.09	37.95	34.3	37.34	46.82	27.21
EZR	709	755	669	799	702	820	1393	1218	1128	1035	1005	897	25.52	24.87	23.46	25.89	25.1	26.58	46.46	52.26	43.84	42.05	43.49	41.37
MYL6	8703.69	8840.28	10075.3	10805.9	9178.99	10177.7	10030.1	7248.47	8387.93	7841.74	7252.21	6487.39	1878.58	1706.01	2048.35	2025.77	1942.83	1935.23	1983.91	1865.31	1946.62	1976.66	1894.86	1843
AGO1	739	724	773	922	664	961	940	736	750	752	659	669	9.33	8.51	9.66	10.4	8.43	10.99	11.42	11.56	11.36	11.12	10.38	11.6
TEKT2	1	6	5	1	2	6	1	1	0	0	0	4	0.08	0.45	0.4	0.07	0.16	0.44	0.08	0.1	0	0	0	0.42
CLSPN	14	12	25	17	13	21	27	31	25	16	16	9	0.37	0.25	0.97	0.39	0.35	0.96	0.68	2.08	0.56	0.49	0.45	0.28
RFFL	266.82	331	245.06	340.85	241.93	359.38	253.31	247.55	259	221.74	237.59	182.89	13.18	14.46	9.4	12.37	12.66	15.33	12.42	13.34	19.96	10.1	16.05	10.68
UNC13D	44	65	82	68	32	59	80	60	32	30	45	21	1.93	1.95	3.26	1.92	1.88	1.98	2.61	4.26	1.76	2.57	2.64	0.74
MFSD11	395.55	414.77	494.35	431.52	393.82	524.28	525.46	371.07	408.77	368.3	328.59	321.95	21.07	18.5	23.52	21.34	20.32	25.64	30.91	24.58	22.41	22.73	19.08	20.99
DPYSL2	3512	3716	3463	3560	3088	3956	5765	4588	5054	5258	4839	4664	81.83	79.71	78.43	74.46	70.77	83.46	125.63	127.14	127.09	139.2	135.07	140.1
TGFB2	1526.17	1500.94	1312.57	1408.76	1210.62	1533.58	1205.56	972.38	988.88	783.03	754.49	696.13	42.51	37.62	37.23	37.46	32.69	42.69	32.1	33.93	29.35	27.13	25.92	27.21
GPATCH2	326	298	300	427	276	401	378	267	287	289	243	238	10.28	7.72	7.72	11.07	7.56	9.33	10.12	8.91	8.27	8.9	7.81	8.3
NUP50	991	958	909	1017	783	1054	1090.98	947	754	805	909	768	23.17	24.39	22.2	22.55	20.51	24.08	25.77	30.73	25.69	22.7	27.99	31.42
CDC45	31	13	32	20	9	31	8	14	16	1	6	3	3.22	0.92	2.62	1.61	0.57	3.38	0.6	1.5	1.07	0.07	1.92	1.37
COMT	994	980	915	862	953	900	1099	763	947	894	868	864	128.98	116.12	120	98.5	117.36	101.04	128.92	118.01	128.88	139.74	120.92	135.8
ADA2	60	63	41	68	65	38	38	40	28	19	27	22	3.85	2.47	2.05	3.62	3.31	1.68	1.72	2.51	1.43	1.04	1.62	1.54
AC016026.1	114.14	123.34	81.12	131.39	97.34	84.91	87.64	56.65	31.07	108.45	60.21	25.09	2.83	2.8	1.96	2.93	2.38	1.9	2.02	1.68	0.83	3.03	1.8	0.8
VNN3	0	0	0	2	0	1	0	0	0	4	0	0	0	0	0	0.11	0	0.12	0	0	0	0.59	0	0
ECHDC1	840	823	895	777	654	819	1055	706	817	814	631	709	51.5	46.79	56.47	45.14	39.66	47.56	61.67	53.48	55.47	59.95	49.33	54.61
LRRFIP2	627	652	689	694	595	830	907	623	664	717	568	601	32.84	29.9	34.67	29.08	29.61	40.3	41.86	40.99	32.98	39.5	34.26	44.01
[truncated: 58,613 more rows]

## Sheet: degs_F_DvsB
Gene_symbol	F_DM1_count	F_DM2_count	F_DM3_count	F_BL1_count	F_BL2_count	F_BL3_count	baseMean_deseq2pair	log2FoldChange_deseq2pair	lfcSE_deseq2pair	stat_deseq2pair	pvalue_deseq2pair	padj_deseq2pair	DEGs
A1BG	62.65	73	66.83	60.11	90.23	63	69.7739	-0.0120742	0.342959	-0.0352059	0.971916
A1BG-AS1	28.16	42.83	28.94	33.39	38.64	29.42	33.5964	-0.0321119	0.470211	-0.0682925	0.945553
A2M	160452	195017	147461	156983	165915	172240	166138	-0.0787301	0.0788162	-0.998907	0.31784	0.999918
A2M-AS1	31.05	56.22	27.19	50.35	27.52	41.35	38.4131	0.0337583	0.473462	0.071301	0.943158
A4GALT	406	462	318	409	393	367	392.388	-0.071172	0.155934	-0.456424	0.648085	0.999918
AAAS	525	660	743	732	506	708	641.778	-0.057546	0.155565	-0.369917	0.711444	0.999918
AACS	348	372	348	393	394	389	373.61	0.0747493	0.161445	0.463003	0.643362	0.999918
AADAT	97	81	120	88	99	97	97.2671	-0.122569	0.303606	-0.403711	0.686425	0.999918
AAGAB	591	594	684	627	518	819	634.102	-0.0152338	0.131528	-0.115822	0.907794	0.999918
AAK1	687	587	583	558	567	862	636.386	0.00754998	0.159416	0.0473602	0.962226	0.999918
AAMDC	150	177	159	203	161	202	174.207	0.15003	0.220422	0.68065	0.496093	0.999918
AAMP	1001	1159	1201	1194	1026	1190	1125.17	-0.0439251	0.118828	-0.369652	0.711642	0.999918
AAR2	703	698	688	715	653	653	685.001	-0.114108	0.133459	-0.855006	0.392548	0.999918
AARS1	3802	3311	3263	3691	2610	3307	3320.07	-0.187293	0.0887004	-2.11152	0.0347276	0.767204
AARS2	398	458	485	513	431	490	460.971	0.0318255	0.155639	0.204482	0.837977	0.999918
AARSD1	386	366	420	413	355.89	385	387.287	-0.0886492	0.164824	-0.537841	0.590687	0.999918
AASDH	182	219	185	205	155	236	195.465	-0.0552777	0.21587	-0.256069	0.797897	0.999918
AASDHPPT	521	471	458	553	431	485	485.255	-0.0516626	0.144407	-0.357756	0.720526	0.999918
AASS	219	238	249	281	210	321	250.778	0.117783	0.189056	0.623005	0.533281	0.999918
AATF	561	551	573	658	539	615	580.93	0.0347816	0.138042	0.251964	0.801069	0.999918
ABALON	8.18	12.64	6.85	18.13	21.5	9.21	12.9333	0.71944	0.761782	0.944418	0.344956
ABAT	91	87	80	86	93	80	86.3714	-0.0592634	0.304165	-0.19484	0.845519
ABCA1	3874	4802	2697	3738	4301	3998	3898.87	0.053073	0.109534	0.484532	0.628008	0.999918
ABCA10	34	49	36	37	18	24	32.9103	-0.690799	0.498732	-1.38511	0.166019
ABCA11P	61.52	73.76	63.79	70.96	51.85	69.47	64.9947	-0.132315	0.345166	-0.383337	0.70147
ABCA2	628	668	538	830	758	788	698.665	0.313116	0.126861	2.46817	0.0135804	0.46351
ABCA5	143	204	138	181	202	193	176.444	0.20361	0.217051	0.938075	0.348206	0.999918
ABCA6	348	394	272	233	238	275	293.384	-0.495992	0.185216	-2.67792	0.00740816	0.323457
ABCA7	176	256	224	194	210	305	225.824	0.0360553	0.199833	0.180427	0.856817	0.999918
ABCA8	2201	2299	1840	1932	1788	2353	2060.01	-0.1306	0.112862	-1.15717	0.247204	0.999918
ABCA9	66	79	68	65	41	63	63.3577	-0.420095	0.354948	-1.18354	0.236596
ABCB1	198	167	142	147	149	145	158.308	-0.25456	0.235055	-1.08298	0.278818	0.999918
ABCB10	284	247	273	290	251	291	272.006	-0.017901	0.183047	-0.0977942	0.922096	0.999918
ABCB6	567.16	749.82	530.41	735.79	790.59	574.08	659.464	0.12619	0.137237	0.919504	0.357832	0.999918
ABCB7	248	303	276	308	255	323	283.948	0.0315588	0.180248	0.175085	0.861013	0.999918
ABCB8	357	367	480	377	276	417	377.363	-0.244901	0.164302	-1.49056	0.136077	0.999918
ABCB9	100.68	131.56	118.28	126.01	109.43	99	114.198	-0.134633	0.273357	-0.492518	0.622353	0.999918
ABCC1	3051	3120	3111	3217	3033	4366	3292.35	0.110014	0.097875	1.12402	0.261004	0.999918
ABCC10	315	335	475	381	269	390	359.303	-0.176685	0.178467	-0.990016	0.322166	0.999918
ABCC3	69	93	37	58	118	30	68.7727	-0.104146	0.36048	-0.288909	0.772651
ABCC4	327	343	375	327	336	541	371.534	0.10405	0.167029	0.622947	0.533319	0.999918
ABCC5	744	631	1264	1059	528	1189	892.437	-0.011619	0.145471	-0.0798711	0.93634	0.999918
ABCC6	110.7	127.96	133.82	122.27	117.33	97.96	118.691	-0.211777	0.272943	-0.775902	0.437807	0.999918
ABCC6P1	43.01	24.73	25.89	38.93	31.19	15.04	30.0958	-0.254904	0.521194	-0.489078	0.624787
ABCC6P2	7.29	1.32	5.29	5.8	5.48	0	4.09571	-0.560205	1.49036	-0.375887	0.707001
ABCC9	647	709	439	750	712	747	664.445	0.260864	0.142336	1.83273	0.0668421	0.999918
ABCD1	216	249	240	262	232	308	249.562	0.113793	0.186888	0.608887	0.5426	0.999918
ABCD3	2146	1799	2123	2267	1677	2403	2057.22	-0.0132884	0.0962989	-0.137991	0.890247	0.999918
ABCD4	529	563	560	584	446	531	533.99	-0.154937	0.144119	-1.07506	0.282346	0.999918
ABCE1	1193	1223	1246	1277	1112	1475	1247.93	0.00300935	0.107201	0.028072	0.977605	0.999918
ABCF1	1198	1155	1088	1291	1077	1434	1200	0.0700329	0.111277	0.629354	0.529117	0.999918
ABCF2	497.37	442.01	477.46	443.82	393.08	560.93	466.739	-0.0977429	0.150608	-0.648991	0.516344	0.999918
ABCF2-H2BE1	247.63	318.99	312.54	373.18	288.92	265.07	300.826	0.00414134	0.202367	0.0204646	0.983673	0.999918
ABCF3	815	836	909	1042	755	980	884.56	0.0402133	0.125514	0.32039	0.748673	0.999918
ABCG2	95	78	104	66	55	92	81.4363	-0.467482	0.310043	-1.5078	0.131607
ABHD10	212	231	305	291	207	291	254.656	0.00945174	0.198697	0.0475685	0.96206	0.999918
ABHD11	46	46	60	61	48	44	50.8689	-0.0575554	0.401408	-0.143384	0.885987
ABHD12	451	476	468	520	475	568	490.881	0.0952868	0.143014	0.666275	0.505235	0.999918
ABHD13	545	565	462	556	458	467	508.325	-0.150961	0.141746	-1.06501	0.286871	0.999918
ABHD14A	144.45	172.21	152.98	120.46	123.55	175	147.384	-0.243408	0.238646	-1.01995	0.307751	0.999918
ABHD14A-ACY1	15.56	14.99	29.41	31.19	6.15	20.99	19.3954	-0.300975	0.660363	-0.455772	0.648554
ABHD14B	609	794	656	650	611	622	656.59	-0.185747	0.133771	-1.38855	0.16497	0.999918
ABHD15	205	215	240	244	231	288	236.016	0.140005	0.191833	0.729828	0.465495	0.999918
ABHD16A	484	479	539	424	401	503	470.954	-0.248171	0.147393	-1.68374	0.0922324	0.999918
ABHD17A	719.36	734	978.99	978.29	741.97	837.52	829.522	0.0124992	0.152005	0.0822285	0.934465	0.999918
ABHD17AP1	151.59	187	172.94	202.58	175.21	179.43	177.734	0.0582642	0.221919	0.262547	0.7929	0.999918
ABHD17B	231	238	223	270	227	244	238.2	0.0306295	0.191181	0.160212	0.872714	0.999918
ABHD17C	84	109	120	106	76	130	103.27	-0.0875869	0.283543	-0.308902	0.757396	0.999918
ABHD18	82	89	61	90	87	93	83.3553	0.169257	0.307218	0.550934	0.581679
ABHD2	1649.51	1773.51	1381.18	1826.3	1753.97	2035.45	1728.44	0.164259	0.107677	1.52548	0.127138	0.999918
ABHD3	69	65	58	57	40	67	58.9753	-0.317919	0.363873	-0.873708	0.382277
ABHD4	1072	1213	1167	1274	1150	1396	1206.41	0.0782474	0.108578	0.720653	0.471123	0.999918
ABHD5	351	307	371	296	311	352	331.356	-0.167578	0.178238	-0.940194	0.347118	0.999918
ABHD6	59	72	79	80	73	99	76.4562	0.194953	0.317397	0.614225	0.539067
ABHD8	296.91	348	382.37	419.13	378.34	365.51	364.519	0.118971	0.179163	0.664036	0.506667	0.999918
ABI1	624	607	642	678	529	870	652.389	0.0562155	0.134864	0.416831	0.676802	0.999918
ABI2	1737.21	1773.94	1609.93	1946.53	1561.94	2144.46	1783.63	0.0665213	0.103815	0.640765	0.521675	0.999918
ABI3BP	772	588	545	607	468	566	590.271	-0.274086	0.140188	-1.95513	0.0505673	0.906013
ABITRAM	158	190	162	180	143	185	168.798	-0.0748713	0.224099	-0.3341	0.738304	0.999918
ABL1	3478	4101	3257	3823	3774	3869	3710.01	0.0231193	0.0871691	0.265223	0.790838	0.999918
ABL2	468	539	328	446	574	518	478.798	0.160841	0.162882	0.987467	0.323414	0.999918
ABLIM1	147	129	116	135	98	212	137.578	0.0557061	0.269972	0.20634	0.836525	0.999918
ABLIM3	2257	2450	2727	2193	1978	2814	2392.63	-0.166826	0.0931412	-1.79111	0.0732753	0.999918
ABR	1253	1208	1184	1398	1260	1413	1281.9	0.0925843	0.108627	0.852314	0.39404	0.999918
ABRACL	79	76	91	92	108	90	89.5518	0.171439	0.310436	0.552254	0.580775	0.999918
ABRAXAS1	186.39	149.2	172.17	210.92	170.55	191.69	179.616	0.112758	0.21914	0.514548	0.606869	0.999918
ABRAXAS2	326	321	338	350	322	371	337.071	0.0147503	0.16675	0.0884576	0.929513	0.999918
ABT1	337	355	311	295	344	333	329.514	-0.110502	0.172788	-0.639524	0.522482	0.999918
ABTB1	197	223	232	245	189	270	224.429	0.0333747	0.197908	0.168638	0.866081	0.999918
ABTB2	715	814	743	839	620	874	762.451	-0.0402473	0.131909	-0.305114	0.760279	0.999918
AC000041.1	0	0	0.27	0	0	0	0
AC000093.1	197.54	164.6	308.56	237.29	262.32	251.48	237.451	0.136946	0.240415	0.569625	0.568932	0.999918
AC000120.4	82.93	74	47.98	107.17	130.7	133.83	95.6033	0.819626	0.310614	2.63873	0.00832183	0.344447
AC002094.1	7.98	26.2	6.63	34.17	5.8	31.48	18.0048	0.768188	0.788997	0.973627	0.330242
AC002310.2	5.35	12.5	14.49	14.38	19.86	38.2	16.9555	1.10368	0.676321	1.63189	0.102704
AC002310.4	0	30.15	0	14.27	47.94	68.64	26.1959	5.41125	2.28389	2.36931	0.0178212
AC002310.5	17	29	27	31	16	13	22.1595	-0.408697	0.618757	-0.660514	0.508924
AC002398.2	13.96	0	1.69	13.02	1.59	9.4	6.52834	1.30767	1.23735	1.05683	0.290587
AC002456.1	2	9	5	8	5	6	5.77101	0.335609	1.13404	0.295942	0.767275
AC002467.1	6	8	7	7	8	15	8.36906	0.385123	0.924091	0.416759	0.676855
AC002996.1	12.67	25.77	19.27	0	43.01	32.45	22.4041	-0.701309	1.59219	-0.440469	0.659598
AC003002.3	49.32	40.85	32.4	23.82	40.8	37.98	37.6788	-0.315703	0.471226	-0.669962	0.502882
AC003006.1	0	23.04	11.83	15.47	1.97	0.77	8.77344	-1.85695	2.1937	-0.846489	0.39728
AC003072.1	4	6	11	3	11	4	6.65225	-0.376253	1.08114	-0.348016	0.727828
AC004057.1	6.81	2.21	22.92	3.54	0	5.13	6.89235	-1.99764	1.19227	-1.67549	0.0938387
AC004080.5	21.26	52.6	32.93	17.26	12.35	38.52	28.7874	-0.77043	0.562253	-1.37026	0.170607
AC004130.2	8	2	5	2	4	9	4.95988	-0.0749374	1.24115	-0.0603772	0.951855
AC004148.1	30.62	9.06	39.85	46.8	16.89	24.54	28.0218	0.16891	0.56311	0.29996	0.764208
AC004386.6	0	0	0	0	0	0	0
AC004453.1	2	5	6	0	3	0	2.75304	-2.97967	1.90741	-1.56215	0.118252
AC004492.1	7	4	10	7	6	12	7.58715	0.198261	0.970327	0.204324	0.8381
AC004528.2	5.18	4.99	0	3.76	7.8	1.96	4.07439	0.867949	1.44139	0.602162	0.547066
AC004542.1	2.42	1.33	9.35	4.14	4.18	3.35	3.87396	0.310544	1.41077	0.220125	0.825774
AC004706.3	79.41	100.61	63.22	107.05	72.29	64.3	80.8193	-0.0711691	0.319401	-0.222821	0.823675
AC004707.1	6.47	10.23	9.71	15.36	6.91	6.27	8.9642	-0.0398831	0.92	-0.0433512	0.965422
AC004771.2	5	8	4	17	11	15	9.811	1.29972	0.880241	1.47656	0.139795
AC004803.1	7	16	18.58	3	8.3	10	10.557	-1.09707	0.848429	-1.29306	0.195991
AC004854.2	10.71	29.5	11.01	15.02	7.68	14.9	14.8324	-0.391576	0.745465	-0.525278	0.59939
AC004877.2	10	6	10	6	8	15	9.08683	0.0318461	0.898277	0.0354524	0.971719
AC004890.2	116.47	87.54	204.63	196.31	60.53	137.65	132.759	-0.177508	0.298769	-0.594131	0.552425	0.999918
AC004908.1	1	0	3	3	2	4	2.12698	1.60413	1.92553	0.833087	0.404796
AC004908.2	2	5	9	17	3	15.78	8.35898	0.959613	1.00986	0.950244	0.341988
AC004922.1	23.68	26.92	24.04	41.78	24.61	18.96	26.792	0.0680485	0.54153	0.12566	0.900001
AC004943.2	51.14	47.86	60.27	44.46	37.27	49.7	48.2606	-0.350975	0.394613	-0.889415	0.37378
AC004980.1	83.64	120.84	62.62	94.92	78.4	58.38	83.2778	-0.256093	0.312396	-0.81977	0.412347
AC004987.1	1	6	4	3	4	9	4.40171	0.587531	1.29489	0.453729	0.650024
AC005034.5	8	5	6	9	2	6	5.93006	-0.3951	1.10125	-0.358774	0.719764
AC005041.5	17	18.75	16	13.82	20	23	18.1228	0.0472527	0.636245	0.0742681	0.940797
AC005045.2	0	0	1.51	0.86	0	0	0.504371	-0.137249	4.01792	-0.0341591	0.97275
AC005046.1	12	2	4	7	5	3	5.5564	-0.104508	1.1679	-0.0894833	0.928698
AC005224.3	23	16	55	37	13	43	30.7656	-0.0637355	0.516259	-0.123457	0.901746
AC005229.4	40	24	24	25.4	24	46	30.2005	0.0224178	0.523462	0.0428259	0.96584
AC005253.1	12.7	28.15	45.07	24.13	26.36	24.28	26.7597	-0.138043	0.565816	-0.243971	0.807253
AC005253.2	8.06	3.48	3.61	4.4	2.57	7.57	4.93947	-0.0704621	1.2041	-0.0585184	0.953336
AC005255.1	0.99	0	0	0	0	0	0.172294	-0.954291	4.0694	-0.234504	0.814594
AC005261.1	73	80	85	57	40	76	68.1546	-0.565253	0.340485	-1.66014	0.0968869
AC005329.1	34.79	33.71	24.83	49.34	28.91	40.81	35.1392	0.259895	0.464183	0.559897	0.57555
AC005332.4	17	29	22	27	35	35	27.3918	0.46894	0.519294	0.903034	0.366508
AC005332.5	24.86	24.61	55.31	53	19.25	69	40.1095	0.285217	0.456917	0.624222	0.532482
AC005332.6	641.24	500.6	595.5	688.26	546.95	738.57	615.136	0.113051	0.136331	0.829234	0.406972	0.999918
AC005363.1	0.95	2.4	5.55	3.2	4.02	7.56	3.93617	0.8613	1.36848	0.629384	0.529098
AC005523.2	357.77	358.83	336.84	344.17	397.04	353.83	358.82	-0.0114749	0.171567	-0.0668831	0.946675	0.999918
AC005562.1	105.69	95.66	94.72	116.31	102.86	124.12	106.182	0.139474	0.272626	0.511594	0.608935	0.999918
AC005618.1	15	13	18	20	10	25	16.5675	0.117338	0.664517	0.176577	0.859841
AC005618.3	10.96	8.29	1.29	13.39	4	9.33	7.52537	0.516759	1.05229	0.491082	0.623369
AC005670.2	32.01	49.88	30.86	45.45	44.52	18.52	37.2917	-0.162306	0.470375	-0.345058	0.730051
AC005670.3	788.25	840.09	655.51	842.31	799.02	851.96	793.977	0.0679858	0.123794	0.549184	0.582879	0.999918
AC005833.1	92.93	109.37	62.45	111.64	60	79.19	85.2371	-0.143123	0.322077	-0.444376	0.656771
AC005901.1	3	7	8	3	3	6	4.97369	-0.625826	1.19205	-0.525002	0.599582
AC005912.1	0	0	0	0	0	3.74	0.596948	1.50474	4.02137	0.374186	0.708266
AC005943.1	131.86	217.35	194.35	145.49	166.84	253.48	183.261	-0.0174773	0.218796	-0.0798795	0.936333	0.999918
AC006001.3	194.8	174	266.62	209.95	196	213.51	209.379	-0.0831877	0.223117	-0.372843	0.709265	0.999918
AC006001.4	7.2	0	15.38	0	0	0.49	3.79775	-4.60399	3.93377	-1.17037	0.241851
AC006027.1	34.85	25.52	41.84	32.75	8.33	22.28	27.565	-0.930167	0.548351	-1.6963	0.0898295
AC006059.1	36	21	21	28	14	36	25.6658	-0.116615	0.552513	-0.211063	0.832838
AC006059.2	63.99	81.92	60.31	65.81	81.49	87.11	73.1272	0.123446	0.326229	0.378402	0.705132
AC006064.4	11.32	12.32	8.09	13.37	11.14	13.71	11.4133	0.23926	0.791051	0.302459	0.762302
AC006064.6	50.86	0	27.52	80.97	64.86	73.03	49.1794	2.35838	1.75516	1.34368	0.179051
AC006128.1	59.9	39.29	146.71	169.01	46.11	81.22	89.4651	0.22927	0.662336	0.346153	0.729227	0.999918
AC006146.1	7.3	13.54	9.24	5.15	17.32	6.73	10.0015	-0.220321	0.864065	-0.254982	0.798737
AC006213.2	29.25	42	27	34.38	29	27.89	31.4524	-0.150663	0.486971	-0.309388	0.757026
AC006213.4	6	10	6	3	3	22	8.0292	-0.297751	1.02972	-0.289158	0.77246
AC006213.5	1	0	0	3	3	0	1.19318	1.95927	2.78599	0.703258	0.481895
AC006435.1	19.22	0	0	0	10.71	15.8	7.65771	4.6781	3.85344	1.21401	0.224745
AC006449.7	49.33	63.33	54.66	55.45	49.02	64.87	55.6974	-0.0501513	0.368807	-0.135982	0.891835
AC006486.1	0	0	0	24.14	0	0	3.81149	1.64519	3.96416	0.415016	0.67813
AC006504.5	34	23	29.14	29.5	20.46	22.48	26.3516	-0.327811	0.530819	-0.617557	0.536867
AC006504.7	6	5	12	3	9	4	6.64118	-0.642587	1.08208	-0.593845	0.552616
AC006538.2	21.56	23.41	17.47	18.03	15.72	13.85	18.3851	-0.428651	0.627553	-0.683051	0.494574
AC006978.1	27	12	34	19	23	27	23.733	-0.0699751	0.592651	-0.118071	0.906011
AC007032.1	0	16	11.37	8.67	10	0	7.79216	-0.513565	2.76652	-0.185636	0.852731
AC007068.1	124.01	164.71	115.08	157.9	145.3	111.76	136.658	-0.0210317	0.24858	-0.0846076	0.932573	0.999918
AC007114.1	3	3	1	5	3	3	2.97228	0.670385	1.51816	0.441578	0.658794
AC007192.2	0	0.21	0	0	7.88	7.44	2.49653	3.96948	3.94593	1.00597	0.31443
AC007283.1	1.9	4.81	11.8	7.29	6.87	15.68	8.01513	0.757863	0.977844	0.775034	0.43832
AC007383.1	38.46	41.25	31.76	38.36	46	40.17	39.2128	0.0990284	0.437141	0.226537	0.820784
AC007383.2	25.81	26.12	27.47	19.7	12.97	32.74	23.9072	-0.412773	0.564304	-0.731474	0.46449
AC007485.2	18	8	9	19	10	23	14.2448	0.509566	0.728977	0.699015	0.484543
AC007566.1	43.24	19.86	26.41	33.99	17.2	38.84	29.5153	-0.0641777	0.511051	-0.12558	0.900064
AC007620.2	164.41	101.39	129.44	59.96	104.93	113.07	112.705	-0.583098	0.328817	-1.77332	0.0761752	0.999918
AC007731.1	13	8	19	21	8	11	13.2749	-0.0984758	0.761856	-0.129258	0.897154
AC007906.2	5	6	10	19	17	22	12.9679	1.43819	0.772329	1.86215	0.0625821
AC008012.1	180.45	146.49	141.49	193.94	167.49	231.41	175.124	0.271717	0.225319	1.20592	0.227849	0.999918
AC008014.1	13	18	3	10	10	7	10.1842	-0.155466	0.869046	-0.178893	0.858022
AC008038.1	61.83	76.75	63.02	87.77	78.18	68.85	72.7367	0.154631	0.328201	0.471146	0.637536
AC008105.3	16	41	31	24	16	24	25.1939	-0.45967	0.571541	-0.804264	0.421244
AC008124.1	278	348	276	313	283	340	304.976	-0.00757634	0.174526	-0.043411	0.965374	0.999918
AC008522.1	210.5	133.17	74.69	139.2	213.59	141	153.274	0.263777	0.298805	0.882772	0.377359	0.999918
AC008581.1	19.36	21.43	5.98	3.13	16.27	7.54	12.3591	-0.856949	0.842234	-1.01747	0.308929
AC008608.2	4	6	8	6	1	8	5.39246	-0.573741	1.18613	-0.483708	0.628593
AC008622.2	24.11	31.35	51.81	23.36	0	20.04	24.8864	-2.25823	1.50342	-1.50206	0.133082
AC008735.2	7	10	14	15	5	20	11.554	0.173372	0.815198	0.212675	0.83158
AC008738.7	13.11	30	33.88	6.84	24.85	44.29	25.2935	-0.257588	0.565747	-0.455306	0.648889
AC008752.4	3	7	5	3	4	10	5.23378	0.0159533	1.16852	0.0136525	0.989107
AC008764.4	0	34.21	56.4	19.01	27.99	61.42	32.5039	1.23181	1.52598	0.807228	0.419535
AC008870.1	17.17	41.87	11.73	31.63	12.97	33.88	24.4672	0.199647	0.637812	0.313019	0.754266
AC008875.3	193	182	164	197	137	200	177.7	-0.0950042	0.219154	-0.433503	0.664649	0.999918
AC008878.1	8.85	14.78	19.5	15.72	29.48	11.57	17.0831	0.296255	0.696584	0.425296	0.670621
AC008894.2	110.2	111.14	182.1	82.67	89.81	131.56	117.979	-0.461028	0.266865	-1.72757	0.0840647	0.999918
AC008915.3	5.74	9.82	9.13	11.79	11.41	7.1	9.19016	0.196573	0.890211	0.220817	0.825235
AC008972.2	0	4	1	2	0	0	1.15227	-1.88351	2.88239	-0.653454	0.513464
AC008993.2	7.82	10	10.53	20.87	1	13.38	10.3902	-0.291204	0.939309	-0.310019	0.756546
AC009041.3	1	3	10	1	1	2	3.03525	-1.51426	1.62685	-0.930796	0.351959
AC009053.1	48.52	56.49	63.66	54.61	34.1	87.95	56.8043	-0.0830687	0.378107	-0.219697	0.826107
AC009084.3	11.27	3.42	19.1	8.12	14.87	23.44	13.0996	0.531153	0.815382	0.651416	0.514778
AC009093.1	47	61	66	39	42	53	51.3202	-0.44131	0.383308	-1.15132	0.249601
AC009093.8	0.5	0	4.86	0	1.89	0	1.39916	-1.92849	2.68294	-0.718796	0.472266
AC009119.1	20.41	36.02	23.63	25	33.4	21.98	26.7918	-0.0408123	0.527151	-0.0774203	0.938289
AC009120.1	6	2	1	5	2	7	3.73916	0.680997	1.41333	0.48184	0.62992
AC009120.2	40.5	27.09	44.59	38.35	14.97	68.81	38.3612	-0.142683	0.462664	-0.308395	0.757782
AC009133.1	29.52	32.31	57.96	49.04	32.59	41.19	40.3744	0.00913389	0.455513	0.0200519	0.984002
AC009133.2	5.68	63.27	7.56	87.63	22.66	68.43	41.138	1.97008	1.22784	1.6045	0.108604
AC009133.6	157.96	164.28	160.61	269	100.23	224.4	176.474	0.126563	0.257592	0.491331	0.623193	0.999918
AC009139.2	9.22	9.02	5.07	29.81	0	6.86	9.71276	-0.294348	1.05885	-0.277989	0.781021
AC009237.14	32	35.79	43.94	32.6	32.04	48.91	37.4334	-0.0552373	0.444632	-0.124232	0.901132
AC009237.3	31	31.21	33.06	31.4	25.96	11.09	27.4556	-0.633854	0.55915	-1.1336	0.256961
AC009237.8	0	0	2	0	0	0	0.345559	-1.37114	4.04927	-0.338613	0.734901
AC009283.1	12	13	17	9	7	5	10.6017	-1.07437	0.845558	-1.2706	0.203871
AC009318.3	7	5	6	6	1	12	5.99527	-0.396771	1.13802	-0.34865	0.727352
AC009412.1	474	425.11	383	423	382	463	423.766	-0.0806378	0.156872	-0.514036	0.607227	0.999918
AC009506.1	36.2	48.39	53.07	37.78	26.84	47.61	41.4005	-0.36199	0.430606	-0.840653	0.400542
AC009533.1	57.76	58.38	97.61	76.54	48.23	95.42	71.6397	-0.0379443	0.33409	-0.113575	0.909575
AC009630.3	16.3	0	1.7	0	0	0	3.10227	-3.61497	3.93845	-0.917865	0.358689
AC009779.2	57	59	72	45	61	68	60.3885	-0.188533	0.361744	-0.521177	0.602244
AC009779.3	30.02	55.6	50.67	39.68	34.79	20.88	39.085	-0.571991	0.47902	-1.19408	0.232445
AC009812.1	20.43	18.64	16.19	24.32	7.96	27.05	18.647	-0.101378	0.651918	-0.155508	0.876421
AC009831.1	11.45	23.97	17.93	8.59	8.92	10.46	13.5315	-0.927084	0.742396	-1.24877	0.211748
AC009948.2	4.96	3.97	5	15.94	9.96	14.92	8.98162	1.46347	0.91345	1.60214	0.109125
AC009951.6	6	3	3	0	1	5	2.97617	-1.69337	1.70134	-0.995317	0.319582
AC009955.4	0	2.34	17.6	15.69	12.11	18.73	10.9953	2.22924	1.02816	2.16817	0.0301457
AC009961.1	2	3	2	2	2	2	2.16561	-0.262701	1.72117	-0.152629	0.878691
AC009961.3	24	36	28	24	30	36	29.5582	-0.0307219	0.49957	-0.0614966	0.950964
AC010132.3	271.55	202.13	169.28	175.41	210.79	245.9	212.285	-0.0750356	0.240068	-0.31256	0.754615	0.999918
AC010186.2	74.13	44.21	73.15	80.28	58.88	74.87	67.2484	0.115811	0.34717	0.333584	0.738693
AC010186.4	2.84	12.17	7.86	9.98	16.43	5.21	9.12275	0.412069	0.930272	0.442956	0.657798
AC010226.1	27.73	23.68	12.49	22.56	14.89	19.26	20.0792	-0.179694	0.613743	-0.292785	0.769687
AC010323.1	0	0	0	29.6	28.75	29.4	14.3553	7.25189	1.3841	5.23943	1.61076e-07		1
AC010326.4	9	27.26	12.57	14.47	10.95	32.47	17.2596	0.157441	0.701197	0.224532	0.822343
AC010327.6	28.24	68.22	54.54	40.26	34.87	37.3	43.8049	-0.421319	0.441018	-0.955333	0.33941
AC010342.1	51.96	55.61	53.69	67.29	54.07	87.45	60.9796	0.270919	0.355123	0.76289	0.445529
AC010343.1	1295.17	1539.33	1174.18	1232.68	1280.29	1573.88	1343.63	-0.0363564	0.118034	-0.308017	0.75807	0.999918
AC010422.3	12.79	20.22	10.48	3.35	3.41	20.63	11.4318	-1.25794	0.909942	-1.38244	0.166838
AC010422.8	139.38	128.71	184.46	203.96	124.05	187.57	160.044	0.109472	0.237269	0.461384	0.644523	0.999918
AC010522.1	18.54	25.24	20.18	26.32	23.97	47.2	26.3647	0.482182	0.540255	0.89251	0.37212
AC010533.1	26.49	20.42	33.67	49.89	17.35	31.65	29.4649	0.151424	0.521091	0.29059	0.771365
AC010618.3	8.81	9.94	11.47	14.52	9.25	19.84	12.1062	0.426526	0.773659	0.551311	0.581421
AC010636.2	25.88	24.34	19.55	18.93	16.65	12.03	19.7999	-0.62099	0.610951	-1.01643	0.309424
AC010642.2	19	33	16	29	28	22	24.4687	0.206635	0.551989	0.374346	0.708147
AC010653.2	0	2.92	11.54	0	31.95	33.99	13.4513	2.06037	0.95852	2.14953	0.0315924
AC010655.2	18.41	16.94	14.57	14.2	21.78	41.18	20.8406	0.441006	0.622822	0.708076	0.478898
AC010655.3	12.59	32.28	10.48	14.8	12.3	13.82	15.9118	-0.32258	0.702872	-0.458946	0.646273
AC010655.4	0	16.63	5.36	0	36.37	12.4	12.0011	1.0267	0.954235	1.07594	0.281956
AC010761.4	13	10.98	12.01	21.87	5.87	15.36	12.9546	0.0400305	0.761971	0.0525355	0.958102
AC010776.2	12.1	10.07	9.1	7	9.32	14.13	10.1116	-0.153023	0.848515	-0.180342	0.856884
AC010834.1	6.61	11.24	1.97	24.07	7.35	14.38	10.5429	1.18631	0.905912	1.30952	0.190357
AC010913.1	7	2	1	3	0	4	2.78316	-0.888771	1.73323	-0.512783	0.608103
AC010969.2	29	30	42	48	39	36	37.2906	0.227102	0.464196	0.489236	0.624674
AC010976.1	6	1	13	9	8	10	7.81891	0.741203	1.03583	0.715563	0.474261
AC011330.2	8	10	4	4	4	4	5.68226	-0.856152	1.11993	-0.76447	0.444587
AC011446.2	8.17	14.77	20.93	16.4	19.59	16.05	16.0472	0.257409	0.694172	0.370814	0.710776
AC011448.1	13.03	9.88	11.12	6.92	6.13	8.52	9.33877	-0.705345	0.874616	-0.806462	0.419976
AC011462.4	1	3	6	7	1	0	2.99854	-1.19078	1.74851	-0.681022	0.495857
AC011468.1	10	4	11	3	4	10	6.98012	-0.680808	1.03946	-0.65496	0.512493
AC011477.1	29	14	16	18	22	20	19.9135	0.0187757	0.629463	0.0298281	0.976204
AC011497.2	36	35	11	34	22	19	26.1222	-0.0857102	0.548283	-0.156325	0.875777
AC011500.3	0	4.93	6.05	0	6.22	0	2.9529	-1.39626	1.93444	-0.721787	0.470425
AC011603.3	63.57	91.02	114.53	91.86	77.29	88.62	87.8209	-0.101576	0.317246	-0.320182	0.748831	0.999918
AC011611.3	7.67	68.68	0	0	0	16.19	15.1833	-5.24107	3.82728	-1.3694	0.170875
AC012063.1	36	33	30	39	31	48	35.8294	0.17021	0.457591	0.37197	0.709915
AC012181.2	1.25	9.44	5.73	17.91	4.63	14.87	8.70275	1.26237	1.02672	1.22953	0.218874
AC012254.2	25.89	48.39	51.14	9.86	35.61	56.84	37.8618	-0.534684	0.479181	-1.11583	0.264495
AC012306.2	12	13	7	3	13	9	9.60689	-0.527666	0.907455	-0.581479	0.560918
AC012306.3	20	12	12	8	15	14	13.5869	-0.310173	0.757816	-0.409299	0.68232
AC012313.1	70	69	57	83	61	69	67.8754	0.050062	0.334999	0.149439	0.881207
AC012313.2	6	18	15	14.5	19	11	14.0758	0.226375	0.744483	0.304069	0.761075
AC012313.5	22	31	33	18	18	32	25.5225	-0.434305	0.538816	-0.806035	0.420223
AC012313.7	2.2	8.1	9.94	0	0.73	0.32	3.57759	-4.09816	1.81641	-2.25618	0.0240591
AC012321.1	266.75	242.73	257.13	213.91	252.6	325.79	259.167	-0.0355915	0.200067	-0.177897	0.858804	0.999918
AC012467.2	40	32	55	44	31	45	41.0189	-0.138474	0.432452	-0.320206	0.748812
AC012510.1	18.86	9.13	10.02	10.81	11	12.11	12.0247	-0.157456	0.785593	-0.20043	0.841145
AC012615.1	22.31	24.11	23	17	16	21	20.4731	-0.427182	0.595345	-0.717538	0.473042
AC012615.3	27.35	36.46	35.29	16.81	11.71	15.91	23.9214	-1.19091	0.566818	-2.10104	0.0356373
AC012651.1	35.3	23.66	23.79	41.91	20.1	45.2	31.1636	0.244917	0.496425	0.493362	0.621757
AC013403.2	1	2	2	2	0	2	1.46488	-0.807787	2.21133	-0.365294	0.714892
AC013489.1	6.41	38.51	46.99	34.67	29.5	26.99	30.6399	0.235281	0.60913	0.386257	0.699306
AC013489.3	8.83	18.96	25.36	20.01	1.63	27.75	16.7318	-0.465916	0.777233	-0.599454	0.54887
AC013553.3	12	6	7	5	1	12	7.03617	-0.933113	1.07717	-0.86626	0.386348
AC015674.1	2.69	32.87	16.15	10.62	11.67	39.15	18.4867	0.418725	0.729428	0.574045	0.565937
AC015688.4	0	0	4.2	10.47	9.52	0	4.09408	4.31824	3.86968	1.11592	0.264458
AC015688.6	14.43	37.14	12.9	22.98	25	21.66	22.2535	0.216748	0.591369	0.366519	0.713978
AC015712.2	109.4	108.72	125.06	147.76	94.09	151.99	121.661	0.106966	0.259513	0.412179	0.680208	0.999918
AC015813.1	94.57	86	125	162	36.11	105	100.126	-0.281838	0.342379	-0.823177	0.410408	0.999918
AC015813.2	118.6	196.92	226.79	314.11	161.95	239.46	207.256	0.322809	0.455387	0.708868	0.478406	0.999918
AC015813.5	37.83	33.43	44.77	55.16	29.81	48.48	41.1252	0.0996911	0.430349	0.231652	0.816809
AC015871.8	5.39	3.7	10.72	8.39	1.87	13.48	6.99745	-0.0308556	1.03393	-0.0298432	0.976192
AC015912.3	2	0	0	1	1	1	0.834122	1.28481	2.98307	0.430702	0.666685
AC015922.2	3	4	0	0	2	4	2.13866	-0.500619	2.0468	-0.244587	0.806777
AC015922.3	55	66	31	67	38	56	51.6471	0.0445011	0.408831	0.10885	0.913322
AC016026.1	114.14	123.34	81.12	131.39	97.34	84.91	105.082	-0.087407	0.275618	-0.317131	0.751144	0.999918
AC016027.1	3.01	12.76	19.15	17.36	28.31	24.29	17.3138	1.1377	0.706646	1.61	0.107398
AC016065.1	12	20	22	22	24	22	20.3107	0.304578	0.608103	0.500865	0.616466
AC016394.2	15	8	25	19	10	8	14.2538	-0.385543	0.766276	-0.503139	0.614867
AC016582.2	4	8	13	16	5	22	10.9907	0.629528	0.855329	0.736007	0.461726
AC016629.1	0	0	0	0	0	0	0
AC016629.3	46.01	47.91	66.72	60.42	39.61	34.28	49.3062	-0.344985	0.42505	-0.811634	0.417002
AC016727.1	10	15	20	13	7	21	14.1294	-0.268232	0.728731	-0.36808	0.712813
AC016739.1	6	0	1	2	1	0	1.70565	-0.836102	2.29815	-0.363816	0.715996
AC016747.1	87	56	50	48	39	62	56.8482	-0.425352	0.385243	-1.10411	0.269544
AC016876.2	50	53.72	62	59	46	53	53.8899	-0.139219	0.37854	-0.367779	0.713038
AC016876.3	211.87	261.53	395.5	434.55	230.27	320.79	307.029	0.112772	0.409496	0.275393	0.783014	0.999918
AC017083.2	2.63	0	25.99	41.09	50.19	57.74	29.2504	3.77216	1.57133	2.40062	0.0163673
AC017083.3	64.31	74	42.43	82.83	19.72	4.65	48.0853	-1.53714	0.887375	-1.73224	0.0832313
AC017116.1	9.56	6.28	3.62	8.27	12.6	0	7.03664	-0.584559	1.15397	-0.506563	0.612461
AC018362.2	14.8	9.02	10.08	10.13	45.14	2.03	15.8548	-0.130897	0.858114	-0.15254	0.878761
AC018521.5	9	10	13	17	10	14	12.0554	0.274482	0.775731	0.353837	0.723461
AC018630.2	27.89	49.49	49.17	37.04	27.43	27.23	36.2037	-0.510712	0.479411	-1.06529	0.286744
AC018635.1	26.03	28.98	7.48	20.02	22.23	20.35	20.6412	0.116406	0.63135	0.184376	0.853718
AC018638.1	3	9	0	3	6	3	4.01912	0.620805	1.44956	0.428273	0.668453
AC018638.2	16.91	22	7	12	20	14	15.4034	0.0317953	0.704142	0.0451547	0.963984
AC018638.4	46.75	36.02	45.22	49	39.56	36	42.2433	-0.102516	0.429192	-0.238858	0.811216
AC018638.5	10	13	2	0	6	9	6.65159	-1.07523	1.24281	-0.865166	0.386948
AC018645.3	6	9	3	10	4	12	7.14619	0.455391	1.03665	0.439292	0.66045
AC018647.2	51	51	61	46	43	62	52.1271	-0.18921	0.379583	-0.498469	0.618154
AC018653.3	16	20	30	38	15	31	24.6329	0.227902	0.573447	0.397425	0.691054
AC018665.1	26	20	34	37	14	42	28.3482	0.0536258	0.519123	0.103301	0.917724
AC018755.3	9	16	13	5	7	15	10.7472	-0.654521	0.83252	-0.786193	0.431754
AC018804.1	11.84	5.8	15.47	12.39	6.36	19.59	11.6314	0.0726016	0.793367	0.0915107	0.927087
AC018926.2	1	6	1	2	12	6	4.72872	1.44573	1.3304	1.08669	0.277173
AC019205.1	38.26	60.29	28.6	41.35	44.5	37.08	41.6855	-0.0559075	0.426084	-0.131212	0.895607
AC020688.1	7.77	19.76	7.02	11.11	15.03	7.85	11.5602	0.00300395	0.796166	0.00377303	0.99699
AC020910.5	0	9	3	4	8	6	4.99007	1.19188	1.32139	0.901994	0.36706
AC020916.1	788.57	1041.93	1168.42	1575.89	816.16	835.49	1033.15	-0.0162297	0.448152	-0.0362148	0.971111	0.999918
AC020923.1	15	6	8	12	18	5	10.8781	0.12818	0.868619	0.147568	0.882684
AC021016.2	17.39	19	24.83	26.61	15.61	35	22.8073	0.241851	0.570908	0.423624	0.67184
AC021078.1	247.97	192.05	245.36	257.96	175.77	287.81	232.724	-0.010514	0.192183	-0.0547081	0.956371	0.999918
AC021127.1	11.15	8.17	9.33	15.11	15.11	13	11.8185	0.559673	0.783355	0.714456	0.474945
AC021424.3	0	0	0	0	0	0	0
AC022007.1	18.8	25.14	28.59	17.65	31.13	11.64	22.6963	-0.385113	0.608663	-0.63272	0.526917
AC022098.1	43	36.57	50	59	39.26	55.9	46.9749	0.165326	0.401421	0.411851	0.680448
AC022149.1	33.44	11.46	18.68	44.92	22.91	23.36	25.5418	0.50672	0.556262	0.910938	0.362328
AC022167.2	25.32	16.71	12.35	22.26	13.59	18.64	18.0638	-0.00842656	0.639517	-0.0131764	0.989487
AC022211.2	33.6	41.89	24.85	31.89	28.77	19.48	30.3076	-0.398612	0.496348	-0.80309	0.421923
AC022382.1	1	0	0	1	0	2	0.629581	1.19428	3.6	0.331743	0.740083
AC022384.1	145.13	12.31	55.61	162.08	84.05	187.82	105.673	1.46933	0.747918	1.96457	0.0494646	0.894781
AC022400.4	4	9.87	5.54	10	3.56	11.76	7.48541	0.291342	1.00651	0.289458	0.772231
AC022400.6	7	19	20	15	20	12	15.6082	0.0580296	0.71358	0.0813218	0.935186
AC022400.7	44.96	33.6	116.75	105.33	31.88	85.44	68.7622	0.147559	0.39474	0.373812	0.708544
AC022413.1	8	19	10.8	13	7	7	10.8024	-0.533701	0.843098	-0.633023	0.526719
AC022415.1	17	9.27	16	19	10	33	16.9398	0.396634	0.666779	0.594851	0.551943
AC022467.1	3	9	3	7	12	3	6.26161	0.507746	1.09173	0.465083	0.641872
AC022506.2	55	31	55	73	43	70	53.9522	0.334987	0.378712	0.884542	0.376404
AC022826.2	38.71	56.54	30.07	26.39	41.56	32.38	37.8614	-0.37428	0.44905	-0.833494	0.404566
AC022966.1	149.54	262.5	171	174.32	245.29	248.63	208.164	0.152182	0.205081	0.742061	0.458051	0.999918
AC023509.1	17.95	10.97	17.81	0	22.8	38.59	18.0258	-0.458107	1.76647	-0.259334	0.795377
AC023509.3	4	5	16	19	6	21	11.5213	0.864314	0.841472	1.02715	0.304352
AC024060.2	14	9	12	9	15	14	12.2155	0.0429326	0.783359	0.0548058	0.956293
AC024075.1	8	14	9	11	7	15	10.5058	0.00874671	0.837497	0.0104439	0.991667
AC024075.2	38	44	18	26	24	44	31.9888	-0.129928	0.530288	-0.245015	0.806445
AC024075.3	11.9	7	8	15.42	16.89	15	12.314	0.76028	0.778085	0.977117	0.328511
AC024293.1	10.01	20	21.02	12	11.01	13.01	14.5028	-0.51159	0.716369	-0.714144	0.475138
AC025048.2	14	14	12	9	4	8	10.1511	-1.05316	0.853904	-1.23335	0.217445
AC025165.1	27.05	18.01	43	60	27.14	56.15	37.8459	0.631403	0.459971	1.3727	0.169845
AC025165.3	25.77	39.67	27.91	9.47	25.86	6.5	23.1286	-1.39258	0.615403	-2.26287	0.0236434
AC025165.6	24.76	25	43.46	36.98	9.74	26.47	27.4446	-0.536338	0.557548	-0.961959	0.33607
AC025171.1	71	79	58	66	49	69	64.9975	-0.245616	0.34814	-0.705509	0.480494
AC025171.2	37	35	58	48	43	74	48.6577	0.271721	0.394853	0.688158	0.491353
AC025171.5	25	34	32	21	23	26	26.8515	-0.437893	0.522702	-0.837748	0.402172
AC025181.2	34	25	30	29	31	38	31.0806	0.0730106	0.493823	0.147848	0.882463
AC025257.1	17.17	6.12	13.45	45.43	11.22	26.55	19.3402	1.05406	0.637328	1.65387	0.0981545
AC025259.1	58.71	38.16	23.48	50.73	46.94	64.29	46.6073	0.439399	0.439096	1.00069	0.316977
AC025262.2	9.11	4.17	8.39	3.88	10.29	2.94	6.49254	-0.500197	1.10117	-0.454241	0.649655
AC025423.2	86.75	67	87.13	141.33	100.62	149.53	104.216	0.624452	0.276073	2.26191	0.023703	0.62371
AC025423.4	35.36	37.33	25.62	61.27	32.07	95.98	46.4666	0.768373	0.448168	1.71447	0.0864416
AC025449.1	0	2	6	5	3	3	3.15383	0.992115	1.62685	0.609836	0.54197
AC025857.2	0	0	0	0	0	0	0
AC026150.2	9.51	14	8	8.61	14	10	10.8841	-0.0055091	0.81011	-0.00680044	0.994574
AC026185.1	0	0	0	0	1	0	0.181484	0.834327	4.07113	0.204938	0.837621
AC026273.1	46	28	46	54	38	51.72	43.739	0.208039	0.419271	0.496193	0.619758
AC026362.1	18.35	55.51	72.71	106.91	37.11	127.96	67.7904	0.831635	0.757513	1.09785	0.27227
AC026401.3	25	11	15	33	24	29	22.6435	0.740858	0.582972	1.27083	0.203789
AC026403.1	836.52	950.43	837.03	767.71	821.95	920.69	854.613	-0.129772	0.121269	-1.07012	0.284566	0.999918
AC026412.1	28	36	37	43	37.17	24	34.2993	-0.0440032	0.488835	-0.0900165	0.928274
AC026436.1	1	0	0	1	0	2	0.629581	1.19428	3.6	0.331743	0.740083
AC026464.4	219.62	270.45	147.91	407.16	242.48	351.43	269.09	0.59185	0.219656	2.69444	0.00705065	0.3211
AC026471.1	69.33	48.53	38.11	65.91	43.46	50.3	52.309	-0.0219562	0.381836	-0.0575018	0.954146
AC026748.3	97	120	106	127	73	115	105.463	-0.130706	0.289287	-0.451821	0.651398	0.999918
AC027031.2	51	55	48	100	71	103	70.319	0.749827	0.334927	2.23878	0.0251703
AC027237.3	24.39	24.76	16.43	12.87	16	4.25	16.6014	-1.164	0.700097	-1.66262	0.096388
AC027307.2	100	141	76.68	109	98.8	88.79	102.424	-0.12735	0.281229	-0.452833	0.650669	0.999918
AC027309.2	10.64	4.51	10.3	8.6	6.8	12.35	8.9409	0.0675637	0.896718	0.0753455	0.93994
AC027559.1	33.83	39	18	21.74	26.96	37.71	29.4861	-0.103526	0.532988	-0.194237	0.84599
AC027575.2	7	11	3	3	4	2	5.04536	-1.17708	1.20769	-0.974656	0.329731
AC027601.3	5.04	8.05	4.7	11.74	10.23	5.97	7.6651	0.559275	0.969423	0.576915	0.563997
AC027796.3	48.46	56.46	21.34	109.16	72.33	23.96	55.1236	0.556557	0.397526	1.40005	0.161497
AC027796.4	17	7	5	13	5	15	10.1617	0.15047	0.875041	0.171957	0.863471
AC034102.2	32.23	42.27	35.61	7.69	15.62	46.7	29.8714	-1.00004	0.564493	-1.77157	0.0764656
AC034193.1	123.03	116.54	89.68	125.9	134.18	182.68	127.741	0.352291	0.270003	1.30477	0.191972	0.999918
AC034231.1	11	6	6	21	9	6	9.78854	0.468781	0.872508	0.53728	0.591074
AC034236.1	4	5	5	4.78	3	2	4.01739	-0.618104	1.31454	-0.470205	0.638209
AC036176.1	5	13	11	13	8	7	9.47418	-0.0839861	0.898319	-0.0934925	0.925512
AC037198.1	25	27	13	37	26	24	25.1974	0.391955	0.545308	0.718776	0.472279
AC037198.2	33.12	43.25	38.46	42.51	23.75	55.93	38.9081	-0.0185415	0.455761	-0.0406825	0.967549
AC037459.2	54.84	56.38	31.23	69.3	32.96	54.16	49.1042	0.0590234	0.414734	0.142316	0.88683
AC040169.1	6	1	3	8	1	8	4.36345	0.598954	1.33363	0.449117	0.653347
AC040970.1	11	4	3	4	6	7	5.84425	0.0413513	1.13462	0.0364452	0.970927
AC040977.1	2	0	6	5	0	1	2.32456	-0.478731	1.97506	-0.242388	0.808479
AC046134.2	32	30.77	19	29.58	19.5	31.76	27.0953	-0.0599054	0.532957	-0.112402	0.910505
AC046143.1	11	9	10	14	9	10	10.4613	0.0526381	0.823298	0.0639356	0.949022
AC046185.3	36	32	43	26	36	27	33.6189	-0.388504	0.48896	-0.79455	0.426875
AC048341.2	10	1	9	8	5	5	6.36752	0.0728507	1.12038	0.065023	0.948156
AC048382.2	12.05	23.36	20.45	11.35	20.76	27.62	19.0656	0.0237747	0.622876	0.0381691	0.969553
AC048382.6	34.91	31.94	29.35	43.55	21.32	40.98	33.2534	0.0200425	0.480136	0.0417434	0.966703
AC055811.4	33	14	16	21	16	38	22.6765	0.190317	0.606122	0.313992	0.753527
AC055839.2	1183.15	1244.62	1255.78	1381.74	1221.26	1574.36	1302.81	0.108771	0.105852	1.02758	0.304145	0.999918
AC058822.1	122.33	180.27	34.26	47.42	69.68	62.5	86.2481	-0.73212	0.39025	-1.87603	0.0606515
AC060766.1	32	25	29	29	10	33	26.0059	-0.454557	0.550244	-0.826102	0.408746
AC060766.5	21.81	33.02	18.75	28.37	8.71	16.08	21.0015	-0.624024	0.630854	-0.989173	0.322578
AC060766.7	10.19	14.98	17.25	17.63	26.29	33.92	19.7934	0.81755	0.613013	1.33366	0.182316
AC064807.1	40	30	30	30	50	39	36.6979	0.171942	0.476065	0.361173	0.71797
AC064836.2	9	8	5	13	6	9	8.23486	0.259249	0.931477	0.27832	0.780766
AC067838.1	5	1	7	7	7	2	4.91694	0.338431	1.2859	0.263186	0.792407
AC067852.2	198	236	193	225.95	219	184.12	209.607	-0.0587689	0.205389	-0.286134	0.774775	0.999918
AC067968.1	74.14	62.42	64.59	49.41	55.23	94.33	66.031	-0.136679	0.359581	-0.380106	0.703867
AC068138.1	0	0	0	0	0	0	0
AC068234.1	37.85	115.34	0	58.43	50.42	28.74	48.1889	1.249	1.71246	0.729356	0.465784
AC068547.1	45.35	95.72	0	121.79	77.99	125.66	75.9726	2.20444	1.92653	1.14425	0.252519
AC068580.4	444.71	467.65	458.73	578.68	580.16	505.8	506.141	0.212307	0.154425	1.37482	0.169186	0.999918
AC068631.2	74.83	126.7	67.87	122.42	111.9	99.17	100.161	0.284267	0.289505	0.981905	0.326146	0.999918
AC068790.4	0	0	0	0	0	0	0
AC068790.5	1	5	0	1	0	2	1.45691	-0.37267	2.42915	-0.153416	0.87807
AC068870.2	2	5	4	4	1	6	3.57519	-0.204313	1.41861	-0.144024	0.885482
AC068888.1	121.31	138.57	133.32	158.33	107.48	135.93	131.634	-0.0506897	0.254342	-0.199297	0.84203	0.999918
AC069234.3	7.79	0	0	0	5.78	0	2.46726	-0.207862	3.87014	-0.0537091	0.957167
AC069281.2	21.41	31.67	100.69	118.34	37.02	61.46	60.922	0.557082	0.847923	0.656996	0.511184
AC069282.1	7	4	2	5	3	6	4.44742	0.120778	1.26203	0.0957016	0.923758
AC069368.1	38.67	34.31	43.83	13.88	19.24	16.06	28.0069	-1.32226	0.536107	-2.46641	0.0136474
AC073046.1	2	1	5	1	5	2	2.73865	-0.149055	1.64014	-0.0908792	0.927589
AC073111.4	47	80	82	36	35	52	55.3325	-0.815017	0.37751	-2.15893	0.0308559
AC073210.2	0	0.98	0	0	0	0	0.165465	-0.937622	4.0665	-0.230572	0.817647
AC073343.2	3	4	8	7	1	2	4.15262	-0.949037	1.36961	-0.692926	0.488356
AC073508.3	40.29	19.92	33.14	40.55	22.73	26.36	30.4684	-0.109542	0.502374	-0.218049	0.827391
AC073610.1	13.72	16.85	9	9	12.05	4	10.9841	-0.799358	0.825061	-0.968847	0.332622
AC073610.2	8.8	4.4	5.75	4.28	21.93	18.43	10.5633	0.965868	0.928953	1.03974	0.298462
AC073857.1	24	22.65	26.79	17.58	37	17	24.7164	-0.185053	0.581022	-0.318495	0.75011
AC073861.1	8	4	8	10	17	14	10.1851	0.974472	0.875108	1.11354	0.265475
AC073896.1	214.06	234.68	227.47	248.98	225.73	270.44	235.83	0.072176	0.190671	0.378536	0.705032	0.999918
AC074143.1	23.3	19.82	4.8	34.78	14.62	20.19	19.4014	0.598304	0.657667	0.909736	0.362962
AC074212.1	17.29	34.59	71.95	39.04	24.27	18.6	34.5452	-0.49998	0.576985	-0.866539	0.386195
AC074386.1	10.74	5.01	2.44	4.57	6.68	4.21	5.72952	0.00358534	1.14278	0.0031374	0.997497
AC078777.1	0	0	12.83	18.52	9.5	18.97	9.9139	4.6042	2.24453	2.0513	0.0402375
AC078909.1	2.94	2.73	1.83	0	5.47	0.52	2.41549	-1.25712	1.84584	-0.681059	0.495834
AC079594.2	50.99	12.19	38.3	73.66	36.9	111.05	52.3705	1.1219	0.41817	2.68288	0.00729906
AC079741.1	0	0	0	0	0	0	0
AC079781.5	92.52	101.58	109.52	81.49	57.31	80.51	87.2031	-0.557616	0.302252	-1.84487	0.0650568	0.999918
AC080038.1	62	50	64	88	37	59	59.5088	-0.0718784	0.369462	-0.194549	0.845746
AC080038.3	36.25	37.12	94.93	86.87	25.11	76.77	58.5839	0.0665669	0.419106	0.158831	0.873802
AC083798.2	102.67	110.79	119.79	130.46	101.98	172.74	121.821	0.184418	0.257682	0.71568	0.474189	0.999918
AC083805.3	10	17.15	9.2	10	15	14.97	12.6398	0.118516	0.756709	0.15662	0.875545
AC083873.1	89.68	85.7	55.18	75.78	57.11	77.65	73.2942	-0.180322	0.33579	-0.537009	0.591261
AC083880.1	1	5	2	2	0	3	2.11052	-0.803236	1.91828	-0.418727	0.675415
AC084018.1	1	4	1	3	1	7.38	2.70952	0.795242	1.66181	0.478539	0.632267
AC084018.2	29.23	30.67	64.17	54.66	21.25	51.3	41.3408	-0.056412	0.459048	-0.122889	0.902195
AC084036.1	4	4	7	7	2	12	5.82599	0.200338	1.12098	0.178717	0.85816
AC084125.2	24.05	53.06	49.55	51.83	36.5	74.68	47.7096	0.318766	0.425409	0.749317	0.453666
AC084337.2	23.12	5.73	16.81	9.94	0	0	9.48093	-3.50825	1.19824	-2.92782	0.00341345
AC084824.4	8	10	10	7.82	6	5	7.86639	-0.637659	0.953422	-0.668811	0.503616
AC084824.5	6	0	6	3	2	0	2.90985	-1.04731	1.82823	-0.572855	0.566743
AC087292.1	39.95	17.35	35.81	67.78	13.49	38.06	34.7543	0.119313	0.484185	0.246421	0.805356
AC087393.2	2.18	3.93	0	3.47	3.83	3.5	2.80577	1.29969	1.68324	0.772138	0.440033
AC087477.2	19	25	19	12.1	8	34	19.1247	-0.516729	0.665676	-0.776246	0.437603
AC087500.1	17	18	15	25	12	44	21.2136	0.46788	0.621015	0.753411	0.451203
AC087632.2	15.61	9.33	32.38	7.88	5.34	18.31	14.639	-0.973665	0.726941	-1.3394	0.18044
AC087633.2	66	86	72	65	69	69	71.1841	-0.199111	0.327361	-0.60823	0.543035
AC087741.1	10	22	23	14	9	27	17.2232	-0.247686	0.67421	-0.367372	0.713341
AC090114.2	106	96	113	80	69	88	92.0322	-0.481134	0.29189	-1.64834	0.0992833	0.999918
AC090114.3	26.73	2.33	9.68	18.86	12.66	20.48	15.0721	0.786928	0.786548	1.00048	0.317077
AC090152.1	13	10	8	15	8	21	12.2447	0.366002	0.782097	0.467976	0.639802
AC090204.1	8	7	10	3	3	5	6.03148	-1.27645	1.09571	-1.16496	0.244036
AC090360.1	18.4	17	8	8.15	7.03	11.11	11.4789	-0.742039	0.813872	-0.91174	0.361906
AC090517.5	38	43	38	34.6	26.42	33.74	35.5789	-0.398782	0.45748	-0.871693	0.383376
AC090617.10	3.11	26.62	29.05	13.42	15.51	18	17.6496	-0.0382979	0.720075	-0.0531859	0.957584
AC090617.5	2	3	9	11	1	1	4.47365	-0.795238	1.4166	-0.561369	0.574546
AC090772.4	1	3	7	2	5	2	3.40166	-0.117535	1.47881	-0.0794789	0.936652
AC090971.2	45.62	38.95	67.51	45	21.6	79.43	49.0566	-0.257289	0.402827	-0.63871	0.523012
AC091053.1	0	9.45	15.37	18.88	0	5.22	7.8445	-1.51072	2.88099	-0.524376	0.600017
AC091167.1	37.01	31.22	27.35	26.58	23.76	35.47	30.0362	-0.215402	0.500966	-0.429973	0.667215
AC091271.1	13	15	20	14	14	11	14.5831	-0.349447	0.714642	-0.488982	0.624854
AC091390.4	10.69	4.28	12.76	5.23	9.72	5.79	8.30755	-0.434802	0.981862	-0.442834	0.657885
AC091564.2	0	0.94	9.07	2.66	0.58	0.25	2.3784	-0.297776	2.06769	-0.144014	0.88549
AC091959.3	109.28	46.01	19.98	34.41	15.47	39.69	43.9384	-0.876201	0.515631	-1.69928	0.0892666
AC091982.3	7	9	9	14	8	2	8.22398	-0.373045	0.992714	-0.375782	0.707079
AC092032.2	0	2.78	1.62	0	0	13.96	2.93127	-0.19461	1.98345	-0.0981168	0.92184
AC092042.3	17.38	5.45	9.19	18.16	8.58	13.95	11.8926	0.422448	0.791759	0.533556	0.593649
AC092069.1	1	5	2	3	1	2	2.30157	-0.320949	1.73237	-0.185266	0.85302
AC092070.2	44	38	31	34	31	54	38.3092	-0.0189911	0.457061	-0.0415504	0.966857
AC092073.1	2.95	0	3.28	0	1.15	7.69	2.4106	0.217426	1.9944	0.109018	0.913188
AC092143.3	4	13	10	4	9	8	8.03052	-0.364701	0.949926	-0.383926	0.701033
AC092171.5	15	8	9	14.82	12	17	12.5602	0.424387	0.763475	0.555863	0.578305
AC092275.1	15	18	18	14	17	24	17.5631	0.0173686	0.642229	0.0270443	0.978424
AC092279.1	3.61	4.45	7.62	9.63	7.81	12.05	7.56411	0.885156	0.979612	0.903578	0.366219
AC092295.2	12.58	12	9.86	12.64	11	17	12.5511	0.148332	0.756618	0.196046	0.844574
AC092354.2	3	2	2	3	5	5	3.32341	0.817314	1.43843	0.568201	0.569899
AC092368.3	47.26	52.58	59.97	46.91	47.69	65.68	53.2593	-0.0668693	0.375457	-0.178101	0.858644
AC092535.5	22	16	43	35	21	37	28.7588	0.196026	0.525045	0.37335	0.708888
AC092651.1	0.89	0.95	0	3.15	0	0	0.814197	-0.399833	3.24458	-0.123231	0.901924
AC092691.1	56	43	42	95	41	48	53.7116	0.241541	0.385475	0.626606	0.530918
AC092718.3	19.2	25.47	10.49	14.36	15.97	12.44	16.056	-0.352211	0.677018	-0.520239	0.602897
AC092821.3	14.22	5.63	2.99	3.74	11.76	6.92	7.78096	0.0991393	1.02785	0.0964536	0.92316
AC092944.1	24	31	16	25	49	29	29.2198	0.467863	0.515918	0.906856	0.364483
AC093010.2	463.9	489.57	329.67	334.54	390.36	416.52	404.252	-0.219662	0.174731	-1.25715	0.208699	0.999918
AC093157.1	76	72.99	109	106.99	62	115.96	89.5627	0.0511389	0.301559	0.169582	0.865339	0.999918
AC093227.3	18.4	16	15	4	16	9	13.2226	-0.967199	0.791052	-1.22267	0.221453
AC093249.6	7.43	10.85	9.87	11.71	7.86	12.33	9.90243	0.125914	0.85035	0.148073	0.882285
AC093270.1	7	14	7	2	2	5	6.15881	-1.72873	1.13136	-1.52801	0.12651
AC093323.1	334	308	361	381	298	411	346.809	0.0440387	0.163523	0.269312	0.78769	0.999918
AC093495.1	8.35	4	6.94	10	9	13.12	8.41123	0.710797	0.928174	0.765801	0.443795
AC093512.2	367.19	356.35	331.81	417.06	356.04	298.26	354.806	-0.0533152	0.173614	-0.30709	0.758775	0.999918
AC093525.2	72.04	65.33	24.3	16.54	78.44	53.8	52.2215	-0.214758	0.845853	-0.253895	0.799576
AC093525.6	71	55.06	60.59	50.39	54	63.48	59.0157	-0.228326	0.367011	-0.622122	0.533862
AC093525.7	92.05	121.81	107.09	116.21	101.06	153.77	114.26	0.131609	0.268343	0.49045	0.623816	0.999918
AC093525.8	19	32	56	78	20	79	46.0509	0.551684	0.485006	1.13748	0.255339
AC093673.1	6	15	7	15	10	5	9.66841	0.0231394	0.89069	0.0259792	0.979274
AC093726.1	24.4	16.61	13.43	22.48	12.37	23.04	18.2982	-0.00139601	0.640224	-0.00218051	0.99826
AC093752.1	26	36.81	19	43.57	29	45	32.8511	0.480436	0.496172	0.968285	0.332902
AC093752.3	49.78	66.94	56.07	55.68	37.64	59.35	53.9714	-0.25534	0.382738	-0.66714	0.504683
AC093890.1	10	3	4	5	3	3.06	4.69668	-0.571619	1.23207	-0.46395	0.642683
AC093899.2	85.07	115.27	86.24	59.1	89.19	96.7	88.5305	-0.300183	0.304087	-0.987164	0.323562	0.999918
AC093908.1	217	216	243	236	168	315	230.092	-0.0170862	0.198353	-0.0861406	0.931355	0.999918
AC093909.1	22	30.81	23.62	33.77	30.17	24.03	27.4924	0.130429	0.522169	0.249783	0.802756
AC096586.2	1	0	4	4	4	3	2.67231	1.72249	1.77304	0.971488	0.331305
AC097382.3	7	11	5	17	14	8	10.3246	0.709305	0.844677	0.839736	0.401057
AC097448.1	42	78	48	58	47	76	57.5189	0.0660404	0.385297	0.171401	0.863908
AC098484.3	48.44	30	41.54	41.69	34.66	59.47	42.3179	0.104234	0.427681	0.24372	0.807448
AC098582.1	68.57	110.78	74.13	59.82	32.59	73.08	69.4526	-0.705163	0.373863	-1.88615	0.0592747
AC098595.1	212.33	274.63	211.09	238.72	206.32	277.17	235.166	-0.0155151	0.199026	-0.0779553	0.937864	0.999918
AC098614.2	19	12	5	14	10	13	12.1014	0.112427	0.796076	0.141226	0.887692
AC099329.1	3.19	41.4	37.48	65.39	102.51	110.99	59.2747	2.06325	0.471368	4.37716	1.20233e-05		1
AC099336.2	0	1	1	2	2	0	1.01884	0.839348	2.76973	0.303044	0.761857
AC099518.5	44.46	43.14	100.6	60.33	47.99	118.93	68.1458	0.206677	0.340461	0.607051	0.543817
AC099548.2	53.36	86.97	58.97	63.23	114.79	79.34	76.3866	0.299507	0.322298	0.929286	0.352741
AC100803.3	79	87	119	73	78	95	88.494	-0.267957	0.301861	-0.887683	0.374711	0.999918
AC100810.1	6	14	9	15	15	24	13.5914	0.867997	0.745715	1.16398	0.244432
AC100814.1	6	9	10	2	0	7	5.61303	-2.11927	1.28569	-1.64835	0.0992801
AC100830.2	0	0	0	0	0	0	0
AC100854.1	0	0	0	0	0	0	0
AC100861.1	2	5	4	2	10	5	4.74168	0.428605	1.24325	0.344745	0.730286
AC102945.2	22	11	17	26	9	23	17.7428	0.0759148	0.64506	0.117686	0.906316
AC102953.2	41	54	36	64	31	47	45.0234	0.0184416	0.429792	0.0429081	0.965775
AC103691.1	9.08	1.33	4.14	3.17	0	10.93	4.52528	-0.663619	1.42964	-0.464185	0.642515
AC103706.1	0	3	5	6	1	3	2.94236	0.32149	1.68654	0.190621	0.848823
AC104083.1	81.9	14.3	80.15	86.29	22.1	72.38	58.6626	0.0478184	0.388984	0.122932	0.902161
AC104117.2	11.65	23.46	20.59	11.28	12.54	17.45	16.1449	-0.489683	0.672446	-0.728211	0.466485
AC104389.6	13.09	22.46	3	25.45	38.31	12.89	19.2052	1.13032	0.65551	1.72433	0.0846484
AC104451.1	0	1	0	0	0	0	0.165465	-0.937622	4.0665	-0.230572	0.817647
AC104452.1	184.4	192.64	393.6	411.22	162.84	320.92	274.471	0.135485	0.440335	0.307686	0.758322	0.999918
AC104506.1	0	1.8	5.61	1.09	1	1.31	1.85714	-0.669644	2.0704	-0.323437	0.746364
AC104695.3	2	2	1	4	0	1	1.63278	-0.760315	2.15206	-0.353297	0.723866
AC104794.3	17	11	24	10	14	12	14.8156	-0.554049	0.726048	-0.763102	0.445403
AC104794.5	1.39	24.69	15.34	0	1.06	22.44	10.3653	-1.83986	1.1304	-1.62762	0.103606
AC105001.1	1	3	0	0	0	1	0.817928	-1.81724	3.26837	-0.556007	0.578206
AC105020.4	12.59	29.65	4.9	2.64	13.17	0	10.9034	-2.12292	0.976633	-2.17371	0.029727
AC105206.2	6	8	3	8	8	10	7.09056	0.621449	1.01049	0.614995	0.538558
AC105942.1	66	70	58	58	59	55	61.1019	-0.234535	0.352326	-0.665677	0.505618
AC106739.1	13	15	9	14	10	6	11.2105	-0.402968	0.805282	-0.500405	0.61679
AC106782.5	4	0	1	4	0	2	1.79568	0.257187	2.15495	0.119347	0.905
AC106786.1	22	25	23	26	19	21	22.6123	-0.159107	0.56891	-0.27967	0.779731
AC106795.1	134.1	141.09	174.91	161.03	155.88	184.12	157.994	0.0934623	0.232313	0.402312	0.687454	0.999918
AC106820.4	117	118	91	120	104	115	110.5	-0.0021496	0.267655	-0.00803124	0.993592	0.999918
AC106886.6	509.62	534.2	701.88	567.27	583.8	558.12	576.827	-0.0826097	0.166004	-0.497637	0.61874	0.999918
AC106897.1	3.52	9	0	3	2.23	4	3.61472	0.0367149	1.53344	0.0239428	0.980898
AC107027.3	51	44	35	43	32	39	40.5714	-0.250062	0.42943	-0.582312	0.560356
AC107294.2	42	34	23	45	29	43	35.6629	0.186606	0.465817	0.400599	0.688715
AC107294.3	2	11	4	9	7	7	6.60018	0.629803	1.07688	0.58484	0.558655
AC107871.1	23.65	20.19	18.14	20.85	13.47	27.45	20.2781	-0.135344	0.606536	-0.223143	0.823424
AC107959.1	73.18	57.18	72.58	46.77	46.64	51.64	58.3761	-0.536353	0.368262	-1.45645	0.145269
AC108010.1	58.27	60.67	38.32	47.14	35.34	53.52	48.527	-0.266528	0.408453	-0.65253	0.51406
AC108075.1	7	4	6	6	3	1	4.55116	-1.01073	1.28345	-0.787506	0.430986
AC108449.2	16	10	8	17	11	18	13.176	0.389644	0.747486	0.521272	0.602177
AC108488.2	95.99	132.7	123.34	120.89	138.53	112.64	121.105	0.0270747	0.265589	0.101942	0.918803	0.999918
AC108863.1	0	13.48	7.57	7.24	0	9.36	5.9881	-0.0962956	2.70147	-0.0356457	0.971565
AC109322.1	7.51	11.11	18.24	11.44	12.77	20.49	13.3995	0.208935	0.736503	0.283685	0.776652
AC109587.1	14.28	9.12	7	8.21	2.18	17	9.28126	-0.541516	0.945061	-0.572996	0.566648
AC110079.1	88	55	76.67	71	37.51	88.65	69.0207	-0.271447	0.338285	-0.802421	0.422309
AC110597.3	167.44	63.05	116.09	128.61	85.82	96.9	109.81	-0.147082	0.300577	-0.489331	0.624607	0.999918
AC112128.1	112.55	150.77	67.76	96.77	101.23	115.31	107.1	-0.089722	0.297125	-0.301967	0.762678	0.999918
AC112497.2	5.15	7.32	7.1	17.07	0	15.21	8.16755	0.0277323	1.10778	0.0250342	0.980028
AC113189.3	5	4	0	1	9	3	3.76321	0.77667	1.54652	0.502205	0.615524
AC113191.1	8.73	5.7	13.75	16.6	9.71	11.42	11.1186	0.357007	0.822548	0.434025	0.66427
AC113935.1	6.02	17.95	8.77	10.16	14.94	8.65	11.2207	0.0768651	0.808463	0.0950755	0.924255
AC114271.1	49.37	39.12	31.19	32.94	17.69	29.46	33.0871	-0.65557	0.480701	-1.36378	0.172637
AC114284.1	49	52	43	47	45	55	48.3151	-0.0363488	0.394526	-0.0921328	0.926593
AC114490.1	6.62	6.02	12.97	0.89	13.67	12.11	8.93541	-0.368006	0.993776	-0.370311	0.711151
AC114490.2	117.9	160.73	125.13	152.28	104.99	177.17	138.178	0.0213769	0.260487	0.0820654	0.934595	0.999918
AC114490.3	41.38	47.98	48.03	44.11	31.33	38.89	41.7338	-0.340519	0.426785	-0.797871	0.424945
AC115223.1	6	8.8	6	14.89	2	4.64	7.05097	-0.344792	1.06358	-0.324182	0.7458
AC115618.1	2	7	3	3	5	0	3.40504	-0.983084	1.55865	-0.630729	0.528218
AC116347.1	11	8	9	11	11	5	9.26341	-0.171895	0.891949	-0.192719	0.847179
AC116366.2	215.83	47.37	87.8	8.97	48.23	219.1	103.02	-0.756194	1.32239	-0.571837	0.567432	0.999918
AC116533.1	13	11	6	9	14	11.01	10.7083	0.160096	0.830356	0.192804	0.847112
AC118553.2	54.39	85.28	56.25	57.29	36.44	19.82	51.6145	-0.922871	0.42778	-2.15735	0.0309784
AC120114.4	24.09	7.98	0	8.77	0	1.42	7.03734	-1.79872	1.31158	-1.37142	0.170245
AC123768.2	20.8	5.71	9.57	14.09	14.16	13.96	13.1922	0.266506	0.774266	0.344205	0.730692
AC123768.3	31	14	14	27	12	24	20.124	0.045954	0.613688	0.0748817	0.940309
AC124016.1	2	3	11	2	1	3	3.68838	-1.27632	1.44534	-0.883059	0.377204
AC124068.1	110.49	71.49	87.82	116.7	143.03	154.55	113.57	0.569004	0.295428	1.92603	0.0541007	0.937313
AC124312.3	33.47	39.49	39.89	63.01	41.65	32.32	41.4531	0.182611	0.450016	0.405789	0.684898
AC124854.1	1	0	0	1	0	0	0.331107	-0.0667276	4.02002	-0.0165988	0.986757
AC125257.1	52.07	35.2	49.47	63.16	90.31	94.8	63.733	0.794721	0.377787	2.10362	0.0354113
AC125494.1	54.44	28.17	61.53	38.37	34.97	76.11	48.3781	-0.0375357	0.413622	-0.0907487	0.927692
AC125611.3	138.07	176.04	165.8	149.22	155.75	128.25	152.657	-0.209993	0.242238	-0.86689	0.386002	0.999918
AC126283.2	34.98	43.56	48.22	52.26	0.01	125.43	48.5171	-0.745903	1.89941	-0.392701	0.69454
AC126755.1	636.42	642.23	903.41	768.45	706.86	852.45	749.254	0.0416626	0.14328	0.290777	0.771222	0.999918
AC126755.2	4	2	5	6	7.29	15	6.34582	1.24277	1.08892	1.14129	0.253748
AC127024.5	11	5	11	5	4	9	7.48627	-0.660695	0.984921	-0.67081	0.502342
AC127502.1	56.76	59.83	49.25	64.86	60.01	47.68	56.5901	-0.00878049	0.367453	-0.0238955	0.980936
AC127502.2	89	85	100	124	92	104	98.5866	0.150776	0.287894	0.523721	0.600473	0.999918
AC129492.3	57.98	50.09	40.77	56.95	51.94	35.32	49.063	-0.124948	0.397402	-0.314412	0.753208
AC129510.1	4	3	11.31	8.4	2.8	18.73	7.7366	0.55643	0.993106	0.560293	0.57528
AC130304.1	56.93	67.51	36.14	53.92	45.67	30.42	48.6937	-0.363011	0.395637	-0.917534	0.358863
AC130324.3	2.89	4.61	3.02	2.24	12.88	3.37	4.98717	0.288401	1.23974	0.23263	0.816049
AC130371.2	13	11	18	13	14	14	13.8646	-0.078191	0.727055	-0.107545	0.914357
AC131206.1	18	15	11	28	27	24	20.4123	0.801124	0.604066	1.32622	0.184767
AC131392.1	35.91	32.53	16.54	15.41	16.05	28.32	24.0648	-0.600897	0.593698	-1.01213	0.311478
AC132008.2	76.55	81.18	86.35	126.85	72.17	109.33	91.0312	0.236218	0.301673	0.783027	0.433611	0.999918
AC132217.1	42.88	61.92	21.57	34.45	41.28	38.34	39.9801	-0.134242	0.451928	-0.297044	0.766433
AC132812.1	20	22	30	25	15	19	21.7976	-0.36271	0.590624	-0.614114	0.53914
AC132872.3	5	6	6	10	6	11	7.20957	0.564395	0.989937	0.570132	0.568588
AC132942.1	0	7	6	6	5	0	4.05522	-0.285034	1.61528	-0.176461	0.859932
AC133555.6	65.58	68.1	64.54	55.86	28.26	68.45	57.9769	-0.531345	0.380671	-1.39581	0.162771
AC133644.2	41.43	32.24	36.92	90.09	45.73	40.32	47.3626	0.53668	0.420204	1.27719	0.201535
AC134312.5	72	91	94	88	63	117	86.5735	-0.0365504	0.306857	-0.119112	0.905187	0.999918
AC135048.1	12.86	43.72	21.42	35.07	5.34	3.41	20.0622	-1.57106	0.807317	-1.94602	0.0516523
AC135050.2	120.95	158.51	94.53	117.51	138.72	73.49	118.431	-0.25876	0.267348	-0.967877	0.333106	0.999918
AC135050.6	7	1	13	11	8	8	8.01036	0.660368	1.03119	0.640395	0.521916
AC135068.6	79	83	70.12	85	78	71.5	77.8393	-0.0453213	0.314459	-0.144125	0.885402
AC135507.1	14.42	6.61	9.1	6.53	3.59	8.11	8.15691	-0.728734	0.940731	-0.774647	0.438548
AC135721.1	4	3	1	3	2	2	2.49623	-0.119044	1.63952	-0.0726088	0.942117
AC135983.3	30.24	42.09	25.11	27	33.6	52.98	34.8058	0.145048	0.482565	0.300577	0.763737
AC136475.10	3	1	4	1	0	6	2.4277	-1.0278	1.83049	-0.561489	0.574464
AC136628.3	2	0	0	2	0	0	0.662213	-0.0677982	3.80806	-0.0178039	0.985795
AC137630.3	2	2	5	7	0	4	3.24805	-0.413415	1.59653	-0.258946	0.795677
AC137932.1	6	15	11	8	4	15	9.65131	-0.374146	0.897549	-0.416853	0.676786
AC138305.3	12	4.4	10	12	15	12	10.876	0.596803	0.851086	0.701225	0.483162
AC138392.1	187.25	166.68	162	181.76	154	203.52	175.139	-0.00664479	0.219107	-0.0303266	0.975807	0.999918
AC138393.1	22	9	11	19	5	10	12.5975	-0.44852	0.768222	-0.583842	0.559327
AC138409.2	12.55	12.32	23.34	15.85	7.34	10.57	13.6523	-0.579696	0.748283	-0.774701	0.438516
AC138466.2	0.44	1.15	0	0.29	1.43	2.77	0.79466	1.4119	3.2881	0.429397	0.667634
AC138696.2	0	1	1	0	0	0	0.338245	-1.73978	4.03812	-0.430839	0.666586
AC138866.1	25.5	42.95	14.09	18.63	23.16	20.73	24.3391	-0.344192	0.566814	-0.607241	0.543691
AC138866.2	4.52	2.45	4.01	0	8.01	2.98	3.7831	-0.701538	1.52893	-0.458841	0.646348
AC138932.1	977.57	1143.12	1174.38	1389.32	970.63	1347.61	1158.46	0.0916074	0.126314	0.725236	0.468307	0.999918
AC138932.3	23.14	25.29	41.43	36.46	33.52	50.39	34.5329	0.38496	0.468573	0.821559	0.411328
AC138969.1	1306.14	1217.04	1491.41	1503.34	1281.55	1501.94	1379.51	0.0301203	0.116774	0.257936	0.796456	0.999918
AC139149.1	4	3	4	13	1	8	5.31663	0.509115	1.21219	0.419996	0.674489
AC139530.1	71.34	59.37	67.19	64.58	35.12	50.45	57.7081	-0.495045	0.366275	-1.35157	0.176513
AC139795.1	51.75	72.01	54.58	24	48.33	70.23	53.345	-0.489798	0.406473	-1.205	0.228205
AC139795.2	23.25	15	8	30	56	28	26.9331	1.28519	0.576408	2.22966	0.0257699
AC139887.2	72.62	30	55.39	71.18	45.39	38.41	52.1578	-0.0751378	0.413271	-0.181812	0.85573
AC141586.1	33.57	22	14	20.02	23	30.96	23.8939	0.0721485	0.588927	0.122508	0.902496
AC142381.3	20.42	5.24	14.24	10.34	10.16	11.16	11.7367	-0.246062	0.821547	-0.299511	0.76455
AC142472.1	17	30	31	30	20	17	24.1802	-0.280364	0.584539	-0.479633	0.631488
AC144831.1	30	55	33	32	35	36	36.7776	-0.214905	0.453322	-0.474068	0.635452
AC145098.2	41	43	68	85	63	75	62.0534	0.508574	0.370495	1.37269	0.169849
AC145124.1	52	89	29	48	56	32	51.258	-0.291269	0.39054	-0.745812	0.455781
AC145207.3	25.4	12.14	15.31	11.36	21.68	15.2	16.8628	-0.169004	0.702152	-0.240695	0.809791
AC145207.4	14.26	12.56	0	12.14	16.5	26.71	13.5835	1.35328	0.930376	1.45455	0.145793
AC145207.9	2	2	2	0	0	1	1.17032	-2.68437	2.60524	-1.03037	0.302834
AC146944.1	10.99	0	5.54	3.17	2.06	4.34	4.36827	-0.34127	1.41838	-0.240606	0.809861
AC146944.2	0	1	1	1	2	4	1.45697	1.71836	2.24709	0.764704	0.444448
AC146944.3	51.32	54.01	47.55	49.99	67.12	41.3	52.2343	-0.0394043	0.392884	-0.100295	0.92011
AC156455.1	3	4	3	7	9	1	4.59136	0.407417	1.29242	0.315237	0.752582
AC159540.2	49.5	33	56	51.57	18.66	48.44	42.6205	-0.371875	0.426915	-0.871076	0.383713
AC211476.6	19.07	21.06	20.73	27.45	11.69	28.22	21.0211	-0.00906181	0.600973	-0.0150786	0.98797
AC211486.3	17.64	10.25	0	5.83	1.9	16.07	8.45959	-0.295997	1.18823	-0.249106	0.803278
AC233266.2	3	6	7	3	1	8	4.57095	-0.737318	1.28084	-0.575653	0.56485
AC233702.6	1.37	0	0	0	1	0	0.353778	-0.127404	4.07208	-0.0312873	0.97504
AC233968.1	15.36	32.33	68.44	37.01	22.69	34.48	34.7525	-0.17123	0.53389	-0.320721	0.748421
AC233992.3	0	4	4	2	3	4	2.812	0.622647	1.67056	0.372718	0.709358
AC234582.1	22.68	18.36	33.62	44.07	15.53	29.2	27.035	0.117359	0.544076	0.215703	0.829219
AC239859.5	0	1	0	0	1	0	0.346949	-0.0594451	4.02005	-0.0147872	0.988202
AC239868.1	17	7	15	16	12	16	13.7855	0.16591	0.73489	0.225762	0.821387
AC241377.3	6.08	16.65	13.99	15.96	11.96	15.26	13.2229	0.236471	0.761599	0.310493	0.756186
AC241585.2	18.53	30.81	27.06	17.64	38.14	21.13	25.957	-0.101811	0.545904	-0.186501	0.852052
AC241952.1	371.5	343	470.2	521.42	371.37	631.68	446.444	0.276686	0.149537	1.85028	0.0642727	0.999065
AC242426.2	19.36	35.98	4.69	23.3	29.76	11.89	20.9823	0.285577	0.619404	0.461051	0.644762
AC242628.1	0	0	0	0	5.36	0	0.907418	1.44173	3.67517	0.392289	0.694845
AC243919.1	230.97	314	280.33	191.82	237	182	240.799	-0.494605	0.201762	-2.45143	0.014229	0.480749
AC243919.2	0	2.25	10.14	5.2	6.7	7.95	5.31707	1.55816	1.33177	1.16999	0.242006
AC244153.1	6	7	9	7	8	4	6.90754	-0.295996	1.02337	-0.289238	0.772399
AC244197.3	30.43	106.31	94.17	142.88	47.01	99	84.9638	0.272633	0.827073	0.329636	0.741675
AC244517.5	70.53	55.26	11.02	69.39	39.87	52.03	49.2118	0.410689	0.474778	0.865013	0.387032
AC244517.6	5.26	4.05	5.39	2.24	9	2.18	4.63668	-0.509202	1.28105	-0.397487	0.691008
AC245033.3	1.82	11.9	2.62	1.53	2.9	3.46	4.1583	-0.789787	1.33913	-0.589777	0.55534
AC245060.4	78.6	77.59	58.39	66	52.32	94.24	70.4858	-0.112981	0.349372	-0.323384	0.746405
AC245060.7	48.6	35.19	65.14	51	59.68	78.44	56.0933	0.290832	0.385723	0.753994	0.450853
AC245100.7	13.99	13.79	18.79	25.12	13.51	16.84	17.0596	0.160713	0.661616	0.24291	0.808075
AC245140.2	37.54	36.24	79.67	85	30.43	40	51.2393	-0.0998748	0.459729	-0.217247	0.828016
AC245297.1	50.84	37.45	29.04	32.1	36.66	62.82	41.1187	0.0850927	0.465689	0.182724	0.855014
AC245297.2	5	5	2	7	5	7	5.09812	0.663663	1.17903	0.562889	0.573511
AC245297.3	37	50.54	49	36.26	40	41.67	42.5244	-0.270883	0.41946	-0.645789	0.518416
AC245407.2	9	10	7	7	9	3	7.60751	-0.600156	0.980297	-0.612218	0.540394
AC246787.1	4426.83	4770.67	4037.58	3774.32	4200.71	3662.12	4158.14	-0.249909	0.0970206	-2.57583	0.00999992	0.375409
AC254562.1	2	2	5	3	1	5	2.94352	-0.169537	1.53536	-0.110422	0.912075
AC254633.1	2	7	0	1	0	4	2.25861	-0.875878	2.05609	-0.425991	0.670114
ACAA1	484.81	449.79	542	537.06	376.87	507.59	481.183	-0.132778	0.149616	-0.88746	0.374831	0.999918
ACAA2	724	716	639	722.82	632.79	816	705.098	-0.00748143	0.130467	-0.0573435	0.954272	0.999918
ACACA	1613	1604	1409	1305	1339	1631	1480.43	-0.183275	0.116017	-1.57973	0.11417	0.999918
ACACB	239	244	198	220	195	220	218.922	-0.162607	0.197883	-0.821735	0.411228	0.999918
ACAD10	489	565	530	525	364	476	489.786	-0.29313	0.155106	-1.88987	0.0587756	0.959012
ACAD11	438.85	382.28	482.71	727	376.86	573.6	491.835	0.256095	0.161153	1.58914	0.112028	0.999918
ACAD8	376	365	456	447	364	416	403.097	-0.0288196	0.166966	-0.172608	0.86296	0.999918
ACAD9	498	458	471	512	413	524	477.43	-0.0505508	0.144453	-0.349946	0.726379	0.999918
ACADM	490	393	516	494	424	594	482.655	0.0409722	0.150065	0.273029	0.784831	0.999918
ACADS	102	116	88	130	110	90	106.013	0.0399472	0.275947	0.144764	0.884897	0.999918
ACADSB	239	187	177	204	181	256	206.153	0.0193704	0.216868	0.089319	0.928828	0.999918
ACADVL	4027	4862	5696	7084	4759	5803	5337.2	0.204277	0.256186	0.797377	0.425232	0.999918
ACAN	106	97	128	85	110	140	110.785	-0.0661814	0.279658	-0.236651	0.812927	0.999918
ACAP1	21	27	15	22	17	24	20.8382	-0.0432336	0.599878	-0.0720707	0.942546
ACAP2	1276	1338	1073	1346	1183	1591	1292.53	0.0905704	0.120395	0.752277	0.451884	0.999918
ACAP3	905	942	1575	1626	787	1395	1193.16	0.069374	0.328148	0.211411	0.832567	0.999918
ACAT1	527	505	533	548	475	657	537.733	0.0249092	0.13958	0.178458	0.858363	0.999918
ACAT2	225.7	161.67	238.3	177.03	124.8	229.47	191.836	-0.327195	0.210999	-1.55069	0.120975	0.999918
ACBD3	1145	1201	1004	1300	1317	1354	1217.01	0.184056	0.111005	1.6581	0.0972983	0.999918
ACBD4	109	113	112	137	134	134	122.903	0.213037	0.256782	0.829639	0.406743	0.999918
ACBD5	345	391	335	362	385	358	362.808	-0.0168986	0.162448	-0.104024	0.91715	0.999918
ACBD6	597.34	657.82	653.83	683.26	590.67	682.35	642.239	-0.0321821	0.133094	-0.241799	0.808936	0.999918
ACCS	155	120	291	226	88	156	171.983	-0.335398	0.280167	-1.19714	0.231254	0.999918
ACD	166	176	199	192	162	205	182.592	-0.0218711	0.215027	-0.101713	0.918984	0.999918
ACER3	234	237	224	236	160	295	228.777	-0.113249	0.206156	-0.549334	0.582777	0.999918
ACHE	22	23	38	49	34	66	37.9637	0.768586	0.449934	1.70822	0.087596
ACIN1	2627	2894	3624	3865	2604	3707	3197.24	0.0800213	0.117981	0.678254	0.497611	0.999918
ACKR3	92	94	133	111	90	130	107.747	-0.0106266	0.274353	-0.0387335	0.969103	0.999918
ACKR4	26	27	17	29	46	27	28.8677	0.47194	0.516956	0.912921	0.361284
ACLY	3066.76	3457.57	2827.56	3378.5	3410.27	3524.36	3270.62	0.0805161	0.0896597	0.898019	0.369176	0.999918
ACO1	2008	2199	2003	1942	1938	2211	2045.99	-0.0944209	0.0972162	-0.971247	0.331425	0.999918
ACO2	1191.4	1264.53	1128.54	1240.66	1045.82	1237.96	1181.26	-0.0924268	0.109072	-0.847389	0.396779	0.999918
ACOT1	102.45	106.7	124.41	110.62	105.17	91.96	107.117	-0.176563	0.285868	-0.617637	0.536815	0.999918
ACOT13	194.94	233.3	225.45	235.53	209.12	282.93	228.67	0.0847146	0.194403	0.435769	0.663004	0.999918
ACOT2	583.55	496.3	468.59	570.38	512.83	673.04	547.785	0.112464	0.148995	0.754819	0.450357	0.999918
ACOT7	109	95	146	134	116	136	122.354	0.0905534	0.268864	0.3368	0.736268	0.999918
ACOT8	195.9	160.2	207.79	235.21	176.99	218.45	198.159	0.0909338	0.211548	0.429848	0.667306	0.999918
ACOT9	381	388	435	423	366	452	406.059	-0.0253476	0.1557	-0.162797	0.870678	0.999918
ACOX1	634	645	678	642	590	736	651.975	-0.0627754	0.130225	-0.482052	0.629769	0.999918
ACOX2	173	169	197	217	118	183	174.996	-0.160837	0.229878	-0.699663	0.484138	0.999918
ACOX3	296	340	274	322	342	357	321.081	0.105577	0.169262	0.623748	0.532793	0.999918
ACP1	1152	1227.38	1184.7	1235	1124	1245	1192.17	-0.050221	0.110109	-0.456101	0.648317	0.999918
ACP2	652	717	657	692	614	639	661.182	-0.12432	0.131861	-0.942814	0.345776	0.999918
ACP3	53	80	28	43	66	62	55.2662	0.106391	0.402185	0.264533	0.791369
ACP6	104	125	134	171	120	148	132.776	0.201115	0.258336	0.778501	0.436274	0.999918
ACSF2	251	278	265	342	274	285	281.605	0.112173	0.184399	0.608316	0.542978	0.999918
ACSF3	193	214	202	195	149	230	195.898	-0.169905	0.211203	-0.804464	0.421129	0.999918
ACSL1	298	307	326	345	295	390	324.998	0.0721235	0.167169	0.431441	0.666148	0.999918
ACSL3	1610	1593	1578	1597	1368	1876	1595.49	-0.0588964	0.103427	-0.569452	0.56905	0.999918
ACSL4	1092	1302	990	1178	1270	1487	1214.11	0.154977	0.118515	1.30765	0.190991	0.999918
ACSM3	20.67	13.53	12.03	14.29	7.15	14.43	13.5911	-0.514996	0.736486	-0.699261	0.484389
ACSS1	93	113	140	127	96	105	112.172	-0.134687	0.286733	-0.469729	0.638549	0.999918
ACSS2	314	374	382	371	302	375	351.677	-0.097373	0.168359	-0.578365	0.563018	0.999918
ACSS3	426.59	438.5	374.5	410.59	435.36	411.36	416.555	-0.0434764	0.156021	-0.278656	0.780509	0.999918
ACTA2	4004.93	3036.35	4127.33	5631.19	4809.11	5154.23	4441.65	0.42589	0.118791	3.58521	0.000336807	0.0387077	1
ACTA2-AS1	7.13	15.17	12.08	25.44	27.45	26.43	18.5119	1.18359	0.6453	1.83417	0.0666289
ACTB	34045	38408	35476	39584	41832	39142	38070.2	0.0956826	0.0878533	1.08912	0.276101	0.999918
ACTG1	32188	35809	32343	34731	37797	33888	34491.8	0.0197993	0.0899332	0.220156	0.82575	0.999918
ACTG2	622	442	673	964	755	990	734.443	0.584727	0.142365	4.10725	4.00405e-05	0.0070911	1
ACTL6A	523	559	610	605	448	589	553.287	-0.118525	0.14424	-0.821724	0.411234	0.999918
ACTN1	5413.69	5211.68	5996.75	7242.72	5678	7940.81	6197.2	0.250918	0.0838614	2.99206	0.00277102	0.170087
ACTN3	50	78	28	60	54	34	50.7617	-0.0688706	0.393595	-0.174979	0.861096
ACTN4	4994	5272.98	4552.98	6446.96	5863	6371	5558.29	0.270189	0.0834376	3.23822	0.0012028	0.0999526
ACTR10	883	902	874	881	709	984	867.83	-0.124551	0.1203	-1.03534	0.30051	0.999918
ACTR1A	1919	1984	2144.77	2358.02	1918	2778.58	2166.82	0.142318	0.0957463	1.48641	0.137172	0.999918
ACTR1B	720	855	696	911	829	782	797.61	0.0895813	0.125747	0.712396	0.47622	0.999918
ACTR2	4806	4598	4725	5711	4467	6415	5080.26	0.151067	0.0862401	1.7517	0.0798259	0.999918
ACTR3	2156	1856	2117	2502	2036	2798	2228.76	0.184698	0.0969496	1.90509	0.0567682	0.952278
ACTR3B	189	181.43	179.81	193	151	154	174.65	-0.216311	0.221501	-0.97657	0.328782	0.999918
ACTR5	79	106	106	107	80	82	93.2142	-0.178862	0.306694	-0.583193	0.559763	0.999918
ACTR6	226	255	240	269	247	291	253.574	0.0957884	0.185017	0.517728	0.604648	0.999918
ACTR8	486	541	459	520	454	592	505.882	0.00565623	0.145308	0.0389258	0.96895	0.999918
ACTRT3	143	180	120	136	199	134	152.867	0.016491	0.237606	0.069405	0.944667	0.999918
ACVR1	1440	1439	1348	1400	1457	1733	1464.5	0.0483493	0.112304	0.430523	0.666815	0.999918
ACVR1B	721	727	711	707	689	757	717.659	-0.0703998	0.128363	-0.548442	0.583388	0.999918
ACVR2A	589.32	637.55	439.81	559.4	494.19	485.49	533.88	-0.16738	0.140271	-1.19326	0.232766	0.999918
ACVRL1	468	555	419	544	499	504	497.031	0.0446814	0.142986	0.312487	0.75467	0.999918
ACY1	209.99	245.8	208.61	186.35	182.3	150.01	197.952	-0.425798	0.212451	-2.00422	0.0450467	0.856114
ACYP1	37	15	32	25	32	28	28.3422	0.0142138	0.556066	0.0255614	0.979607
ACYP2	52.07	35.72	63	55.48	52	50	51.4348	0.0176279	0.405245	0.0434994	0.965303
ADA	43	70	55	65	43	66	56.4703	-0.0132258	0.383779	-0.034462	0.972509
ADA2	60	63	41	68	65	38	56.1126	-0.0172059	0.37208	-0.0462424	0.963117
ADAL	61	55	59	59	26	65	53.5934	-0.375714	0.390455	-0.962246	0.335926
ADAM10	2136	2079	2002	2196	1902	2757	2163.31	0.0595269	0.104435	0.569989	0.568685	0.999918
ADAM11	50	44	50	63	45	68	52.8542	0.205247	0.376892	0.544578	0.586044
ADAM12	825	819	616	822	775	778	771.391	0.018025	0.126728	0.142234	0.886895	0.999918
ADAM15	274	360	313	372	299	259	312.85	-0.0970139	0.193869	-0.500409	0.616787	0.999918
ADAM17	1059.04	1176.7	942.27	1209.45	988.3	1237.4	1095.89	0.0453961	0.117106	0.387648	0.698276	0.999918
ADAM19	659	661	698	830	728	944	748.329	0.237239	0.124096	1.91173	0.0559106	0.950777
ADAM22	514	531	468	515	496	591	517.285	0.0152512	0.143239	0.106473	0.915207	0.999918
ADAM23	440	411	486	498	389	671	477.61	0.124578	0.14713	0.846725	0.397148	0.999918
ADAM28	236	237	223	190	177	230	215.028	-0.29449	0.200744	-1.46699	0.142378	0.999918
ADAM33	399	375	496	573	396	428	443.234	0.0642373	0.179257	0.358352	0.72008	0.999918
ADAM8	43	38	50	41	19	53	40.2044	-0.374068	0.441201	-0.84784	0.396527
ADAM9	7991	8233	7632	8113	7519	8871	8034.63	-0.0291819	0.0823771	-0.354248	0.723153	0.999918
ADAMDEC1	300	281	353	249	267	323	295.379	-0.223301	0.183014	-1.22013	0.222414	0.999918
ADAMTS1	6353	7954	4419	5414	6574	4361	5877.91	-0.239931	0.0875802	-2.73956	0.00615217	0.298035
ADAMTS10	614	613	904	933	542	810	730.83	0.0228501	0.160263	0.142578	0.886623	0.999918
ADAMTS12	1020	1042	775	1033	1033	1081	994.91	0.0961	0.122628	0.783671	0.433233	0.999918
ADAMTS13	157	169	194	194	124	216	174.082	-0.0578984	0.224911	-0.257428	0.796849	0.999918
ADAMTS15	552	537	617	481	368	659	532.088	-0.279103	0.143857	-1.94015	0.052362	0.921282
ADAMTS19	69	88	101	111	91	135	98.1901	0.316681	0.286265	1.10625	0.268618	0.999918
ADAMTS2	5747	5864	4830	5939	5295	5599	5534.71	-0.0274704	0.0839568	-0.327197	0.743519	0.999918
ADAMTS3	234	221	229	210	163	306	225.05	-0.120304	0.206077	-0.583783	0.559366	0.999918
ADAMTS4	205	353	205	206	285	168	238.659	-0.258141	0.196533	-1.31347	0.189024	0.999918
ADAMTS5	263	240	174	181	184	223	210.507	-0.255043	0.220599	-1.15614	0.247625	0.999918
ADAMTS6	350	402	334	555	548	457	440.324	0.45786	0.155575	2.94302	0.00325027	0.196122
ADAMTS7	1162.97	1153.95	1547.94	1490.94	1175.85	2111.78	1424.19	0.213187	0.104412	2.04178	0.0411738	0.831404
ADAMTS8	625	809	592	663	837	560	684.598	-0.0442512	0.139952	-0.316189	0.751859	0.999918
ADAMTS9	1266	1105	1205.78	1000	840	1108	1085.95	-0.351695	0.11385	-3.08911	0.00200758	0.140499
ADAMTS9-AS1	156	166	168.22	151	113	142	149.052	-0.346158	0.235826	-1.46785	0.142144	0.999918
ADAMTS9-AS2	58	71	39	62	74	31	56.382	-0.104712	0.377637	-0.277282	0.781564
ADAMTSL1	19	30	19	30	34	22	25.7384	0.288479	0.53782	0.536387	0.591691
ADAMTSL2	91	106	68	81	134	40	88.1192	-0.233148	0.339034	-0.687684	0.491652	0.999918
ADAMTSL3	359	180	220	354	191	260	259.333	0.0309571	0.188977	0.163814	0.869877	0.999918
ADAMTSL4	2572.43	3926.82	2855.4	3153.4	3388.45	2797	3119.23	-0.0482575	0.103959	-0.464195	0.642508	0.999918
ADAMTSL5	58	57	35	63	79	31	54.4406	0.0933905	0.39082	0.238961	0.811136
ADAP2	7	8	8	13	10	8	8.98531	0.345221	0.89214	0.386958	0.698787
ADAR	4070	3985	3589	4159	3470	4309	3914.03	-0.0334271	0.0888595	-0.376179	0.706784	0.999918
ADARB1	888	845	861	1046	796	1044	907.961	0.0777011	0.117106	0.663508	0.507005	0.999918
ADAT1	217	187	174	230	124	185	185.033	-0.200692	0.218218	-0.919686	0.357737	0.999918
ADAT2	70	90	124	104	72	129	97.212	0.0330418	0.294996	0.112008	0.910817	0.999918
ADAT3	38	46.86	40	32.66	46	35	40.0476	-0.203288	0.435065	-0.467259	0.640314
ADCK1	74	65	66	97	68	90	76.0855	0.236351	0.31725	0.744998	0.456273
ADCK2	143	178	153	172	159	158.73	160.426	-0.0122349	0.227939	-0.0536764	0.957193	0.999918
ADCK5	113	101	212	142	119	177	143.373	0.0250358	0.259493	0.0964793	0.92314	0.999918
ADCY3	665.05	720.46	686.36	719.43	529.67	795.36	681.253	-0.102788	0.134702	-0.763077	0.445417	0.999918
ADCY4	66	123	55	108	100	73	87.4209	0.20268	0.311565	0.650522	0.515355	0.999918
ADCY5	90	93.78	126	94	65	111.47	96.1205	-0.28293	0.288404	-0.981019	0.326583	0.999918
ADCY6	1789.28	2134.75	2078	2429	1995	2586.36	2154.28	0.154292	0.102498	1.50531	0.132244	0.999918
ADCY7	431.21	471.42	337.57	463.05	415.38	375.79	415.551	-0.0401846	0.152093	-0.26421	0.791618	0.999918
ADCY9	882	827	755	909	766	927	840.971	0.010915	0.121099	0.0901322	0.928182	0.999918
ADD1	5184	4950	5139	5393	4228	6030	5123.83	-0.0449816	0.085454	-0.526383	0.598622	0.999918
ADD3	5451	5768	5948	5169	4437	6381	5499.7	-0.182943	0.085448	-2.14098	0.0322756	0.739763
ADGRA2	10137.1	10823.8	9655.26	10992.8	9070.17	9829.46	10064.5	-0.10259	0.083761	-1.2248	0.220652	0.999918
ADGRA3	2087.91	2159.94	1766	2305.97	1996.91	2519.91	2127.01	0.115668	0.103697	1.11545	0.26466	0.999918
ADGRB2	763	789	815	907	723	936	817.769	0.0425354	0.122012	0.348616	0.727377	0.999918
ADGRB3	58	74	23	28	73	63	53.3084	0.0593078	0.455099	0.130318	0.896315
ADGRE5	99	121	71.73	96	144	89	104.18	0.110226	0.282326	0.39042	0.696226	0.999918
ADGRG6	1536	1240	1421	1342	1013	1908	1397.05	-0.0845929	0.123569	-0.684581	0.493608	0.999918
ADGRL1	1195	1345.43	1197	1314	1047.74	1269.1	1223.52	-0.111227	0.112027	-0.99286	0.320778	0.999918
ADGRL2	3581	3296	2825	3399	3029	3730	3296.63	0.00253915	0.101244	0.0250796	0.979991	0.999918
ADGRL3	1035	1017	863	836	746	1103	928.474	-0.198533	0.136774	-1.45154	0.14663	0.999918
ADGRL4	123	132	122	136	123	97	122.51	-0.157253	0.265233	-0.592887	0.553257	0.999918
ADH1B	6008.87	6395.91	5210.98	5660.98	5067.99	4799.96	5529.12	-0.245162	0.0857168	-2.86014	0.00423449	0.232209
ADH1C	72.13	66.09	61.02	51.02	32.01	50.04	55.2342	-0.670758	0.373882	-1.79403	0.0728076
ADH5	2483	2595	2562	2716	2343	3034	2609.19	0.0101933	0.0919327	0.110878	0.911713	0.999918
ADHFE1	62.83	64	60	60.18	28	84.75	59.1065	-0.294565	0.388924	-0.757384	0.44882
ADI1	544	409.97	662	600	445	843.99	577.953	0.136571	0.137987	0.98974	0.322301	0.999918
ADIPOR1	938	972	822	923	1035	942	939.47	0.0232895	0.124409	0.187202	0.851502	0.999918
ADIPOR2	1303	1276	1290	1223	1099	1459	1269.93	-0.108137	0.109034	-0.991777	0.321306	0.999918
ADIRF	12.21	2.39	0	1	3.29	2.89	3.54944	0.152253	1.62961	0.0934291	0.925563
ADK	215	169	212.24	206	187	283	210.523	0.101047	0.208256	0.485208	0.627529	0.999918
ADM	1179	1259	1126	1467	1472	1521	1333.12	0.2598	0.107633	2.41376	0.015789	0.504642
ADM2	147	158	77	146	126	60	119.783	-0.283802	0.264953	-1.07114	0.284105	0.999918
ADNP	1953	1845	1760	1853	1700	2087	1860.13	-0.0479517	0.102968	-0.465695	0.641434	0.999918
ADNP2	563	562	457	561	508	541	530.978	-0.0347542	0.140246	-0.247809	0.804282	0.999918
ADO	457	511	393	469	450	398	446.741	-0.107041	0.149015	-0.718324	0.472558	0.999918
ADORA1	75	105	67	68	73	79	77.7094	-0.209721	0.317896	-0.659718	0.509435
ADORA2A	33	33	42	23	36	65	38.2893	0.0331891	0.459352	0.0722521	0.942401
ADORA2B	33	48	39	36	61	60	46.1084	0.306715	0.407643	0.752411	0.451804
ADPGK	1228.92	1374.81	1228.67	1297.34	1219.11	1446.65	1294.76	-0.018623	0.106434	-0.174972	0.861102	0.999918
ADPRM	199	224	176	128	185	161	179.69	-0.408269	0.226621	-1.80155	0.0716159	0.999918
ADPRS	434	394	416	378	380	400	400.535	-0.168505	0.162479	-1.03709	0.299695	0.999918
ADRA1B	17	36	22	18	27	7	21.4902	-0.669332	0.625539	-1.07001	0.284616
ADRA2C	48	147	58	33	154	89	89.0861	0.0194443	0.323585	0.0600905	0.952084	0.999918
ADRB2	29	30	24	56	40	54	38.3188	0.779724	0.445426	1.75051	0.0800299
ADRM1	581	594.99	744	686	619	817	670.313	0.0773316	0.13286	0.582054	0.56053	0.999918
ADSL	664	579	598.15	642	593	690	626.081	-0.0018059	0.137377	-0.0131455	0.989512	0.999918
ADSS1	338	471	263	357	453	263	359.768	-0.0536023	0.164931	-0.324998	0.745183	0.999918
ADSS2	666	675	652	761	643	813	697.969	0.0817844	0.1267	0.645495	0.518607	0.999918
AEBP1	5298	5399	4901	5820	5308	5471	5357.03	0.0247631	0.0864251	0.286527	0.774475	0.999918
AEBP2	880	973	767	1098	888	1170	955.279	0.200351	0.125001	1.6028	0.108979	0.999918
AEN	515	696	681	1020	815	953	773.679	0.499266	0.144472	3.4558	0.000548653	0.054377
AF001548.2	10.1	6.63	8.68	9.65	12.92	22.96	11.8161	0.692102	0.797323	0.868031	0.385377
AF111169.1	8.27	14.18	4.71	0	8.2	30.52	10.637	-0.53203	1.05663	-0.503515	0.614602
AF117829.1	25	21	22	23	15	22	21.2414	-0.265639	0.584614	-0.454383	0.649553
AF127577.4	98.85	103	98	116	87	104	100.764	-0.040827	0.279588	-0.146026	0.883901	0.999918
AF131215.5	71	75	56	64	55	69	64.7614	-0.16471	0.345552	-0.476657	0.633606
AF131215.6	35	23	32	38	30	32	31.6199	0.0956782	0.489208	0.195578	0.844941
AF274858.1	1	8	3	1	1	2	2.65313	-1.31704	1.68888	-0.77983	0.435491
AFAP1	3170	3339.96	3010.19	3440.4	3093.1	4139.16	3344.23	0.0904701	0.0954216	0.948109	0.343074	0.999918
AFAP1L1	124	164	135	151	194	143	152.355	0.141133	0.23824	0.592396	0.553585	0.999918
AFDN	419	421	451	548	401	663	478.524	0.227512	0.14853	1.53176	0.125581	0.999918
AFF1	983	940	917	915	753	1192	943.202	-0.0792408	0.127111	-0.623397	0.533024	0.999918
AFF2	114	103	85	76	91	128	99.0578	-0.119325	0.306462	-0.389361	0.697009	0.999918
AFF3	342	333	256	369	288	390	327.328	0.103179	0.177169	0.582375	0.560314	0.999918
AFF4	3365	3378	2774	3163	3178	4144	3315.52	0.0687018	0.113183	0.606995	0.543854	0.999918
AFG1L	57	50	38	66	51	43	50.8141	0.0761131	0.385102	0.197644	0.843324
AFG3L1P	40	56	65	67	33	41	50.1366	-0.293946	0.427313	-0.687895	0.491519
AFG3L2	820.63	827.05	836.94	914.87	818.06	930.99	855.616	0.0326425	0.120804	0.270211	0.786998	0.999918
AFMID	47	79	69	61	55	53	60.6701	-0.245575	0.366917	-0.669294	0.503308
AFTPH	352	229	321	351	300	470	334.331	0.243505	0.182788	1.33217	0.182806	0.999918
AGA	226	197	197	221	178	247	209.836	-0.0161028	0.202749	-0.0794222	0.936697	0.999918
AGAP1	664	728	552	723	722	721	683.689	0.0999432	0.129264	0.773169	0.439422	0.999918
AGAP2-AS1	90.96	92.87	94.93	104	121.89	98	100.764	0.146217	0.28965	0.504807	0.613695	0.999918
AGAP3	764	930	1287	1140	783	1300	1025.04	0.0473352	0.140981	0.335755	0.737056	0.999918
AGAP4	115.37	108.35	150.13	119.05	100.77	142.55	122.17	-0.10708	0.257519	-0.415813	0.677547	0.999918
AGAP5	49.64	75.56	18.05	53.01	29.36	99.95	52.9039	0.277349	0.888982	0.311985	0.755052
AGAP6	114.13	80.56	178.05	188.66	62.17	209.22	136.257	0.141275	0.264416	0.534293	0.593139	0.999918
AGAP9	113.8	74.73	98.61	92.39	81.26	95.6	92.7943	-0.152074	0.299701	-0.50742	0.61186	0.999918
AGBL2	12	4	29	6	12	12	12.6615	-0.412064	0.84486	-0.487731	0.625741
AGBL5	302.01	325	345.97	340	273	381.01	325.991	-0.0455835	0.168224	-0.27097	0.786414	0.999918
AGER	38	29	35	64	32	44	39.9308	0.347462	0.436909	0.795272	0.426455
AGFG1	883	846	753	916	864	1090	887.165	0.140388	0.126962	1.10574	0.268838	0.999918
AGFG2	125	126	108	132	100	140	121.05	-0.0244657	0.258958	-0.0944774	0.92473	0.999918
AGGF1	685.92	749	751.4	774	678.71	874.74	748.615	0.0191394	0.124051	0.154286	0.877384	0.999918
AGK	303.67	308	332	327.17	321	367.22	325.661	0.0374157	0.170102	0.21996	0.825902	0.999918
AGL	344	318	298	321	317	375	327.848	0.0103663	0.17299	0.059924	0.952216	0.999918
AGO1	739	724	773	922	664	961	791.028	0.104933	0.124064	0.845791	0.397669	0.999918
AGO2	1497	1457	1206	1308	1427	1734	1432.86	0.0348937	0.128572	0.271395	0.786087	0.999918
AGO3	808	818	677	756	668	903	767.59	-0.0560596	0.134715	-0.416136	0.677311	0.999918
AGO4	351	349	273	357	315	358	332.682	0.0231224	0.168924	0.136881	0.891125	0.999918
AGPAT1	1284.79	1541.64	1326.99	1477.6	1422.38	1518.2	1425.16	0.0277446	0.104427	0.265684	0.790483	0.999918
AGPAT2	272	294	259	247	291	280	274.085	-0.0778683	0.184547	-0.421944	0.673066	0.999918
AGPAT3	960	872	827	1046	952	1081	952.792	0.146672	0.119593	1.22643	0.220038	0.999918
AGPAT4	400	466	433	546	452	591	477.779	0.219483	0.147306	1.48999	0.136228	0.999918
AGPAT5	575	608	569	616	658	649	612.083	0.0695265	0.137509	0.505615	0.613127	0.999918
AGPS	1607	1526	1276	1857	1541	1773	1589.02	0.166909	0.103591	1.61122	0.107131	0.999918
AGRN	3781	4262	3395	4825	4258	4738	4189.36	0.211842	0.0879889	2.4076	0.0160579	0.510217
AGT	549	839	662	499	710	528	634.693	-0.298507	0.141301	-2.11256	0.0346384	0.766801
AGTPBP1	302	295	245	296	256	311	283.057	-0.0288453	0.179968	-0.16028	0.872661	0.999918
AGTR1	39	52	53	36	38	42	43.3626	-0.368459	0.416163	-0.885372	0.375956
AGTR2	228	155	114	181	177	132	165.194	-0.0460942	0.241106	-0.191179	0.848386	0.999918
AGTRAP	192	256	239	240	240	222	231.536	-0.0249317	0.201964	-0.123446	0.901754	0.999918
AHCTF1	1235	1150.83	887.94	1135.89	1024.13	1306.55	1117.97	0.0233912	0.131326	0.178115	0.858632	0.999918
AHCY	1320	1344	1252	1222	1115	1248	1248.8	-0.193721	0.107759	-1.79772	0.0722209	0.999918
AHCYL1	2664	2774	2363	3068	2747	2923	2748.26	0.100281	0.0910706	1.10114	0.270837	0.999918
AHCYL2	450	427	374	444	406	487	429.679	0.0306543	0.154633	0.198239	0.842858	0.999918
AHDC1	841	1022	1113	892	828	1340	998.215	-0.047908	0.117354	-0.408233	0.683103	0.999918
AHI1	684	629	553	584	592	765	631.825	-0.014033	0.149751	-0.0937087	0.925341	0.999918
AHNAK	9411	8479	6438	6614	6827	9673	7869.74	-0.143579	0.285082	-0.503639	0.614515	0.999918
AHR	2902.96	2631.97	2394.28	2656.46	2218	3008.56	2622.7	-0.0803824	0.103148	-0.779292	0.435808	0.999918
AHRR	28.09	28.38	6.41	12.93	6.67	19.32	16.6644	-0.621896	0.756479	-0.822092	0.411024
AHSA1	908	832	1051	1013	859	1137	962.155	0.0394268	0.119934	0.328739	0.742353	0.999918
AHSA2P	703.43	643.09	984.44	1553.39	520.21	1136.09	908.072	0.280192	0.364808	0.768054	0.442455	0.999918
AIDA	1164.75	1279.32	1307	1262.24	1166	1548.48	1281.23	0.0102794	0.106407	0.0966042	0.923041	0.999918
AIF1	15	13	14	13	20	9	14.1917	-0.12445	0.734274	-0.169487	0.865414
AIFM1	348	387	411	455	295	462	389.751	-0.00893698	0.167799	-0.05326	0.957525	0.999918
AIFM2	65	80	67	88	77	61	73.0658	0.0207506	0.332042	0.0624938	0.95017
AIFM3	27	21	30	13	8	19	19.662	-1.09127	0.619778	-1.76074	0.0782822
AIG1	341	362	335	371	378	348	355.987	0.0151203	0.166624	0.090745	0.927695	0.999918
AIMP1	692.96	735	670	707	744	698.55	708.4	-0.0289058	0.131935	-0.219092	0.826578	0.999918
AIMP2	176.52	192.93	190.88	161.2	158.79	174.75	175.973	-0.246241	0.217373	-1.13281	0.257295	0.999918
AIP	617	604	629	710	561	666	628.886	-0.00576138	0.133829	-0.0430503	0.965661	0.999918
AJM1	83	124	104	184	113	99	117.291	0.249525	0.3026	0.824603	0.409597	0.999918
AJUBA	578	622	555	652	614	615	605.155	0.0361253	0.134573	0.268444	0.788358	0.999918
AK1	1370.77	1349.51	1413.91	1426.99	1168.41	1488.93	1364.72	-0.0908246	0.105177	-0.863544	0.387838	0.999918
AK2	1119	1267	1086	1407	1324	1139	1223.79	0.0899651	0.118526	0.759031	0.447834	0.999918
AK3	1445	1580	1570	1573	1440	2047	1598.3	0.059069	0.104029	0.567815	0.570161	0.999918
AK3P3	8	6	2	1	4	4	4.1984	-0.831918	1.3497	-0.616374	0.537648
AK4	878.75	1350.06	631.01	978.97	1366.97	854.71	1015.01	0.138028	0.115996	1.18993	0.234073	0.999918
AK4P1	20.25	38.94	12.99	26.95	40.95	23.23	27.3064	0.366002	0.526461	0.695213	0.486922
AK5	48	55	73	69	54	93	64.6208	0.215522	0.345128	0.62447	0.532319
AK6	240.43	280.86	314.93	307	304	343.59	297.536	0.13183	0.178972	0.736597	0.461367	0.999918
AK9	28	38	46	35	33	54	38.666	0.0494126	0.439435	0.112446	0.91047
AKAP1	191	201	198	201	178	210	195.942	-0.0709706	0.206501	-0.343682	0.731086	0.999918
AKAP10	575	591	545	564	572	618	576.631	-0.0296422	0.137865	-0.215009	0.82976	0.999918
AKAP11	1566	1590	1227	1619	1413	1801	1527.23	0.0781258	0.116671	0.669624	0.503098	0.999918
AKAP12	2885	3944	2369	2396	2950	3185	2950.19	-0.152429	0.118814	-1.28292	0.199521	0.999918
AKAP13	2067.16	1941.25	1478.44	1892.98	1816.97	2148.42	1883.62	0.0399618	0.119839	0.333463	0.738785	0.999918
AKAP17A	941	1215	1361	1668	1066	1334	1255.76	0.135813	0.285567	0.47559	0.634366	0.999918
AKAP7	90	77	85	65	51	69	72.8094	-0.520873	0.324747	-1.60393	0.108729
AKAP8	465	443	434	484	390	461	444.846	-0.0782338	0.148362	-0.527317	0.597974	0.999918
AKAP8L	1257.89	1531.4	1831.6	1885.6	1245.43	1779.25	1577.57	0.0147999	0.136695	0.108269	0.913782	0.999918
AKAP9	1386	1171	851	1122	1079	1353	1155.52	0.0154611	0.148964	0.103791	0.917335	0.999918
AKIP1	197	194	216	190	201	215	202.101	-0.0684241	0.209939	-0.325923	0.744482	0.999918
AKIRIN1	1114	1159	942	1083	994	1241	1084.06	-0.0202027	0.119935	-0.168447	0.866231	0.999918
AKIRIN2	903	1078	970	832	955	948	948.475	-0.173416	0.118883	-1.45871	0.144644	0.999918
AKNA	616	540	442	662	448	437	523.508	-0.12408	0.14229	-0.872026	0.383194	0.999918
AKR1A1	931	1017	1016	1068	1047	1199	1042.79	0.0943266	0.113819	0.828746	0.407248	0.999918
AKR1B1	295	301	307	326	288	326	306.367	-0.0098064	0.172761	-0.0567629	0.954734	0.999918
AKR1C1	348.77	465.9	390.04	365.08	408.03	454.63	404.536	-0.0333052	0.153777	-0.216581	0.828535	0.999918
AKR1C2	87.23	82.87	49.96	70.92	79.97	73.37	74.0509	-0.00365615	0.332774	-0.0109869	0.991234
AKR1C3	47	62.23	36	68	47	71	54.5015	0.303823	0.390227	0.77858	0.436227
AKR1E2	8	8	5	4	7	9	6.81474	-0.165748	1.02747	-0.161317	0.871844
AKR7A2	925	1126	1038	961	1137	1205	1063.83	0.0301602	0.114876	0.262545	0.792901	0.999918
AKT1	2444.02	2726.61	2603.73	2939.94	2552.53	2931.33	2689.88	0.0487928	0.0946931	0.515273	0.606362	0.999918
AKT1S1	925	1041	1138	1135.87	927.73	1201.89	1056.46	0.00413491	0.118698	0.0348354	0.972211	0.999918
AKT2	2446	2863	2862	2973	2447	2816	2726.14	-0.0548499	0.104594	-0.524406	0.599996	0.999918
AKT3	1215.33	1219.59	1001.84	1309.01	1316.13	1525.07	1258.63	0.208898	0.118271	1.76627	0.077351	0.999918
AKTIP	248.26	279.07	294.02	323.61	261.86	322.64	286.898	0.077746	0.180571	0.430556	0.666792	0.999918
AL020996.1	15.16	10	29.82	42.27	14.85	24.41	22.3965	0.503952	0.618485	0.814817	0.415177
AL020996.3	0	0	0	3.01	0	0	0.476437	1.42311	4.03504	0.352687	0.724323
AL020997.2	0	0	0	0	0	0	0
AL021368.2	91.5	120.81	117.89	133.79	114.88	142.94	119.753	0.181867	0.261421	0.695685	0.486626	0.999918
AL021368.4	28.45	17.51	39.18	26.93	29.27	25.98	27.9721	-0.0657355	0.542958	-0.121069	0.903636
AL021546.1	4.52	5.6	0	3.64	0	2.56	2.93722	-0.501108	1.7985	-0.278626	0.780532
AL021707.2	26.41	34.24	39	26.03	10.12	16.59	25.3249	-1.03665	0.573886	-1.80637	0.0708609
AL021707.6	0	4	9	6	4	5	4.64187	0.723153	1.37165	0.527213	0.598046
AL022328.1	2	0	5	3	1	2	2.16488	0.306721	1.90745	0.160802	0.87225
AL022328.2	2.1	11.96	8	2.12	0	6.19	4.92545	-1.68611	1.37861	-1.22305	0.22131
AL022328.4	11.26	3	24.11	12.2	4.05	14.15	11.2593	-0.236324	0.843458	-0.280185	0.779335
AL031055.1	2	13	6	5	1	1	4.6571	-1.72211	1.37449	-1.25291	0.21024
AL031281.1	0.31	0	0.1	0	0	0	0
AL031282.1	8.9	8.43	6.09	4.13	5.31	10.14	6.94609	-0.419741	1.0224	-0.410544	0.681407
AL031587.5	88.27	72.74	58.76	117	102.94	89.7	88.14	0.439554	0.299693	1.46668	0.142463	0.999918
AL031600.1	1	5	7	13	4	17	7.5366	1.32584	1.0624	1.24797	0.212043
AL031600.3	30.34	67.29	45.97	19.66	35.39	31.86	38.5066	-0.749136	0.44439	-1.68576	0.0918417
AL031714.1	32	29.72	25.43	56	20.18	40.6	33.4387	0.266746	0.490223	0.544131	0.586351
AL031727.1	3	1	5	11	0	1	3.44242	-0.818337	1.65064	-0.495771	0.620056
AL031729.1	15.36	17.49	11.7	12.4	18.2	21.65	15.9263	0.153465	0.682844	0.224744	0.822178
AL031963.3	5	10	7	11	2	6	6.73091	-0.458422	1.07653	-0.425833	0.67023
AL031985.3	25	41	59	21	30	47	37.0791	-0.412972	0.452025	-0.913603	0.360925
AL034430.1	0	6.37	29.23	26.17	7.66	0	11.5844	0.521189	3.1669	0.164574	0.869279
AL034430.2	0.15	3.11	7.61	13.79	10.03	2.17	6.21531	1.57224	1.31761	1.19325	0.23277
AL035078.4	1.93	0	0	41.85	0	6.97	8.05936	3.48483	2.49651	1.39588	0.16275
AL035252.4	3.12	0	9.56	0	11.88	1.61	4.72095	-1.13509	1.62936	-0.696648	0.486023
AL035411.1	72	103	75	80	94	55	80.3791	-0.199454	0.321915	-0.619587	0.53553
AL035413.1	5	8	8	8	7	6	7.00373	-0.0461564	1.00328	-0.0460056	0.963306
AL035530.2	23	16.02	7	13.15	16	28.16	16.9666	0.290713	0.716971	0.405473	0.68513
AL049569.3	0	5.22	1.75	5.08	0	0	1.96695	-2.3527	2.38539	-0.986294	0.323989
AL049650.1	4.66	0	25.14	4.36	11.62	11.85	9.78485	0.51954	1.08209	0.480128	0.631136
AL049775.1	58.09	68.36	38.34	44.98	62.13	67.4	56.2078	0.0389855	0.385962	0.101009	0.919544
AL049838.1	15	6	10	12	7	28	12.6598	0.404109	0.788498	0.512505	0.608298
AL049840.2	26	18	43	30	20	43	29.6988	0.0412386	0.50398	0.081826	0.934785
AL049840.4	14.1	5.34	30.06	0	14.31	6.31	11.859	-1.91048	1.04505	-1.82813	0.0675303
AL049840.5	14.9	13.66	8.94	48	4.69	23.69	18.568	0.596884	0.714812	0.835022	0.403705
AL049840.6	17	42	27	29	40	43	32.8257	0.380171	0.481846	0.788987	0.430119
AL049840.7	9	8	7	9	5	11	8.06216	-0.0635166	0.937945	-0.0677189	0.946009
AL050331.1	4.57	10.33	0	9.22	11.14	0	5.94175	0.394005	1.27356	0.309374	0.757037
AL078581.2	6	2	2	4	10	9	5.50347	1.22403	1.20029	1.01978	0.307831
AL096711.2	83.6	121.11	102.02	102.06	107.36	129.9	107.136	0.0847552	0.271676	0.311971	0.755062	0.999918
AL096870.2	24.41	34.97	31.43	53.03	39.31	24.86	34.5083	0.273541	0.493975	0.553756	0.579746
AL109614.1	0	0	5	0	0	4	1.46085	-0.21538	2.73106	-0.078863	0.937142
AL109627.1	57	41	62	71	55	48	55.7378	0.0566958	0.389982	0.14538	0.884411
AL109811.2	16.89	11.68	27	29.55	23	32.83	23.4429	0.598127	0.572941	1.04396	0.296504
AL109918.1	82	111	96	153	96	145	112.442	0.364412	0.282296	1.29089	0.196744	0.999918
AL117332.1	29	29	29	35	24	45.16	31.4353	0.150833	0.487782	0.309221	0.757153
AL117336.1	6	2	0	0	0	0	1.3647	-3.09136	2.86089	-1.08056	0.279892
AL118506.1	84	105	53.55	68.63	71	114	82.0331	0.00431189	0.348022	0.0123897	0.990115
AL118516.1	13	36	20	20	27	14	21.8178	-0.17493	0.596658	-0.293183	0.769383
AL118558.3	17	10	15	19	12	16	14.7584	0.0993847	0.700046	0.141969	0.887105
AL121594.1	136.07	167.98	183.14	160.82	157.51	173.47	162.91	-0.0425665	0.229652	-0.185352	0.852953	0.999918
AL121603.2	44.26	34.88	34.47	30.67	33.21	43.26	36.5761	-0.148644	0.458667	-0.324078	0.745879
AL121820.2	0	3	1	0	2	0	1.03214	-1.09205	2.93548	-0.372017	0.70988
AL121821.2	65	70	48	77	59	65	63.7116	0.0788039	0.347025	0.227084	0.820359
AL121832.2	6	9	6	6	4	5	5.98462	-0.5408	1.08046	-0.500527	0.616704
AL121845.1	13.67	3.6	11.81	10.82	3.51	9.82	9.11258	-0.302966	0.89924	-0.336913	0.736182
AL121845.2	6.07	8.7	3.85	3.45	2.02	0	4.05348	-2.30888	1.47768	-1.5625	0.118169
AL121845.3	86.6	51.38	152.45	172.74	92.45	134.21	113.86	0.472418	0.31627	1.49372	0.135249	0.999918
AL121900.1	68.98	62.91	55.74	99.42	42.57	83.38	67.9012	0.126358	0.350599	0.360406	0.718544
AL121928.1	0	0	4.23	6.98	0	1.42	1.95204	0.78844	2.32352	0.33933	0.734361
AL122035.1	14	30	13	13	23	10	17.3533	-0.347193	0.654143	-0.53076	0.595585
AL122035.2	34.38	34.71	28.56	41.02	30.25	28.46	32.7943	-0.0627206	0.475963	-0.131776	0.895161
AL132780.1	17	18	7	13	13	11	13.1823	-0.155955	0.747274	-0.208699	0.834684
AL132780.3	19.69	0	28.12	41.53	14.52	0	17.6761	0.879235	3.08587	0.284923	0.775703
AL132780.4	8	18	6	14	9	32	14.0257	0.664721	0.794208	0.836961	0.402615
AL133215.2	16	27	13	31	15	23	20.5483	0.248433	0.623954	0.398159	0.690513
AL133352.1	44.3	20.81	44.57	84.42	33.2	55.74	46.5173	0.56086	0.41638	1.34699	0.177983
AL133353.2	16.84	55.11	26.66	25.24	11.87	17.12	25.3798	-0.836498	0.606387	-1.37948	0.167747
AL133453.1	6.1	0	8.39	11.76	0	11.32	5.96336	0.502376	1.26778	0.396265	0.691909
AL133461.1	5.27	7.71	3.62	6.35	7.7	1.21	5.43029	-0.465284	1.18269	-0.393413	0.694014
AL133517.1	4	1	8	7	1	12	5.32089	0.443618	1.227	0.361546	0.717691
AL135905.2	1947.05	2612.78	1795.29	2625.34	3344.51	2634.8	2495.14	0.382484	0.095891	3.98874	6.64249e-05	0.0110398	1
AL135925.1	106.49	109.1	86.89	103.69	103.62	129.34	105.973	0.0923273	0.277774	0.332383	0.7396	0.999918
AL135999.1	120.54	86.14	212.48	273.01	76.79	213.34	160.824	0.279437	0.275415	1.0146	0.310294	0.999918
AL136295.4	50.73	72.47	62.84	41.15	71.68	143.02	72.5046	0.247108	0.362932	0.680866	0.495956
AL136982.2	0	0.96	0	0	0	0	0.165465	-0.937622	4.0665	-0.230572	0.817647
AL137003.1	25	50	61	56	39	73	49.9858	0.271878	0.41509	0.654985	0.512477
AL137058.2	38.38	42.36	14.11	31.36	23.92	25.58	29.0746	-0.165475	0.527986	-0.313408	0.753971
AL137060.1	2.44	9.55	3.98	1.04	7.68	5.94	5.19646	-0.207198	1.21477	-0.170566	0.864565
AL137060.6	1.45	0	0	2.77	0	1.39	0.797968	1.32125	3.2572	0.405639	0.685008
AL137779.2	9	4	6	3	8	16	7.56529	0.290552	1.02894	0.282381	0.777651
AL137784.1	24.68	21.17	12.03	14.35	13.47	11.09	16.0798	-0.625578	0.677074	-0.923944	0.355516
AL137798.3	0	0	0	0	0	0.92	0.149237	0.810554	4.0671	0.199295	0.842032
AL137803.1	12	9	4	7	8	7	7.85605	-0.13826	0.961655	-0.143773	0.88568
AL138478.1	111.81	101.54	73.15	100.66	137.29	166.96	114.613	0.42588	0.298919	1.42473	0.154235	0.999918
AL138479.2	44.95	68.5	53.22	57	36.3	37.42	49.4351	-0.435217	0.410895	-1.05919	0.289512
AL138976.2	6	5	12	6	11	9	8.22677	0.155549	0.951835	0.16342	0.870188
AL139011.2	342.3	238.11	251.11	235.25	322.37	316.99	284.74	0.0129137	0.224734	0.0574623	0.954177	0.999918
AL139082.2	14.6	7.33	10.71	8.84	15.97	11.82	11.7671	0.113785	0.814132	0.139762	0.888848
AL139260.1	4	11	8	5	5	4	6.18996	-0.691241	1.07867	-0.640829	0.521634
AL139393.3	68.66	64.29	86.89	129.44	93.55	161.63	99.2325	0.719437	0.282671	2.54514	0.0109234	0.40138
AL157392.3	113.33	125.21	99.27	153.15	80.49	133.37	115.923	0.0148522	0.280269	0.0529927	0.957738	0.999918
AL157394.2	0	0	0	0	0	0	0
AL157394.3	59.38	53.98	45.56	62.21	52.25	54.89	54.5399	0.0257993	0.371158	0.0695104	0.944583
AL157400.5	3.35	13.89	19.92	13.6	8.14	9.94	11.4566	-0.0644314	0.871909	-0.073897	0.941092
AL157871.1	11.55	11.42	19.7	17.45	7.69	24.1	15.0766	0.0486939	0.699241	0.0696382	0.944482
AL157935.2	54.71	123.27	127.18	137.83	185.26	182.52	134.572	0.732452	0.266471	2.74871	0.00598303	0.296607
AL158050.1	80	57	67	76.06	66	67	68.8378	-0.0230706	0.339861	-0.0678824	0.945879
AL158212.3	74	72	68	64	65	84	70.9086	-0.0815954	0.331229	-0.246341	0.805418
AL160006.1	208	207	225.54	239	181	218	212.475	-0.0803708	0.203426	-0.395086	0.692779	0.999918
AL160236.1	0	0	0	0.67	0	0.6	0.308049	1.6025	4.03662	0.39699	0.691375
AL160408.2	121.89	163.82	159.76	168.97	135.28	147.87	149.228	-0.0412107	0.246212	-0.167379	0.867072	0.999918
AL161421.1	16	19	5	19	21	21	16.727	0.691308	0.693597	0.9967	0.31891
AL161665.1	64.13	77.98	88.01	142.78	132.63	187.83	114.042	0.9417	0.266658	3.53148	0.000413237	0.0437666	1
AL161729.1	27.5	42.06	43.06	50.24	33.84	53.04	41.2239	0.209205	0.436704	0.479055	0.6319
AL162231.1	22.38	47.87	47.07	36.51	26.45	44.59	37.1637	-0.14415	0.472817	-0.304875	0.760462
AL162231.3	33.21	53.09	26.98	28.1	35.01	20.75	33.0531	-0.462675	0.475865	-0.972283	0.33091
AL162258.1	7	7.33	6.3	5.27	5.39	7.14	6.14713	-0.312535	1.06074	-0.294639	0.768269
AL162274.2	3	0	0	3	1	5	1.92099	2.29077	2.18174	1.04997	0.293731
AL162430.1	134.16	173.38	146.29	181.08	173.46	211.25	168.569	0.256097	0.22191	1.15406	0.248476	0.999918
AL162742.2	0	0.61	0	0	1.21	0.13	0.346949	-0.0594451	4.02005	-0.0147872	0.988202
AL163636.2	46.09	60.76	61.34	28.45	68.17	56.3	53.7034	-0.273316	0.396509	-0.689305	0.490631
AL353138.1	6	0	2	5	12	19	7.18669	2.47857	1.22255	2.02737	0.0426242
AL353150.1	8	9	8	16	9	8	9.61802	0.278307	0.866998	0.321001	0.74821
AL353572.2	15	19	27	27	19	28	22.3081	0.22656	0.580511	0.390277	0.696332
AL353593.1	66.44	64.22	51.93	35.68	44.04	65.96	54.4979	-0.415342	0.39298	-1.05691	0.290555
AL353625.1	39	34	22	44	35	53	37.3957	0.421029	0.46237	0.91059	0.362512
AL353743.1	37	38	43	45	29	37	38.0234	-0.172038	0.446486	-0.385314	0.700005
AL353763.2	17	31	34	41	20	28	28.2525	0.0403122	0.551066	0.0731532	0.941684
AL354718.1	13.58	24.11	18.64	28.79	13.23	11.95	18.4218	-0.226021	0.666632	-0.339049	0.734573
AL354733.3	5.41	5	6.71	15.3	0	3	5.72815	-1.0366	1.28697	-0.805458	0.420555
AL354740.1	12.33	44.83	64.47	46.54	13.71	126.09	49.3802	0.393453	0.523947	0.75094	0.452688
AL354811.1	0	4.8	4.24	11.68	2.4	9.9	5.27953	1.42225	1.34181	1.05995	0.289166
AL355001.2	30	25	34	24	27	22	27.1747	-0.3466	0.533158	-0.650089	0.515635
AL355075.2	4	3	2	7	1	6	3.71972	0.323603	1.39735	0.231584	0.816861
AL355310.2	4.65	0	6.84	8.61	3.24	5	4.79087	0.895596	1.34075	0.667979	0.504147
AL355802.3	3	0	3.75	6.82	0	4	2.91663	0.383525	1.73517	0.22103	0.825069
AL355987.3	9.86	22.04	14.48	16.7	12.61	18.19	15.5275	0.0485549	0.695009	0.0698623	0.944303
AL356056.2	70	69.04	65.87	66.27	71.87	75	69.6224	-0.0111377	0.333335	-0.0334129	0.973345
AL356095.2	8.21	15.29	10.64	19.59	8.88	10.48	12.0629	0.0813294	0.79901	0.101788	0.918925
AL356234.1	21	19	14	28	17	24	20.2946	0.279033	0.601667	0.463767	0.642815
AL356534.1	31	19.11	19	26.33	17.14	18	21.6684	-0.233477	0.581626	-0.401422	0.68811
AL356653.1	15	20	11	12	6	20	13.7737	-0.435331	0.763281	-0.570342	0.568446
AL358472.6	177.04	160.2	170.18	186.53	107.97	184.03	163.101	-0.185072	0.229173	-0.807564	0.419342	0.999918
AL359921.2	4	4	1	5	4	3	3.49153	0.503709	1.41398	0.356235	0.721665
AL359922.1	17.74	8.13	0	14.79	14.33	12.63	11.2881	1.29163	0.954649	1.35298	0.17606
AL360181.2	8	8	12	6	2	2	6.38974	-1.67844	1.11534	-1.50486	0.13236
AL360181.3	9.02	5.85	11.67	35.95	15.86	28.33	17.4164	1.47384	0.674787	2.18415	0.0289511
AL365203.2	40	31	21	30	36	34	32.0214	0.0944924	0.4956	0.190662	0.84879
AL365205.1	95.69	84.39	192.43	178.29	74.17	175.99	131.577	0.125065	0.281387	0.444461	0.65671	0.999918
AL365330.1	16	5	11	16	8	11	11.1191	0.125428	0.815358	0.153832	0.877742
AL365440.1	76	51	60	78	44	83	64.6592	0.0345176	0.346036	0.0997513	0.920542
AL390195.2	30	19	14	14	9	31	19.2147	-0.405943	0.670283	-0.605628	0.544762
AL390198.1	3.83	8.74	7.53	0	9.01	5.15	5.94014	-1.18985	1.22101	-0.974483	0.329817
AL390198.2	0	0	0	0	0	0	0
AL390728.4	26	29	32	39	10	35	28.0389	-0.286805	0.552857	-0.518768	0.603922
AL390728.6	16	8	14	14	17	26	15.6881	0.520318	0.701156	0.742086	0.458035
AL391056.2	31.17	6.35	17.94	36.22	10.66	28.71	21.4854	0.476204	0.606522	0.785138	0.432373
AL391058.1	20.19	15.02	23.01	19.02	10.6	29.02	19.2434	-0.117807	0.617981	-0.190631	0.848814
AL391121.1	68	76	74	87	94	93	81.8322	0.265759	0.308752	0.860755	0.389373
AL391422.4	167.42	160.76	130.21	142.55	163.68	176.67	156.763	0.0178251	0.238758	0.0746577	0.940487	0.999918
AL391650.1	9.2	6.28	14.79	15.44	8.4	4.09	9.56613	-0.258121	0.924973	-0.279058	0.7802
AL391834.2	15	6	3	12	6	14	9.17951	0.495813	0.931021	0.532547	0.594347
AL391839.2	1.12	6.07	0	4.03	0	0	1.80034	-0.896827	2.38407	-0.376175	0.706787
AL445305.1	6	10	10	8	17	7	9.81659	0.175693	0.873964	0.20103	0.840675
AL445423.1	4	2	6	5	0	1	3.00008	-1.79238	1.68783	-1.06194	0.288262
AL450326.1	6	7	9	5	4	4	5.86398	-0.81335	1.09699	-0.741439	0.458427
AL450405.1	14.53	18.69	13.47	20.53	20.82	13.63	17.2099	0.18641	0.650301	0.286651	0.774379
AL451085.2	19.45	12.82	22.25	17.89	10.87	19.38	16.9162	-0.247189	0.655104	-0.377328	0.70593
AL451165.2	6	4.85	8	7	6.05	2	5.74239	-0.4907	1.13939	-0.430668	0.66671
AL512625.1	15.39	18.89	18.36	20.56	12.85	15.85	16.9204	-0.140469	0.65897	-0.213165	0.831198
AL512625.3	12	17	8	6	7	3	8.93365	-1.27803	0.916327	-1.39473	0.163097
AL512785.2	8.89	6	3.13	8.87	5.61	1	5.72923	-0.434895	1.15519	-0.376472	0.706566
AL512791.1	1	0	0	1	1	1	0.661827	1.59051	3.27242	0.486035	0.626942
AL513165.1	1	0	1	4	2	1	1.49253	1.78859	2.25528	0.793067	0.427739
AL513165.2	36.02	55.79	28.91	9.81	35.89	65.06	38.3012	-0.437143	0.537564	-0.813193	0.416108
AL513327.1	6	6	1	4	4	8	4.75442	0.364433	1.26628	0.287799	0.773501
AL513477.1	31	37	34	20	23	32	29.4638	-0.529399	0.502879	-1.05274	0.292462
AL513534.2	47	39	58	27	45	42	43.2948	-0.416838	0.44149	-0.944162	0.345087
AL513550.1	34	29	20	22	22	26	25.4788	-0.285928	0.545028	-0.524612	0.599853
AL583722.1	4.98	28.39	51.27	54.06	49.47	26.67	35.8042	0.977217	1.04837	0.93213	0.351269
AL590133.2	13.01	40.28	13.11	19.1	25.45	27.11	22.6885	0.217756	0.594999	0.365977	0.714382
AL590399.1	38.12	49.72	46.57	60.1	46.38	50.54	48.4292	0.152496	0.400069	0.381176	0.703073
AL590399.4	26.41	28.33	9.63	14.35	27.31	35.08	23.1872	0.203662	0.627401	0.324612	0.745475
AL590560.3	71	56	102	141	57	91	85.4401	0.219235	0.334825	0.654774	0.512613
AL590714.1	24	25.83	19	33	15	21	22.817	-0.117359	0.576596	-0.203538	0.838714
AL590867.2	14.07	26.14	24.1	18.06	29.03	16.08	21.3704	-0.0819758	0.600756	-0.136454	0.891462
AL591684.2	53.03	22.58	41.64	36.78	56.37	45.41	42.9488	0.199101	0.477131	0.417288	0.676468
AL591895.1	1	8	3	2	11	3	4.77601	0.396715	1.27833	0.310337	0.756304
AL592293.2	40	37	13	52	42	29	35.4685	0.480909	0.469856	1.02352	0.30606
AL596244.1	35	28	43	40	33	57	38.9408	0.21106	0.438269	0.481577	0.630107
AL596325.2	1	2	2	5	3	1	2.33653	0.617447	1.72504	0.357932	0.720394
AL606834.1	16	23	8	30	9	22	17.6256	0.294524	0.702069	0.419508	0.674845
AL627309.6	16.18	0	3.1	2.01	0	0	3.59267	-2.72197	1.82337	-1.49282	0.135484
AL645568.1	31	28	22	31	28	13	25.7201	-0.292888	0.550057	-0.532467	0.594402
AL645608.2	134	105	140	186	89	180	137.204	0.140745	0.248086	0.567323	0.570495	0.999918
AL645608.7	30	35	98	71	16	36	47.4444	-0.524896	0.511599	-1.02599	0.304896
AL645941.1	0	0	0	1	1	3	0.788007	2.944	3.27005	0.90029	0.367966
AL662797.1	0	7.73	9.83	3.32	7.47	14.61	7.03689	0.807734	1.12522	0.717847	0.472852
AL662884.3	1	4.63	6.59	3	3.78	2	3.70992	-0.336685	1.41131	-0.238561	0.811446
AL662884.4	3	2.37	3.41	0	1.22	0	1.54764	-3.11344	2.37047	-1.31342	0.18904
AL669831.1	76.58	91.61	70.52	70.2	63.38	95.85	77.6339	-0.146299	0.323066	-0.452845	0.65066
AL669831.3	0	0	0	0	0	0	0
AL669831.4	3	0	1.82	1.19	1	1.33	1.35197	-0.277087	2.31049	-0.119925	0.904542
AL669918.1	37.64	149.62	175.25	100.31	62.87	113.32	105.782	-0.267883	0.6865	-0.390216	0.696377	0.999918
AL671710.1	16.38	19.01	44.62	38.11	22.36	25.65	27.5833	0.139702	0.571243	0.244558	0.806799
AL671762.1	19.03	15.77	0	0	9.95	33.6	12.8099	-0.511875	3.10919	-0.164633	0.869233
AL691432.1	3.24	5.76	2.43	6	3	3.23	3.80027	0.123501	1.35341	0.091252	0.927292
AL691432.2	35.24	30	21	28	24.5	37	29.1282	0.00753244	0.515691	0.0146065	0.988346
AL731577.2	13.53	19.37	9.79	6.41	11.2	31.36	14.8593	-0.167366	0.766674	-0.218301	0.827195
AL732372.2	15	17	21.61	24.22	5	23.71	17.4991	-0.305889	0.688363	-0.444371	0.656774
AL732372.3	23.61	52.18	39.01	34.56	26.11	58.79	38.5596	-0.0140893	0.469212	-0.0300276	0.976045
AL772307.1	9.01	17.56	13.73	11.85	12.46	5.97	11.9269	-0.515111	0.798612	-0.645009	0.518922
AL928654.1	16	20	25	30	18	25	22.1475	0.182826	0.585119	0.31246	0.754691
AL928711.1	2.85	6.36	4.25	5.38	2.66	0.83	3.68854	-0.737448	1.39922	-0.527042	0.598164
ALAD	445	499	379	428	394	439	429.713	-0.127326	0.152412	-0.83541	0.403487	0.999918
ALAS1	589	705	556	583	679	658	628.213	-0.00654272	0.133913	-0.0488579	0.961033	0.999918
ALCAM	2795	2487	2186	3051	2454	3203	2678.67	0.153966	0.10124	1.5208	0.12831	0.999918
ALDH16A1	185	195	250	227	127	237	201.803	-0.195419	0.218628	-0.893842	0.371406	0.999918
ALDH18A1	2792	3120	2601	3264	3363	3503	3098.17	0.189235	0.0913451	2.07165	0.0382984	0.796524
ALDH1A1	93	56	65	84	39	70	67.3848	-0.24912	0.338861	-0.735168	0.462237
ALDH1A3	4944.6	5776.28	4584.94	5636.24	4627.91	5542.01	5161.96	-0.017642	0.0923787	-0.190975	0.848545	0.999918
ALDH1B1	165	176	163	182	143	156	163.85	-0.138256	0.225855	-0.612146	0.540441	0.999918
ALDH1L2	2135	1890	1477	1757	1654	1842	1789.87	-0.117495	0.117213	-1.00241	0.316148	0.999918
ALDH2	2728.33	2523.23	2841.73	2658	1824.99	2952.55	2572.55	-0.214325	0.0958905	-2.2351	0.0254106	0.64743
ALDH3A2	361	365	313	363	343	432	361.041	0.0625693	0.166118	0.376657	0.706429	0.999918
ALDH3B1	270	318	213	273	268	242	264.048	-0.0814056	0.182277	-0.446603	0.655162	0.999918
ALDH4A1	201	206	196	228	179	239	206.944	0.0238338	0.202312	0.117807	0.90622	0.999918
ALDH6A1	186	203	153	194.79	161	209	183.449	-0.00433734	0.218576	-0.0198436	0.984168	0.999918
ALDH7A1	721	710	784	797	586	923	747.832	-0.0298103	0.126214	-0.236189	0.813286	0.999918
ALDH9A1	1401	1367	1352	1301	1088	1388	1312.38	-0.197937	0.105863	-1.86975	0.061519	0.980445
ALDOA	10764.8	13458.6	9538.19	12680.9	13552	12206.7	12024.8	0.135547	0.0790433	1.71485	0.0863734	0.999918
ALDOC	774	1096	573	791	1022.56	565	809.306	-0.0914994	0.125838	-0.727118	0.467154	0.999918
ALG1	286.62	237.6	280.09	332.19	288.15	261.01	281.151	0.0624934	0.196005	0.318835	0.749852	0.999918
ALG10	48	51	36	48	43	49	45.6683	-0.000924098	0.406239	-0.00227477	0.998185
ALG10B	222	216	150	200	183	260	203.682	0.0669364	0.227818	0.293816	0.768899	0.999918
ALG11	1013.08	968.66	805	962.03	880.76	1090.05	949.29	0.0095403	0.126248	0.075568	0.939763	0.999918
ALG12	501.62	586.99	461.38	531.89	434.64	551.35	508.934	-0.095477	0.147582	-0.646942	0.51767	0.999918
ALG13	465	497	429	485	477	579	486.475	0.0797353	0.147235	0.54155	0.588129	0.999918
ALG14	91	84	99	69	82	102	87.7449	-0.194153	0.304774	-0.637038	0.5241	0.999918
ALG2	848	877	744	791	855	831	824.572	-0.0573938	0.126323	-0.454343	0.649582	0.999918
ALG3	365	321	378	408	343	446	374.916	0.0986248	0.160266	0.615381	0.538303	0.999918
ALG5	382	386	361	403	367	359	376.241	-0.0660133	0.161357	-0.409114	0.682456	0.999918
ALG6	154	154	146	193	116	174	154.911	-0.00490378	0.235798	-0.0207965	0.983408	0.999918
ALG8	342	384	320	363	314	375	348.351	-0.0570137	0.163958	-0.347735	0.728039	0.999918
ALG9	363	311	291	364	299	310.97	322.765	-0.051329	0.169635	-0.302585	0.762206	0.999918
ALKAL1	15	19	11	40	34	43	26.569	1.33295	0.544496	2.44804	0.0143637
ALKBH1	151	165	117	127	160	177	149.155	0.0368731	0.248382	0.148453	0.881985	0.999918
ALKBH2	157	208	151	152	130	138	155.884	-0.350502	0.232719	-1.50612	0.132036	0.999918
ALKBH3	213	210	184	200	171	184	193.494	-0.194319	0.207515	-0.936408	0.349063	0.999918
ALKBH4	100.95	112.24	89.31	116.13	86.24	128.68	104.593	0.0543201	0.281066	0.193265	0.846752	0.999918
ALKBH5	1687	1899	1692	1921	1944	1987	1851.64	0.0859322	0.0996865	0.862024	0.388674	0.999918
ALKBH6	122.29	145	147.97	165	88.21	118.15	130.368	-0.265683	0.273594	-0.971087	0.331505	0.999918
ALKBH7	179	231	213	249	195	222	213.929	0.0313031	0.209361	0.149517	0.881145	0.999918
ALKBH8	129	124	120	126	110	134	123.449	-0.0812789	0.253565	-0.320545	0.748555	0.999918
ALMS1	320	285	243	216	230	272	260.914	-0.302967	0.198982	-1.52259	0.127862	0.999918
ALOX12-AS1	16	20	27	23	12	15	18.8001	-0.41926	0.643844	-0.651182	0.514929
ALPK1	326	374	350	359	315	313	339.417	-0.154733	0.170991	-0.904922	0.365507	0.999918
ALPK2	131.75	139	144.41	143.82	77	117.19	124.927	-0.401726	0.266875	-1.5053	0.132248	0.999918
ALPL	27	49	37	28	30	51	36.6549	-0.127397	0.460231	-0.276812	0.781925
ALS2	415	473	425	464	428	552	456.941	0.0664664	0.14826	0.448309	0.65393	0.999918
ALS2CL	95	204	170	191	133	191	162.47	0.110938	0.272512	0.407093	0.68394	0.999918
ALX4	120	124	119	111	103	129	117.326	-0.152897	0.259639	-0.588883	0.55594	0.999918
ALYREF	490	439	561	483	418	470	476.701	-0.182511	0.157881	-1.156	0.24768	0.999918
AMACR	132	141	136.17	128	127	140	133.841	-0.116366	0.244889	-0.47518	0.634658	0.999918
AMBRA1	437	512	469	450	423	556	472.253	-0.0606625	0.146474	-0.414151	0.678764	0.999918
AMD1	1294	1232	1268	1262	1261	1648	1321.1	0.0603313	0.115221	0.523612	0.600549	0.999918
AMDHD2	267	259.56	402	311.28	223.37	310.74	294.755	-0.192744	0.193018	-0.998579	0.317999	0.999918
AMER1	305	275	366	323	229	413	315.781	-0.066435	0.16979	-0.391278	0.695592	0.999918
AMFR	1683	1686	1620	1641	1684	1878	1695.35	-0.00678366	0.106078	-0.0639498	0.94901	0.999918
AMH	18	21	35	69	20	47	34.2252	0.699208	0.516826	1.35289	0.176091
AMIGO2	120	169	107	180	216	170	160.283	0.470784	0.226423	2.07922	0.037597	0.795342
AMIGO3	56.18	59.53	19.16	73.04	35.86	27.74	45.1646	-0.00818075	0.42908	-0.0190658	0.984789
AMMECR1	405	427	378	470	450	493	435.627	0.159362	0.149878	1.06328	0.287656	0.999918
AMMECR1L	757	777	814	817	719	974	805.229	0.0206044	0.121202	0.170001	0.86501	0.999918
AMN1	121.83	120.26	112.69	83.63	114.44	123.95	112.935	-0.220473	0.277771	-0.793721	0.427358	0.999918
AMOT	799	894	626	719	646	761	738.743	-0.179153	0.135136	-1.32572	0.184931	0.999918
AMOTL1	2738	2523.22	2361	3039	2453	3595	2761.46	0.173706	0.103592	1.67683	0.0935757	0.999918
AMOTL2	1842	2296	1270	2010	2009	1331	1799.15	-0.0639714	0.100517	-0.636423	0.524501	0.999918
AMPD2	1375.35	1684	1590.16	1668.39	1668.76	1678	1608.48	0.0491792	0.108617	0.452776	0.65071	0.999918
AMPD3	71	87	40	71	115	72	76.4309	0.349594	0.3319	1.05331	0.292199
AMPH	182	182	207	199	197	277	205.932	0.156539	0.204212	0.766548	0.443351	0.999918
AMT	130.42	71.57	239.18	285.4	100.51	195.56	168.448	0.37058	0.284912	1.30068	0.193366	0.999918
AMTN	15	8	10	30	12	28	16.7567	0.965236	0.671963	1.43644	0.150876
AMY2B	118.73	118.26	182.12	234.21	93.7	146.18	147.484	0.0454306	0.285893	0.158907	0.873742	0.999918
AMZ2	424	459	428	449	459	560	461.131	0.0921575	0.148614	0.620114	0.535183	0.999918
AMZ2P1	235	244	284	304	220	254	256.044	-0.0451321	0.198441	-0.227433	0.820087	0.999918
ANAPC1	710.55	670.19	599.3	650.09	680.48	784.08	680.497	0.0283521	0.140131	0.202325	0.839663	0.999918
ANAPC10	164.42	183	141.27	141.93	148.86	183.06	159.801	-0.107534	0.23288	-0.461756	0.644257	0.999918
ANAPC11	420	517	508	492	447	473	475.529	-0.0940433	0.153276	-0.613555	0.53951	0.999918
ANAPC13	782.26	737.76	706.98	749.47	675.97	915.53	757.337	-0.00335177	0.130381	-0.0257075	0.979491	0.999918
ANAPC15	47.73	44.49	43.94	63.18	44.97	68	51.473	0.287132	0.382818	0.750047	0.453226
ANAPC16	837	843	681	859	789	745	792.152	-0.0411948	0.122853	-0.335318	0.737385	0.999918
ANAPC1P2	89.47	84.97	103.68	117.77	90.51	125.91	101.427	0.194373	0.278686	0.697462	0.485514	0.999918
ANAPC2	503	517	558	659	453	674	556.076	0.0929577	0.142553	0.652092	0.514342	0.999918
ANAPC4	254	314	303	314	220	302	282.934	-0.135376	0.189533	-0.714263	0.475065	0.999918
ANAPC5	1915	1809	2168	2242	1793	2284	2026.17	0.0309302	0.10308	0.300059	0.764132	0.999918
ANAPC7	535.31	493.41	611.41	607.82	488.91	724.67	572.82	0.0741004	0.135742	0.545893	0.58514	0.999918
ANG	52.73	57.16	33.53	60.78	83.91	42.22	55.6377	0.299668	0.378978	0.790725	0.429104
ANGEL1	245	261	254	266	230	330	262.518	0.0403887	0.184218	0.219243	0.82646	0.999918
ANGEL2	319	349	338	411	292	416	351.456	0.071953	0.167977	0.428351	0.668396	0.999918
ANGPT1	5831	5583	4688	5948	5677	5685	5561.74	0.0450535	0.0897325	0.502087	0.615606	0.999918
ANGPTL1	92	106	94	62	75	78	84.7298	-0.50931	0.304413	-1.67309	0.0943091
ANGPTL2	8647	10961	7480	9154	10882	9104	9383.21	0.0533105	0.0830767	0.641702	0.521067	0.999918
ANGPTL4	156	434	138	206	431	282	275.553	0.39851	0.19962	1.99634	0.0458967	0.857823
ANGPTL6	65.36	78.13	45.3	58.26	44.43	36.84	54.5987	-0.488365	0.375853	-1.29935	0.193824
ANK2	1959	1971	1538	1868	1525	1748	1763.68	-0.150151	0.10273	-1.46161	0.143849	0.999918
ANK3	23	19	18	15	12	32	19.5522	-0.202127	0.632225	-0.319707	0.74919
ANKAR	40	26	28	39	22	48	33.3814	0.105025	0.47996	0.218821	0.82679
ANKDD1A	106.92	125.67	95.86	106.83	109	116.07	109.957	-0.0441632	0.267865	-0.164871	0.869045	0.999918
ANKFY1	1948.05	1977.65	1796.19	1965.22	1656.51	2270.94	1924.93	-0.0330995	0.103419	-0.320051	0.74893	0.999918
ANKH	885	1000	844	1028	1015	1308	1006.44	0.224985	0.121208	1.85619	0.0634265	0.995926
ANKHD1	1285.69	1208.93	1037.48	1245.81	1072.39	1466.62	1212.15	0.0284212	0.122274	0.232439	0.816197	0.999918
ANKHD1-EIF4EBP3	382.36	453	321.29	306.17	248.91	344.46	341.358	-0.426034	0.17945	-2.3741	0.0175916	0.523255
ANKIB1	1380	1354	1181	1369	1249	1538	1339.47	0.019047	0.111739	0.170459	0.864649	0.999918
ANKLE2	1044	1035	1092	1255	1013	1218	1104.73	0.0653576	0.113712	0.574762	0.565452	0.999918
ANKMY1	64.39	72.41	53.41	86.09	69.18	52.22	66.0382	0.0531851	0.345069	0.154129	0.877508
ANKMY2	352	418	343	410	352	393	376.721	-0.00907898	0.159829	-0.0568043	0.954701	0.999918
ANKRA2	307.37	326	273	319	296.25	348.79	310.469	0.0248181	0.172014	0.144279	0.88528	0.999918
ANKRD10	1397	1432	1690	2064	1554	2184	1705.39	0.284836	0.106374	2.67769	0.0074132	0.323457
ANKRD10-IT1	52	39	74	76	51	76	60.8655	0.24957	0.364076	0.685489	0.493035
ANKRD11	3712.23	3376.26	3110.76	3600.65	2859.85	3632.08	3368.64	-0.085176	0.0913796	-0.932111	0.351279	0.999918
ANKRD12	854	838	766	903	851	1012	867.026	0.102901	0.12223	0.841864	0.399864	0.999918
ANKRD13A	1025	955.28	867.87	1120.19	986	1076.3	1001.99	0.0958139	0.115491	0.829622	0.406753	0.999918
ANKRD13B	243	228	352	343	189	374	285	0.0405144	0.189789	0.213471	0.830959	0.999918
ANKRD13C	770	700	671	801	634	915	743.248	0.0556027	0.130148	0.427225	0.669215	0.999918
ANKRD13D	350	415	369	435	323	373	376.095	-0.0754276	0.167532	-0.450228	0.652546	0.999918
ANKRD16	100.82	128.9	102.21	90.84	108.41	100.55	105.495	-0.204592	0.272899	-0.7497	0.453435	0.999918
ANKRD17	2203	1971	1907	1936	1751	2637	2053.96	-0.0280642	0.117874	-0.238085	0.811815	0.999918
ANKRD18EP	59	60	56	65	63	62	60.7779	0.0540916	0.353507	0.153014	0.878387
ANKRD23	27.78	20.88	33.18	27.91	50.93	68.92	38.0005	0.725251	0.476574	1.5218	0.128059
ANKRD24	28	21	41	39	23	32	30.5264	0.0102843	0.505448	0.0203469	0.983767
ANKRD26	313	388	298	320	316	416	339.868	0.00744607	0.173126	0.0430095	0.965694	0.999918
ANKRD27	344	385	421	326	318.4	362.52	359.371	-0.255254	0.164729	-1.54954	0.121252	0.999918
ANKRD28	1115	1207	921	1170	1155	1142	1116.81	0.0400283	0.111939	0.35759	0.72065	0.999918
ANKRD29	54	41	34	42	22	47	39.6394	-0.323177	0.449416	-0.719105	0.472076
ANKRD33B	158	158	139	165	111	158	147.311	-0.150405	0.238225	-0.631357	0.527807	0.999918
ANKRD35	162	165	203	222	159	160	178.278	-0.0451625	0.23963	-0.188468	0.85051	0.999918
ANKRD36	78.59	67.61	63.88	71.96	43.66	81.9	67.578	-0.194884	0.343551	-0.567265	0.570534
ANKRD36B	42.71	55.39	55.12	75.84	50.34	48.09	54.3194	0.0991185	0.393148	0.252115	0.800952
ANKRD36BP1	47.69	52.06	24.11	35.28	35.13	20.28	35.9161	-0.495956	0.458334	-1.08208	0.279215
ANKRD36C	57.7	37	25	36.2	46	40.01	40.4697	0.0287816	0.459824	0.0625927	0.950091
ANKRD37	203.6	243.32	224.44	176.68	178.24	166.57	199.395	-0.423985	0.209482	-2.02397	0.0429731	0.847934
ANKRD39	52.22	44.18	65.85	46.18	35.07	37.33	46.8223	-0.515444	0.414031	-1.24494	0.213154
ANKRD40	796	755	707	767	793	829	773.671	0.0170683	0.130893	0.130399	0.896251	0.999918
ANKRD42	223.65	276.35	208.18	239.69	225.34	254.86	237.205	-0.0328087	0.192324	-0.170591	0.864545	0.999918
ANKRD44	218	221	218	315	255	371	263.465	0.437177	0.184275	2.37241	0.0176726	0.523255
ANKRD46	226	238	197	219	202	271	224.24	-0.00547993	0.201572	-0.0271859	0.978311	0.999918
ANKRD49	120	151	156	152	130	135	140.494	-0.0942942	0.250216	-0.376851	0.706284	0.999918
ANKRD50	1857	1682	1376	1736	1262	1782	1606.68	-0.111585	0.116803	-0.955326	0.339413	0.999918
ANKRD52	1298	1329	1451	1569	1171	1847	1431.58	0.0819023	0.107448	0.762251	0.44591	0.999918
ANKRD53	12	14	25	20	11	14	15.9654	-0.222856	0.698341	-0.319122	0.749634
ANKRD54	168	154	180	185	134	222	172.357	0.0166168	0.219103	0.0758399	0.939546	0.999918
ANKRD6	29.83	24.4	18.41	45.02	26.69	51.48	31.9077	0.684221	0.497875	1.37428	0.169353
ANKRD9	60.02	58.97	99.22	77.62	69.57	80.97	74.3847	0.0386438	0.339124	0.113952	0.909276
ANKS1A	1884	1936	1588	1968	1640	1856	1806.48	-0.0490851	0.0994946	-0.493344	0.621769	0.999918
ANKS3	391	339	425	429	308	415	382.852	-0.0791618	0.160709	-0.492578	0.622311	0.999918
ANKS6	287	287	289	340	221	377	297.237	0.0217682	0.18132	0.120054	0.90444	0.999918
ANKZF1	419	404	618	703	459	584	527.917	0.21607	0.176481	1.22433	0.220829	0.999918
ANLN	169	102	166	105	80	166	130.644	-0.412548	0.260513	-1.5836	0.113286	0.999918
ANO1	81	21	40.68	73.19	61.6	112	64.0744	0.857937	0.415232	2.06617	0.0388129
ANO10	357	378	430	398	362	483	399.336	0.0215587	0.154894	0.139184	0.889305	0.999918
ANO2	22	26	9	33	35	13	23.1804	0.459761	0.572986	0.802394	0.422325
ANO4	337	373	387	515	447	636	444.474	0.465014	0.149236	3.11596	0.00183346	0.132046
ANO6	2413	2470	1988	2568	2816	2630	2479.31	0.16251	0.103154	1.57541	0.115161	0.999918
ANO7	31	40	13	43	62	17	34.8238	0.456064	0.477703	0.954702	0.339729
ANO8	379	394	440	503	385	479	427.754	0.100198	0.157112	0.637747	0.523638	0.999918
ANOS1	520	431	506	558	444	691	520.654	0.132833	0.143707	0.924333	0.355313	0.999918
ANP32A	949	888	996	997	874	988	946.928	-0.0536163	0.122512	-0.437642	0.661646	0.999918
ANP32B	731	720	678	700	712	752	714.838	-0.04159	0.130899	-0.317725	0.750694	0.999918
ANP32E	623	674	622	602	594	710	635.696	-0.0785689	0.131921	-0.595574	0.55146	0.999918
ANPEP	962	974	791	1047	988	968	953.623	0.0794423	0.116649	0.68104	0.495846	0.999918
ANTKMT	134	139	189	168	130	120	146.924	-0.206174	0.268633	-0.767494	0.442788	0.999918
ANTXR1	11228	10171	11241	11951	10179	15500	11618.1	0.119775	0.0876529	1.36647	0.171791	0.999918
ANTXR2	2742	3049	2286	2881	2627	2681	2706.31	-0.0365523	0.0922056	-0.396422	0.691794	0.999918
ANXA1	1290	1080	1190	1362	1014	1515	1232.99	0.0467727	0.109762	0.426128	0.670015	0.999918
ANXA11	1142	1079	1068	1261	1222	1217	1163.48	0.105	0.118	0.889832	0.373556	0.999918
ANXA2	7638	7040	7245	8529	7559	8560	7736.46	0.102172	0.0868955	1.1758	0.239673	0.999918
ANXA2R	224	222	275	238	169	227	225.186	-0.260283	0.20198	-1.28866	0.197517	0.999918
ANXA3	24	25	14	38	24	17	23.6181	0.238219	0.562575	0.423443	0.671972
ANXA4	560	497	556	694	537	779	598.715	0.237395	0.133738	1.77508	0.0758845	0.999918
ANXA5	15575	15049	15678	19323	17960	21247	17381.4	0.269672	0.0828722	3.25407	0.00113765	0.0960156
ANXA6	6650	6415	6707	7110	5530	7316	6590.63	-0.0625952	0.0826389	-0.757454	0.448778	0.999918
ANXA7	960	1005	1156	1119	944	1325	1078.2	0.0436772	0.112249	0.389109	0.697196	0.999918
AOC2	26	12	25	21	32	25	23.6582	0.273452	0.603313	0.453251	0.650368
AOC3	759.86	875.93	557.96	838.87	933.89	588.98	762.952	0.0421856	0.130969	0.322103	0.747375	0.999918
AOPEP	347	308	334	455	377	421	371.965	0.272975	0.162675	1.67804	0.0933395	0.999918
AOX1	606	681	499	455	498	555	548.774	-0.302346	0.148653	-2.03391	0.0419609	0.835855
AP000254.2	5	7	9	10	6	11	7.89338	0.285643	0.949701	0.300772	0.763589
AP000295.1	205.23	209.26	228.03	189.38	63.74	192.24	179.58	-0.727825	0.265233	-2.7441	0.00606777	0.296607
AP000347.1	25.8	32.42	45.98	48.62	31.39	42.73	37.5474	0.18452	0.462261	0.399168	0.689769
AP000356.3	12	9.87	9.78	21.86	5.17	16.18	12.2391	0.173669	0.791142	0.219517	0.826247
AP000356.5	429.71	273.76	296.59	398.46	246.83	316.67	326.081	-0.123401	0.169235	-0.729168	0.465899	0.999918
AP000648.4	77	43	62	56	56	87	63.1342	0.0667659	0.37013	0.180385	0.85685
AP000662.1	4	12	9	11	9	9	8.9532	0.244124	0.910236	0.268199	0.788546
AP000769.1	3	17	3	3	15	4	7.64377	0.00800216	1.0172	0.00786682	0.993723
AP000781.1	3	0	7	1	1	5	2.81282	-0.267445	1.73425	-0.154214	0.877441
AP000873.1	11.31	6.37	4.82	5.19	8.66	9.13	7.52247	0.0420865	0.993997	0.0423406	0.966227
AP000879.1	10.93	22.3	6.56	14.75	8.06	18.42	13.2653	0.051096	0.78477	0.0651095	0.948087
AP000894.4	0	3	4	0	1	4	1.96595	-0.622261	2.07261	-0.30023	0.764002
AP000942.2	4.25	6.11	7.12	2.27	9.12	2.99	5.29011	-0.55977	1.18947	-0.470604	0.637923
AP000944.5	19.94	114.27	50.43	18.18	77.38	40.42	53.7502	-0.423677	0.390132	-1.08598	0.277486
AP001062.1	142.51	152.63	175.88	167.96	129.53	156.89	154.067	-0.122005	0.236367	-0.516167	0.605738	0.999918
AP001062.3	11.32	10.21	11.64	0	3.94	7.72	7.54308	-1.9753	1.12191	-1.76065	0.0782973
AP001107.2	5.58	1.03	2.88	1.66	1.78	3.33	2.84587	-0.345998	1.5718	-0.220128	0.825771
AP001120.2	1.46	0.64	1.26	0	0.77	0	0.692023	-1.72955	3.22292	-0.536639	0.591517
AP001160.2	6	5	7	11	5	9	7.06803	0.353624	0.998895	0.354016	0.723327
AP001160.3	32.22	23.65	24.93	15.54	33.96	30.51	27.1419	-0.10915	0.555773	-0.196392	0.844303
AP001267.1	57.43	0	90.55	0	36.38	2	32.3756	-5.3295	3.42243	-1.55723	0.119416
AP001324.1	5	4	9	4	8	12	6.95631	0.305733	1.02363	0.298676	0.765187
AP001330.4	2	3	6	3	3	5	3.64473	0.0146989	1.37047	0.0107255	0.991442
AP001347.1	15	14.67	24.5	11.66	15	23	17.4463	-0.214271	0.648495	-0.330413	0.741088
AP001453.2	8.01	5.51	5.39	19.22	8.31	6.95	8.749	0.671802	0.915645	0.733693	0.463136
AP001453.3	15	13	11	13	5	9	10.9511	-0.6694	0.817867	-0.81847	0.413089
AP001453.4	87.01	123.69	133.43	142.44	134.21	132.68	125.206	0.203701	0.268196	0.759523	0.44754	0.999918
AP001496.3	13.93	20.81	8.5	14.21	0	32.11	14.4409	-0.843756	1.7549	-0.480801	0.630658
AP001527.2	6	18	4	23	8	10	11.3002	0.620875	0.870825	0.712973	0.475863
AP001528.1	36	38	16	42	33	46	34.7787	0.424416	0.490486	0.865297	0.386876
AP001528.2	66	51	56	71	49	68	59.8023	0.0432877	0.35538	0.121807	0.903052
AP001931.2	959.41	1008.33	566.78	972.18	488.47	1263.1	861.401	-0.0246449	0.509644	-0.0483571	0.961432	0.999918
AP001972.5	0	11.07	59.11	30.39	27.54	58.16	30.5158	2.07378	1.58011	1.31243	0.189376
AP002026.1	35	32	48	63	24	32	38.755	-0.107842	0.473427	-0.227791	0.819809
AP002360.1	31	24	32	39	20	18	27.3509	-0.306501	0.538984	-0.568665	0.569584
AP002495.1	6	11	5	9	4	13	7.81311	0.130831	0.987209	0.132526	0.894568
AP002761.3	8.93	8.08	15.87	13.79	5.08	26.47	12.6498	0.200095	0.774524	0.258346	0.79614
AP002807.1	6.55	7.52	8.23	15.41	15.88	18.34	11.8842	1.02483	0.784345	1.3066	0.191347
AP002990.1	152.37	213.01	223.3	198.79	149.3	246.73	195.469	-0.0587144	0.219845	-0.267072	0.789414	0.999918
AP003071.4	9	18	12	17	31	19	17.7637	0.727416	0.648563	1.12158	0.26204
AP003108.2	31.92	15.35	32.52	16.32	10.03	51.66	25.8133	-0.345536	0.574404	-0.601555	0.54747
AP003119.2	2	2	0	0	2	3	1.4862	0.144211	2.35512	0.0612331	0.951174
AP003307.1	0	4.98	13.18	3.69	1.18	2.43	4.18866	-0.951186	1.51788	-0.626654	0.530886
AP003392.2	0	0	1	0	0	0	0.172779	-0.96094	4.07051	-0.236074	0.813375
AP003419.1	126.9	97.92	176.62	128.57	145.26	139.86	136.374	0.00948092	0.28111	0.0337267	0.973095	0.999918
AP003486.1	132	112	88	109	96	94	105.241	-0.201865	0.275633	-0.732369	0.463943	0.999918
AP006222.1	29.15	47.56	20.28	28.6	25.43	21.65	28.8203	-0.341905	0.51542	-0.663352	0.507105
AP006621.3	11	12	20	15	10	11	13.175	-0.2968	0.754312	-0.393471	0.693972
AP1AR	279	263	213	257	207	292	250.349	-0.0685027	0.196417	-0.348761	0.727269	0.999918
AP1B1	610	625	641.73	735	573	699	644.474	0.0236379	0.133338	0.177277	0.85929	0.999918
AP1G1	1457	1396	1368	1472	1317	1731	1449.5	0.0249766	0.107462	0.232423	0.816209	0.999918
AP1G2	301.2	409.97	440.3	505.38	293.39	411.82	390.585	-0.0113891	0.19951	-0.0570854	0.954477	0.999918
AP1M1	845	812	822	998	860	958	879.511	0.115888	0.120648	0.960546	0.33678	0.999918
AP1S1	467	534	470	506	468	565	499.639	-0.00145979	0.142541	-0.0102412	0.991829	0.999918
AP1S2	404	422	469	489	427	640	471.131	0.182365	0.145575	1.25273	0.210305	0.999918
AP2A1	2170.88	2283.56	2123.78	2408.64	2176	2563.33	2278.94	0.0518872	0.0939959	0.552015	0.580938	0.999918
AP2A2	1319	1421	1459	1558	1426	1703	1474.84	0.0907335	0.104296	0.869961	0.384322	0.999918
AP2B1	4626	4641	3964	5032	4474	4970	4602.66	0.0663385	0.0863147	0.768565	0.442152	0.999918
AP2M1	5123	5479	5573	5989	5244	6329	5599.5	0.0499473	0.0853979	0.584878	0.55863	0.999918
AP2S1	896	979	986	942	854	944	932.195	-0.127976	0.120125	-1.06536	0.286715	0.999918
AP3B1	1157	1034	1106	1215	984	1342	1133.34	0.0273518	0.110964	0.246494	0.8053	0.999918
AP3B2	31	55	51	25	30	34	37.7423	-0.660911	0.44798	-1.47531	0.140128
AP3D1	1975	1982	2084	2335	2000	2384	2117.88	0.0841757	0.0980009	0.858928	0.39038	0.999918
AP3M1	727.78	710.33	690.61	774.56	704.42	869.12	742.832	0.0709731	0.125882	0.563807	0.572886	0.999918
AP3M2	404	397	418	382	259	397	374.436	-0.320451	0.162035	-1.97766	0.0479668	0.879455
AP3S1	671	820	754	914	749	1076	823.231	0.211298	0.128203	1.64815	0.0993213	0.999918
AP3S2	465.38	397.68	405.6	437.18	405.22	495.27	432.895	0.00791109	0.156493	0.0505524	0.959682	0.999918
AP4B1	283.69	253.77	277.33	345.04	235	301.93	281.328	0.0331253	0.179729	0.184306	0.853773	0.999918
AP4E1	380	357	327	432	357	451	381.744	0.150899	0.158551	0.951736	0.341231	0.999918
AP4M1	269.43	237.97	310.63	341.19	217.08	262.25	272.099	-0.0778858	0.197463	-0.394433	0.693262	0.999918
AP4S1	59.2	73	92	60	59.18	74.07	69.4198	-0.268577	0.335662	-0.800139	0.42363
AP5B1	175	180	180	218	192	211	191.991	0.147744	0.209806	0.704191	0.481314	0.999918
AP5M1	411	418	397	465	368	509	425.166	0.0530496	0.152479	0.347913	0.727906	0.999918
AP5S1	132	165	162	137.89	123	145	143.913	-0.239495	0.239515	-0.999915	0.317352	0.999918
AP5Z1	414	444	643	517	429	528	494.653	-0.0725809	0.167589	-0.433088	0.664951	0.999918
APAF1	641	525	528	571	549	832	603.019	0.120043	0.159026	0.754866	0.450329	0.999918
APBA1	144	153	122.53	170	162	151	150.312	0.141247	0.232416	0.607735	0.543364	0.999918
APBA2	229	215	216	275	198	245	228.521	0.0444352	0.194383	0.228596	0.819183	0.999918
APBA3	162	202	231	206	183	259	205.827	0.0560091	0.205125	0.273049	0.784816	0.999918
APBB1	686	718	700	767	690	851	731.977	0.0632908	0.124724	0.507448	0.611841	0.999918
APBB2	2634	2582	2231.82	2892	2666.94	3025.92	2661.59	0.141547	0.0959549	1.47514	0.140175	0.999918
APBB3	233	303	403	438	255	408	336.637	0.157448	0.206395	0.762851	0.445552	0.999918
APC	560	576	474	509	447	747	547.129	-0.0134313	0.165942	-0.0809398	0.93549	0.999918
APC2	85	56	100.32	85	41.2	111.21	78.6942	-0.157628	0.315822	-0.499106	0.617705
APCDD1	1194	1633	1285	1012	978	1025	1189.12	-0.50041	0.113308	-4.41635	1.00382e-05	0.00252192	1
APCDD1L	112	153	87	149	222	133	143.446	0.45992	0.242939	1.89315	0.0583377	0.959012
APCDD1L-DT	9	12	7	14	26	20	14.6724	1.03034	0.718626	1.43377	0.151638
APEH	942	959	949	1132	804	1014	961.965	-0.0291701	0.121053	-0.24097	0.809578	0.999918
APEX1	2287	2375	2573	2221	1777	2240	2241.09	-0.285572	0.0997713	-2.86227	0.00420625	0.231837
APEX2	179	185	195	212	179	237	196.667	0.0940324	0.206048	0.456361	0.64813	0.999918
APH1A	2283.14	2461.45	2367.86	2385.21	2321.1	2299.51	2352.94	-0.0862639	0.101449	-0.850319	0.395148	0.999918
APH1B	430	462	395	460	448	361	427.012	-0.0887892	0.159521	-0.556597	0.577803	0.999918
API5	1611	1570	1503	1808	1395	1842	1612.23	0.0315021	0.101944	0.309015	0.75731	0.999918
APIP	215	248.99	210	248	183	257	225.479	-0.046199	0.201408	-0.229381	0.818573	0.999918
APLF	71	79	58	85	60	73	70.6082	0.000400159	0.332401	0.00120384	0.999039
APLN	135	331	79	133	353	106	192.683	0.102723	0.219057	0.468932	0.639118	0.999918
APLP1	188	149	240	270	189	341	226.582	0.389547	0.195965	1.98784	0.046829	0.866256
APLP2	8242	7866	7768	9468	8697	10319	8685.73	0.186318	0.0847864	2.19749	0.0279852	0.67938
APMAP	1827	2028	1928	1875	1763	2195	1928.77	-0.0576063	0.0972349	-0.592445	0.553553	0.999918
APOBEC3B	19	11.84	18	10	9	12	13.3815	-0.71556	0.73988	-0.96713	0.333479
APOBEC3C	284	325	305	415	291	474	344.863	0.278217	0.174585	1.59359	0.111028	0.999918
APOBEC3F	34.15	36.92	22.51	20	29.18	27	28.4228	-0.358247	0.518988	-0.69028	0.490018
APOBEC3G	35.76	45	26	25	39.82	16	31.7582	-0.510372	0.496774	-1.02737	0.304245
APOC1	6	23	15	10	6	11	11.7498	-0.638887	0.826674	-0.772841	0.439616
APOD	17	14	2	18	6	7	10.5833	0.0314324	0.882063	0.0356351	0.971573
APOE	2976	4934	3322	2758	3768	2439	3388.95	-0.37918	0.106798	-3.55045	0.000384567	0.0415447	1
APOL1	43	27	36	25	29	21	30.4636	-0.554807	0.515527	-1.07619	0.28184
APOL2	187	195	265	225	181	249	216.013	-0.045116	0.20557	-0.219468	0.826285	0.999918
APOL3	23	22	23	17	10	15	18.3301	-0.790219	0.633934	-1.24653	0.212569
APOLD1	84	86	67.01	62	55	67	70.1058	-0.426763	0.332619	-1.28304	0.199478
APOM	26	26	25	26.17	19.37	16	23.0663	-0.423979	0.568685	-0.745542	0.455944
APOO	50	40	59	42	49	65	50.6905	-0.00719043	0.394776	-0.0182139	0.985468
APOOL	156	193	146.83	163	172	185	168.922	0.0109376	0.221224	0.049441	0.960568	0.999918
APP	19176	18604	18306	20961	18524	22322	19567.1	0.0709075	0.0791482	0.895883	0.370315	0.999918
APPBP2	1285	1361	1316	1511	1325	1583	1390.65	0.0886242	0.104479	0.848252	0.396298	0.999918
APPL1	954	1127	866	926	991	1135	996.77	-0.0111801	0.121524	-0.0919987	0.926699	0.999918
APPL2	1090	958	1067	1180	914	1266	1072.88	0.0323687	0.111706	0.289767	0.771994	0.999918
APRT	576	663	682	641	686	602	642.918	-0.056919	0.148325	-0.383744	0.701168	0.999918
APTR	50	70	54	70	50	46	56.5833	-0.140095	0.378529	-0.370102	0.711306
APTX	443	449.32	379.33	482.75	381.41	518.7	439.409	0.0488834	0.154685	0.316018	0.751989	0.999918
AQP1	73	71	42.22	97	119	90	82.0149	0.68277	0.318671	2.14255	0.0321491
AQP11	20	16	22	27	17	17	19.8047	-0.0136782	0.614557	-0.022257	0.982243
AQP3	67	58	66	86	64	69	68.1143	0.1235	0.338224	0.365143	0.715004
AQR	635	630	609	683	473	830	637.05	-0.0166523	0.144428	-0.115298	0.908209	0.999918
AR	404	366	288	348	277	347	337.251	-0.182585	0.172066	-1.06113	0.288631	0.999918
ARAF	650	807	733	808	680	778	740.005	-0.0145764	0.132036	-0.110397	0.912094	0.999918
ARAP1	2846.99	3550	2538.99	3098	3232	2814.98	3015.27	-0.0199307	0.0902283	-0.220891	0.825177	0.999918
ARAP3	532	611	461	602	562	481	541.793	-0.0244338	0.140562	-0.173829	0.862	0.999918
ARCN1	3974	3986	3392	4206	4089	4439	4002.82	0.103683	0.0920791	1.12602	0.260155	0.999918
AREG	276	547	143	387	628	349	390.286	0.576017	0.183198	3.14423	0.00166526	0.123218
AREL1	940	999	997	1099	880	1155	1006.13	0.0198711	0.115145	0.172574	0.862986	0.999918
ARF1	5326	5742	5272	5583	5826	6299	5662.65	0.05011	0.087595	0.572064	0.567279	0.999918
ARF3	2273.48	2417.75	2350.25	2407.72	2061.02	2649.57	2349.69	-0.0564173	0.0938469	-0.601164	0.547731	0.999918
ARF4	6157.46	6730.22	6669	6842	7149.57	7971.42	6900.43	0.100419	0.0865065	1.16083	0.245711	0.999918
ARF4-AS1	1.54	3.78	3	3	1.43	11.58	3.97355	0.275904	1.3905	0.198421	0.842715
ARF5	1227	1307	1382	1327	1198	1484	1316.08	-0.0354239	0.106867	-0.331477	0.740284	0.999918
ARF6	1113	1294	906	1230	1247	1161	1157.33	0.0840405	0.110233	0.76239	0.445827	0.999918
ARFGAP1	1691	1866	2369	2862	1943	2351	2167.42	0.20341	0.246506	0.825172	0.409274	0.999918
ARFGAP2	1241	1284	1308.54	1409.78	1155	1234	1270.14	-0.0829454	0.11662	-0.711243	0.476934	0.999918
ARFGAP3	935	978	981	1015	960	1142	998.264	0.0383373	0.114553	0.334669	0.737875	0.999918
ARFGEF1	965	859	763	1050	870	1069	924.407	0.143126	0.12103	1.18257	0.23698	0.999918
ARFGEF2	925	911	751	980	861	1143	922.34	0.137134	0.128788	1.0648	0.286965	0.999918
ARFIP1	640	681	644	614	636	835	671.767	0.00784724	0.134927	0.0581591	0.953622	0.999918
ARFIP2	877	910	939	986	852	1123	942.722	0.0455493	0.115449	0.394539	0.693183	0.999918
ARFRP1	683	677	718	772	601	681	687.058	-0.0889345	0.134603	-0.660716	0.508794	0.999918
ARG2	26.2	17.86	36.08	27.49	28.23	28.84	27.3754	0.0460166	0.537488	0.0856142	0.931773
ARGLU1	1839	1715	2922	3659	1530	3041	2418.08	0.227517	0.337111	0.674904	0.499737	0.999918
ARHGAP1	1468	1520	1555	1676	1464	1850	1581.06	0.0639448	0.101259	0.631495	0.527717	0.999918
ARHGAP10	361	394	333	400	367	358	368.483	-0.0147403	0.160163	-0.0920336	0.926671	0.999918
ARHGAP11A	125.67	87	136.06	113.73	91	113.8	111.235	-0.183656	0.276969	-0.663094	0.50727	0.999918
ARHGAP12	626	594	567	586	633	762	625.77	0.0763745	0.144349	0.529095	0.596739	0.999918
ARHGAP17	830	855	918	979	897	1113	927.457	0.129574	0.1173	1.10464	0.269315	0.999918
ARHGAP18	215	251	207	284	300	291	257.316	0.318664	0.184612	1.72612	0.0843251	0.999918
ARHGAP19	303	341	237	343	278	289	297.632	-0.00891202	0.176074	-0.0506153	0.959632	0.999918
ARHGAP20	326	357	332	314	281	386	331.071	-0.125104	0.168201	-0.743778	0.457011	0.999918
ARHGAP21	2474.96	2362.99	2265.98	2357.94	1960.99	2776.98	2353.74	-0.080161	0.100495	-0.797661	0.425067	0.999918
ARHGAP22	51	58	62	89	95	82	72.709	0.574472	0.334481	1.7175	0.0858872
ARHGAP23	1817.22	1839.47	1868.63	1908.25	1726.57	2173.51	1881.15	0.000752204	0.0981375	0.00766481	0.993884	0.999918
ARHGAP23P1	22.22	9.89	14.81	23.3	17.65	9.52	16.4486	0.0435955	0.691448	0.0630496	0.949727
ARHGAP24	364	402	355.47	409	321	444.04	380.041	-0.00894853	0.161757	-0.055321	0.955883	0.999918
ARHGAP26	15	11	11	37	14	28	18.9006	0.948748	0.634963	1.49418	0.135129
ARHGAP27P1-BPTFP1-KPNA2P3	40.35	43.23	81.1	71.73	32.74	74.92	56.6181	0.0501482	0.390169	0.12853	0.89773
ARHGAP28	1038	1026	976	969	850	986	972.54	-0.183981	0.114895	-1.6013	0.109311	0.999918
ARHGAP29	697	754	410	649	660	502	613.455	-0.0687154	0.1374	-0.500114	0.616995	0.999918
ARHGAP31	409	398	355	409	276	415	374.637	-0.16423	0.165625	-0.991577	0.321404	0.999918
ARHGAP32	568	574	524	631	528	632	573.728	0.035381	0.135261	0.261576	0.793648	0.999918
ARHGAP33	240	218	300	322	194	280	257.388	-0.0134955	0.198048	-0.0681425	0.945672	0.999918
ARHGAP35	2048	2144	1750	1986	1652	2289	1966.8	-0.0761649	0.111437	-0.683478	0.494305	0.999918
ARHGAP39	103	82	109	164	85	165	116.243	0.380143	0.26499	1.43456	0.151414	0.999918
ARHGAP4	35	39	47	38	35	45	39.7065	-0.100991	0.433185	-0.233136	0.815656
ARHGAP42	194	175	209	157	147	275	191.144	-0.114284	0.220778	-0.517645	0.604706	0.999918
ARHGAP44	60	72	38.93	80	61	63	62.167	0.219311	0.356145	0.615791	0.538033
ARHGAP45	50	50	79	72	59	65	62.38	0.0898308	0.367532	0.244416	0.806909
ARHGAP5	1462.87	1395.02	1099.03	1408.17	1330.37	1607.17	1377.58	0.0755989	0.121753	0.620921	0.534652	0.999918
ARHGAP5-AS1	10	30	16.96	10	14	19	16.5886	-0.390624	0.675381	-0.578376	0.56301
ARHGAP6	111	94	84	82	92	111	95.4763	-0.0865574	0.299878	-0.288642	0.772855	0.999918
ARHGDIA	2769.8	3135.87	3002.94	3348.82	3076.67	3466	3122.55	0.085833	0.0918673	0.934315	0.350141	0.999918
ARHGDIB	14	7	3	9	7	11	8.43002	0.280844	0.956806	0.293522	0.769123
ARHGEF1	868	972	891	1068	854	1070	948.612	0.060523	0.118959	0.508773	0.610912	0.999918
ARHGEF10	817.92	866.83	787.85	923.77	777	1121.96	875.745	0.111276	0.125131	0.889272	0.373857	0.999918
ARHGEF10L	285	305	250	322	258	341	291.616	0.0625755	0.179264	0.349069	0.727038	0.999918
ARHGEF11	987	1078	995	1053	810	1059	992.615	-0.141076	0.118244	-1.19309	0.232832	0.999918
ARHGEF12	2997	3097	2491	2971	2826	3692	2994.89	0.0756585	0.10949	0.691012	0.489558	0.999918
ARHGEF17	2559.07	2822.92	2828.13	3071.21	2390.92	3177.53	2792.55	-0.00116654	0.0969952	-0.0120268	0.990404	0.999918
ARHGEF18	617.97	704	697	739	570	761	677.77	-0.0383092	0.13373	-0.286467	0.774521	0.999918
ARHGEF19	314	410	316	414	367	325	357.394	0.0287503	0.170056	0.169064	0.865747	0.999918
ARHGEF2	2366	2317	1830	2461	1899	2125	2159.82	-0.0701326	0.0971181	-0.722138	0.47021	0.999918
ARHGEF25	907.91	1018.25	946.69	1028.38	855.17	964.87	950.95	-0.0802928	0.11949	-0.671966	0.501606	0.999918
ARHGEF26	220	135	244	226	160	250	204.639	0.0322738	0.213918	0.15087	0.880078	0.999918
ARHGEF28	29	31	32	50	54	54	41.4544	0.715346	0.428226	1.67049	0.094823
ARHGEF3	508	585	486	501	505	597	528.602	-0.0434321	0.141926	-0.306019	0.75959	0.999918
ARHGEF34P	57.37	53.95	41.99	55.62	57.13	43.99	51.8171	-0.0236054	0.383355	-0.0615759	0.950901
ARHGEF35	64.83	55.96	39.74	55.52	40.77	32.81	48.6355	-0.376623	0.394196	-0.955421	0.339365
ARHGEF35-AS1	75.55	67.11	94.99	81.61	62.34	53.69	72.928	-0.335065	0.350699	-0.955419	0.339366
ARHGEF37	120	167	93	161	163	107	135.495	0.134458	0.246625	0.545193	0.585621	0.999918
ARHGEF4	44	33	53	49	39	42	43.3262	-0.0515016	0.427475	-0.120479	0.904104
ARHGEF40	4579.76	5097	5093	5567	4695.6	5758.72	5108.26	0.0482885	0.0884592	0.545885	0.585145	0.999918
ARHGEF5	160.8	150.08	184.27	166.85	122.1	154.2	155.996	-0.233528	0.233449	-1.00034	0.317148	0.999918
ARHGEF6	324	343	295	356	433	431	362.989	0.275718	0.169323	1.62836	0.103449	0.999918
ARHGEF7	1220	1326	1196.9	1405	1170	1471	1291.42	0.0417965	0.1079	0.387362	0.698489	0.999918
ARHGEF9	425	429	418	432	393	451	423.667	-0.0631123	0.151448	-0.416726	0.676879	0.999918
ARID1A	1836	1843	1628	1590	1481	2082	1734.57	-0.12094	0.11567	-1.04556	0.295764	0.999918
ARID1B	1366	1410.39	1101	1443	1349	1608.13	1372.85	0.121648	0.115049	1.05737	0.290345	0.999918
ARID2	629	633	475	512	604	669	585.95	-0.0216237	0.158211	-0.136676	0.891287	0.999918
ARID3A	243	347	305	351	319	362	319.642	0.15172	0.176428	0.859958	0.389812	0.999918
ARID3B	47	65	42	73	45	51	53.481	0.0649116	0.389234	0.166767	0.867553
ARID4A	487	600	618	618	459	669	571.251	-0.0413494	0.147491	-0.280353	0.779207	0.999918
ARID4B	1326.79	1461.99	1275.98	1397.05	1200.82	1660.28	1378.57	-0.00815237	0.11216	-0.0726849	0.942057	0.999918
ARID5A	169	195	186	247	230	252	212.096	0.342421	0.20115	1.70232	0.0886962	0.999918
ARID5B	1891	1873	1341	1875	1729	1879	1759.4	0.0535788	0.111391	0.480999	0.630517	0.999918
ARIH1	1331.01	1414.93	1225.19	1421.48	1335.64	1621.54	1385.31	0.0736923	0.108025	0.682179	0.495126	0.999918
ARIH2	1171.83	1338.58	1175.76	1408.79	1094	1478	1269.56	0.0365538	0.114661	0.318799	0.749879	0.999918
ARIH2OS	29	35	30	29	24	27	28.9618	-0.29712	0.503962	-0.589568	0.55548
ARL1	1633	1627	1354	1624	1602	1999	1631.48	0.112016	0.116483	0.961651	0.336225	0.999918
ARL10	455	553	413.65	511	462.84	596	495.552	0.0801701	0.151901	0.527779	0.597653	0.999918
ARL13B	344	384	322	330	326	429	354.037	-0.0252341	0.168544	-0.149718	0.880987	0.999918
ARL14EP	230	216	202	233	194	316	229.64	0.106167	0.204411	0.519379	0.603496	0.999918
ARL15	241	202	222	302	219	404	261.302	0.372413	0.192143	1.9382	0.0525984	0.922435
ARL16	301	344.61	321	341.52	299	313	319.697	-0.0846413	0.172306	-0.491225	0.623267	0.999918
ARL17A	39.1	36.43	71.85	65.03	37.7	39.57	48.305	-0.0783742	0.441008	-0.177716	0.858946
ARL17B	67.98	49.05	44.37	58.27	34.55	69.77	53.4357	-0.0783265	0.39012	-0.200775	0.840874
ARL2	687	661	761	660	619	799	695.619	-0.0931744	0.129864	-0.717475	0.473081	0.999918
ARL2BP	851.53	928.14	880.56	864	811.62	1064.68	896.081	-0.0310849	0.119054	-0.2611	0.794015	0.999918
ARL3	470	535	462	522	456	482	486.915	-0.0710107	0.145075	-0.489476	0.624505	0.999918
ARL4A	172	159	146	174	193	167	168.752	0.0988116	0.229484	0.430581	0.666773	0.999918
ARL4C	347	512	293	350	468	376	391.761	0.0151061	0.158601	0.0952459	0.92412	0.999918
ARL4D	261	388	273	234	321	253	289.513	-0.243832	0.176952	-1.37795	0.168218	0.999918
ARL5A	621.65	652.44	558	669.21	625.01	703.34	636.048	0.0604949	0.131581	0.459753	0.645693	0.999918
ARL5B	1652	1992	1656	1925	1836	2117	1855.21	0.087182	0.0991998	0.878853	0.379481	0.999918
ARL6	115	143	119	123	105	157	126.056	-0.0466872	0.257656	-0.181199	0.856211	0.999918
ARL6IP1	1973.81	1944	2078	1935	1751	2285.3	1986.9	-0.0794813	0.0978465	-0.812306	0.416616	0.999918
ARL6IP4	987.49	1033.25	974.12	1172.72	1089.75	1000.23	1042.61	0.0569348	0.122891	0.463294	0.643154	0.999918
ARL6IP5	1941	1897	1990	1979	1706	2338	1964.96	-0.0293066	0.097708	-0.299941	0.764222	0.999918
ARL6IP6	283	299	286	249	305	351	294.927	-0.0165968	0.183276	-0.0905563	0.927845	0.999918
ARL8A	407	465	437	536	439	462	456.312	0.0665547	0.154799	0.429942	0.667238	0.999918
ARL8B	1329	1356	1374	1305	1262	1630	1370.29	-0.0261204	0.107742	-0.242434	0.808444	0.999918
ARMC1	553	535	496	566	476	661	544.421	0.0282426	0.142689	0.197932	0.843099	0.999918
ARMC10	402	451	391	427	435	545	439.536	0.106761	0.153173	0.696997	0.485804	0.999918
ARMC12	7	5	15	8	6	29	11.3124	0.425385	0.821582	0.517763	0.604623
ARMC2	53	51	37	58	39	61	49.3556	0.0895065	0.398878	0.224396	0.822449
ARMC5	185.67	273.47	241.89	265.09	203.54	194.7	227.241	-0.139878	0.222148	-0.629662	0.528916	0.999918
ARMC6	375	303	364	354	281.17	319	332.461	-0.194265	0.173135	-1.12204	0.261846	0.999918
ARMC7	131	140	138	152	137	169	143.803	0.0932849	0.236362	0.39467	0.693087	0.999918
ARMC8	555	532	622	580	479	702	574.926	-0.0363854	0.13518	-0.269163	0.787804	0.999918
ARMC9	293	252	280	300	284	342	290.782	0.09872	0.180718	0.546265	0.584884	0.999918
ARMCX1	637	561	640	592	537	686	607.007	-0.0888909	0.137399	-0.646956	0.517661	0.999918
ARMCX2	1487	1470	1418	1425	1352	1628	1459.07	-0.0594979	0.106404	-0.559171	0.576045	0.999918
ARMCX3	1845.74	2011	1936.31	2196	1882	2124.51	1992.74	0.0311883	0.100128	0.311484	0.755432	0.999918
ARMCX4	280	241	251	289	246	312	268.591	0.0636921	0.182834	0.34836	0.727569	0.999918
ARMCX5	314.86	356.44	313.75	387.09	279.67	364.3	334.029	-0.00964999	0.171753	-0.0561854	0.955194	0.999918
ARMCX5-GPRASP2	29.19	26.92	35.39	46.03	35.33	17.73	31.8549	-0.0107046	0.526762	-0.0203216	0.983787
ARMCX6	814	780	858	809	793	918	826.951	-0.0282128	0.126361	-0.223272	0.823324	0.999918
ARMH1	21	16	21	35	15	51	25.7858	0.600406	0.550157	1.09134	0.275125
ARMH3	380	414	329	350	320	409	365.516	-0.123929	0.166274	-0.745334	0.45607	0.999918
ARMH4	203.03	187	255.71	304.55	213	337	247.536	0.324233	0.190357	1.70328	0.0885149	0.999918
ARMT1	420	423	409	491	465	614	467.02	0.251269	0.149198	1.68413	0.0921569	0.999918
ARNT	1911	2015	1638	1927	1753	2164	1892.8	0.00563154	0.105658	0.0532996	0.957493	0.999918
ARNT2	359	350	392	399	307	518	383.882	0.0584265	0.15957	0.36615	0.714254	0.999918
ARNTL	320	328	344	374	317	426	349.344	0.0962568	0.162405	0.592697	0.553384	0.999918
ARNTL2	22	35	35	39	30	51	34.8783	0.313896	0.469253	0.668927	0.503542
ARPC1A	945.62	1066.2	1024.62	1048.64	1031.83	1159.6	1043.48	0.0283412	0.113213	0.250335	0.802329	0.999918
ARPC1B	1292.71	1396.88	1320.34	1308.58	1201.56	1384.44	1314.57	-0.108851	0.105898	-1.02788	0.304006	0.999918
ARPC2	1879	1759	1861	2158	1740	2568	1978.08	0.151294	0.09935	1.52284	0.127799	0.999918
ARPC3	1230	1410	1283	1440	1454	1627	1402.28	0.139691	0.104365	1.33848	0.180739	0.999918
ARPC4	1340.15	1465.72	1481.1	1471.84	1534.38	1568.3	1475.5	0.0291958	0.110841	0.263403	0.79224	0.999918
ARPC4-TTLL3	42.62	52.58	134.31	90.14	91.54	134.42	90.3181	0.530756	0.332938	1.59416	0.110901	0.999918
ARPC5	1648	1561	1573	1900	1710	1829	1699.05	0.119414	0.105151	1.13565	0.256104	0.999918
ARPC5L	406	395	436	486	383	470	427.475	0.0421751	0.15352	0.27472	0.783531	0.999918
ARPIN	324.09	325.17	344.92	309.08	245.49	346.25	314.381	-0.22207	0.169735	-1.30834	0.190759	0.999918
ARPIN-AP3S2	240.53	266.16	265.48	343.74	212.29	284.48	266.813	0.0319488	0.195965	0.163033	0.870492	0.999918
ARPP19	1657	1702	1381	1683	1770	1968	1687.93	0.131493	0.112072	1.1733	0.240677	0.999918
ARRB1	454	499.93	441.89	510.61	377.46	502.84	461.961	-0.0810069	0.151697	-0.534005	0.593338	0.999918
ARRB2	90	119	86	82	79	90	90.847	-0.285933	0.294204	-0.971885	0.331108	0.999918
ARRDC1	206	217	207	231	187	204	208.231	-0.088263	0.203605	-0.433501	0.664651	0.999918
ARRDC1-AS1	134	140	176	166	115	152	146.579	-0.128547	0.245338	-0.523958	0.600307	0.999918
ARRDC2	86	131	94	139	134	94	113.157	0.179283	0.278741	0.643188	0.520102	0.999918
ARRDC3	1484	2051	1448	1542	1844	1964	1717.88	0.0486554	0.107092	0.454331	0.64959	0.999918
ARRDC4	926	917	787	841	829	1021	883.636	-0.0347499	0.128589	-0.270239	0.786976	0.999918
ARSA	347	386	440	453	392	500	417.381	0.130664	0.15594	0.837913	0.402079	0.999918
ARSB	967	989	964	1016	961	1363	1035.98	0.112033	0.120052	0.933203	0.350715	0.999918
ARSD	221	204	233	226	208	206.65	216.622	-0.102774	0.207505	-0.495286	0.620398	0.999918
ARSG	58.35	66.92	54.37	69.66	72.1	110.69	71.1583	0.408653	0.338674	1.20662	0.227577
ARSI	696	709	639	614	625	600	648.118	-0.216137	0.134564	-1.6062	0.10823	0.999918
ARSJ	957	900	769	909	834	922	879.986	-0.0397683	0.122391	-0.324928	0.745236	0.999918
ARSK	226	316	244	229	266	325	266.528	-0.00305457	0.186181	-0.0164065	0.98691	0.999918
ARSL	9	21	28	19	17	20	18.9506	-0.0057242	0.646785	-0.00885023	0.992939
ART3	10	15	39	18	12	25	19.7107	-0.142177	0.639308	-0.222392	0.824008
ART5	29	31	21	25	29	22	26.2709	-0.145096	0.529311	-0.274122	0.783991
ARV1	208	201	183	182	190	242	200.215	-0.021182	0.213126	-0.0993875	0.920831	0.999918
ARVCF	253	217	312	334	224	384	284.406	0.182755	0.178316	1.02489	0.305415	0.999918
AS3MT	36.73	48.11	16.33	128	30.62	28.79	47.3635	0.627529	0.475787	1.31893	0.187194
ASAH1	865	789.43	917.6	908.97	742.91	1153	889.471	0.0397386	0.119319	0.333046	0.739099	0.999918
ASAH2	22.32	20.87	24.67	36.53	18.36	12.81	22.6676	-0.178984	0.602301	-0.297167	0.766339
ASAH2B	101.68	119.13	108.33	128.47	105.64	101.19	110.563	-0.0425806	0.27298	-0.155984	0.876045	0.999918
ASAP1	1338.45	1331	1425	1445.76	1251	1700	1407.36	0.0272006	0.10413	0.261217	0.793925	0.999918
ASAP2	480.81	483.72	378.56	540.96	484.92	511.65	478.789	0.13637	0.145673	0.936135	0.349204	0.999918
ASAP3	1511	1545	1571	1588	1261	1667	1517.24	-0.110305	0.103189	-1.06895	0.28509	0.999918
ASB1	863	813	724	872	736	833	804.676	-0.0408775	0.121778	-0.335673	0.737118	0.999918
ASB13	197	172	154	197	158	199	178.669	0.0163745	0.217212	0.0753847	0.939909	0.999918
ASB16-AS1	71.84	54.34	88.12	82.76	53.74	92.86	73.4055	0.0259476	0.324806	0.0798864	0.936328
ASB3	275	283	216	264	253	307	265.186	0.0295517	0.190153	0.15541	0.876498	0.999918
ASB6	371.61	381.01	377.96	449.54	337.92	458.7	393.753	0.0627754	0.156828	0.400282	0.688949	0.999918
ASB7	241	283.97	263	298.4	222.63	293	265.479	-0.0269031	0.187589	-0.143415	0.885962	0.999918
ASB8	299	295	282	276	230	273	275.367	-0.239013	0.178741	-1.3372	0.181157	0.999918
ASCC1	436	407	400	434	417	452	423.635	0.00266065	0.155038	0.0171613	0.986308	0.999918
ASCC2	500	483	546	594	398	568	511.736	-0.0557138	0.146219	-0.381029	0.703182	0.999918
ASCC3	1001	947	844	1174	1067	1348	1056.25	0.293804	0.120208	2.44412	0.0145205	0.485195
ASDURF	5.46	0	16.37	0	8.35	21.77	8.36103	0.265378	2.57096	0.103221	0.917787
ASF1A	330.97	351	356	421.88	297	449	364.544	0.0843554	0.165028	0.511157	0.609241	0.999918
ASF1B	29	22	44	17	14	20	24.4644	-0.932278	0.560999	-1.66182	0.0965495
ASGR1	12	19	17	18	17	18	16.7787	0.0988459	0.658122	0.150194	0.880612
ASH1L	2076	2059	1508	1805	1753	2119	1879.96	-0.0468858	0.121956	-0.384448	0.700646	0.999918
ASH1L-AS1	15	9	4	12	8	18	10.8086	0.43642	0.860339	0.507265	0.611969
ASH2L	715	683	672	735	622	778	698.027	-0.0265917	0.127045	-0.209309	0.834207	0.999918
ASIC1	134	127	134	140	131	159	136.991	0.0525534	0.243069	0.216208	0.828825	0.999918
ASIC3	28	38	36	59	35	49	40.3664	0.401658	0.443617	0.905415	0.365246
ASL	174	260	214	187.3	186.25	216.53	205.813	-0.18665	0.205919	-0.906427	0.36471	0.999918
ASMTL	399	424	427	426	376	462	417.519	-0.0537688	0.151874	-0.354037	0.723311	0.999918
ASMTL-AS1	15	9	6	4	2	4	6.70544	-1.61821	1.07315	-1.50791	0.131578
ASNS	1293.48	1162.42	952.58	1192.51	859.69	906.49	1060.45	-0.272628	0.112191	-2.43002	0.0150979	0.488331
ASNSD1	980.23	1024	860.63	1017	874.65	1026.23	960.475	-0.0387485	0.116223	-0.333397	0.738834	0.999918
ASPH	5637.84	5899.81	4611.56	6142	6572	6266	5847.75	0.175284	0.0918883	1.90758	0.0564454	0.950777
ASPHD1	13	16	6	12	25	13	14.3069	0.479286	0.730116	0.656451	0.511534
ASPN	5579	4200	5116	7357	4817	8160	5800.49	0.358372	0.0868242	4.12756	3.6663e-05	0.00676878	1
ASPRV1	32	31	25	26	21	24	26.4843	-0.372513	0.525764	-0.708518	0.478624
ASPSCR1	201	242	233	272	201	292	238.184	0.100284	0.197085	0.508839	0.610865	0.999918
ASS1	351	334	212	268	288	207	278.091	-0.278121	0.18585	-1.49648	0.134527	0.999918
ASTE1	125	110	107.48	115.14	125.17	136	119.47	0.0713157	0.265213	0.2689	0.788006	0.999918
ASTN1	81	69	76	60	55	110	74.4306	-0.134105	0.336534	-0.398489	0.69027
ASTN2	115	76	69	98	81	122	92.7817	0.157956	0.309945	0.509624	0.610315	0.999918
ASXL1	1588	1840	1773	1995	1571	2070	1795.26	0.0430705	0.106078	0.406026	0.684723	0.999918
ASXL2	644	706	656	613	570	884	673.843	-0.0468417	0.139973	-0.334647	0.737891	0.999918
ATAD1	1447	1521	1410	1417	1415	1725	1483.87	-0.0127911	0.107042	-0.119496	0.904882	0.999918
ATAD2	370	393	357	299	287	376	346.143	-0.293125	0.166801	-1.75734	0.0788605	0.999918
ATAD2B	395	413	387	364	361	494	400.305	-0.0506675	0.160574	-0.315541	0.752351	0.999918
ATAD3A	394.64	335.63	547.3	470.15	352.31	519.96	434.29	0.0123513	0.162385	0.076062	0.93937	0.999918
ATAD3B	360.36	434.37	576.7	467.85	340.69	560.04	453.314	-0.0714976	0.162103	-0.441063	0.659168	0.999918
ATAT1	237	210	272	282	178	249	236.827	-0.103653	0.198567	-0.522007	0.601665	0.999918
ATE1	409	441	436	440	399	555	443.886	0.0385319	0.149674	0.257439	0.79684	0.999918
ATE1-AS1	12	10	5	21	14	8	11.6558	0.599848	0.795085	0.754445	0.450582
ATF1	563	537	469	556	545	563	538.119	0.0234808	0.142837	0.164389	0.869425	0.999918
ATF2	755	771	779	798	682	863	771.547	-0.0483379	0.12264	-0.394143	0.693475	0.999918
ATF3	2061	3944	2175	2258	3351	2188	2676.77	-0.0968579	0.095822	-1.01081	0.312107	0.999918
ATF4	7112	8209	7384	7823	7569	7008	7521.36	-0.0833665	0.093403	-0.892546	0.3721	0.999918
ATF5	843.21	771.98	592.96	757.73	611.93	531.7	686.283	-0.279379	0.129146	-2.16328	0.0305195	0.720344
ATF6	1204	1161	994	1194	1168	1318	1169.58	0.0691606	0.117246	0.589875	0.555274	0.999918
ATF6B	1433	1482	1417	1433	1209	1624	1426.3	-0.0972653	0.105351	-0.923247	0.355878	0.999918
ATF7	1871	1785	1658.85	1800.6	1486.98	1963.65	1753.35	-0.0901532	0.102758	-0.877338	0.380303	0.999918
ATF7-NPFF	13	10	17	20	7.32	28.67	15.6062	0.263943	0.695885	0.379291	0.704472
ATF7IP	1506	1637	1293	1242	1359	1664	1445.96	-0.125707	0.122983	-1.02215	0.30671	0.999918
ATF7IP2	54	58	66	55	48	57	56.2567	-0.219434	0.367801	-0.596612	0.550767
ATG10	58.7	57.09	52.22	66.74	47.1	73.35	58.6459	0.0684847	0.361574	0.189407	0.849774
ATG101	592.29	720.84	735.52	662.27	732.06	716.71	693.447	-0.0170015	0.136781	-0.124297	0.90108	0.999918
ATG12	989	1057	1049	1005	1038	1073	1034.66	-0.0553268	0.118332	-0.467557	0.640102	0.999918
ATG13	1357.91	1369.33	1331.75	1537.19	1443.21	1577.9	1432.11	0.10108	0.106266	0.951196	0.341505	0.999918
ATG14	337	287	396	451	234	475	358.951	0.0686345	0.170057	0.403597	0.686509	0.999918
ATG16L1	426	454	467	465	338	548	446.178	-0.0861289	0.153908	-0.559611	0.575745	0.999918
ATG16L2	207.12	235.95	289.11	451.07	181.01	387.24	286.876	0.327155	0.225642	1.44989	0.14709	0.999918
ATG2A	391	557	468	427	404	546	463.008	-0.103421	0.153451	-0.673964	0.500334	0.999918
ATG2B	917	936	853	855	824	1135	914.961	-0.0221504	0.127541	-0.173673	0.862122	0.999918
ATG3	459	441	510	563	443	527	488.627	0.0503085	0.150098	0.335172	0.737495	0.999918
ATG4A	270	246	229	323	251	335	273.634	0.213577	0.181095	1.17936	0.238254	0.999918
ATG4B	750	826	860	1090	835	977	884.934	0.181002	0.130052	1.39176	0.163996	0.999918
ATG4C	222	315	227	248	268	273	258.357	-0.00181792	0.184706	-0.00984223	0.992147	0.999918
ATG4D	88.69	157.29	154.56	126.69	126.87	126.96	130.264	-0.0995947	0.267902	-0.371758	0.710073	0.999918
ATG5	549	495	468	416	460	604	497.043	-0.109758	0.165166	-0.664529	0.506352	0.999918
ATG7	480.08	457.12	439.35	454.49	361.92	567.41	456.584	-0.0797406	0.15495	-0.514621	0.606818	0.999918
ATG9A	1155.08	1376.08	1134.26	1270.35	1312.5	1284.97	1254.36	0.0181981	0.107593	0.169138	0.865688	0.999918
ATG9B	14.86	48	14	27.5	56.64	32	32.5126	0.69424	0.49361	1.40645	0.159589
ATIC	532	494	593	559	487	642	548.827	-0.0111001	0.13986	-0.0793658	0.936742	0.999918
ATL1	91.65	84.75	116.66	79.56	90.47	126.14	97.9732	-0.0696439	0.288513	-0.241389	0.809254	0.999918
ATL2	475	473	465	544	437	606	496.587	0.0898208	0.143464	0.626086	0.531258	0.999918
ATL3	1646	1602	1363	1630	1614	1709	1590.99	0.0423463	0.108125	0.391644	0.695321	0.999918
ATM	1547	1556	1050	1233	1369	1741	1409.51	0.0066863	0.275157	0.0243	0.980613	0.999918
ATMIN	990	804	770	874	796	1048	876.309	0.0178163	0.13597	0.131031	0.895751	0.999918
ATN1	5424	5815	5477	5886	4744	6028	5538.35	-0.0775981	0.0861427	-0.900809	0.36769	0.999918
ATOH8	239	214	354	231	163	446	270.579	-0.0939122	0.187668	-0.500417	0.616782	0.999918
ATOX1	281	260	317	321	260	317	291.679	-0.00265044	0.180003	-0.0147244	0.988252	0.999918
ATP10A	152	158	171	248	205	283	200.701	0.537678	0.205167	2.62068	0.00877544	0.353559
ATP10D	996	1197.94	1016	1132	1169	1196	1115.79	0.0630989	0.110586	0.570585	0.568281	0.999918
ATP11A	804	714	602	813	789	954	775.357	0.208951	0.1402	1.49038	0.136123	0.999918
ATP11B	1229	1221.76	1035	1228.04	1211.3	1479.74	1228.44	0.10204	0.119652	0.852804	0.393768	0.999918
ATP11C	787	778	719	891	725	936	801.319	0.0875541	0.122539	0.714497	0.47492	0.999918
ATP13A1	988	1129	1234	1294	994	1258	1143.88	0.0120573	0.123711	0.0974636	0.922358	0.999918
ATP13A2	342	331.78	397.25	410.92	383	430	381.405	0.128896	0.165401	0.77929	0.435809	0.999918
ATP13A3	1564	1555	1260	1655	1622	1797	1569.85	0.152745	0.110271	1.38518	0.165997	0.999918
ATP1A1	4148.61	4309.75	3738.6	4338.93	4354.84	4778.14	4266.53	0.0792869	0.0909322	0.871935	0.383244	0.999918
ATP1A1-AS1	70.39	97.25	97.4	92.07	49.16	99.86	83.2975	-0.239649	0.329535	-0.727235	0.467082
ATP1A2	237	171	141	190	111	131	163.359	-0.415173	0.225397	-1.84196	0.0654806	0.999918
ATP1B1	282	252	224.5	436	358	350	315.606	0.525993	0.171614	3.06498	0.00217682	0.146976
ATP1B2	199	315	165	245	274	187	231.46	0.027341	0.195502	0.13985	0.888778	0.999918
ATP1B3	1043	1007	1169	1190	1045	1428	1140.05	0.111898	0.110795	1.00996	0.312516	0.999918
ATP23	35	47	45	21	41	32	37.1337	-0.529503	0.45887	-1.15393	0.24853
ATP2A2	4471	4469	4021	5224	4739	5575	4726.22	0.194978	0.0873427	2.23233	0.0255931	0.649018
ATP2A3	134	156	54	225	331	72	164.779	0.720816	0.256112	2.81446	0.0048859	0.258737
ATP2B1	1240	1338	1222	1323	1251	1772	1347.77	0.112931	0.114975	0.982228	0.325987	0.999918
ATP2B1-AS1	67	93	59	84	75	59	72.8825	-0.0584596	0.328324	-0.178055	0.85868
ATP2B4	4030	3889	3184	3385	3606	4251	3714.39	-0.046216	0.112948	-0.409179	0.682408	0.999918
ATP2C1	1598	1640	1462.52	1638.86	1482.83	2032	1632.15	0.0568302	0.110447	0.514548	0.606869	0.999918
ATP5F1A	4586	4708	4493	4639	4406	5335	4677.98	-0.00891091	0.0874567	-0.101889	0.918844	0.999918
ATP5F1B	4886	5238	4994	5057	4794	5725	5098.93	-0.0255355	0.0846178	-0.301774	0.762824	0.999918
ATP5F1C	788	862	888	805	828	965	853.953	-0.0343655	0.12122	-0.283498	0.776795	0.999918
ATP5F1D	418	426	478	519	405	479	452.505	0.0151239	0.155255	0.0974134	0.922398	0.999918
ATP5F1E	1387	1467	1539.99	1487.99	1244	1469	1429.1	-0.133596	0.109015	-1.22548	0.220396	0.999918
ATP5IF1	403	455	511	580	439	423	467.921	0.00251386	0.178747	0.0140638	0.988779	0.999918
ATP5MC1	312	319	321	323	303	278	309.775	-0.14173	0.180056	-0.787145	0.431197	0.999918
ATP5MC2	1532	1776	1583	1569	1511	1593	1592.46	-0.1284	0.102334	-1.25471	0.209584	0.999918
ATP5MC3	996	1194	1216	1148	1118	1300	1158.49	0.00309421	0.112351	0.0275405	0.978029	0.999918
ATP5MD	246	291	324	354	330	355	315.604	0.212678	0.179925	1.18204	0.23719	0.999918
ATP5ME	290	373.44	347	361	318	358	340.108	-0.0224872	0.170417	-0.131953	0.895021	0.999918
ATP5MF	770.94	793	831.94	860.95	726	829	800.017	-0.0565342	0.126123	-0.448246	0.653976	0.999918
ATP5MF-PTCD1	74.62	74.23	85.31	121.03	31.55	69.67	75.3231	-0.306712	0.370111	-0.828703	0.407273
ATP5MG	935.64	953.38	1002.69	967.76	894.63	1073.86	968.692	-0.0466285	0.116322	-0.400856	0.688526	0.999918
ATP5MPL	541	633	620	557	567	648	593.139	-0.0830677	0.134489	-0.617656	0.536802	0.999918
ATP5PB	1237	1206	1233	1330	1244	1419	1274.47	0.0519162	0.109983	0.472038	0.636899	0.999918
ATP5PD	341	422	408	411	295	424	381.159	-0.128469	0.169291	-0.758863	0.447934	0.999918
ATP5PF	599	645.49	628	702.97	516.77	750	635.835	-0.00820536	0.136003	-0.060332	0.951891	0.999918
ATP5PO	1088	1114.43	1126.43	1093	1081.05	1225	1118.92	-0.0370326	0.113557	-0.326114	0.744338	0.999918
ATP6AP1	1846	1992	2092	2228	1818	2402	2051.36	0.0476768	0.0987604	0.482752	0.629272	0.999918
ATP6AP1L	72	57	21	51	45	44	48.2977	-0.0250247	0.428727	-0.0583698	0.953454
ATP6AP2	3587	3467	3718	3858	3602	4725	3805.63	0.103463	0.0911596	1.13496	0.256391	0.999918
ATP6V0A1	553	671	636	629	570	740	629.968	-0.00896299	0.132645	-0.0675712	0.946127	0.999918
ATP6V0A2	419	344	361.53	432.29	405	455	401.668	0.136647	0.162722	0.839756	0.401045	0.999918
ATP6V0B	617	620	716	704	612	661	654.122	-0.0470855	0.142083	-0.331395	0.740346	0.999918
ATP6V0C	1050.49	1114.94	1235.5	1146.53	1144.32	1439.38	1183.49	0.0625474	0.111055	0.563209	0.573293	0.999918
ATP6V0CP3	5	18	11	4	3	6	7.81554	-1.33225	1.00028	-1.33188	0.1829
ATP6V0D1	770	802	895	866	711	951	828.498	-0.0377942	0.121992	-0.309808	0.756707	0.999918
ATP6V0E1	1677	1857	1830	1782	1651	1821	1766.79	-0.0950363	0.102522	-0.926981	0.353936	0.999918
ATP6V0E2	106.84	144	141.38	123	133	130	129.696	-0.0767703	0.253055	-0.303374	0.761605	0.999918
ATP6V0E2-AS1	46.16	26	45.62	44	30	54	40.6665	0.0501005	0.432487	0.115843	0.907777
ATP6V1A	908	908	978	980	916	1243	983.041	0.0911949	0.116127	0.785303	0.432276	0.999918
ATP6V1B1	19.42	26.7	38.7	13.54	12.13	18.51	21.7162	-0.957789	0.592	-1.61789	0.105687
ATP6V1B2	1228	1364	1430	1514	1383	1478	1396.35	0.0577571	0.114752	0.503323	0.614737	0.999918
ATP6V1C1	571	580	651	585	524	753	607.207	-0.0321686	0.133044	-0.241789	0.808943	0.999918
ATP6V1D	593	552	622	596	506	738	597.596	-0.0222266	0.134687	-0.165024	0.868925	0.999918
ATP6V1E1	1110	1154	1157	1162	1072	1285	1152.96	-0.0282727	0.109882	-0.257301	0.796947	0.999918
ATP6V1E2	27	26	37	39	25	28	30.2563	-0.0422041	0.506631	-0.0833034	0.93361
ATP6V1F	570	594	647	583	577	679	606.918	-0.0455653	0.135918	-0.335242	0.737442	0.999918
ATP6V1G1	1272	1511	1353	1449	1547	1497	1437.23	0.0576299	0.10763	0.535443	0.592344	0.999918
ATP6V1G2	41.61	34.98	55.91	28.5	12.46	42.77	35.9038	-0.853867	0.471673	-1.81029	0.0702504
ATP6V1G2-DDX39B	33.1	39.01	33.6	75.68	9.07	71.31	42.3123	0.130539	0.541015	0.241285	0.809334
ATP6V1H	517	485	564	498	493	642	531.145	-0.0133956	0.144428	-0.0927492	0.926103	0.999918
ATP7A	682	708	495	653	795	767	682.629	0.180175	0.148241	1.21542	0.224207	0.999918
ATP7B	112	118	104	104	94	110	106.783	-0.183213	0.270802	-0.676556	0.498687	0.999918
ATP8A1	49	53	45	68	35	75	53.3311	0.149886	0.393612	0.380795	0.703355
ATP8B1	99.85	78	86.91	157	121	154	115.043	0.635652	0.264463	2.40356	0.0162365	0.512211
ATP8B2	2753	2926	2679	3328	3039	3634	3043.74	0.190888	0.0900769	2.11917	0.0340763	0.757463
ATP8B3	27	36	16	25	28	25	26.1559	-0.0197191	0.536276	-0.0367704	0.970668
ATP8B4	85	123	54	83	77	96	85.8098	-0.0357117	0.328056	-0.108859	0.913315
ATP8B5P	69	70	59	59	47	101	66.6375	-0.0670853	0.360753	-0.185959	0.852477
ATP9A	1491	1398	1241	1701	1452	1867	1514.91	0.212602	0.109411	1.94315	0.0519976	0.917859
ATP9B	292	281	278	304	253	301	283.953	-0.0582494	0.17663	-0.329783	0.741564	0.999918
ATPAF1	504	496	476	524	486	626	515.991	0.0756585	0.14359	0.526908	0.598258	0.999918
ATPAF2	188.08	172.79	162.9	178.38	169	178.09	174.683	-0.0608941	0.219622	-0.277267	0.781575	0.999918
ATPSCKMT	183	142	193	158	141	173	164.872	-0.1958	0.231323	-0.846434	0.397311	0.999918
ATR	578.09	496	509.57	546.41	495	657.01	544.369	0.0279157	0.145793	0.191475	0.848154	0.999918
ATRAID	1599.19	1626.04	1475.36	1544.05	1475.37	1562.39	1545.4	-0.101352	0.103929	-0.975209	0.329456	0.999918
ATRIP	140.77	130.36	147.31	173.57	129.42	151.1	144.782	0.0449229	0.239942	0.187224	0.851485	0.999918
ATRN	2074	2243	1714	2232	2155	2571	2153.88	0.145559	0.10777	1.35065	0.176808	0.999918
ATRNL1	118	138	110	119	163	154	133.634	0.183773	0.251555	0.730549	0.465054	0.999918
ATRX	2504	2442	2064	2499	2167	3008	2431.16	0.0573957	0.11066	0.518669	0.603992	0.999918
ATXN1	1347	1425	1077	1368	1385	1578	1358.06	0.111878	0.117933	0.948659	0.342794	0.999918
ATXN1-AS1	18	28	14	30	11	36	22.2865	0.2188	0.631655	0.346391	0.729049
ATXN10	1512.94	1524.99	1684.81	1682.98	1433.99	1899.92	1615.23	0.0139548	0.101343	0.137699	0.890478	0.999918
ATXN1L	1087	1007	987	1149	980	1058	1042.66	-0.0183474	0.115239	-0.159213	0.873501	0.999918
ATXN2	755	813	827	820	626	1128	819.668	0.000359801	0.133859	0.00268791	0.997855	0.999918
ATXN2L	2367.75	2645.78	2531.58	2608.11	2276.64	2682.7	2511.12	-0.0631955	0.0945334	-0.6685	0.503815	0.999918
ATXN3	221	221	245	257	201	278	235.757	0.0224657	0.191302	0.117436	0.906514	0.999918
ATXN7	434	429	396	452	381	479	426.594	-0.0111568	0.1512	-0.0737887	0.941179	0.999918
ATXN7L1	144	138	168	140	131	171	148.199	-0.096654	0.235339	-0.410701	0.681292	0.999918
ATXN7L2	135	184	228	221	123	204	180.963	-0.0779262	0.250759	-0.310762	0.755982	0.999918
ATXN7L3	1451	1516	1570	1740	1417	1773	1570.2	0.0480671	0.103975	0.462294	0.64387	0.999918
ATXN7L3B	2508.83	2748.88	2474.55	2744.57	2442.78	2710.45	2598.52	-0.0350749	0.0926176	-0.378707	0.704906	0.999918
AUH	183	200	169	192	168	160	178.682	-0.151293	0.216716	-0.698119	0.485103	0.999918
AUP1	946	998	1119	1199	1051	1135	1072	0.0800712	0.125495	0.638044	0.523445	0.999918
AURKA	63	60	75	66	70	64	66.4775	-0.0464463	0.349584	-0.132862	0.894303
AURKAIP1	587	639	658	661	567	614	620.066	-0.0990621	0.139512	-0.710063	0.477665	0.999918
AURKB	20	13	27	20	5	22	17.6289	-0.573392	0.662866	-0.86502	0.387028
AURKC	4	8	9	11	4	8	7.23468	0.0204266	1.0141	0.0201425	0.98393
AUTS2	1957	1778	1722	1952	1611	2063	1839.15	-0.0271018	0.100472	-0.269745	0.787357	0.999918
AUXG01000058.1	196	138	72	107	111	150	128.567	-0.121459	0.319885	-0.379695	0.704172	0.999918
AVEN	98	92	123.41	107	104	118	106.837	0.0127271	0.27883	0.0456446	0.963594	0.999918
AVIL	68	72	71	67	44	95	68.7001	-0.16006	0.344896	-0.464083	0.642588
AVL9	506	552	486	534	487	623	528.652	0.0201628	0.141671	0.142322	0.886826	0.999918
AVPI1	166	193	138	171	195	247	183.787	0.234253	0.227918	1.0278	0.304046	0.999918
AXIN1	254	293	348	362	244	356	307.272	0.0272762	0.186552	0.146213	0.883754	0.999918
AXIN2	289	333	349	386	289	331.94	328.49	-0.0184439	0.180401	-0.102238	0.918567	0.999918
AXL	1491	1829	1084	1748	1848	1469	1579.03	0.161856	0.102448	1.57988	0.114134	0.999918
AZI2	1739	1930.85	1480.82	1816.3	1964.58	1763.01	1783.14	0.0481199	0.10239	0.469965	0.63838	0.999918
AZIN1	2606	2645	2341	2559	2593	3114	2632.84	0.0538722	0.102321	0.526501	0.59854	0.999918
AZIN1-AS1	19	19	26	13	13	21	18.4675	-0.532565	0.628405	-0.847487	0.396724
AZIN2	214	264	199	235	276	269	242.492	0.146757	0.19035	0.770986	0.440715	0.999918
AZU1	10	15	13	9	4	12	10.3971	-0.752314	0.851633	-0.883378	0.377032
B2M	10657	11118	12217	11462	10220	13815	11523.4	-0.0115838	0.0793582	-0.145968	0.883946	0.999918
B3GALNT1	333	357	385	336	250	370	336.915	-0.250582	0.168118	-1.49051	0.13609	0.999918
B3GALNT2	514.88	484.48	450.7	538.64	446.52	719.26	520.765	0.143756	0.154988	0.927526	0.353653	0.999918
B3GALT1	88	70	83	59	64	68	72.2182	-0.3984	0.335347	-1.18802	0.234824
B3GALT2	69	57	51	61	49	56	57.0691	-0.153906	0.364224	-0.422559	0.672617
B3GALT4	24	23	16	17	30	24	22.4312	0.0994599	0.586179	0.169675	0.865266
B3GALT6	831	724	797	808	765	834	792.298	-0.0312508	0.132015	-0.236722	0.812872	0.999918
B3GAT3	552	679	726	664	596	683	648.44	-0.0696412	0.14067	-0.495066	0.620554	0.999918
B3GLCT	232	263	222	301	273	287	262.025	0.201555	0.182842	1.10235	0.270311	0.999918
B3GNT10	26	22	19	21	25	21	22.4088	-0.0580861	0.575094	-0.101003	0.919548
B3GNT2	174	188	181	197	186	237	192.771	0.119342	0.208182	0.573259	0.56647	0.999918
B3GNT5	221.1	276	207	221	291	296	251.594	0.13418	0.192729	0.696212	0.486296	0.999918
B3GNT8	25	31	34	37	50	39	36.0818	0.420382	0.463726	0.906531	0.364655
B3GNT9	1796.94	2022.36	1653.72	1786.91	1762.09	1747.5	1794.4	-0.107393	0.0988563	-1.08635	0.277323	0.999918
B3GNTL1	37.31	44	37.99	43.16	38.46	39.26	39.7665	-0.0507208	0.432305	-0.117326	0.906601
B4GALNT1	39.88	51.63	24.08	43.73	62.83	41.64	44.3318	0.337902	0.417686	0.808987	0.418522
B4GALNT4	623	637	743	740	510	725	659.39	-0.10105	0.138227	-0.731047	0.464751	0.999918
B4GALT1	6452	7703	5740	7090	7687	7251	6981.14	0.0915653	0.0835146	1.0964	0.272904	0.999918
B4GALT2	1046	1137	1077	1160	1057	1143	1101.07	-0.0219513	0.112881	-0.194464	0.845812	0.999918
B4GALT3	535.15	567.26	600.27	566.72	623.65	577.31	579.066	-0.00987654	0.149573	-0.0660317	0.947353	0.999918
B4GALT4	564	581	515	617	624	620	586.051	0.101762	0.137339	0.740959	0.458718	0.999918
[truncated: 12,217 more rows]

## Sheet: degs_H_DvsB
Gene_symbol	H_DM1_count	H_DM2_count	H_DM3_count	H_BL1_count	H_BL2_count	H_BL3_count	baseMean_deseq2pair	log2FoldChange_deseq2pair	lfcSE_deseq2pair	stat_deseq2pair	pvalue_deseq2pair	padj_deseq2pair	DEGs
[truncated: 14,096 more rows]

[truncated: 2 more sheets: deseq2_HvsF, BLMchanged_F_specific]
