# Supplementary material for: Disease modeling of pulmonary fibrosis using human pluripotent stem cell-derived alveolar organoids
Source: Stem Cell Reports. 2021 Nov 18;16(12):2973–87. doi: 10.1016/j.stemcr.2021.10.015 (PMC8693665; doi:10.1016/j.stemcr.2021.10.015)
Supplement: Table S2. RNA-seq processed data of SPC+ cells under DMSO and BLM treatment, related to Figures 3 and 4 [file mmc3.xlsx]

## Sheet: SPC+_BLMmodel_count_TPM
Gene_symbol	SPC+_DMSO_1_count	SPC+_DMSO_2_count	SPC+_DMSO_3_count	SPC+_BLM_1_count	SPC+_BLM_2_count	SPC+_BLM_3_count	SPC+_DMSO_1_TPM	SPC+_DMSO_2_TPM	SPC+_DMSO_3_TPM	SPC+_BLM_1_TPM	SPC+_BLM_2_TPM	SPC+_BLM_3_TPM
LOC102725121	0	3.0159	1.34325	1.00113	0.585249	0	0	0.220508	0.086833	0.0687784	0.0356501	0
DDX11L1	3.82226	0.00108033	0.00017301	0.00101696	0.000299109	0	0.263143	0	0	0	0	0
WASH7P	346.456	352.443	287.033	231.861	263.731	300.436	22.2742	23.4528	16.8871	14.4972	14.6211	18.4408
MIR6859-2	0	0	0	0	0	0	0	0	0	0	0	0
MIR6859-1	0	0	0	0	0	0	0	0	0	0	0	0
MIR6859-4	0	0	0	0	0	0	0	0	0	0	0	0
MIR6859-3	0	0	0	0	0	0	0	0	0	0	0	0
MIR1302-11	0	0	0	0	0	0	0	0	0	0	0	0
MIR1302-9	0	0	0	0	0	0	0	0	0	0	0	0
MIR1302-2	0	0	0	0	0	0	0	0	0	0	0	0
MIR1302-10	0	0	0	0	0	0	0	0	0	0	0	0
FAM138F	0	0	0	0	0	0	0	0	0	0	0	0
FAM138C	0	0	0	0	0	0	0	0	0	0	0	0
FAM138A	0	0	0	0	0	0	0	0	0	0	0	0
OR4F5	0	0	0	0	0	0	0	0	0	0	0	0
LOC729737	389.945	346.114	324.291	261.262	282.745	301.973	8.10178	7.44299	6.1657	5.27907	5.06567	5.9899
LOC100132287	163.569	145.146	127.308	107.785	111.088	112.845	4.25698	3.90983	3.03199	2.72811	2.49306	2.80386
LOC100132062	163.569	145.146	127.308	107.785	111.088	112.845	4.25698	3.90983	3.03199	2.72811	2.49306	2.80386
OR4F3	0	0	0	0	0	0	0	0	0	0	0	0
OR4F29	0	0	0	0	0	0	0	0	0	0	0	0
OR4F16	0	0	0	0	0	0	0	0	0	0	0	0
LOC101928626	0	0	0	0	0	0	0	0	0	0	0	0
MIR12136	0	0	0	0	0	0	0	0	0	0	0	0
OR4F3 (2)	0	0	0	0	0	0	0	0	0	0	0	0
OR4F29 (2)	0	0	0	0	0	0	0	0	0	0	0	0
OR4F16 (2)	0	0	0	0	0	0	0	0	0	0	0	0
LOC100133331	296.412	290.495	284.985	215.11	225.478	191.556	7.88942	8.00275	6.94132	5.56818	5.17508	4.86765
LOC100288069	162.988	154.823	198.036	86.0691	129.651	104.515	13.5207	13.2932	15.0334	6.94377	9.27438	8.27744
FAM87B	15	10.5	27	22	23.5	23	0.87756	0.635809	1.44551	1.25173	1.18554	1.28466
LINC00115	71	65.5	69.5	49	61.5	66.5	6.13132	5.85449	5.49227	4.11525	4.57968	5.48267
LINC01128	454.5	430.25	511.083	331.783	412	361	5.59851	5.48544	5.76105	3.97464	4.37623	4.24542
FAM41C	28.2679	52.0167	47.625	63.4	75.8333	74.8472	1.8845	3.58919	2.90542	4.11051	4.3594	4.76379
LINC02593	6	4	3	2	4	13	0.453114	0.312657	0.207324	0.14689	0.260484	0.937291
SAMD11	26.7493	27.0944	32.3222	33.9441	17.4736	69.8322	1.18977	1.24733	1.3156	1.46832	0.670188	2.96538
NOC2L	2084.75	1944.41	2090.68	1320.06	1814.03	1618.17	86.0001	83.0201	78.9229	52.9592	64.5287	63.7298
KLHL17	438.5	478	421	361	459	333	19.4279	21.9197	17.069	15.5549	17.5361	14.0856
PLEKHN1	29.9362	24	45.9084	47	58	48.9654	1.05999	0.879567	1.48754	1.61848	1.77092	1.65527
PERM1	1.06384	0	2.0916	0	0	2.03465	0.0334695	0	0.0602174	0	0	0.0611135
HES4	769	835.5	1030.5	501	577	882	90.82	102.13	111.372	57.5436	58.7618	99.4485
ISG15	664	941	1114	423	615	650	118.739	174.167	182.298	73.5646	94.834	110.972
AGRN	4293	3916.5	3914.5	5980.33	5855	4448.83	60.2555	56.8965	50.2786	81.633	70.8642	59.6151
LOC100288175	8	2	13	8	15	16	0.934141	0.241715	1.38911	0.908483	1.51035	1.78368
RNF223	5	6	16	11	9	17	0.299294	0.371733	0.876434	0.640361	0.464552	0.971519
C1orf159	454	409	383.5	358	422	349.5	21.2312	19.7967	16.4117	16.2819	17.0175	15.6041
LINC01342	0	0	0	0	0	0	0	0	0	0	0	0
MIR200B	0	0	0	0	0	0	0	0	0	0	0	0
MIR200A	0	0	0	0	0	0	0	0	0	0	0	0
MIR429	0	0	0	0	0	0	0	0	0	0	0	0
TTLL10	6	4	10	1	3	13	0.218086	0.150483	0.332619	0.0353493	0.094029	0.451122
TNFRSF18	2	9	17	0	3	2	0.210031	0.978244	1.6337	0	0.271668	0.20052
TNFRSF4	0	0	0	0	0	1	0	0	0	0	0	0.101006
SDF4	4227	4170	5209	4355	4697	4832	224.857	229.595	253.571	225.303	215.456	245.4
B3GALT6	1731	1401	1516	1353.5	1488	1300	70.2103	58.8157	56.2696	53.3908	52.044	50.3409
C1QTNF12	1	2	6	0	5	13	0.10978	0.22725	0.60276	0	0.473321	1.36251
UBE2J2	1918	1729.5	1947	1487	1626	1500	89.5106	83.5408	83.1501	67.4903	65.4351	66.8331
SCNN1D	40	27	38	39	11	26	1.48961	1.04071	1.29499	1.41248	0.35324	0.924401
ACAP3	1335.5	1330.5	1349	1357.5	1445	1250	40.0445	41.2919	37.0153	39.5861	37.3621	35.7835
MIR6726	0	0	0	0	0	0	0	0	0	0	0	0
SNORD167	0	0	0	0	0	0	0	0	0	0	0	0
PUSL1	357.022	297.035	361.806	308.626	395.56	317.211	30.2344	26.0354	28.0383	25.4181	28.8856	25.6465
INTS11	2644.48	2203.47	2408.69	1883.87	2160.11	1913.29	114.401	98.6618	95.355	79.2587	80.5806	79.0216
MIR6727	0	0	0	0	0	0	0	0	0	0	0	0
CPTP	676	662	705	649	671	551	35.693	36.1781	34.064	33.3261	30.5508	27.7755
TAS1R3	32.0831	36.0346	66.3	20.0453	17	34.0389	1.05003	1.22067	1.98569	0.638034	0.479778	1.0636
DVL1	1125.92	1005.97	1038.7	864.955	1060.5	839.961	38.7451	35.8298	32.7093	28.9473	31.4692	27.5958
MIR6808	0	0	0	0	0	0	0	0	0	0	0	0
MXRA8	123	224	288	187	251	417	4.4622	8.41093	9.56109	6.59766	7.85203	14.4429
AURKAIP1	2494	2438	2918	2359	2843	2299	311.7	315.374	333.731	286.73	306.395	274.318
CCNL2	9486.33	10075.2	9480	7503.17	9367.75	8731.2	202.991	223.143	185.634	156.145	172.853	178.372
MRPL20-AS1	742.824	597.605	664.561	579.408	617.402	568.21	48.3311	40.2445	39.5682	36.6631	34.6396	35.2958
MRPL20	975.676	933.395	1074.44	923.592	1115.6	1010.79	106.187	105.144	107.008	97.7574	104.698	105.027
ANKRD65	1473.5	1676	2305	1926	1921.5	2319	76.4524	90.005	109.442	97.1855	85.9698	114.873
TMEM88B	0	0	0	0	0	0	0	0	0	0	0	0
LINC01770	21	23	46	36	27	46	2.00031	2.26755	4.00965	3.33491	2.21771	4.18321
VWA1	5951.67	5941	8208.34	13680	14830	11628.7	150.689	155.687	190.181	336.847	323.778	281.09
ATAD3C	77.5	82.1666	91.3333	57	86.6667	72	2.2817	2.50383	2.46069	1.63206	2.20026	2.02378
ATAD3B	1318.08	1204.17	946.066	941.5	1156.17	781.6	30.6372	28.9698	20.1233	21.2829	23.1735	17.3446
ATAD3A	1587.75	1367.5	1313.53	1143.5	1421.67	1120.5	64.7696	57.7388	49.0344	45.3659	50.0093	43.639
TMEM240	6	4	0	5	4	11	0.494128	0.340957	0	0.400463	0.284061	0.864878
SSU72	3021	2875	3228	2982	3664.5	2776	267.588	263.576	261.65	256.879	279.895	234.753
FNDC10	25	21	22	37	70	11	1.33865	1.16385	1.07801	1.92678	3.23213	0.562334
LOC105378586	0	0	0	0	0	0	0	0	0	0	0	0
MIB2	1702.5	1574.5	1420	1517.5	1807.5	1320	50.5689	48.405	38.5972	43.8358	46.2955	37.4321
MMP23B	14.5	25	30.5	23.5	28	39.5	1.3214	2.35808	2.54353	2.08276	2.20034	3.43667
MMP23A	0	0	0	0	0	0	0	0	0	0	0	0
CDK11B	271.569	247.664	237.827	135.672	236.869	189.051	10.1934	9.62174	8.16905	4.95261	7.66674	6.77474
SLC35E2B	5278.76	4547.34	4181.16	4191.83	4027.91	3033.41	93.6311	83.4829	67.8666	72.3096	61.6073	51.3682
MMP23A (2)	7.5	6.5	18.5	4.5	12	14.5	0.941488	0.844537	2.12518	0.549377	1.29897	1.73778
CDK11A	294.78	296.753	334.605	275.745	314.714	284.366	10.9921	11.4532	11.4179	9.99985	10.1196	10.1236
SLC35E2A	2292.83	2059.25	1912.92	1528.75	1701.42	1239.42	35.7363	33.2199	27.2838	23.1728	22.8672	18.4429
NADK	1923.17	1721.17	2031.5	1416.17	1649.83	1521.33	51.9907	48.1597	50.257	37.233	38.4604	39.2652
GNB1	11034	9042	10867.5	8764.5	10329.7	8425	392.898	333.244	354.117	303.514	317.174	286.412
CALML6	0	0	4	0	1	0	0	0	0.621352	0	0.146376	0
TMEM52	37	38	70	33	24	90	4.50061	4.78416	7.79182	3.90381	2.51736	10.4517
CFAP74	46	39	84	9	13	57	0.976967	0.857311	1.63257	0.185896	0.238084	1.15577
GABRD	0	0	3	0	0	2	0	0	0.163129	0	0	0.11346
LOC105378591	0	0	0	0	0	0	0	0	0	0	0	0
PRKCZ	1493.2	1354.14	1371.75	2520.76	2778.52	1822.67	44.2251	41.5111	37.1789	72.6083	70.9623	51.5387
PRKCZ-AS1	23.8373	22.5353	11.3128	5.12029	11.2811	9.21123	2.16365	2.11712	0.939664	0.45199	0.882967	0.79822
FAAP20	760.462	686.328	714.435	730.451	842.703	610.118	12.3697	11.5548	10.6344	11.5552	11.82	9.47476
SKI	330	267	298	293	316	278	6.16989	5.16686	5.0986	5.32765	5.09466	4.9623
MORN1	186	191	206	143	138	114	3.4114	3.62581	3.45747	2.5507	2.18255	1.99618
LOC100129534	85	61	57	32	48	48	4.30227	3.19566	2.64012	1.57519	2.095	2.3195
RER1	4144.94	3602.33	4113.15	3659.61	4288.34	3321.83	155.684	140.043	141.374	133.679	138.893	119.118
PEX10	609.055	579.67	721.855	513.893	615.162	470.668	33.3987	32.9007	36.2238	27.4063	29.0888	24.6412
PLCH2	33	61	42	8	17	48	0.545515	1.0437	0.635351	0.128614	0.24233	0.757546
PANK4	1012	918	1037	856	1036	985	43.5806	40.9174	40.8661	35.8502	38.4713	40.4971
HES5	134	268	562	18	27	222	11.5106	23.8276	44.1775	1.50373	1.99996	18.2063
TNFRSF14-AS1	0	0	0.5	0	0	0	0	0	0.0112661	0	0	0
TNFRSF14	0	2	0	0	4	6	0	0.0672467	0	0	0.11205	0.186087
LOC100996583	0	0	0	0	0	0	0	0	0	0	0	0
PRXL2B	667	663.797	739	592	611	560	26.2488	27.0378	26.6133	22.6574	20.7343	21.04
MMEL1	0	1.20255	0	0	0	0	0	0.0491866	0	0	0	0
TTC34	0	0	0	0	0	1	0	0	0	0	0	0.0321247
ACTRT2	0	2	8	0	5	0	0	0.163835	0.57941	0	0.341239	0
PRDM16-DT	34	32	39	22	24	37	1.00491	0.978922	1.05483	0.632373	0.611677	1.04405
PRDM16	453.5	427	737	286	248.5	524	5.92979	5.77886	8.81862	3.63691	2.8019	6.54136
MIR4251	0	0	0	0	0	0	0	0	0	0	0	0
ARHGEF16	1665.5	1692	1454.5	1353	1495	1364	67.1227	70.5792	53.6425	53.0306	51.9553	52.4824
MEGF6	2251.5	2482.5	1418	5580.5	7404.58	2493	34.4037	39.2622	19.8281	82.9299	97.566	36.3689
MIR551A	0	0	0	0	0	0	0	0	0	0	0	0
TPRG1L	799	805	1085	1053	1202	1158	37.8474	39.4673	47.0317	48.509	49.0974	52.3688
WRAP73	912	849	1058.5	743	942	759	61.3022	59.0664	65.1093	48.5707	54.6005	48.7077
TP73	68.4299	99.9018	152.042	27.0858	43.6044	109.798	1.39699	2.11093	2.84042	0.537768	0.767615	2.14002
TP73-AS1	1204.9	1073.43	1172.79	919.581	888.396	885.702	21.2294	19.5754	18.9094	15.7572	13.4976	14.8987
CCDC27	0	0	0	3	0	0	0	0	0	0.156152	0	0
SMIM1	28	34	47	50	48	49	5.55757	6.98486	8.53682	9.65165	8.21547	9.28533
LRRC47	3122	2850	2960.5	2110	2339	2271	82.5169	77.9663	71.6055	54.2372	53.3095	57.3062
CEP104	1228.5	1238	1351	995	1198	1158.5	21.7293	22.6643	21.8674	17.1158	18.2722	19.5633
DFFB	153	165	232	167	182	178	4.88928	5.45744	6.78442	5.19008	5.01521	5.4306
C1orf174	853	818	887	590	742	764	58.9746	58.5357	56.1191	39.6709	44.2368	50.4294
LINC01134	4	2	4	13	14	2	0.233057	0.12061	0.213271	0.73663	0.703387	0.111252
LINC01346	0	0	0	0	0	0	0	0	0	0	0	0
LINC01345	2	0	1	1	1	0	0.242757	0	0.111074	0.118045	0.104666	0
LINC01777	0	0	0	0	0	0	0	0	0	0	0	0
LINC01646	0	0	0	0	0	0	0	0	0	0	0	0
AJAP1	6	6	1	21	104	2	0.0546568	0.0565713	0.00833612	0.186044	0.816941	0.0173939
MIR4689	0	0	0	0	0	0	0	0	0	0	0	0
NPHP4	435	398	388	334.5	315	432	8.98697	8.51058	7.33545	6.72086	5.61176	8.52084
KCNAB2	17	33	30	14	14	17	0.413128	0.830045	0.667157	0.330878	0.293378	0.39442
CHD5	3	0	1	0	1	0	0.0346391	0	0.0105661	0	0.00995657	0
RPL22	1895.17	1996.33	2229.33	1655	2138.33	1646.5	104.58	114.022	112.577	88.8189	101.752	86.744
LOC102724450	5	0	0	0	4	0	1.50439	0	0	0	1.03781	0
RNF207	363.06	300.993	319.534	312.485	318.459	248.528	10.3721	8.90014	8.35368	8.68207	7.84525	6.77858
ICMT	3051.94	2817.01	3133.47	2479.01	2720.04	2405.97	72.3884	69.1565	68.0125	57.1842	55.633	54.4826
LINC00337	5	6	8	0	6	5	0.346743	0.430666	0.50769	0	0.358801	0.331041
HES3	0	0	0	0	0	0	0	0	0	0	0	0
GPR153	156	134	120	353	316	244	4.22633	3.75747	2.97503	9.30075	7.38228	6.31108
ACOT7	415	396	494	538	686.5	531	20.2656	20.0152	22.0755	25.5505	28.9079	24.756
HES2	2	0	3	14	19	20	0.0533952	0	0.0732933	0.3635	0.437411	0.509772
ESPN	291.333	341.5	387.5	98.5	117.5	279	9.28119	11.2605	11.2968	3.05178	3.22787	8.48578
MIR4252	0	0	0	0	0	0	0	0	0	0	0	0
TNFRSF25	96.9632	115.794	124.473	41.3254	90.1867	110.711	5.76466	7.12532	6.77194	2.38939	4.62353	6.28395
PLEKHG5	507.037	594.206	551.527	339.675	441.813	536.289	9.66256	11.7204	9.61813	6.29535	7.26032	9.75722
NOL9	1093	990	1010	689	879	718	18.7579	17.5854	15.862	11.4997	13.0082	11.7642
TAS1R1	4	1	0	0	0	0	0.16459	0.0425888	0	0	0	0
ZBTB48	744.5	721	710	524	657	689	36.0772	36.1623	31.4846	24.6947	27.4535	31.8759
KLHL21	1074.5	954	1541.5	887	1092	1039	24.7428	22.7375	32.4831	19.8642	21.6835	22.8419
PHF13	642	646	607	655.5	735	691	20.1035	20.9373	17.3938	19.9624	19.8467	20.658
THAP3	519.345	525.779	495.34	374.634	473.415	466.767	19.8742	20.8251	17.3463	13.9426	15.6221	17.0532
DNAJC11	2072.16	1950.22	2021.66	1970.37	2310.59	1773.23	73.6238	71.7186	65.7317	68.0843	70.7917	60.1501
LINC01672	0	0	0	0	0	0	0	0	0	0	0	0
CAMTA1-DT	7	0	4	0	3	7	1.44225	0	0.754178	0	0.533001	1.37694
CAMTA1	695.333	682.667	781.167	578.5	653.667	628.667	7.05832	7.17247	7.25643	5.71105	5.72175	6.09261
LOC102725193	0	0	0	0	0	0	0	0	0	0	0	0
VAMP3	1969	2003	2475	2387	2486	2423	102.818	108.257	118.269	121.222	111.941	120.796
PER3	75	72	63	64	38	75	1.28695	1.27874	0.989261	1.06803	0.562273	1.22867
UTS2	0	0	0	0	0	0	0	0	0	0	0	0
TNFRSF9	54	76	85	29	33	18	1.02478	1.4928	1.47614	0.535229	0.540027	0.326125
PARK7	4251	3966.5	4385	3415	4302.5	3849.5	408.339	394.357	385.452	319.025	356.381	353.028
ERRFI1	14962.5	16913	17702	12408.5	13024.5	16346	549.471	642.855	594.886	443.163	412.445	573.095
LINC01714	0	2	0	0	0	0	0	0.475618	0	0	0	0
SLC45A1	25	12	38	43	50	42	1.12517	0.558997	1.56506	1.88213	1.94049	1.80468
RERE	1519	1305.5	1340	1149.5	1221.5	901	20.4062	18.1523	16.4732	15.0182	14.1502	11.5559
RERE-AS1	0	2	3	5	0	0	0	0.339237	0.449898	0.796886	0	0
SNORD128	0	0	0	0	0	0	0	0	0	0	0	0
ENO1	23536.5	27769	31561.5	35700	41531.5	46640.5	846.835	1034.12	1039.17	1249.19	1288.54	1602.12
MIR6728	0	0	0	0	0	0	0	0	0	0	0	0
ENO1-AS1	7	18	14	13	13	8	1.78503	4.75085	3.26698	3.224	2.85861	1.94765
CA6	0	2	2	3	2	7	0	0.164752	0.145663	0.232207	0.13726	0.53189
SLC2A7	0	0	0	0	0	0	0	0	0	0	0	0
SLC2A5	0	0	2	1	1	0	0	0	0.0353341	0.0187757	0.0166478	0
GPR157	116	88	158	109	137	242.333	2.53856	1.99326	3.16415	2.31985	2.58532	5.0631
MIR34AHG	33.2647	25.8261	36.2667	219.917	229.765	129.662	0.910092	0.731328	0.907988	5.85146	5.42062	3.38679
MIR34A	0	0	0	0	0	0	0	0	0	0	0	0
LNCTAM34A	5.73529	1.17391	14.7333	92.0833	130.235	90.3382	0.664918	0.140864	1.56309	10.3824	13.0198	9.99904
H6PD	2852.5	2510	2462	2121	2103.33	2202	34.8202	31.7125	27.502	25.1797	22.14	25.6624
SPSB1	270	261	224	442.5	413	309	9.88971	9.89492	7.50826	15.763	13.0447	10.8057
LINC02606	5	2	4	6	8	16	0.233248	0.0965672	0.170757	0.27221	0.321812	0.712594
SLC25A33	899	817	892	557.5	669.5	589	26.454	24.8832	24.0197	15.9544	16.9882	16.5471
TMEM201	969	740	742	484	457	434	16.9757	13.418	11.8954	8.24618	6.90373	7.25884
PIK3CD	250.782	250.212	332.517	345.773	294.591	331.313	5.1023	5.26902	6.19091	6.84172	5.16837	6.43551
PIK3CD-AS1	0	0	0	4	0	0	0	0	0	0.242694	0	0
PIK3CD-AS2	20	23	30	38	39	60	2.37436	2.82615	3.25918	4.38737	3.9925	6.80051
CLSTN1	3598.72	3287.79	3528.98	3231.23	3693.91	2840.19	78.3177	74.0573	70.2802	68.3886	69.3207	59.0111
CTNNBIP1	1424	1429	1508.5	1334	1509.5	1142	53.8769	55.9599	52.2287	49.0854	49.2482	41.2509
LZIC	653	662.5	721.5	431	480.5	456	14.2002	14.9114	14.3578	9.1151	9.01027	9.46715
NMNAT1	190	197	216	178	179	194	4.96988	5.33347	5.17031	4.5281	4.03747	4.84471
TMEM274P	0	0	0	0	0	0	0	0	0	0	0	0
MIR5697	0	0	0	0	0	0	0	0	0	0	0	0
RBP7	0	0	0	0	0	0	0	0	0	0	0	0
UBE4B	1488	1424	1484.5	1259	1684.5	1291	28.6641	28.3921	26.169	23.5866	27.9815	23.743
KIF1B	1883	1860	2197.5	1808.5	1953	1881	12.8646	13.1526	13.7387	12.0162	11.5057	12.269
RNU6-1	0	0	0	0	0	0	0	0	0	0	0	0
RNU6-2	0	0	0	0	0	0	0	0	0	0	0	0
RNU6-7	0	0	0	0	0	0	0	0	0	0	0	0
RNU6-8	0	0	0	0	0	0	0	0	0	0	0	0
RNU6-9	0	0	0	0	0	0	0	0	0	0	0	0
PGD	6221	5549.5	6342.5	4917	5244	5186.33	286.1	264.158	266.925	219.919	207.962	227.715
CENPS	404.348	357.218	318.137	256.839	309.636	305.231	29.3473	26.8348	21.1299	18.1291	19.3789	21.1502
CENPS-CORT	94.1113	117.782	157.58	76.1613	63.4008	94.7052	5.43322	7.03793	8.32508	4.27616	3.15627	5.21992
CORT	5.54057	0	3.78312	0	3.96284	11.5641	0.689429	0	0.430781	0	0.425213	1.37379
DFFA	1588.33	1458.5	1506	1431.83	1754.5	1261.5	24.4444	23.2325	21.2096	21.4306	23.2839	18.5353
PEX14	313	315	316	255	287	242	18.5213	19.2926	17.1114	14.6748	14.6445	13.6716
CASZ1	429	458	618.833	235	267	358	5.7273	6.32864	7.56028	3.05116	3.07375	4.563
C1orf127	8	16	15	7	3	10	0.318911	0.660164	0.547195	0.271383	0.103125	0.380587
TARDBP	5130.5	4493.5	5209.5	3982.5	4646.5	4035	138.369	125.434	128.572	104.457	108.061	103.895
MASP2	8	7	5	6	9	11	0.348469	0.315591	0.199304	0.254173	0.33805	0.457448
SRM	3578	2940	3639	1941	2506	2257	322.962	274.669	300.583	170.389	195.055	194.499
EXOSC10	2890.76	2617.99	2734.81	2139.39	2499.84	2235.98	117.628	110.26	101.835	84.6631	87.7156	86.8644
EXOSC10-AS1	5.06917	1.01447	3.02718	6.10828	8.1559	1.02082	0.949794	0.196735	0.519041	1.11305	1.31774	0.182607
MTOR	2454.83	2145.5	2216	1883	1828.5	1464	32.0138	28.9598	26.4458	23.882	20.5624	18.2277
MTOR-AS1	1.00204	1.00093	0	0	0	0	0.161422	0.166891	0	0	0	0
ANGPTL7	1	0	0	2	0	0	0.0511384	0	0	0.0994675	0	0
UBIAD1	1755	1488	1422.61	855	928	706	23.8955	20.9698	17.7254	11.3216	10.8956	9.17737
DISP3	14	17	31	4	3	18	0.302421	0.380088	0.612796	0.0840325	0.0558816	0.371219
LINC01647	0	0	0	0	0	0	0	0	0	0	0	0
FBXO2	169.411	208.416	285.491	646.363	1028.79	530.403	14.9708	19.0628	23.0869	55.5499	78.3962	44.749
FBXO44	128.589	136.584	159.509	281.137	362.208	196.597	4.18445	4.60028	4.74997	8.89728	10.1638	6.10782
FBXO6	65	59	66	55	99	64	5.1266	4.81637	4.76356	4.21874	6.73311	4.81915
MAD2L2	840	792	709	547.5	702	524.167	75.701	73.8753	58.4709	47.9856	54.5536	45.0989
DRAXIN	4	11	7	4	1	8	0.0617687	0.175814	0.0989186	0.0600721	0.013316	0.117943
AGTRAP	516	533	533	880	978	675	45.8481	49.0174	43.3381	76.0429	74.9333	57.2598
C1orf167	0	0	2.06925	4.05608	6.17641	5.28252	0	0	0.046096	0.0960262	0.129652	0.122771
LOC102724659	0	0	0	0	0	0	0	0	0	0	0	0
MTHFR	768.276	791.09	879.808	773.737	905.857	796.444	11.7712	12.5453	12.3356	11.5292	11.9681	11.6502
CLCN6	896.807	707.935	695.811	655.731	667.391	652.285	17.8688	14.5997	12.687	12.7066	11.4668	12.4082
NPPA-AS1	18.9058	14.9751	6.27635	15.9762	3.57561	8.96381	1.29373	1.06065	0.393033	1.06323	0.210992	0.585623
NPPA	4.01188	0	8.03533	0	0	7.02389	0.533659	0	0.978116	0	0	0.892006
NPPB	4	6	2	5	6	2	0.642552	0.997588	0.294001	0.781129	0.83112	0.306727
RNU5E-1	0	4	0	0	0	0	0	3.95867	0	0	0	0
KIAA2013	3460.5	3160.83	3682	3445.5	3992.5	3735.5	139.613	131.99	135.938	135.19	138.898	143.883
PLOD1	6440	7676	9609	9145.5	10409.5	12319	234.98	289.889	320.844	324.531	327.521	429.136
MFN2	3902	3415	3849	3510.5	4051	3012	94.8859	85.9521	85.6511	83.0209	84.9456	69.9268
MIIP	740	703	609	563	688	434	54.6148	53.7015	41.1308	40.4103	43.7856	30.5804
MIR6729	0	0	0	0	0	0	0	0	0	0	0	0
TNFRSF8	2	0	0	0	1	0	0.0604956	0	0	0	0.026083	0
MIR7846	0	0	0	0	0	0	0	0	0	0	0	0
TNFRSF1B	2	0	14	2	4	7	0.0616934	0	0.395191	0.0599988	0.106398	0.206149
MIR4632	0	0	0	0	0	0	0	0	0	0	0	0
VPS13D	2304	2416.5	2293.5	2519	2528.5	2140	16.0229	17.3939	14.5958	17.0369	15.163	14.2084
SNORA59A	0	0	0	0	0	0	0	0	0	0	0	0
SNORA59B	0	0	0	0	0	0	0	0	0	0	0	0
DHRS3	2763.5	2906	2325.83	2492.5	2313	2676	110.785	120.578	85.3241	97.1766	79.9581	102.42
MIR6730	0	0	0	0	0	0	0	0	0	0	0	0
AADACL4	0	0	0	0	0	0	0	0	0	0	0	0
AADACL3	0	0	0	0	0	0	0	0	0	0	0	0
C1orf158	3	3	7	0	1	1	0.0956533	0.0990037	0.204243	0	0.0274943	0.0304406
PRAMEF12	0	0	0	0	0	0	0	0	0	0	0	0
PRAMEF1	0	0	0	0	0	0	0	0	0	0	0	0
LINC01784	0	0	0	0	0	0	0	0	0	0	0	0
PRAMEF11	0	0	0	0.666667	0	0	0	0	0	0.0399884	0	0
HNRNPCL4	0	12.9999	12.9994	2.49942	6.9998	12.9998	0	1.64902	1.45791	0.297905	0.739748	1.52105
HNRNPCL3	0	0.000121376	0.000550162	0.0005795	0.000197991	0.000247668	0	0	0	0	0	0
HNRNPCL1	0	0	0	0	0	0	0	0	0	0	0	0
PRAMEF2	0	0	0	0	0	0	0	0	0	0	0	0
PRAMEF4	0	0	0	0.333333	0	0	0	0	0	0.0200376	0	0
PRAMEF8	0	0	0	0	1.25	0	0	0	0	0	0.0786844	0
PRAMEF7	0	0	0	0	1.25	0	0	0	0	0	0.0786844	0
PRAMEF6	0	0	0	0	0	0	0	0	0	0	0	0
PRAMEF9	0	0	0	0	0	0	0	0	0	0	0	0
PRAMEF27	0	0	0	0	0	0	0	0	0	0	0	0
PRAMEF18	0	0	0	0	0	0	0	0	0	0	0	0
PRAMEF25	0	0	0	0	0	0	0	0	0	0	0	0
PRAMEF26	0	0	0	0.333332	0	0	0	0	0	0.020655	0	0
PRAMEF5	0	0	0	0	0	0	0	0	0	0	0	0
PRAMEF36P	0	0	0	0	0	0	0	0	0	0	0	0
PRAMEF34P	0	0	0	0	0	0	0	0	0	0	0	0
HNRNPCL2	0	0	0	0	0	0	0	0	0	0	0	0
PRAMEF36P (2)	0	0	0	0	0	0	0	0	0	0	0	0
PRAMEF34P (2)	0	0	0	0	0	0	0	0	0	0	0	0
PRAMEF18 (2)	0	0	0	0	0	0	0	0	0	0	0	0
PRAMEF22	0	0	0	0	0	0	0	0	0	0	0	0
PRAMEF5 (2)	0	0	0	0	0	0	0	0	0	0	0	0
PRAMEF6 (2)	0	0	0	0	0	0	0	0	0	0	0	0
PRAMEF27 (2)	0	0	0	0	0	0	0	0	0	0	0	0
PRAMEF8 (2)	0	0	0	0	1	0	0	0	0	0	0.0629475	0
PRAMEF7 (2)	0	0	0	0	1	0	0	0	0	0	0.0629475	0
PRAMEF10	0	0	0	0	0	0	0	0	0	0	0	0
PRAMEF33	0	0	0	0	0	0	0	0	0	0	0	0
PRAMEF15	0	0	0	0	0	0	0	0	0	0	0	0
PRAMEF27 (3)	0	0	0	0.666656	0	0	0	0	0	0.0513134	0	0
PRAMEF14	0	0	0	0.25	0	0	0	0	0	0.0127782	0	0
PRAMEF13	0	0	0	0.25	0	0	0	0	0	0.0127782	0	0
PRAMEF19	0	0	0	0	0	0	0	0	0	0	0	0
PRAMEF17	0	0	0	2	0	0	0	0	0	0.14001	0	0
PRAMEF20	0	0	0	0	0	0	0	0	0	0	0	0
PRAMEF8 (3)	0	0	0	0	1.25	0	0	0	0	0	0.0786844	0
PRAMEF7 (3)	0	0	0	0	1.25	0	0	0	0	0	0.0786844	0
PRAMEF10 (2)	0	0	0	0	0	0	0	0	0	0	0	0
PRAMEF33 (2)	0	0	0	0	0	0	0	0	0	0	0	0
PRAMEF15 (2)	0	0	0	0	0	0	0	0	0	0	0	0
PRAMEF27 (4)	0	0	0	0.666656	0	0	0	0	0	0.0513134	0	0
PRAMEF13 (2)	0	0	0	0.25	0	0	0	0	0	0.0127782	0	0
PRAMEF14 (2)	0	0	0	0.25	0	0	0	0	0	0.0127782	0	0
PRAMEF19 (2)	0	0	0	0	0	0	0	0	0	0	0	0
PRAMEF17 (2)	0	0	0	0	0	0	0	0	0	0	0	0
PRAMEF20 (2)	0	0	0	0	0	0	0	0	0	0	0	0
LRRC38	0	0	0	0	0	0	0	0	0	0	0	0
PDPN	542	285	923	1140	815	1748	20.6025	11.2129	32.1065	42.1434	26.7142	63.436
PRDM2	1601.5	1607.5	1726.33	1213	1330.67	1237	18.9002	19.6355	18.6438	13.9221	13.5417	13.9375
KAZN-AS1	0	0	0	0	0	1	0	0	0	0	0	0.0870742
KAZN	204.907	217.216	210.848	421.206	556.762	285.391	2.41172	2.64614	2.27096	4.82134	5.65072	3.20689
TMEM51-AS1	3.59277	4.78382	7.15209	3.79447	3.73805	5.60887	0.0585487	0.0806891	0.106658	0.0601373	0.0525289	0.0872646
TMEM51	52	72	71	62	69	78	2.6592	3.81093	3.32259	3.08349	3.04271	3.80817
C1orf195	0	0	0	0	0	0	0	0	0	0	0	0
FHAD1	1.33333	9	18	8	9	49.8829	0.0295139	0.206197	0.364612	0.172219	0.171789	1.05418
LOC101927417	6.66667	2	9	1.5	1	6.61712	0.243641	0.0756526	0.300992	0.0533135	0.0315142	0.230879
EFHD2	1012.5	1025	1419.5	830	809	1305	47.5447	49.8176	60.9978	37.9044	32.7582	58.5049
CTRC	0	2	0	0	0	1	0	0.0676137	0	0	0	0.0311837
CELA2A	0	0	0	0	0	0	0	0	0	0	0	0
CELA2B	0	0	0	0	0	0	0	0	0	0	0	0
CASP9	444	395	461	375	419	382	15.2836	14.0731	14.5216	12.5539	12.4371	12.5539
DNAJC16	982.458	1061.88	1136.96	938.962	1007.93	947.985	17.7388	19.8444	18.7857	16.4878	15.6929	16.3413
SCARNA21B	0	0	0	0	0	0	0	0	0	0	0	0
AGMAT	14.0423	21.117	10.035	12.038	15.0737	7.01469	0.51601	0.803165	0.33745	0.430208	0.477644	0.246096
DDI2	869.577	858.236	1149.53	746.879	737.821	822.839	9.27145	9.47104	11.2159	7.74451	6.78352	8.37584
RSC1A1	246.423	131.764	226.465	160.121	211.179	162.161	12.0906	6.69142	10.1681	7.64047	8.93475	7.59606
PLEKHM2	2054	1861	1892	1741	1892	1318	56.5082	52.9919	47.6325	46.5816	44.8845	34.6179
SLC25A34	30	18	33	30	10	33	1.09043	0.677174	1.09764	1.06048	0.31343	1.14516
SLC25A34-AS1	0	0	0	0	0	0	0	0	0	0	0	0
TMEM82	1	0	0	2	2	1	0.0788162	0	0	0.153303	0.135928	0.0752471
FBLIM1	1353	1403	1059	1559	1651	1101.5	38.5468	41.3714	27.6095	43.1958	40.5604	29.9606
UQCRHL	42	54	51	54	54	59	8.87869	11.8153	9.86599	11.1019	9.84368	11.9076
FLJ37453	414.072	388.636	456.345	340.9	377.349	342.817	17.2376	16.7454	17.3846	13.8017	13.5459	13.625
SPEN	2198.43	1986.86	2656.65	1812.1	1989.15	1969.18	20.1882	18.8845	22.325	16.1835	15.7513	17.2642
ZBTB17	1054	789	888.5	624	826.5	708	42.9038	33.2418	33.0966	24.7027	29.011	27.5146
SRARP	0	0	1	0	0	0	0	0	0.034247	0	0	0
HSPB7	3	1	2	3	1	3	0.101185	0.0349097	0.0617298	0.0984055	0.0290843	0.0966028
CLCNKA	12.5	6.5	4	3.5	6	7	0.570713	0.307166	0.167124	0.15541	0.236224	0.305127
CLCNKB	52.5	58.5	32	44	53.5	63	2.00098	2.30776	1.1161	1.63095	1.75833	2.29244
FAM131C	12.5	19.5	17.5	14.3333	19.3333	24.8333	0.826539	1.33456	1.05892	0.921732	1.10236	1.5677
EPHA2	2145.5	1910	1586	3990.5	4948	2373.5	61.8377	56.9783	41.831	111.855	122.975	65.3113
ARHGEF19	4524	4531	4097	3756.5	3940	3743.5	154.883	160.556	128.357	125.075	116.317	122.359
CPLANE2	52	44	65	48	62	60	3.75734	3.29065	4.29795	3.37305	3.86307	4.13907
FBXO42	1913	1890	2003	1421	1688.5	1571	34.9396	35.7286	33.4776	25.2407	26.593	27.3939
SZRD1	1852.13	1702.33	1654.89	1743.48	1891.91	1202.63	59.3203	56.4322	48.5034	54.3066	52.2511	36.7736
SPATA21	6.36655	6.16687	2.6062	2.51742	5.09235	3.87391	0.190247	0.190735	0.0712676	0.0731598	0.131218	0.110519
NECAP2	1732.17	1797	1896	1870	2131.5	1734	94.6671	101.65	94.8241	99.3929	100.452	90.4759
LINC01772	7.50836	4.71736	5.84732	2.92928	0	9.99695	0.263155	0.171127	0.18754	0.0998462	0	0.33451
CROCCP3	71.4916	105.783	69.6527	93.0707	88	82.0031	1.51469	2.31972	1.35045	1.91773	1.60774	1.65872
RNU1-4	6.69476	10.1995	5.47048	3.42413	3.18413	7.81492	4.64348	7.32213	3.4722	2.30973	1.90441	5.17496
RNU1-3	6.69476	10.1995	5.47048	3.42413	3.18413	7.81492	4.64348	7.32213	3.4722	2.30973	1.90441	5.17496
RNU1-2	6.69476	10.1995	5.47048	3.42413	3.18413	7.81492	4.64348	7.32213	3.4722	2.30973	1.90441	5.17496
RNU1-1	6.69476	10.1995	5.47048	3.42413	3.18413	7.81492	4.64348	7.32213	3.4722	2.30973	1.90441	5.17496
RNVU1-18	6.69476	10.1995	5.47048	3.42413	3.18413	7.81492	4.64348	7.32213	3.4722	2.30973	1.90441	5.17496
LOC440570	23.103	23.8005	13.6328	14	19.12	18.9506	1.02359	1.09142	0.552727	0.603237	0.730478	0.801592
LINC01783	11.397	5.69954	8.36724	0	7.38003	14.0494	0.838421	0.433974	0.563282	0	0.46816	0.986742
MIR3675	0	0	0	0	0	0	0	0	0	0	0	0
NBPF1	2701.85	2375.09	2242.35	1204.75	1255.08	1391.28	51.6707	47.0128	39.2427	22.4071	20.6976	25.4023
CROCCP2	329	316	315.5	261	294	274	21.1999	21.0754	18.604	16.3562	16.3361	16.8563
MST1P2	41.5	47	33.5	36	63.5	24	1.79054	2.09887	1.32267	1.51058	2.36251	0.988603
RNU1-4 (2)	2.17809	1.70952	2.83048	0.884127	1.55079	2.26492	1.51073	1.22725	1.79655	0.596384	0.927522	1.49981
RNU1-3 (2)	2.17809	1.70952	2.83048	0.884127	1.55079	2.26492	1.51073	1.22725	1.79655	0.596384	0.927522	1.49981
RNU1-2 (2)	2.17809	1.70952	2.83048	0.884127	1.55079	2.26492	1.51073	1.22725	1.79655	0.596384	0.927522	1.49981
RNU1-1 (2)	2.17809	1.70952	2.83048	0.884127	1.55079	2.26492	1.51073	1.22725	1.79655	0.596384	0.927522	1.49981
RNVU1-18 (2)	2.17809	1.70952	2.83048	0.884127	1.55079	2.26492	1.51073	1.22725	1.79655	0.596384	0.927522	1.49981
MIR3675 (2)	0	0	0	0	0	0	0	0	0	0	0	0
ESPNP	6	6	1	0	4	12	0.338655	0.350517	0.0516509	0	0.194684	0.646639
RNU1-4 (3)	2.91143	4.15619	2.16381	1.26413	2.25079	3.53159	2.01937	2.98368	1.3734	0.852711	1.34619	2.33858
RNU1-3 (3)	2.91143	4.15619	2.16381	1.26413	2.25079	3.53159	2.01937	2.98368	1.3734	0.852711	1.34619	2.33858
RNU1-2 (3)	2.91143	4.15619	2.16381	1.26413	2.25079	3.53159	2.01937	2.98368	1.3734	0.852711	1.34619	2.33858
RNU1-1 (3)	2.91143	4.15619	2.16381	1.26413	2.25079	3.53159	2.01937	2.98368	1.3734	0.852711	1.34619	2.33858
RNVU1-18 (3)	2.91143	4.15619	2.16381	1.26413	2.25079	3.53159	2.01937	2.98368	1.3734	0.852711	1.34619	2.33858
MST1L	2.60359	1.13226	5.21331	0	1.35265	1.23774	0.0634341	0.0285528	0.116235	0	0.0284184	0.0287909
LOC102724562	13.8964	11.3677	14.7867	9	8.64735	8.26226	0.879501	0.744662	0.856398	0.553962	0.471934	0.499237
MIR3675 (3)	0	0	0	0	0	0	0	0	0	0	0	0
LOC440570 (2)	47.4993	40	44	19	13.6911	46.5	2.10283	1.83286	1.78255	0.818041	0.522663	1.96537
LOC112267871	0.000651179	0	0	0	4.30885	0	0	0	0	0	0.327073	0
LOC105376805	34	27.5	54.5	33.5	13	55.5	6.1379	5.13837	9.00344	5.88153	2.02371	9.56552
RNVU1-18 (4)	2.69476	3.83286	1.69048	1.02413	2.28413	4.18159	1.86909	2.75157	1.07297	0.69082	1.36612	2.769
RNU1-1 (4)	2.69476	3.83286	1.69048	1.02413	2.28413	4.18159	1.86909	2.75157	1.07297	0.69082	1.36612	2.769
RNU1-3 (4)	2.69476	3.83286	1.69048	1.02413	2.28413	4.18159	1.86909	2.75157	1.07297	0.69082	1.36612	2.769
RNU1-4 (4)	2.69476	3.83286	1.69048	1.02413	2.28413	4.18159	1.86909	2.75157	1.07297	0.69082	1.36612	2.769
RNU1-2 (4)	2.69476	3.83286	1.69048	1.02413	2.28413	4.18159	1.86909	2.75157	1.07297	0.69082	1.36612	2.769
CROCC	919	824.5	626	426	528	434	15.703	14.5818	9.78844	7.07917	7.77977	7.07999
MFAP2	4009.83	4368.5	4143.83	4927.2	5717.83	5367.77	388.454	438.024	367.356	464.214	477.65	496.457
ATP13A2	2881.5	2421.5	2177.5	1982	2025.5	1545.5	82.0115	71.3333	56.7134	54.861	49.711	41.9952
SDHB	1387	1153	1442	1160	1400	1394	137.29	118.125	130.616	111.667	119.496	131.734
PADI2	58	50	110	21	39	90	1.5126	1.34964	2.62518	0.532622	0.87705	2.24085
LINC02783	0	0	0	0	0	0	0	0	0	0	0	0
PADI1	0	4	2	1	3	0	0	0.122429	0.0541219	0.0287592	0.0764994	0
PADI3	0	0	0	0	4	0	0	0	0	0	0.123052	0
MIR3972	0	0	0	0	0	0	0	0	0	0	0	0
PADI4	0	0	0	0	0	0	0	0	0	0	0	0
PADI6	0	0	0	0	0	0	0	0	0	0	0	0
RCC2	7567.5	6710.5	6371.5	4367.5	4393	3825.5	212.3	194.852	163.573	119.161	106.273	102.461
ARHGEF10L	981	984	759	686	763	628.5	19.9661	20.7287	14.1364	13.5786	13.391	12.2125
ACTL8	0	0	0	0	0	0	0	0	0	0	0	0
LINC01654	0	0	0	0	0	0	0	0	0	0	0	0
IGSF21	0	0	0	0	0	0	0	0	0	0	0	0
KLHDC7A	39	45	32	148	120	54	0.877108	1.0475	0.658582	3.23709	2.3272	1.15946
PAX7	131	147	314	103	149	178	2.30169	2.67328	5.04867	1.76002	2.25749	2.98587
TAS1R2	0	0	0	0	0	0	0	0	0	0	0	0
ALDH4A1	822.5	859	691.5	608	754	652	26.1224	28.2372	20.0974	18.7795	20.6497	19.7697
MIR4695	0	0	0	0	0	0	0	0	0	0	0	0
MIR1290	0	0	0	0	0	0	0	0	0	0	0	0
IFFO2	263	254	284	264	295	178	4.84082	4.83892	4.78358	4.72576	4.6822	3.12794
UBR4	3560	2952	3839.5	3102.5	3620.5	2616	25.4805	21.8688	25.148	21.596	22.3455	17.876
EMC1-AS1	19.3976	12.2022	27.5973	12.1771	15.2714	28.4459	2.34944	1.5297	3.05881	1.43438	1.595	3.28935
EMC1	4010.44	3789.8	4298.9	3241.82	3952.23	3234.55	68.7022	67.1965	67.3919	54.0098	58.3829	52.9015
MRTO4	1328	1212.33	1418.17	771.833	923.5	874.333	73.7119	69.6488	72.0341	41.6646	44.2019	46.3331
AKR7L	45	30.3333	35.1667	34.6667	25.1667	30.5	2.16678	1.51173	1.54954	1.62337	1.04494	1.40209
AKR7A3	30.5	18	48.5	16.6667	38.3333	21.6667	2.85499	1.74393	4.15449	1.51725	3.09418	1.9363
LOC100506730	35	58	85	35	51	59	1.59864	2.74197	3.55281	1.55473	2.00871	2.57282
AKR7A2	2316	2207.33	2490	2123.5	2230.5	2448	100.574	99.2124	98.9502	89.6814	83.5243	101.492
SLC66A1	713	628	720.5	817	807	654	23.9842	21.8649	22.179	26.7278	23.4085	21.0033
CAPZB	2359.5	2212.5	2589.5	2074.5	2128.67	1930.5	100.43	97.4721	100.863	85.8742	78.1299	78.4493
LOC105378614	0	0	0	0	0	0	0	0	0	0	0	0
MICOS10	421.58	417.56	498.786	345.137	406.959	350.024	11.3323	11.6174	12.2694	9.02267	9.43307	8.98278
MICOS10-NBL1	338.893	233.44	470.668	186.729	212.541	435.43	17.4877	12.468	22.2257	9.37098	9.45753	21.4517
RPS14P3	29.3333	40.6667	23.8333	38	37.5	26.5	3.98106	5.71252	2.96001	5.01563	4.38867	3.43366
NBL1	3.02716	0	9.04607	2.96736	0	9.04622	0.10954	0	0.299549	0.104427	0	0.312521
HTR6	0	0	0	0	0	3	0	0	0	0	0	0.0857223
TMCO4	487	513	616	398	392	400	9.92783	10.8242	11.4915	7.89065	6.89089	7.78502
RNF186	63	35	83	14	4	68	5.70924	3.2829	6.88315	1.23387	0.312581	5.8833
OTUD3	316	291	329	286	422	202	5.51723	5.2587	5.25655	4.85628	6.35346	3.36713
PLA2G2E	0	0	0	0	0	0	0	0	0	0	0	0
PLA2G2A	53	53	25	402	1140	69	5.86931	6.0749	2.53351	43.2954	108.863	7.29516
PLA2G5	0	0	0	0	0	0	0	0	0	0	0	0
PLA2G2D	0	0	0	0	0	0	0	0	0	0	0	0
PLA2G2F	0	0	1	0	0	4	0	0	0.0382494	0	0	0.15962
PLA2G2C	0	0	0	0	0	0	0	0	0	0	0	0
UBXN10-AS1	0	0	1	3	2	2	0	0	0.204473	0.651913	0.385353	0.426647
UBXN10	67	47	72	61	104	118	1.37002	0.994719	1.34727	1.21307	1.83378	2.3036
LINC01757	0	0	0	0	0	0	0	0	0	0	0	0
VWA5B1	0	0	0	0	0	0	0	0	0	0	0	0
LINC01141	0	0	0	0	0	0	0	0	0	0	0	0
CAMK2N1	53	50	68	40	39	85	2.59148	2.53043	3.04265	1.90211	1.64437	3.96794
MUL1	1817.5	1705	1800	1636	1658.5	1329	85.1348	82.6626	77.1572	74.5282	66.9904	59.4336
FAM43B	0	2	0	0	0	3	0	0.0961727	0	0	0	0.133066
CDA	0	0	1	1	1	5	0	0	0.128648	0.136722	0.121226	0.671085
PINK1	2550.37	2307.16	2708.02	2462.54	2658.04	2571.22	109.168	102.216	106.075	102.513	98.1106	105.076
MIR6084	0	2.90831	1.90404	0	0	0	0	3.11508	1.80314	0	0	0
PINK1-AS	239.831	227.413	245.032	261.317	281.704	191.906	6.13918	6.0252	5.73983	6.50545	6.21818	4.68996
DDOST	14924.3	15129.5	18720.5	16035.6	19448.8	17461.4	798.385	837.713	916.448	834.275	897.169	891.807
KIF17	2	16	3	6	1	14	0.0556417	0.460726	0.0763771	0.16234	0.0239903	0.371855
SH2D5	5	4	3	0	1	8	0.145885	0.120796	0.0800999	0	0.0251596	0.222846
HP1BP3	5527.17	5192.83	5317.67	4712.83	5534.67	4559.33	160.32	155.898	141.149	132.945	138.433	126.258
EIF4G3	1587	1344.5	1754	1459	1830	1331	26.2649	23.0309	26.5643	23.4832	26.1164	21.0306
MIR1256	0	0	0	0	0	0	0	0	0	0	0	0
ECE1	4926	4514	4912.5	7845	8730.5	5215.5	101.163	95.9493	92.3214	156.684	154.608	102.258
LOC100506801	2	8	12	15	9	9	0.0883696	0.36586	0.485205	0.644568	0.34291	0.379656
NBPF3	271	327.5	301	161.5	255.5	322	6.79781	8.50282	6.90936	3.93982	5.52657	7.71135
ALPL	112	136	178	50	76	144	4.5122	5.67102	6.56239	1.95905	2.64027	5.5387
RAP1GAP	423	389	317	677	796	341	11.6967	11.1333	8.02146	18.2061	18.9802	9.00226
USP48	1087.5	1133	1154	1376	1561	1277	23.8173	25.683	23.1281	29.308	29.4802	26.7011
LDLRAD2	0	2.09258	1.07179	2.10829	4.26829	0	0	0.0613675	0.0277897	0.0580949	0.104285	0
HSPG2	4139.5	3404.41	3625.93	8453.39	10399.6	5261	32.8216	27.9386	26.3088	65.1848	71.1035	39.8248
CELA3B	2	7	12	1	3	9	0.251063	0.909501	1.3785	0.122084	0.324742	1.07862
CELA3A	1	0	13	1	1	11	0.125532	0	1.49337	0.122084	0.108247	1.31832
LINC01635	0	5	0	0	1	2	0	0.843234	0	0	0.140505	0.311122
LINC00339	135	89	141	98	117	142	11.0618	7.54803	10.5726	7.80949	8.26689	11.1085
CDC42	3079	3003	3032	3711.67	3724.17	2651.33	30.469	30.7578	27.4567	35.7208	31.7791	25.0488
WNT4	1424.33	1280	1882	2223	1976.5	2272	40.8246	37.9727	49.3629	61.966	48.8507	62.1717
MIR4418	0	0	0	0	0	0	0	0	0	0	0	0
ZBTB40	1520	1398	1601	1329	1269.5	1271	19.2251	18.3014	18.5305	16.3476	13.8459	15.3478
EPHA8	10	7	4	0	4	17	0.209374	0.151695	0.0766395	0	0.0722181	0.339817
MIR6127	0	0	0	0	0	0	0	0	0	0	0	0
C1QA	0	0	3	0	0	0	0	0	0.257191	0	0	0
C1QC	0	0	0	0	0	0	0	0	0	0	0	0
C1QB	0	0	0	0	0	0	0	0	0	0	0	0
EPHB2	1390	1292	1292	953	1168	1070	14.3208	13.7774	12.1811	9.5488	10.3767	10.5247
MIR4684	0	0	0	0	0	0	0	0	0	0	0	0
MIR4253	0	0	0	0	0	0	0	0	0	0	0	0
LACTBL1	0	0	0	0	0	0	0	0	0	0	0	0
TEX46	0	0	0	0	0	0	0	0	0	0	0	0
KDM1A	4500	4179	4769.5	3346	3882.83	3808.5	164.935	158.535	159.972	119.27	122.719	133.269
MIR3115	0	0	0	0	0	0	0	0	0	0	0	0
LUZP1	708	711	776	649	852	832	9.48769	9.86163	9.51613	8.45817	9.84535	10.6445
HTR1D	3	3	0	2	2	0	0.120351	0.124567	0	0.0780302	0.0691867	0
LINC01355	21	41	31	14	15	32	0.680252	1.37463	0.918932	0.441045	0.418993	0.989635
HNRNPR	5085	4691	5146.5	3929	4634.5	4102	74.5265	71.1602	69.0244	56.0023	58.5716	57.3971
ZNF436	450.226	464.046	697.74	376.309	432.021	577.067	10.6989	11.4136	15.1731	8.69677	8.85274	13.0921
ZNF436-AS1	40.774	30.9541	44.2601	20.6907	32.9792	65.9331	1.61747	1.27093	1.60671	0.79824	1.12813	2.49708
TCEA3	5	8	12	14	4	20	0.330808	0.547832	0.726537	0.90082	0.228208	1.26331
ASAP3	953	839	961	1040	1114	996	26.6044	24.2423	24.5502	28.2357	26.817	26.5457
E2F2	282	205	238	139	175	187	6.17251	4.64428	4.76717	2.95891	3.30305	3.90776
LOC101928163	0	0	0	0	0	0	0	0	0	0	0	0
ID3	4312.5	5499.5	8606.83	3619.5	4128	7129.5	516.282	681.448	942.915	421.416	426.15	814.876
MDS2	0	0	0	2	0	0	0	0	0	0.214981	0	0
RPL11	3183	3286	3411	3043	3687	3018	346.751	370.51	340.043	322.394	346.353	313.888
ELOA	2316.14	2226.95	2329.83	2030.35	2196.73	1764.64	53.2913	53.0339	49.0552	45.4324	43.5846	38.7634
ELOA-AS1	48.8581	42.0475	71.1747	20.6506	22.2659	34.3568	5.12612	4.56608	6.83359	2.10712	2.01445	3.44143
PITHD1	1018	878	1182	890	1052.5	1031	72.8169	65.0026	77.3701	61.9126	64.9189	70.4073
LYPLA2	2274.5	2146.5	2471	3572.5	4268	2908.5	158.216	154.542	157.292	241.68	256.007	193.156
GALE	741	772	914	1321	1632	1178.5	46.3305	49.9595	52.2957	80.326	87.99	70.3482
HMGCL	1510	1436	1717	1440	1676	1545	106.8	105.124	111.131	99.0518	102.22	104.327
FUCA1	1691	1692	2331	2205	2538	2359	90.8028	94.0389	114.543	115.151	117.52	120.937
CNR2	0	0	0	0	0	0	0	0	0	0	0	0
MIR378F	0	0	0	0	0	0	0	0	0	0	0	0
PNRC2	1903.84	1726.84	1682.26	1587.34	2057.76	1527.5	90.3327	84.8044	73.0429	73.2469	84.1924	69.1942
SRSF10	1361.5	1298.33	1423.08	1121.5	1233.5	1122	18.8537	18.6088	18.0335	15.1037	14.7293	14.8336
MYOM3	0	0	0	0	1	3	0	0	0	0	0.0170264	0.0565529
IL22RA1	4	7	8	0	2	2	0.161493	0.292513	0.295567	0	0.0696288	0.0770902
IFNLR1	442.5	442.5	556	443.5	466	462	11.0316	11.418	12.6845	10.7529	10.0179	10.9962
LINC02800	0	0	0	0	0	0	0	0	0	0	0	0
GRHL3	22	33	46	120	133	93	0.738736	1.14692	1.4135	3.91879	3.85108	2.98142
STPG1	272.237	263.885	283.665	170.654	189.343	247.399	10.1282	10.1614	9.65746	6.17456	6.07434	8.78737
NIPAL3	652.763	588.115	780.335	665.346	797.657	708.601	9.96909	9.29639	10.9057	9.88217	10.5046	10.3318
RCAN3AS	0	1.00575	1.00693	0	0	1.00387	0	0.223381	0.197731	0	0	0.205664
RCAN3	727.822	690.985	863.737	632.185	766.31	771.077	11.6292	11.4273	12.6292	9.82363	10.5583	11.7624
NCMAP-DT	3.17805	8.00949	7.2558	6.81484	8.69043	5.91938	0.371475	0.969003	0.776113	0.774691	0.87594	0.660571
NCMAP	238	218	277	288	419	222	6.80275	6.44935	7.24533	8.00579	10.3273	6.05808
SRRM1	1560	1642.5	1826.5	1558.5	1599	1769	29.0998	31.7119	31.1786	28.2733	25.7204	31.5041
CLIC4	12006	9908.5	10359.5	4271	4785.5	4325	321.21	274.379	253.63	111.128	110.403	110.472
RUNX3	0	3	2	1	0	3	0	0.0741281	0.0436929	0.0232174	0	0.0683763
MIR6731	0	0	0	0	0	0	0	0	0	0	0	0
MIR4425	0	0	0	0	0	0	0	0	0	0	0	0
SYF2	1023	972	1080	775	752	797	66.2194	65.122	63.9742	48.7883	41.9751	49.2541
RSRP1	1163.45	1394.5	2017.47	1513.99	1680.49	1994.47	18.629	23.1105	29.561	23.5759	23.2027	30.4889
RHD	8.5474	0	5.02609	1.00731	2.01437	4.03025	0.323283	0	0.17396	0.0370525	0.0656978	0.145531
TMEM50A	2179.38	2144.14	2498.35	2749.73	3068.16	2377.48	109.384	111.385	114.748	134.219	132.789	113.924
RHCE	8.12392	10.8619	9.64615	4.27308	5.34429	7.51688	0.556595	0.770249	0.604782	0.284721	0.315739	0.491684
MACO1	550.5	502	642	559	562.5	459	15.7428	14.8587	16.8009	15.5468	13.8712	12.5318
LDLRAP1	533	428	435	500	612	394	20.6538	17.166	15.4253	18.8429	20.4498	14.5762
MAN1C1	9	19	17	17	12	16	0.220553	0.48192	0.381233	0.405157	0.25358	0.374338
SELENON	1757	1690.5	1698.5	1811.5	1881.5	1390.5	46.3205	46.1284	40.9768	46.4455	42.773	34.9983
MTFR1L	1938.53	1878.07	2034.79	1689.43	2111.77	1922.52	91.749	92.0008	88.1287	77.763	86.1864	86.8705
LOC646471	163.705	208.074	170.76	205.529	230.531	168.296	5.09675	6.70505	4.86507	6.22314	6.18907	5.00242
AUNIP	182.427	172.188	106.954	85.0372	70.7	79.4377	8.61617	8.41745	4.62266	3.90605	2.87945	3.582
PAQR7	42	45	62	71	64	44	1.58013	1.7523	2.13455	2.5978	2.07629	1.58041
STMN1	14251	13130.5	12344.5	10236.5	11208	10556	459.668	438.361	364.371	321.111	311.739	325.067
MIR3917	0	0	0	0	0	0	0	0	0	0	0	0
PAFAH2	302	310	337	379.5	381	309	9.85001	10.4651	10.0584	12.0378	10.7157	9.62194
EXTL1	3	6	3	17	10	7	0.0848955	0.175738	0.0776883	0.467861	0.244021	0.189119
SLC30A2	1	0	8	8	10	12	0.0350051	0	0.256267	0.272349	0.301853	0.40104
TRIM63	0	1	3	2	2	3	0	0.0665059	0.176401	0.124981	0.110816	0.184036
PDIK1L	895	903	873	531	627	670	22.3223	23.3107	19.9252	12.88	13.4849	15.9539
FAM110D	9	5	7.22222	7.16667	1	1.33333	0.365697	0.210281	0.268547	0.283204	0.0350383	0.051724
C1orf232	0	0	0	0	0	3	0	0	0	0	0	0.427486
ZNF593	599.5	548	570	479	567	446	106.869	101.11	92.9837	83.0426	87.1582	75.905
CNKSR1	606	573	581	628.5	710.5	601	26.9646	26.3893	23.6574	27.1976	27.2615	25.5311
CATSPER4	0	0	0	0	0	0	0	0	0	0	0	0
LOC101928303	2	0	5	0	1	6	0.211005	0	0.48273	0	0.0909761	0.60435
CEP85	611	634	787	419	586	680	17.2732	18.5512	20.36	11.5199	14.2854	18.3533
SH3BGRL3	1767	1751	1989	2306	2755	2354	267.595	274.46	275.643	339.629	359.772	340.347
UBXN11	570.5	536.5	543.5	350.497	383	552.496	31.3146	30.4799	27.3	18.7103	18.1282	28.9531
CD52	1	0	2	1.00285	0	2.00361	0.243537	0	0.445724	0.237524	0	0.465858
CRYBG2	397	453	623.5	492	547	662.75	8.60848	10.1668	12.3721	10.3754	10.2279	13.7202
ZNF683	0	0	0	1	0	0	0	0	0	0.0638613	0	0
LIN28A	3	0	0	0	0	0	0.0858353	0	0	0	0	0
DHDDS	972.5	770	885	827	906.5	799	33.0063	27.0489	27.4866	27.2971	26.5301	25.8898
LOC101928324	0	0	6	0	0	8	0	0	0.797521	0	0	1.10939
HMGN2	11268.1	9448.24	9628.08	7335	8277.7	7283.14	660.587	573.301	516.524	418.2	418.46	407.636
RPS6KA1	1418	1348	1505	2530	2860	2009	46.1303	45.3891	44.8041	80.0451	80.2307	62.3971
MIR1976	0	0	0	0	0	0	0	0	0	0	0	0
LOC101928728	12	16	15	8	9	12	0.614213	0.847636	0.702587	0.398228	0.397232	0.586399
ARID1A	1965	1799	2051	1556	1682	1376	26.0015	24.6387	24.8355	20.0239	19.1923	17.3832
PIGV	634	530	649	597	676	557	24.4013	21.1131	22.8581	22.3461	22.4355	20.467
ZDHHC18	1101	1052	1150	1118.5	1137	862	24.8203	24.5464	23.7241	24.5223	22.1027	18.5525
SFN	4	9	9	57	68	35	0.347803	0.809968	0.716123	4.82007	5.09855	2.90547
GPN2	822	633.5	666	737.833	813.5	684	20.0402	15.9856	14.8585	17.4941	17.1022	15.9206
GPATCH3	518	436	499	399	434	356	27.7238	24.1524	24.4396	20.7682	20.0298	18.1906
NR0B2	240	288	345	70	90	151	23.4297	29.1005	30.8209	6.64596	7.57639	14.0737
NUDC	6407.5	6000.5	6406	4647.5	5667	4831.5	406.661	394.169	372.05	286.858	310.142	292.752
KDF1	868	664	834	716	691	682	53.2179	42.1364	46.7923	42.6928	36.5326	39.9205
TRNP1	303	344	338	755	1162	462	17.573	20.6497	17.9387	42.5849	58.1132	25.5812
TENT5B	464	430	393	762	781.5	552	22.1543	21.2501	17.1713	35.3834	32.1761	25.1625
SLC9A1	1013	817	966	975	1162	813	24.3213	20.3026	21.224	22.766	24.0574	18.6356
WDTC1	728	571	688	649	668	556	17.5939	14.2829	15.2156	15.2538	13.921	12.8286
TMEM222	1243	1133	1303	904.5	867	835.5	76.2094	71.8984	73.106	53.9325	45.8375	48.9056
ACTG1P20	77	78	111	84	94	92	3.30217	3.46222	4.35614	3.50342	3.47616	3.76678
SYTL1	693	646	835	927.5	1125.5	926.5	40.7108	39.279	44.8884	52.9901	57.0146	51.9632
MAP3K6	220	205	298.5	654	617	512	5.6379	5.43751	7.00019	16.2996	13.6346	12.5268
FCN3	0	0	0	0	0	2	0	0	0	0	0	0.204871
CD164L2	1	1	10	12	18	21	0.076484	0.079163	0.699909	0.892598	1.18715	1.53343
GPR3	34	19	45	40	25	29	1.81034	1.04709	2.19262	2.07131	1.14785	1.47419
WASF2	2636	2287	2384	2218	2460.5	1917	52.8649	47.4723	43.7521	43.2601	42.551	36.7044
AHDC1	247	246	349.5	391	426	370	4.41833	4.55458	5.7211	6.80209	6.57105	6.31884
FGR	0	0	0	0	2	0	0	0	0	0	0.0660419	0
LINC02574	1	0	0	0	3	0	0.257895	0	0	0	0.667159	0
IFI6	266	238	300	528	598.5	428	36.1874	33.5123	37.348	69.8576	70.2108	55.5896
FAM76A	297	272	257	171	203	301	9.1764	8.69834	7.26641	5.13826	5.40849	8.87885
STX12	576	620	766	926	1087	800	21.5918	24.0552	26.2764	33.7584	35.1366	28.6306
PPP1R8	1318	1202	1356	1069	1189.5	818.5	53.2688	50.2821	50.152	42.0184	41.4559	31.5828
SCARNA1	0	0	5	5	0	0	0	0	3.13532	3.33206	0	0
THEMIS2	2	3	3	2	11	4	0.0835035	0.129643	0.114622	0.0812099	0.396033	0.159444
RPA2	862	899	1090	981	1128.5	1119	49.8154	53.7735	57.644	55.1353	56.237	61.7392
SMPDL3B	1559.5	1548.5	1652	2847	3020.5	2008	74.5229	76.5892	72.2413	132.311	124.465	91.61
XKR8	532	556	714	594.5	597	639	22.476	24.3127	27.6042	24.4266	21.7493	25.774
EYA3	501	437	555	453	477	453	9.07897	8.19656	9.20371	7.98364	7.45386	7.83739
PTAFR	5	10	10	5	5	5	0.132895	0.2751	0.243226	0.129245	0.114597	0.126877
DNAJC8	2387	2376	2591	2144	2616	2033	144.096	148.456	143.133	125.872	136.177	117.169
ATP5IF1	1037.5	1032	1362	1364	1471.5	1364	61.297	63.1077	73.6375	78.3735	74.9679	76.9378
SESN2	4367.5	3790	3502	1750.5	1962	1438.5	143.479	128.868	105.279	55.9269	55.5799	45.1169
MED18	388	353	334	287	242	255	24.1268	22.7193	19.0058	17.3562	12.9762	15.1385
PHACTR4	1453	1253	1463.5	1332.5	1352	1128.5	25.5927	22.843	23.5893	22.8256	20.5349	18.977
SNHG3	623.022	548.065	590.023	495.744	661.241	561.333	30.2035	27.5003	26.1754	23.3731	27.6425	25.9806
RCC1	1205.98	996.435	1169.98	836.256	897.759	773	43.7925	37.4508	38.8784	29.5327	28.1115	26.7987
SNORA73A	0	0	0	0	0	0	0	0	0	0	0	0
SNORA73B	0	0	0	0	0	0	0	0	0	0	0	0
TRNAU1AP	203.902	216.057	299.724	265.706	342.66	272.52	11.5088	12.622	15.481	14.5852	16.6776	14.6852
SNHG12	104.098	125.943	192.276	68.2939	92.3402	116.48	5.56353	6.96683	9.40385	3.54974	4.25564	5.94342
SNORD99	0	0	0	0	0	0	0	0	0	0	0	0
SNORA61	0	0	0	0	0	0	0	0	0	0	0	0
SNORA44	0	0	0	0	0	0	0	0	0	0	0	0
SNORA16A	0	0	0	0	0	0	0	0	0	0	0	0
RAB42	22.5	23	35.5	29	26	10.5	1.19522	1.26457	1.7257	1.49819	1.19097	0.532511
TAF12	623	583	716	472	547	551	42.3773	41.0455	44.5686	31.2242	32.0846	35.7826
LINC01715	20	23.7074	29	5	18	29	2.04003	2.50289	2.70692	0.495999	1.58323	2.82409
RNU11	0	2.29261	0	0	0	0	0	1.99957	0	0	0	0
GMEB1	363	429	371	335	421.5	335	6.46385	7.90667	6.04546	5.80141	6.47212	5.69513
YTHDF2	6392.5	6107.17	6745	5387.5	6105	4812	247.879	245.11	239.344	203.171	204.136	178.143
OPRD1	81	118	94	46	71	46	0.988759	1.49087	1.05004	0.546094	0.747357	0.53609
EPB41	995.224	974.427	994.228	678.338	741.386	626.409	17.9893	18.2303	16.4456	11.9246	11.5558	10.81
TMEM200B	6.2758	5.57259	6.27225	9.662	13.1138	18.0909	0.27347	0.251333	0.250113	0.409461	0.492759	0.752619
SRSF4	3647.5	3508	3656	2680.5	3068.75	3086.5	180.442	179.62	165.508	128.962	130.909	145.775
MECR	463	404	441	365	391	326	16.2074	14.6374	14.1267	12.4259	11.8025	10.8949
PTPRU	1940	1599	1789	3641.5	4101	2736	39.2527	33.4864	33.1245	71.656	71.5521	52.8516
LINC01756	0	2	4	0	0	0	0	0.109605	0.193811	0	0	0
LINC01648	0	0	0	0	0	0	0	0	0	0	0	0
MATN1	8.35646	3.39743	3.25384	1.07325	1.3	5.60313	0.248145	0.10442	0.08842	0.0309947	0.0332882	0.15885
MATN1-AS1	19.6435	14.6026	16.7462	6.92675	11.7	27.3969	1.0898	0.838511	0.850186	0.373733	0.559729	1.45112
LAPTM5	0	0	0	1	0	5	0	0	0	0.0508075	0	0.249383
MIR4420	0	0	0	0	0	0	0	0	0	0	0	0
LINC01778	0	0	4	1	4	3	0	0	0.408143	0.108439	0.384597	0.319357
SDC3	2680.5	2314	1460	2427	3202.5	1083	58.1124	51.924	28.9652	51.1714	59.8697	22.4159
PUM1	7790	7215.33	8260.5	6593	7888.5	6845.83	164.526	157.726	159.652	135.42	143.666	138.037
SNORD103A	0	0	0	0	0	0	0	0	0	0	0	0
SNORD103B	0	0	0	0	0	0	0	0	0	0	0	0
SNORD103B (2)	0	0	0	0	0	0	0	0	0	0	0	0
SNORD103A (2)	0	0	0	0	0	0	0	0	0	0	0	0
SNORD103C	0	0	0	0	0	0	0	0	0	0	0	0
NKAIN1	92	60	36	19	25	14	3.58088	2.41715	1.28226	0.719216	0.839084	0.52024
SNRNP40	2472	2194	2373	1654	1946	1713	174.083	159.918	152.925	113.279	118.172	115.17
ZCCHC17	301	300	327	246	229	318	17.8205	18.3835	17.7163	14.1642	11.6911	17.9745
FABP3	7	10	9	12	22	25	0.593236	0.877164	0.697979	0.989042	1.60774	2.02276
SERINC2	2024	1728	2001	2541	2660	1866	71.0472	62.7816	64.2769	86.7452	80.5161	62.5349
LDC1P	0	0	0	0	0	1	0	0	0	0	0	0.0929636
LINC01226	0	3	0	2	0	3	0	0.128838	0	0.0807062	0	0.118842
TINAGL1	129	150	206	424	574	390	6.432	7.74104	9.39928	20.5602	24.6793	18.565
HCRTR1	0	0	0	0	2	0	0	0	0	0	0.0980232	0
PEF1	1823	1783	2094	1442	1845	1840	111.71	113.085	117.423	85.9356	97.491	107.645
COL16A1	195	140	227	114	115	362	4.09409	3.0423	4.36134	2.32773	2.08202	7.25614
ADGRB2	54	48	55	56	44	67.5	1.07369	0.987822	1.00074	1.08287	0.754402	1.28134
MIR4254	0	0	0	0	0	0	0	0	0	0	0	0
SPOCD1	3	6	1	7	2	5	0.0861169	0.178267	0.0262687	0.19542	0.0495064	0.137029
PTP4A2	8943	7715.5	8068.5	6760.5	6329	7403	243.093	217.073	200.703	178.72	148.351	192.12
KHDRBS1	3819.5	3481	3860	3553.5	3828.5	3286.5	122.607	115.655	113.388	110.936	105.975	100.721
TMEM39B	246	221	218	171	197	154	12.6827	11.7929	10.285	8.57386	8.75803	7.58003
MIR5585	0	0	0	0	0	0	0	0	0	0	0	0
KPNA6	3007	2796.5	3217	2835	3324	2682.5	46.4978	44.7575	45.522	42.634	44.3225	39.6016
TXLNA	4859.5	3972.5	4453	3725.5	4494.5	3459.5	113.603	96.1201	95.2626	84.7008	90.6034	77.2123
CCDC28B	120	141	166	113	122	171	8.19688	9.96869	10.3764	7.50672	7.18607	11.1516
IQCC	154	129	192	127	138	166	7.77739	6.74302	8.87331	6.23765	6.00975	8.00379
DCDC2B	6.04995	12.0671	8.06427	8.06255	4.0252	9.11984	0.51006	1.05299	0.622165	0.661068	0.292632	0.734059
TMEM234	311.694	290.744	308.574	352.817	442.337	343.007	17.3009	16.7033	15.6737	19.0456	21.1718	18.1768
EIF3I	4526.76	4011.69	4702.69	3764.12	4665.64	3833.37	268.283	246.085	255.049	216.957	238.442	216.901
MTMR9LP	142	163	160	85	92	160	6.94918	8.25629	7.16533	4.04547	3.88238	7.47549
FAM167B	6	1	12	3	0	4	0.720581	0.124304	1.31882	0.350394	0	0.458634
LCK	5	13	25	0	1	14	0.257428	0.692757	1.17787	0	0.0443967	0.688158
HDAC1	3191	3259	3210	3351	4254	3428	171.349	181.131	157.736	174.998	196.978	175.74
MARCKSL1	19519	17919.5	17564	14546	16860.3	13752.3	1435.92	1364.42	1182.41	1040.69	1069.55	965.879
FAM229A	27	23	16	15	24	20	4.39307	3.87333	2.38229	2.37356	3.36729	3.10677
TSSK3	17	16	17	18	23	35	1.88997	1.8411	1.72952	1.94618	2.20495	3.71491
BSDC1	2132	2164	2089	2279	2581.5	2225	46.0893	48.4197	41.3259	47.9139	48.1227	45.9217
ZBTB8B	109	152	153	147	160	133	0.966232	1.3946	1.24113	1.26729	1.22304	1.12559
ZBTB8A	333	319.5	308	240	352	295	5.35151	5.31441	4.52954	3.75101	4.87797	4.52615
ZBTB8OS	290	274.833	253	159.5	210.5	208.333	14.2904	14.0174	11.4087	7.64383	8.94463	9.80119
RBBP4	11223.2	9775.41	11109.5	8014.09	8882.62	7781.53	160.397	144.599	145.293	111.387	109.467	106.174
SYNC	25.7743	21.5899	111.458	119.91	112.376	99.4669	0.836813	0.725511	3.31148	3.78618	3.14615	3.08315
KIAA1522	954	884	948	950	1055	978	18.465	17.7094	16.7911	17.8825	17.6083	18.0723
YARS	9771.83	8305.37	9275.68	3153.42	4170.09	3613.77	356.55	313.658	309.714	111.9	131.206	125.887
S100PBP	992.674	988.126	1052.32	865.584	1080.91	883.733	25.3363	26.1036	24.5786	21.4857	23.7898	21.5344
FNDC5	92	110	63	445	703.5	147	3.18421	3.94056	1.99538	14.9788	20.9963	4.85742
HPCA	2.13943	4.2606	17.1092	8.52837	6.5702	6.41367	0.172324	0.355197	1.2611	0.668063	0.456341	0.493205
TMEM54	1179.36	1025.74	1108.89	2283.47	2793.43	1730.09	123.737	111.389	106.466	232.998	252.729	173.298
RNF19B	473	435	482.5	1093	1744.33	564	19.7052	18.7569	18.3945	44.2836	62.6632	22.4322
AK2	2979.5	2953	3583.5	3662	5088	3564.5	54.9925	56.4125	60.5255	65.7329	80.9788	62.8106
AZIN2	72	98	103	169	338	111	1.45292	2.04686	1.90204	3.31666	5.88155	2.13849
TRIM62	448	514	552	402	345	317	12.8666	15.2792	14.5076	11.2284	8.54417	8.69201
ZNF362	1641.5	1595	1641	1302.17	1336.5	1317.5	46.8954	47.163	42.9012	36.1793	32.9248	35.9347
A3GALT2	0	1	0	0	0	0	0	0.115069	0	0	0	0
PHC2	7050.5	6187.5	6737.5	4108	4451	4315.5	191.88	174.291	167.795	108.729	104.455	112.128
MIR3605	0	0	0	0	0	0	0	0	0	0	0	0
LOC101929464	0	0	0	0	0	0	0	0	0	0	0	0
ZSCAN20	143	124	138	117	147	102	3.76822	3.382	3.32775	2.9984	3.34027	2.56611
CSMD2	1	0	0	4	6	6	0.00817038	0	0	0.0317839	0.0422725	0.0468024
HMGB4	0	0	0	0	0	0	0	0	0	0	0	0
CSMD2-AS1	0	0	0	0	0	0	0	0	0	0	0	0
C1orf94	0	0	0	0	0	0	0	0	0	0	0	0
MIR552	0	0	0	0	0	0	0	0	0	0	0	0
GJB5	1	4	9	3	2	7	0.0839348	0.347499	0.691283	0.244888	0.144756	0.560938
GJB4	2	0	0	0	4	3	0.157523	0	0	0	0.271668	0.225585
GJB3	1	4	5	0	8	4	0.0480489	0.198928	0.219849	0	0.331465	0.183492
GJA4	5	7	24	3	0	21	0.350807	0.508333	1.54092	0.204703	0	1.40667
SMIM12	1252	1068	1121.25	1091.5	1115.33	1017	22.5804	19.9366	18.5055	19.145	17.3459	17.5115
DLGAP3	4	0	4	0	1	2	0.116023	0	0.106173	0	0.025012	0.0553846
LOC653160	2	6	5	8	15	7	0.120542	0.374294	0.275772	0.468926	0.779588	0.402793
TMEM35B	90	106	66	205	240	147	11.0658	13.4896	7.426	24.5131	25.4458	17.2557
ZMYM6	607	600	663	500	557	531	13.4782	13.7894	13.4718	10.7973	10.665	11.2567
ZMYM1	376.5	343	371	341	343	317	9.16916	8.64591	8.26817	8.0765	7.20316	7.37052
SFPQ	8056.5	8204	8379.5	7901	9369.5	7472.5	230.337	242.77	219.233	219.686	230.992	203.966
ZMYM4	2450	2232	2426.99	1908.5	2167.58	1782	37.1326	35.0134	33.6611	28.131	28.3288	25.7852
ZMYM4-AS1	0.000285375	0	7.00745	0	14.919	0.000255802	0	0	1.59587	0	3.20162	0
KIAA0319L	5430	5222.83	5285.33	6267	6348	5653.83	129.278	128.702	115.152	145.108	130.325	128.512
NCDN	1903	1640.5	1719	1931	1951	1351	58.416	52.122	48.2881	57.6474	51.6434	39.5934
TFAP2E	101	102	121	98	104	83	5.12122	5.35309	5.61447	4.83262	4.54726	4.01795
PSMB2	2837.42	2582.83	2877	2263.5	2708.83	2287.17	71.2844	67.1613	66.1427	55.3039	58.6837	54.8584
C1orf216	220	222	174	210	261	203	8.23058	8.59632	5.95701	7.64067	8.42001	7.25068
CLSPN	323	237.5	246	234	241	188	3.95855	3.01265	2.75892	2.78903	2.54692	2.19971
AGO4	649	735	720	649.5	728	657.5	10.0302	11.7571	10.1828	9.76217	9.70194	9.70137
AGO1	2351	2022	2527	1812.5	2039	2372.5	19.3462	17.2217	19.0291	14.5052	14.4685	18.639
AGO3	757.5	709	891	571	683	723	4.38231	4.2454	4.71703	3.21263	3.40726	3.99331
TEKT2	103	118	123	98	109	266	7.86199	9.32243	8.59155	7.27488	7.17441	19.3844
ADPRHL2	1270	1235.5	1311.5	1193	1478.5	1199	87.4859	88.0905	82.6749	79.9244	87.8254	78.8548
COL8A2	78	239	454	58	106	601	1.89999	6.0257	10.1201	1.37401	2.22653	13.9768
TRAPPC3	1111	979	1219	1188	1479	1146	72.0798	65.7407	72.3726	74.9584	82.7432	70.9837
MAP7D1	1326	1226	1393	1293	1475	1150	44.6839	42.7612	42.9566	42.3751	42.8612	36.9982
THRAP3	5239	5167.5	5374.5	4959.5	5478	4522	131.358	134.104	123.315	120.935	118.439	108.246
SH3D21	8	29	12	22	14	20	0.349406	1.31096	0.479615	0.934475	0.52727	0.83396
EVA1B	48	68	49	90	101	101	4.39543	6.44497	4.10608	8.01506	7.97528	8.8299
STK40	2581	2348	2746	1473	1707.5	1604	75.325	70.9253	73.3369	41.8079	42.9711	44.692
LSM10	781	704	764	561	621	463	103.284	96.3624	92.4586	72.1523	70.8173	58.4573
OSCP1	136.5	130	198	149	161	232	9.15893	9.02832	12.1576	9.72305	9.31541	14.8619
SNORA63C	0	0	0	0	0	0	0	0	0	0	0	0
MRPS15	1271	1179	1189	1254	1525	1099	151.682	145.631	129.85	145.543	156.936	125.216
CSF3R	275	308	263	1917	2272	892	8.96167	10.3886	7.84301	60.7551	63.8453	27.7521
GRIK3	0	2	1	0	0	0	0	0.0248057	0.0109658	0	0	0
MIR4255	0	0	0	0	0	0	0	0	0	0	0	0
LINC01137	14	20	13	32	18	30	1.1158	1.64983	0.948139	2.48034	1.23707	2.28272
ZC3H12A	294	304	511	542	634	738	12.2122	13.0699	19.4241	21.8953	22.7092	29.267
MIR6732	0	0	0	0	0	0	0	0	0	0	0	0
MEAF6	2118.5	1946.5	2267	1651	2095	1989	49.0514	46.6476	48.0337	37.177	41.8284	43.9675
MIR5581	0	0	0	0	0	0	0	0	0	0	0	0
SNIP1	415	394	374.5	253	349	412	10.3642	10.1844	8.55877	6.14488	7.51585	9.82336
DNALI1	1385.42	1329.85	1710.5	1079.18	1242.09	1675.22	59.9567	59.5678	67.7407	45.4208	46.3526	69.2152
GNL2	2149.08	1969.15	2283	1760.82	2113.41	1900.78	93.7907	88.9482	91.1769	74.7354	79.5344	79.198
RSPO1	1	2	0	0	0	1	0.0371915	0.0769885	0	0	0	0.0355074
C1orf109	548	494	619	354	445.5	475.5	20.5084	19.135	21.1989	12.8842	14.3768	16.9893
CDCA8	525	393	376	359	375	357	25.1831	19.5117	16.5047	16.7475	15.5112	16.3491
EPHA10	0	1	0	1	0	0	0	0.0177256	0	0.0166553	0	0
MANEAL	49	47	81.5	50	36	69	1.79364	1.7807	2.73004	1.77998	1.13634	2.41137
YRDC	1200.06	1090.32	1323.9	1051.61	1262.94	1055.84	73.8555	69.4524	74.5601	62.9416	67.0233	62.0374
C1orf122	1869.94	1619.68	1726.1	1677.39	1919.06	1606.16	160.024	143.462	135.174	139.603	141.615	131.226
MTF1	662	583	766	684	736	693	9.486	8.6466	10.0444	9.53203	9.09426	9.48053
INPP5B	691	672	666.5	529	560	552	15.0093	15.1079	13.2481	11.1749	10.489	11.4471
SF3A3	3029	2871	3166.5	2074	2630	2153	124.411	122.052	119.017	82.846	93.1491	84.4262
FHL3	518	485	396	391	468	334	35.5755	34.4758	24.8879	26.1157	27.7161	21.8999
UTP11	1226.75	1204	1358	1199	1407.5	1082.5	68.9671	70.059	69.8645	65.5555	68.2336	58.1016
POU3F1	11	20	5	19	31	34	0.421939	0.794033	0.175508	0.708785	1.02538	1.24512
MIR3659	0	0	0	0	0	0	0	0	0	0	0	0
LINC01343	0	0	0	0	0	0	0	0	0	0	0	0
LINC01685	0	0	0	2	0	0	0	0	0	0.28002	0	0
RRAGC	262	224	262	326	376	289	11.1185	9.8389	10.1746	13.4545	13.7594	11.709
MYCBP	710.8	599.159	860.646	752.773	822.059	725.435	31.5168	27.4972	34.9213	32.4611	31.4312	30.7091
GJA9-MYCBP	5.21791	6.8405	5.35715	12.5749	15.9409	10.9217	0.112586	0.152766	0.105778	0.263874	0.296597	0.224984
LOC105378663	2.98192	0	2.88082	0.651909	0	0	0.729331	0	0.644787	0.155067	0	0
GJA9	0	0	4.11566	0	0	0.64287	0	0	0.187788	0	0	0.0306023
RHBDL2	0	1	2	0	3	2	0	0.0586232	0.103662	0	0.146522	0.108149
AKIRIN1	4443.5	4376.5	4733.5	4318.5	5528.5	3806	185.388	188.988	180.721	175.224	198.897	151.6
NDUFS5	2086.5	1933	2441	2424.5	3284	2394	415.589	398.501	444.922	469.648	564.044	455.244
MACF1	3708	3594	4612	4954	5876	3210.5	23.8406	23.9171	27.1356	30.9769	32.578	19.7072
KIAA0754	204	175	152	156	144	92	3.13108	2.78005	2.1349	2.32859	1.90586	1.34811
BMP8A	82.1725	110.586	153.727	224.346	214	218.288	1.6582	2.30975	2.83877	4.40284	3.72382	4.20547
OXCT2P1	0.5	0	1	2.5	1	2.5	0.0315221	0	0.0576921	0.153281	0.0543637	0.150473
PPIEL	7.32749	9.41358	11.2733	12.1542	5	12.2119	0.252001	0.335084	0.354788	0.406516	0.14828	0.400964
PABPC4	751	769	803	661.5	731	645	27.2014	28.829	26.6157	23.3016	22.8315	22.3042
PABPC4-AS1	0	0	0	0	0	0	0	0	0	0	0	0
SNORA55	0	0	0	0	0	0	0	0	0	0	0	0
HEYL	22	18	15	17	13	10	0.613711	0.519715	0.382916	0.461205	0.312715	0.266327
NT5C1A	0	1	0	0	1	0	0	0.106337	0	0	0.0885928	0
HPCAL4	0	0	4	2	3	4	0	0	0.087496	0.0464934	0.0618362	0.0912833
PPIE	1938.5	1692.99	1821.97	1210.98	1524.49	1380.98	46.5419	42.071	40.0305	28.2761	31.5622	31.6549
BMP8B	2.50129	6.01416	16.0262	25.5206	15.0097	23.5167	0.0589465	0.146697	0.345617	0.584911	0.305023	0.52911
OXCT2	1.5	0	1	1.5	0	0.5	0.0934269	0	0.056997	0.0908608	0	0.0297321
LOC101929536	1	0	1	0	1	0	0.095173	0	0.0870933	0	0.0820688	0
TRIT1	867	875	938.5	586	654.5	791.5	19.1653	20.0196	18.9846	12.5979	12.4759	16.704
MYCL	3063	2657	3677	809	751	1433	71.8417	64.5019	78.9213	18.4536	15.1892	32.0885
MFSD2A	555.5	608	383	2232	3849.5	544	28.5486	32.3412	18.0123	111.557	170.596	26.6915
CAP1	3149.96	3061.62	3606.84	4348.1	4814.51	3778.37	101.286	101.894	106.132	135.972	133.494	115.991
PPT1	7902.54	7398.71	9030.99	9367.07	12002.8	8993.63	239.48	232.066	250.443	276.065	313.654	260.203
RLF	1688	1744	2284	1608	1847	2070	30.8054	32.9422	38.1436	28.5394	29.066	36.0661
TMCO2	0	0	0	0	0	0	0	0	0	0	0	0
ZMPSTE24	2635	2488.5	3036	2289	2819	2166	100.734	98.4655	106.21	85.103	92.9296	79.0547
COL9A2	1778.5	1980.5	3199.5	1092	1071.5	3603	70.9228	81.7445	116.758	42.3505	36.8458	137.174
SMAP2	808	707	1058.5	664	810	937	28.3978	25.7184	34.0436	22.6958	24.5484	31.4403
ZFP69B	197	202	233	62	90	117	9.62007	10.2098	10.4121	2.94448	3.78982	5.45472
ZFP69	69	65	80	55	68	75	2.80368	2.73366	2.97468	2.17343	2.3826	2.90947
EXO5	154	204	212	198	208	149	8.11617	11.1279	10.2244	10.1484	9.45274	7.49706
ZNF684	56	41	72	43	50	100	3.15608	2.39164	3.71333	2.35686	2.42994	5.38065
RIMS3	875	740	655	220	260	213	13.7092	12.0002	9.39111	3.35221	3.51271	3.1861
NFYC-AS1	120.203	153.785	92.8549	89.6243	134.335	91.5706	4.2963	5.68913	3.03709	3.11538	4.14032	3.12473
NFYC	1348.3	1172.72	1412.15	1074.38	1196.67	1085.43	47.1683	42.4628	45.208	36.5532	36.0995	36.2527
MIR30E	0	0	0	0	0	0	0	0	0	0	0	0
MIR30C1	0	0	0	0	0	0	0	0	0	0	0	0
KCNQ4	42	45	21	59	37	6	1.1047	1.22507	0.505459	1.50922	0.839193	0.150668
CITED4	532	510	421	729	837	464	46.1872	45.8281	33.4475	61.552	62.6614	38.4594
CTPS1	1796	1502	1586.5	1143	1468	1045	68.2238	59.0543	55.1494	42.226	48.0862	37.8984
SLFNL1-AS1	5.23404	15.0244	5.18515	9.95779	1.01047	5.04098	0.124016	0.36846	0.112428	0.22946	0.0206457	0.114033
SLFNL1	6.97022	12.1601	10.9569	5.13806	5.05236	3.02459	0.367858	0.664235	0.529165	0.263717	0.229928	0.152397
SCMH1	465.796	414.815	324.858	299.904	379.937	237.934	13.0837	12.0598	8.35023	8.19258	9.20259	6.38066
FOXO6	247	260.5	360	146	157	257	9.7338	10.6254	12.9825	5.59554	5.33518	9.66925
LOC101929901	0	0	0	0	0	0	0	0	0	0	0	0
EDN2	1	0	1	25	16	12	0.0907675	0	0.0830618	2.20686	1.25232	1.03989
HIVEP3	47	59	103	48	45	92	0.37588	0.488377	0.753806	0.373333	0.310333	0.702447
GUCA2B	0	0	0	0	0	0	0	0	0	0	0	0
GUCA2A	0	0	0	0	0	4	0	0	0	0	0	0.727515
FOXJ3	2320	2063	2531	1562.5	1524	1749	45.6975	42.0587	45.6213	29.9315	25.8854	32.8904
RIMKLA	132	112	219	83	71	156	1.41936	1.24649	2.15494	0.867963	0.658327	1.60147
ZMYND12	13.0986	24.5118	10.082	21.1895	14.2284	15.455	0.839753	1.6265	0.591489	1.32115	0.786592	0.945955
CCDC30	170.334	179.233	208.698	101.912	125.054	166.492	2.17691	2.37089	2.44079	1.26668	1.37817	2.03146
PPCS	1012.57	889.755	1133.22	994.899	1168.72	949.553	36.9461	33.6021	37.8382	35.3043	36.7721	33.0779
PPIH	394	393	341	314	363	387	51.3291	52.9922	40.653	39.7833	40.7792	48.1341
YBX1	2529.17	2111.83	2447.67	1878	2228.5	1906.83	89.6374	77.4681	79.3844	64.7309	68.1065	64.5207
CLDN19	7	10	15	4	7	16	0.221022	0.326806	0.433411	0.122829	0.19059	0.482317
P3H1	3724.5	3849	4242.5	5665	6207	5330	136.423	145.922	142.204	201.801	196.05	186.39
C1orf50	499	463	537	383	425.5	367.5	11.9252	11.4525	11.7439	8.90162	8.76859	8.38489
LOC105378683	0	0	0	0	0	0	0	0	0	0	0	0
TMEM269	4	4	6	1	4	12	0.135637	0.140388	0.186183	0.0329779	0.116961	0.388485
SVBP	906.577	915.79	899.168	774.213	881.997	808.921	127.765	133.584	115.963	106.114	107.186	108.84
ERMAP	257.423	186.71	211.332	191.787	177.003	141.079	8.40091	6.30663	6.31125	6.08698	4.98108	4.39558
ZNF691	323	283	313	225	249	260	19.213	17.4234	17.0376	13.0161	12.772	14.7653
LOC339539	1	2	3	0	0	3	0.0480895	0.0995479	0.132021	0	0	0.137736
SLC2A1	2703	3498	8304	7027	8261	17834	91.4387	122.477	257.065	231.184	240.98	575.979
SLC2A1-AS1	1	1	9	7	13	21	0.101185	0.104729	0.833353	0.688839	1.13429	2.02866
FAM183A	8	6	6	2	6	19	1.69749	1.31771	1.16504	0.412716	1.09782	3.84897
EBNA1BP2	2318.47	1927.92	2120.89	1580.86	2022.83	1579.85	160.587	138.213	134.43	106.489	120.818	104.472
MIR6733	0	0	0	0	0	0	0	0	0	0	0	0
CFAP57	19.0326	22.0793	41.1141	58.1419	39.171	62.1514	0.422198	0.506938	0.834603	1.25433	0.749285	1.31627
TMEM125	2036.5	1766	1638	2677	3024	2076	122.418	109.876	90.1043	156.5	156.75	119.141
C1orf210	550	545	509	711	827	473	42.1797	43.2602	35.7215	53.0291	54.6903	34.6319
TIE1	0	1	0	7	5	7	0	0.0302377	0	0.198884	0.12596	0.19524
MPL	2	2	1	4	5	0	0.0624042	0.0645901	0.0285532	0.12138	0.13453	0
CDC20	1319	1176	1016	706	917.5	732	91.0268	84.0008	64.1637	47.3842	54.6003	48.2292
ELOVL1	1253	1116	1288	2086	2406	1584	79.7905	73.5557	75.0563	129.187	132.117	96.3008
MIR6734	0	0	0	0	0	0	0	0	0	0	0	0
MED8	2019.5	1577.5	1846	1430.5	1794	1595.5	113.199	91.521	94.6896	77.9815	86.7134	85.3829
SZT2	976.861	871.006	937.378	723.078	841.191	649.023	7.85937	7.25317	6.90146	5.65776	5.83598	4.98528
SZT2-AS1	0	1.68347	0	3.0871	0	0	0	0.284319	0	0.489897	0	0
MIR6735	0	0	0	0	0	0	0	0	0	0	0	0
HYI	23.1391	28.8107	26.6225	31.8352	34.8094	27.9768	1.907	2.45758	2.00781	2.55161	2.47379	2.20128
PTPRF	15384.3	14360.3	15607.6	12498.8	12890.8	12201	217.812	210.436	202.214	172.099	157.38	164.92
KDM4A	2424.99	2076.96	2471.92	2130.97	2559.98	2152.96	61.4797	54.5007	57.3493	52.5417	55.966	52.1113
KDM4A-AS1	2.01453	5.04116	16.0775	6.02821	2.01574	5.04206	0.146869	0.380399	1.07262	0.427415	0.126723	0.350945
ST3GAL3	116	104	103	78	91	64	4.24618	3.94026	3.45023	2.77677	2.87241	2.23663
LOC101929592	0	0	0	0	0	0	0	0	0	0	0	0
MIR6079	0	0	0	0	0	0	0	0	0	0	0	0
ARTN	36	20	16	26	23	29	2.10614	1.21106	0.856597	1.47932	1.16032	1.61979
IPO13	1245.5	980	1139.5	861	945	748.5	36.4803	29.7093	30.5421	24.5257	23.8677	20.9305
DPH2	961	890.5	956	562	716	601	40.9963	39.3194	37.3207	23.3164	26.339	24.4777
ATP6V0B	2172	2119.5	2397	2015.5	2498	2170.5	141.077	142.489	142.474	127.316	139.911	134.595
B4GALT2	1090	1010	978	1130	1317	1007	51.1206	49.0279	41.9739	51.541	53.2623	45.0893
CCDC24	63.7143	57.7885	52.6448	104.739	121.953	114.103	4.7269	4.43744	3.57409	7.55707	7.80186	8.08187
SLC6A9	2612.29	2067.71	2464.69	320.261	315.047	536.897	80.3406	65.8198	69.3662	9.57905	8.35514	15.7645
KLF17	0	0	0	0	0	4	0	0	0	0	0	0.137576
KLF18	0	0	0	0	0	0	0	0	0	0	0	0
DMAP1	1444.5	1391	1366	936	1199	1035	94.3085	93.9966	81.6122	59.4311	67.502	64.5131
ERI3	2084.5	2012.5	2249	1760	2126	1794.5	135.239	135.141	133.524	111.05	118.94	111.152
ERI3-IT1	4	0	1	0	0	0	0.406185	0	0.0929254	0	0	0
SNORA110	0	0	0	0	0	0	0	0	0	0	0	0
RNF220	1505.5	1233	1259	1040	1182	988	51.0352	43.2617	39.0558	34.2868	34.5518	31.9757
MIR5584	0	0	0	0	0	0	0	0	0	0	0	0
TMEM53	391	367	429.5	467	565	408	18.8189	18.2825	18.917	21.8594	23.4493	18.7479
SNORD145	0	0	0	0	0	0	0	0	0	0	0	0
ARMH1	45	53	44	44	43	48	3.02299	3.68513	2.70488	2.87463	2.49091	3.07851
RNU5F-1	0	0	0	0	0	0	0	0	0	0	0	0
RNU5D-1	0	0	0	0	0	0	0	0	0	0	0	0
KIF2C	830	575	594	585	676	572	29.2523	20.975	19.1576	20.0513	20.5444	19.2466
SNORD160	0	0	0	0	0	0	0	0	0	0	0	0
RPS8	5483	5306	5673.5	4427.83	5491.5	4488	801.531	802.825	758.969	629.503	692.241	626.368
SNORD55	0	0	0	0	0	0	0	0	0	0	0	0
SNORD46	0	0	0	0	0	0	0	0	0	0	0	0
SNORD38A	0	0	0	0	0	0	0	0	0	0	0	0
SNORD38B	0	0	0	0	0	0	0	0	0	0	0	0
BEST4	5	2	11	8	6	12	0.226377	0.0937225	0.455749	0.352254	0.234249	0.518702
PLK3	557.597	569.167	665.106	1349.24	1636.39	1195.56	27.1011	28.6324	29.582	63.7763	68.5832	55.4766
TCTEX1D4	14.4029	18.8327	26.8939	46.2597	46.6062	61.4441	1.29185	1.74835	2.20743	4.03524	3.60471	5.26159
BTBD19	49	54	75	131	123	136	3.54507	4.04366	4.96548	9.21732	7.67359	9.39382
PTCH2	32	22	35	13	18	12	0.69046	0.491318	0.691079	0.272795	0.334908	0.247198
EIF2B3	429	357	493	398	428.5	374	22.4223	19.3127	23.5798	20.2307	19.3125	18.6625
HECTD3	1398	1228	1431	1327	1433.5	1284	44.2027	40.1875	41.4049	40.8053	39.0844	38.7597
UROD	1394	1153	1374	1110	1215	1015	125.628	107.548	113.313	97.2858	94.4197	87.3298
ZSWIM5	723	654	929	403	535	582	14.013	13.1196	16.477	7.59628	8.94148	10.7693
LINC01144	19	11	15	11	23	32	1.26369	0.757234	0.912952	0.711512	1.3191	2.03194
HPDL	34	55	25	20	19	23	2.16632	3.62709	1.45765	1.2393	1.04391	1.39909
MUTYH	397.126	392.758	387.059	211.459	207.225	225.237	18.3601	18.7942	16.3755	9.50773	8.26139	9.9417
TOE1	277.472	230.601	213.088	221.824	233.128	177.427	16.7236	14.3854	11.7528	13.0024	12.1163	10.2095
TESK2	176.902	191.641	169.853	133.717	190.647	141.836	6.55139	7.34584	5.75633	4.81606	6.0883	5.01489
CCDC163	112	79	79	45	62	71	5.73007	4.18332	3.69862	2.23902	2.73526	3.46797
MMACHC	73.7783	96.7978	126.597	48.2138	76.8437	59.5364	1.64528	2.23423	2.58349	1.04565	1.47769	1.26756
PRDX1	7579.22	6786.2	8198.9	10254.8	11804.2	9943.96	639.464	592.612	633.021	841.439	858.798	800.987
AKR1A1	2716.5	2540	2887.5	2786.5	3126.5	2976	195.539	189.239	190.203	195.069	194.065	204.518
NASP	3550	3221	3424.5	2416	2747	2744	122.682	115.212	108.298	81.1998	81.8609	90.5341
CCDC17	10	5	11	7	7	9	0.5066	0.262172	0.509952	0.34488	0.305793	0.435293
GPBP1L1	4209.5	3959	4519.5	3343.5	3642.5	3457	131.49	127.997	129.188	101.57	98.1126	103.094
RPS15AP10	5	8	16	6	3	4	0.626966	1.03828	1.83597	0.731695	0.324384	0.47886
TMEM69	961.427	840.249	960.519	866.451	1111.78	871.758	74.638	67.5156	68.2372	65.4172	74.4266	64.6121
IPP	534.573	504.751	676.981	466.049	657.717	520.242	17.6482	17.2473	20.4522	14.9633	18.7239	16.3973
MAST2	2394.59	1863.2	1766.01	1557.26	1756.28	1248.34	41.2139	33.1912	27.8148	26.0661	26.0656	20.5125
PIK3R3	947	864	1123	1196	1366	1082	17.6246	16.6431	19.1258	21.6473	21.9222	19.2252
LOC110117498-PIK3R3	0.000194807	0.000155035	0.000526601	0.000231043	0	0.000240113	0	0	0	0	0	0
LOC101929626	4	0	0	0	11	0	1.27075	0	0	0	3.01341	0
TSPAN1	321	344	1070	929	907	2171.33	22.5496	25.0118	68.7843	63.468	54.9422	145.625
P3R3URF	0	0	0	0	0	0	0	0	0	0	0	0
POMGNT1	2124	1994.45	2356.98	2643.94	2912.44	2316.9	68.4517	66.528	69.5116	82.8677	80.9378	71.2873
LURAP1	0	7.05082	11.019	6.06308	10.0591	15.0982	0	0.448886	0.620239	0.362695	0.533539	0.886634
RAD54L	591.161	467.681	332.903	369.991	359.71	360.325	21.4325	17.5497	11.0448	13.0456	11.2456	12.472
LRRC41	7066.84	6660.32	7408.1	5975.01	7004.29	5760.17	272.634	265.951	261.536	224.18	233.014	212.16
UQCRH	1611.5	1422.5	1544.5	1542.5	2003.83	1466	267.951	244.81	235.009	249.434	287.31	232.72
NSUN4	924	844.5	927	836	891	667	18.1218	17.1427	16.6372	15.9455	15.0685	12.489
FAAH	491.5	465	425.5	388	341.5	273.5	27.3747	26.8059	21.6868	21.0166	16.4014	14.5431
FAAHP1	0	0	0	0	0	0	0	0	0	0	0	0
LINC01398	0	0	0	0	0	0	0	0	0	0	0	0
DMBX1	0	0	0	1	0	0	0	0	0	0.0218377	0	0
TMEM275	0	0	0	0	0	0	0	0	0	0	0	0
MKNK1-AS1	1	1	0	0	1.00164	0	0.046516	0.0481454	0	0	0.0401773	0
KNCN	0	0	1	0	0	1	0	0	0.0357774	0	0	0.0373261
MKNK1	392.5	335	430	530	607.998	474	15.3085	13.5235	15.3474	20.1036	20.4485	17.6501
MOB3C	133	149	166	177	237	286	5.06744	5.87591	5.78784	6.55865	7.78664	10.4035
ATPAF1	1370	1360	1345	1182	1390	1193	72.4036	74.3926	65.0478	60.7521	63.3459	60.1941
TEX38	3	0	2	1	1	6	0.411079	0	0.250787	0.133262	0.118159	0.784927
EFCAB14-AS1	0	0	0	0	0	0	0	0	0	0	0	0
EFCAB14	4714.5	4271.5	5301.5	4401	5086	4319.5	92.1761	86.44	94.8533	83.6832	85.7478	80.6288
CYP4B1	75	86	136	202	162	177	3.92359	4.65664	6.51076	10.2773	7.30805	8.84036
CYP4Z2P	0	0	0	0	0	0	0	0	0	0	0	0
CYP4A11	0	0	0	0	0	0	0	0	0	0	0	0
CYP4X1	1	7	3	3	2	14	0.0401029	0.290553	0.110095	0.117004	0.0691623	0.536016
CYP4Z1	0	0	0	0	0	0	0	0	0	0	0	0
CYP4A22	0	0	0	0	0	0	0	0	0	0	0	0
LINC00853	1	0	0	0	1	0	0.17206	0	0	0	0.148369	0
PDZK1IP1	1	0	0	0	1	0	0.135718	0	0	0	0.117031	0
TAL1	0	0	0	0	0	4	0	0	0	0	0	0.0851119
STIL	359	340	336	316	322	244	7.80981	7.65556	6.68893	6.68555	6.04041	5.06769
CMPK1	2966	2807	3718	3717	4046	3978.5	95.9682	94.0049	110.087	116.964	112.888	122.899
LINC01389	1.08333	0	0	0	0	0	0.1431	0	0	0	0	0
FOXE3	0	1	0	3	0	0	0	0.0665811	0	0.187683	0	0
FOXD2-AS1	82	65	75	61	74	55	3.7185	3.05084	3.11234	2.69022	2.89368	2.38117
FOXD2	24.9167	18	29	37	44	32	0.606164	0.453236	0.645608	0.875399	0.923032	0.743232
TRABD2B	101	145	120	30	25	44	1.5267	2.26857	1.65991	0.44102	0.325865	0.63498
SKINT1L	0	0	0	0	1	1	0	0	0	0	0.0649055	0.0718607
SLC5A9	0	1	0	2	0	0	0	0.0363656	0	0.0683397	0	0
SPATA6	307	287	367	244	253	368	6.97197	6.74607	7.62701	5.38904	4.95453	7.97884
AGBL4	23	29	36	5	11	7	0.830686	1.08407	1.18982	0.175624	0.342583	0.241369
BEND5	102	166	154	85	108	156	5.45399	9.187	7.53539	4.42015	4.97969	7.96367
LOC101929721	0	0	0	0	0	0	0	0	0	0	0	0
AGBL4-IT1	0	0	0	0	0	0	0	0	0	0	0	0
ELAVL4	3	5	6	1	4	3	0.0535965	0.0924563	0.0980928	0.0173748	0.0616225	0.0511694
DMRTA2	38	5	9	46	12	12	1.40318	0.191096	0.30412	1.65194	0.382099	0.423045
FAF1	2262	2171	2479	2022	2260	1807	37.716	37.4667	37.8252	32.7883	32.4942	28.7651
CDKN2C	126	51	68	76	56	124	6.51373	2.72886	3.21691	3.821	2.49638	6.12005
MIR4421	0	0	0	0	0	0	0	0	0	0	0	0
MIR6500	0	0	0	0	0	0	0	0	0	0	0	0
C1orf185	0	0	0	0	0	0	0	0	0	0	0	0
LINC01562	1	2	0	0	0	0	0.0480692	0.0995058	0	0	0	0
RNF11	1678	1636	1994	2107	2330	1941	62.0826	62.6488	67.5109	75.8135	74.3358	68.5611
TTC39A	608.893	573.73	994.281	411.421	592.368	526.882	17.4084	16.9776	26.0134	11.4395	14.604	14.3815
TTC39A-AS1	3.1066	8.26998	10.2187	4.07853	4.1316	3.11765	0.543567	1.4977	1.6362	0.694026	0.623377	0.520798
EPS15	1465.5	1286	1757	894	1033	1150	30.8655	28.0337	33.8634	18.3117	18.7608	23.1238
CALR4P	0	1	0	0	1	0	0	0.0810154	0	0	0.0674964	0
OSBPL9	4127.15	3682.62	3920.4	3457.34	3510.22	3237.17	110.133	101.713	95.7347	89.7253	80.7732	82.4724
NRDC	2838.35	2651.88	2958.6	2606.16	3197.28	2556.83	79.0816	76.4742	75.4338	70.6177	76.8163	68.0118
MIR761	0	0	0	0	0	0	0	0	0	0	0	0
RAB3B	405	514.667	897.5	182	269	876.4	3.60417	4.74055	7.30897	1.57517	2.06427	7.44608
TXNDC12	3901.5	4086	4717	4262	4894	4669	102.006	110.571	112.857	108.37	110.337	116.544
KTI12	0	0	0	0	0	0	0	0	0	0	0	0
TXNDC12-AS1	0	0	1	0	0	0	0	0	0.266181	0	0	0
BTF3L4	4256.83	3715.83	4223	3062	3372.83	3087.33	104.272	94.2087	94.6619	72.9445	71.243	72.2006
ZFYVE9	1031	969	992	570	645.5	544	22.5495	21.9358	19.8546	12.1243	12.1742	11.3593
CC2D1B	616	513	548	660	722	498.5	12.391	10.6806	10.0874	12.9114	12.5235	9.57338
ORC1	230	185	189	201	229	222	8.25443	6.87199	6.20715	7.01552	7.08695	7.60653
PRPF38A	2160	1974.5	2166	1627	1816	1587	46.9535	44.4245	43.0867	34.3958	34.0404	32.9356
TUT4	1327.5	1182	1362.5	1198	1563.5	1275.5	25.7995	23.7764	24.2318	22.6432	26.2023	23.6664
GPX7	209	225	307	256	317	430	19.3409	21.5508	25.998	23.0395	25.2961	37.9903
SHISAL2A	0	0	0	0	0	0	0	0	0	0	0	0
COA7	623	599	558	465	575	376	17.767	17.6809	14.5624	12.8969	14.1403	10.2374
ZYG11B	1462.5	1375	1488	1378	1591	1359	20.4265	19.877	19.0183	18.7176	19.1616	18.1214
ZYG11A	14	8	5	32	21	6	0.358452	0.212004	0.11715	0.796815	0.463646	0.146666
ECHDC2	380.5	331.5	359	357	447	286	20.6859	18.6533	17.8602	18.8752	20.9552	14.8443
SCP2	1860.5	1925	2504.5	2381	2742.5	2470	55.9635	59.9318	68.9393	69.6528	71.1354	70.9327
PODN	20	26	63	185.5	352.5	165	0.665682	0.895698	1.91888	6.00461	10.1172	5.24318
SLC1A7	4	1	1	8	3	2	0.126333	0.0326896	0.0289021	0.245727	0.0817041	0.0603063
CPT2	1148.15	1015.1	1157.67	1208.55	1447.24	1161.59	48.3811	44.273	44.6409	49.5274	52.5875	46.7312
CZIB	710.854	732.901	688.834	586.455	598.265	643.407	51.6262	55.0918	45.78	41.4218	37.4669	44.6118
MAGOH	853	802	995	635	755	755.5	147.886	143.914	157.86	107.067	112.873	125.051
LOC100507564	16.6852	9.53304	8.87658	8.1273	2.55416	7.61006	1.6068	0.950199	0.782255	0.761171	0.212102	0.699671
LRP8	68.3148	24.467	48.1234	42.8727	39.4458	49.3899	1.00917	0.374093	0.650541	0.615932	0.502473	0.696563
LINC01771	0	0	0	0	0	0	0	0	0	0	0	0
SLC25A3P1	0	0	0	0	0	0	0	0	0	0	0	0
DMRTB1	2	1	1	0	0	0	0.119153	0.0616634	0.0545188	0	0	0
GLIS1	0	0	2	1	1	4	0	0	0.0655187	0.0348152	0.0308694	0.13671
NDC1	1125.5	1042	1202	826	962	1038	28.1515	26.9759	27.5126	20.0928	20.7489	24.7873
YIPF1	612	552	606	718	826	678	37.1815	34.711	33.6914	42.4233	43.2733	39.326
DIO1	0	2	2	0	0	0	0	0.126508	0.11185	0	0	0
HSPB11	206	203	262	246	271	284	23.9313	24.4088	27.853	27.7932	27.1477	31.4986
LRRC42	1472.33	1441.67	1534	1146	1278	1240.67	94.9269	96.2054	90.5064	71.8575	71.0523	76.3682
LDLRAD1	1	3	1	1	3	5.5	0.0478669	0.148631	0.0438032	0.0465521	0.123829	0.251346
TMEM59	5576.5	5355	7275	6297	6912.5	6620.5	90.1528	89.6043	107.627	99.0046	96.3645	102.184
TCEANC2	190.5	203	264.5	165	236	230	1.82143	2.00893	2.31427	1.53428	1.94578	2.09952
MIR4781	0	0	0	0	0	0	0	0	0	0	0	0
CDCP2	0	0	2	0	1	2	0	0	0.0743669	0	0.0350383	0.0775859
CYB5RL	328	254	293.667	163	215	180	5.66242	4.53851	4.63931	2.73665	3.2006	2.96671
MRPL37	1999.63	1655.11	1811.5	1480.13	1923.62	1427.55	123.063	105.429	102.021	88.5898	102.086	83.8777
SSBP3	1307.37	1257.39	1153.33	883.869	812.375	685.446	45.7225	45.5147	36.9111	30.0624	24.4992	22.8865
SSBP3-AS1	18	33	47	21	16	39	0.781065	1.48211	1.86631	0.886213	0.598686	1.61567
ACOT11	108	118.999	85	60.9999	118	96.7095	1.58654	1.80936	1.14266	0.871489	1.49476	1.35635
FAM151A	0	0.000797938	0	0	0.00049634	3.29046	0	0	0	0	0	0.180903
MROH7	0	5.03749	6.03264	0	0	0	0	0.134587	0.1425	0	0	0
MROH7-TTC4	2.83775	0	0.000450149	1.45021	1.42538	0	0.0492962	0	0	0.0245005	0.0213517	0
TTC4	926.162	800.962	909.467	601.55	611.575	663	44.0176	39.4006	39.5546	27.8045	25.0641	30.0834
PARS2	215	235	330	203	241	270	10.3787	11.7416	14.5778	9.5303	10.032	12.4436
TTC22	3	7	1	0	8	3	0.0759224	0.183357	0.023159	0	0.174583	0.0724843
LEXM	0	0	1	2	1	0	0	0	0.0581758	0.123653	0.0548196	0
DHCR24	20496.5	15201	18281.7	40544.1	38028.3	26577.3	550.698	422.724	449.49	1059.41	881.058	681.741
TMEM61	23	37	39	15	13	39	2.08267	3.46773	3.23167	1.32095	1.01508	3.37156
BSND	2	0	6	0	1	1	0.0233033	0	0.0639749	0	0.0100474	0.011124
PCSK9	323	207	220	627	480	460	9.43868	6.26081	5.88305	17.8189	12.0952	12.8334
USP24	1481	1279	1583	1378	1387.5	1291.5	15.596	13.9406	15.2549	14.1127	12.5996	12.9845
LOC100507634	61	51	39	31	32	27	3.38752	2.93139	1.98193	1.67424	1.53238	1.43149
MIR4422HG	0	0	0	0	0	0	0	0	0	0	0	0
MIR4422	0	0	0	0	0	0	0	0	0	0	0	0
LINC01753	0	0	0	0	0	0	0	0	0	0	0	0
LINC01755	0	0	0	0	0	0	0	0	0	0	0	0
LINC01767	2	2	0	2	20	5	0.417364	0.431983	0	0.4059	3.59898	0.996161
PLPP3	912	1017	798	2504.5	3842.5	1167	31.6906	36.577	25.3752	84.6371	115.137	38.7151
LOC101929935	0	0	1	0	0	0	0	0	0.212401	0	0	0
PRKAA2	420	502	481	427	586	491	5.10607	6.31674	5.35123	5.04859	6.14327	5.69893
FYB2	3	5	8	12	9	5	0.10726	0.185029	0.261745	0.417257	0.277476	0.170672
C8A	0	0	0	0	0	0	0	0	0	0	0	0
C8B	0	0	0	0	2	1	0	0	0	0	0.0779588	0.0431564
DAB1	6	1	4	5	2	4	0.0883239	0.0152363	0.0538838	0.0715816	0.0253876	0.0562162
DAB1-AS1	0	0	0	0	0	0	0	0	0	0	0	0
OMA1	237	208	293	202	251	274	14.4838	13.1568	16.386	12.0058	13.2274	15.9867
TACSTD2	369	402	678	661	506	1142	23.0588	26.0009	38.7713	40.1713	27.2662	68.1319
MYSM1	728	887	935	712	803.5	826	10.6834	13.4727	12.5563	10.1616	10.1679	11.5727
JUN	48081	50202	59373.8	40176	38037.5	50550.5	1678.95	1814.41	1897.27	1364.38	1145.35	1685.25
LINC01135	14	13	0	2	0	9	1.41785	1.36269	0	0.196986	0	0.870199
LINC01358	0	0	0	0	0	0	0	0	0	0	0	0
HSD52	0	0	0	0	3	3	0	0	0	0	0.282087	0.312315
FGGY	115	86	90	77	81	100	3.91709	3.0319	2.8053	2.5507	2.37911	3.25192
MIR4711	0	0	0	0	0	0	0	0	0	0	0	0
LOC101926944	0	1	0	1	0	0	0	0.222946	0	0.209485	0	0
HOOK1	1882	1840	2251	1686	1916.5	1895	37.1538	37.597	40.6659	32.3702	32.6255	35.7164
CYP2J2	79	44	73	63	100	50	4.37217	2.52043	3.69712	3.3909	4.77237	2.64189
C1orf87	0	0	0	0	4	2	0	0	0	0	0.193436	0.107082
LINC01748	3	7	11	19	5	5	0.105666	0.25519	0.35455	0.650836	0.151862	0.168135
LOC101926964	0	0	0	0	1	1	0	0	0	0	0.0418397	0.0463232
NFIA-AS2	0	0	1	1	0	1	0	0	0.052326	0.0556098	0	0.054591
NFIA	993	973	1112.5	770	770	846	11.3617	11.5228	11.6484	8.56821	7.59714	9.24145
NFIA-AS1	0	0	0	1	0	0	0	0	0	0.282164	0	0
MGC34796	0	0	1	0	0	0	0	0	0.0551545	0	0	0
TM2D1	658	702.5	818	699	857	768	52.8499	58.4005	60.1233	54.6009	59.3558	58.8917
PATJ	2814	2831.5	3071.5	3072	3470	2591	36.9776	38.5108	36.9348	39.2591	39.3195	32.5055
MIR12132	0	0	0	0	0	0	0	0	0	0	0	0
MIR3116-1	0	0	0	0	0	0	0	0	0	0	0	0
MIR3116-2	0	0	0	0	0	0	0	0	0	0	0	0
L1TD1	47	49	86	73	96	97.5	1.35601	1.46323	2.27057	2.04829	2.38836	2.68562
KANK4	200	153	147	667	594	362	4.13645	3.27522	2.78219	13.4162	10.5937	7.14794
USP1	1568	1291	1420	831.5	924	911.5	46.1759	39.3502	38.2674	23.8142	23.4642	25.6272
DOCK7	1556	1455	1354	1444	1559	1184	22.0684	21.3588	17.5732	19.9174	19.0665	16.032
ANGPTL3	0	4	0	3	0	2	0	0.160923	0	0.113405	0	0.0742184
ATG4C	309	288	347	291	331	359	11.8407	11.4225	12.168	10.8446	10.9373	13.1337
LINC01739	0	0	0	0	0	0	0	0	0	0	0	0
LINC00466	0	0	0	0	0	0	0	0	0	0	0	0
FOXD3-AS1	3	0	1	0	1	0	0.276271	0	0.0842725	0	0.0794107	0
FOXD3	3	1	2	0	1	5	0.133175	0.0459467	0.0812463	0	0.0382795	0.211908
MIR6068	0	0	0	0	0	0	0	0	0	0	0	0
ALG6	702	576	707	559	547	568	24.0192	20.3983	22.1366	18.601	16.1388	18.5542
ITGB3BP	310	250	263	215	197.5	215.5	22.9986	19.1969	17.8553	15.5125	12.6349	15.2637
EFCAB7	298	318	283	275	257	416	15.5611	17.1871	13.5233	13.9656	11.5723	20.7392
DLEU2L	0	6.5	4	0	4	6	0	0.461768	0.251241	0	0.236746	0.393174
PGM1	849.5	979.5	1104	1463.5	1772.5	1698	30.0233	35.8304	35.7055	50.3028	54.0189	57.2938
ROR1	1171	1128	662	876	1394	413	20.2555	20.1951	10.4789	14.7365	20.7928	6.82041
ROR1-AS1	1	1	4	2	10	1	0.0329275	0.0340809	0.120529	0.0640462	0.283938	0.0314365
UBE2U	0	0	0	0	0	0	0	0	0	0	0	0
CACHD1	2599	2427	2435	3491	4977	2165	45.3914	43.8721	38.9168	59.2954	74.9547	36.0994
MIR4794	0	0	0	0	0	0	0	0	0	0	0	0
RAVER2	628.535	609	736.943	593	665	586.295	15.8081	15.8533	16.9612	14.5047	14.4224	14.078
JAK1	1721.47	1490	1607.06	1687	2146	1400.2	35.2385	31.5687	30.1038	33.5845	37.8803	27.3644
LINC01359	0	0	0	0	0	0	0	0	0	0	0	0
MIR3671	0	0	0	0	0	0	0	0	0	0	0	0
MIR101-1	0	0	0	0	0	0	0	0	0	0	0	0
AK4	65.3333	157.167	318.833	260.667	336.5	597.167	1.01274	2.52159	4.5227	3.92964	4.49793	8.83757
DNAJC6	286	229	389	337	406	316	5.15161	4.26937	6.41206	5.90352	6.30619	5.43424
LEPR	221.328	211.331	206.357	148.391	150.713	259.814	3.62396	3.58147	3.09199	2.36297	2.12795	4.06148
LEPROT	2475.67	2345.67	2682.14	2886.61	3021.79	2612.19	57.45	56.3398	56.9574	65.1462	60.4679	57.8729
PDE4B	112	112	146	181	167	193	2.13796	2.21284	2.55038	3.36019	2.74892	3.51733
LOC101927139	0	0	0	0	0	0	0	0	0	0	0	0
SGIP1	2	7	6	8	3	18	0.0207407	0.0751352	0.0569398	0.0806841	0.0268274	0.178214
MIR3117	0	0	0	0	0	0	0	0	0	0	0	0
TCTEX1D1	0	2	1	0	0	4	0	0.104081	0.0460108	0	0	0.19201
INSL5	0	0	0	1	0	0	0	0	0	0.15405	0	0
WDR78	107	94	151	104	108	161	3.10362	2.82205	4.00805	2.93374	2.7013	4.45846
MIER1	768	761.5	927.667	655	626	739.167	11.2632	11.559	12.4498	9.34212	7.91659	10.3494
SLC35D1	433	413	532	295	452	527	7.95185	7.85023	8.94053	5.26874	7.15786	9.23986
C1orf141	0	0	0	0	0	0	0	0	0	0	0	0
IL23R	0	0	0	1	0	0	0	0	0	0.0388643	0	0
IL12RB2	6	3	1	5	4	7	0.161666	0.0836641	0.0246568	0.131021	0.0929374	0.180069
SERBP1	5324.17	4893.17	5718.5	3792.17	4133.17	3837	90.0278	85.638	88.4867	62.3615	60.2659	61.9428
GADD45A	668	569	687	1444	1748	1028	56.1929	49.5415	52.885	118.134	126.797	82.5605
GNG12	840	717	693	1271	1337	862	21.7371	19.2041	16.4107	31.9869	29.8345	21.2963
GNG12-AS1	1.00705	0	3.0188	6.08513	1.0072	3.03551	0.0509715	0	0.139825	0.299539	0.0439599	0.146685
DIRAS3	36	18	18	134	129	50	2.00017	1.03511	0.915182	7.24057	6.18042	2.65221
WLS	1856.99	1606	1762.98	1637.91	1958.49	1791.96	69.5649	62.2698	60.4364	59.6727	63.2654	64.089
MIR1262	0	0	0	0	0	0	0	0	0	0	0	0
RPE65	0	0	0	0	0	0	0	0	0	0	0	0
DEPDC1	329	252	258	244	262	202	7.06128	5.59809	5.06732	5.0931	4.84901	4.13917
DEPDC1-AS1	0	1	0	0	1	0	0	0.0943989	0	0	0.0786465	0
LINC01707	0	0	0	5	6	2	0	0	0	0.883449	0.939989	0.346906
LINC01758	0	0	0	1	0	3	0	0	0	0.241502	0	0.711234
LRRC7	3	3	0	4	2	1	0.0112394	0.0116331	0	0.0145743	0.00646126	0.00357682
PIN1P1	0	0	0	0	0	0	0	0	0	0	0	0
LRRC40	691	644	760	594	679.5	575	27.6428	26.665	27.8221	23.1098	23.44	21.9607
SRSF11	2370	2310	2476	1960	2355	2139	51.05	51.5005	48.8056	41.059	43.7424	43.9879
ANKRD13C	1189	1051	1327	1299	1495	1250	23.9001	21.8662	24.4096	25.3941	25.9134	23.9885
HHLA3	92	119	82	107.5	119	57	11.014	14.7454	8.98344	12.5161	12.2848	6.51489
CTH	2207	1779	1782	107	106	201	117.292	97.8578	86.6656	5.53039	4.85778	10.1985
LINC01788	0	0	0	0	0	0	0	0	0	0	0	0
PTGER3	3.24527	1.04123	7.51803	13.2331	17.2657	2.25378	0.0359177	0.0119277	0.0761434	0.142437	0.164781	0.0238146
ZRANB2-AS1	8.95836	6.09055	5.63319	3.06301	9.13799	3.86017	0.607905	0.427775	0.34981	0.202144	0.534715	0.250085
ZRANB2	3159.8	2779.2	3056.85	2623.7	2809.6	2418.89	124.306	113.163	110.047	100.381	95.3107	90.8497
MIR186	0	0	0	0	0	0	0	0	0	0	0	0
ZRANB2-AS2	8	8	10	10	8	7	1.16201	1.20271	1.3292	1.41262	1.00201	0.970716
NEGR1	618	601	872	640	590	694.5	5.57252	5.60905	7.19533	5.61238	4.58754	5.97874
NEGR1-IT1	0	0	2	0	0	0	0	0	0.3898	0	0	0
LINC01360	0	0	0	0	0	0	0	0	0	0	0	0
LINC02238	0	0	0	0	0	0	0	0	0	0	0	0
LRRIQ3	4	2	6	2	7	7	0.159567	0.0825783	0.219032	0.0775923	0.240795	0.266598
FPGT	265	268	278.435	247.742	295.659	250.721	6.38265	6.68101	6.13693	5.80309	6.1406	5.76528
FPGT-TNNI3K	0.000537431	0.000149494	20.5646	13.2579	13.1893	13.2792	0	0	0.591404	0.405204	0.357421	0.398417
TNNI3K	9.99954	22.9999	0	0	0.151892	0	0.376952	0.897394	0	0	0.00493749	0
LRRC53	1	5	1	0	0	0	0.023586	0.122061	0.0215837	0	0	0
ERICH3	5	1	11	4	4	5	0.0789694	0.0163471	0.158984	0.0614403	0.054477	0.0753934
ERICH3-AS1	0	0	0	0	0	0	0	0	0	0	0	0
CRYZ	1375.83	1274.28	1673.89	1089.96	1320.19	1247.91	67.9443	65.1335	75.646	52.3481	56.2198	58.8363
TYW3	385.167	385.719	458.108	292.043	330.308	308.089	12.3431	12.7938	13.4343	9.10178	9.12764	9.42598
LHX8	0	0	0	1	0	0	0	0	0	0.0376217	0	0
SLC44A5	429	423	492	437	450	536	7.38138	7.53307	7.74669	7.3125	6.67663	8.8048
ACADM	840	838.5	1052	619	742.5	739.5	34.956	36.1158	40.0616	25.0517	26.6442	29.3802
DLSTP1	9	10	15	13	7.5	6	0.339836	0.390821	0.518309	0.477391	0.244204	0.216298
RABGGTB	391	341	409	353	449	321	26.0205	23.488	24.9077	22.8464	25.7662	20.3948
SNORD45C	0	0	0	0	0	0	0	0	0	0	0	0
SNORD45A	0	0	0	0	0	0	0	0	0	0	0	0
SNORD45B	0	0	0	0	0	0	0	0	0	0	0	0
MSH4	4	0	0	0	1	5	0.139164	0	0	0	0.0300007	0.166078
ASB17	0	0	0	0	0	0	0	0	0	0	0	0
LOC101927342	0	0	0	0	0	0	0	0	0	0	0	0
ST6GALNAC3	160	217	197	216	248	194	1.7755	2.49236	2.00049	2.33108	2.3731	2.0553
LINC02567	0	0	0	0	0	0	0	0	0	0	0	0
ST6GALNAC5	36	59	94	32	32	108	0.738118	1.25207	1.76369	0.638084	0.565767	2.11408
MIR7156	0	0	0	0	0	0	0	0	0	0	0	0
PIGK	912	758	866	478	608	576	22.5486	19.3975	19.5935	11.4936	12.9626	13.5963
AK5	12	8	27	8	12	31	0.358681	0.247496	0.738519	0.232553	0.309295	0.884633
ZZZ3	1748	1520	1980	1299	1470	1555	30.2224	27.2009	31.3274	21.8424	21.9164	25.668
USP33	2374.5	2231	2543.33	1997.33	2256	2156.5	56.5444	54.9881	55.4232	46.2564	46.3256	49.0277
MIGA1	367	366.5	447	247	388	407.5	6.13997	6.34638	6.84351	4.01885	5.59753	6.50882
NEXN-AS1	80.6739	65.5125	71.053	43.5844	43.4617	45.8888	4.00313	3.36467	3.22642	2.10331	1.85968	2.17394
NEXN	150.326	87.4875	84.947	127.916	115.038	84.1112	5.0448	3.03884	2.60873	4.17482	3.32902	2.69487
FUBP1	1664.93	1451.3	1678.33	1378.68	1673.75	1222.02	60.886	54.9325	56.1657	49.033	52.7807	42.665
DNAJB4	425.068	388.704	528.665	274.823	325.254	532.985	12.9677	12.2737	14.759	8.15385	8.55644	15.5237
GIPC2	1	0	2	3	1	5	0.0291545	0	0.0533589	0.0850611	0.0251403	0.139171
MGC27382	0	0	0	0	0	0	0	0	0	0	0	0
PTGFR	3	0	3	1	1	14	0.0620355	0	0.056769	0.0201105	0.0178313	0.276389
IFI44L	0	5	1	0	4	5	0	0.100974	0.0178549	0	0.0672995	0.0931391
IFI44	1	0	4	4	3	4	0.0657789	0	0.240778	0.255889	0.170166	0.251201
ADGRL4	42	51	104	14	19	53	1.34974	1.69638	3.05848	0.437556	0.526525	1.62612
LINC01781	0	0	0	0	0	0	0	0	0	0	0	0
ADGRL2	2637.5	2685.5	2696.33	2087	2226	2338	33.5159	35.3212	31.3547	25.792	24.392	28.3647
LOC101927434	0	0	0	0	0	0	0	0	0	0	0	0
LINC01362	0	0	0	0	0	0	0	0	0	0	0	0
LINC01361	0	0	0	2	0	2	0	0	0	0.139568	0	0.137011
LINC01712	0	0	0	0	0	0	0	0	0	0	0	0
LINC01725	0	0	0	0	0	0	0	0	0	0	0	0
LOC101927560	0	0	0	0	0	0	0	0	0	0	0	0
TTLL7	193	254	256	219	361	276	2.74206	3.73513	3.32837	3.026	4.42274	3.74372
PRKACB	761.5	775	830.5	674.5	724	616	13.1143	13.8143	13.0884	11.2969	10.7517	10.1281
SAMD13	31	33	38	23	23	53	2.30588	2.54062	2.5866	1.66382	1.47525	3.76378
UOX	0	0	1	2	5	3	0	0	0.0787861	0.167461	0.371204	0.246589
DNASE2B	0	0	0	0	0	1	0	0	0	0	0	0.0807298
RPF1	842.869	735.424	765.897	594.859	592.475	571.485	49.2099	44.4408	40.9198	33.7762	29.8282	31.8546
GNG5	5908.13	5498.08	5818.6	5230.14	5871.86	4922.52	833.675	802.988	751.34	717.735	714.474	663.144
SPATA1	3.43291	2.18259	3.18878	6.42254	5.47837	6.6077	0.188614	0.124118	0.160327	0.34318	0.259554	0.346606
CTBS	448.567	511.817	621.811	753.577	830.522	765.392	7.76386	9.16889	9.84872	12.6848	12.3955	12.6476
LINC01461	0	0	0	0	0	0	0	0	0	0	0	0
LINC01555	0	2	0	4	12	0	0	0.0816334	0	0.153409	0.408067	0
SSX2IP	1288.5	1031	1260.5	589	688	774	24.3185	20.1402	21.7704	10.8112	11.1971	13.9466
LPAR3	6	5	15	4	5	7	0.194137	0.167447	0.444139	0.125869	0.139505	0.216236
MCOLN2	28	12	12	14	18	5	1.0132	0.449438	0.397365	0.492685	0.561661	0.172735
MCOLN3	246	198	273	230	226	214.5	9.81684	8.17812	9.96943	8.92625	7.77695	8.17219
WDR63	26	19	43	90	88	99	0.979472	0.740839	1.48237	3.29735	2.85868	3.56064
MIR4423	0	0	0	0	0	0	0	0	0	0	0	0
SYDE2	1026.5	1058.83	1016	970.5	902.5	988.5	21.3702	22.8155	19.356	19.6494	16.2018	19.6472
C1orf52	786	731	797	568	630.5	733	26.4398	25.451	24.5339	18.5819	18.2888	23.5405
BCL10	726.38	736.469	892.594	705.941	891.291	917.273	29.1711	30.6122	32.803	27.5716	30.8654	35.1691
LOC646626	10.6195	7.53125	13.4058	17.0586	11.7092	12.7268	1.36011	0.99836	1.57121	2.12479	1.29319	1.55619
DDAH1	2106	1590	1642	1771	1757	1431	54.4609	42.5574	38.8571	44.5399	39.1798	35.3297
CCN1	66031.5	61461.5	55756	47813	42246	47478.5	3298.14	3177.41	2548.48	2322.57	1819.57	2264.07
ZNHIT6	729	678	686	522	655	573	13.3662	12.8665	11.51	9.30796	10.3558	10.0302
COL24A1	31	29	24	36	34	7	0.482046	0.466741	0.341514	0.544419	0.4559	0.10392
ODF2L	547	492.5	488	523	520.5	432.5	8.00248	7.45753	6.53323	7.4412	6.56632	6.04084
MIR7856	0	0	0	0	0	0	0	0	0	0	0	0
CLCA2	5	4	1	20	38	16	0.144513	0.11966	0.0264489	0.562174	0.947076	0.441501
CLCA1	0	0	1	0	2	0	0	0	0.034646	0	0.0652944	0
CLCA4	0	0	1.16667	0	0	1.46154	0	0	0.0378735	0	0	0.0494997
CLCA4-AS1	20	9	12.8333	11	23	17.5385	1.39634	0.650361	0.819919	0.746891	1.38469	1.16903
CLCA3P	0	0	0	0	0	0	0	0	0	0	0	0
SH3GLB1	1517	1360	1654	1690	1987	1508	26.5923	24.6752	26.5324	28.8112	30.0354	25.2375
SELENOF	4589.33	4193.33	4408.58	4442.67	4779.5	3993	261.893	247.677	230.221	246.56	235.191	217.544
HS2ST1	1711	1674	1830	1697	1969	1422	26.7705	27.109	26.2017	25.8222	26.5654	21.2413
LINC01140	1	0	4	2	0	2	0.0245006	0	0.0896824	0.0476552	0	0.0467822
LINC02801	0	0	0	0	0	0	0	0	0	0	0	0
LMO4	2119	2074	2939.5	946	817	1687.5	47.5903	48.2113	60.4133	20.6625	15.8225	36.1831
LINC01364	0	0	0	0	0	0	0	0	0	0	0	0
PKN2-AS1	0	0	2	3	3	4	0	0	0.0587671	0.0936825	0.0830651	0.122622
PKN2	2066.5	2134	2344	1575.67	1672	1689	37.9136	40.5234	39.354	28.1144	26.4521	29.5845
GTF2B	844	820	1010	806	829	936	60.031	60.3669	65.7394	55.7535	50.8454	63.5599
KYAT3	672.548	582.458	741.248	767.32	736.944	722.504	30.5471	27.3819	30.8093	33.8944	28.8633	31.3301
RBMXL1	469.452	367.042	436.252	414.18	414.556	412.996	10.4957	8.49352	8.92541	9.00562	7.99221	8.81537
GBP3	8	6	6	26	21	31	0.269906	0.20952	0.185244	0.853101	0.610951	0.998525
GBP1	27	15	31	28	27	35	1.06586	0.612888	1.11988	1.07498	0.919108	1.31911
GBP2	16	4	8	30	26	13	0.445243	0.11521	0.203722	0.8119	0.623899	0.345378
GBP7	0	0	0	0	0	0	0	0	0	0	0	0
GBP4	0	0	0	1	0	0	0	0	0	0.0180143	0	0
GBP5	0	0	0	0	0	0	0	0	0	0	0	0
LOC729930	2	0	2	0.5	1	2	0.205849	0	0.188374	0.0500488	0.0887531	0.196528
GBP6	4	0	0	12	11	1	0.0934717	0	0	0.272713	0.221655	0.0223097
GBP1P1	0	0	0	0	0	0	0	0	0	0	0	0
LRRC8B	1182	1144	1274	796	924	741	16.654	16.6832	16.4263	10.9073	11.2263	9.96766
LRRC8C-DT	10	3	9	6	7	6	1.44147	0.447587	1.18718	0.841124	0.870096	0.825715
LRRC8C	104	68	113	146	102	101	1.65013	1.11672	1.64071	2.25289	1.39556	1.52996
LRRC8D	2797	2517	3007	935	1009	1366	75.794	70.5956	74.5671	24.641	23.5775	35.3401
GEMIN8P4	49	56	48	28	27	46	3.2743	3.87313	2.93518	1.81964	1.55579	2.93464
ZNF326	999	1068	1158.5	728	901	824	10.3261	11.426	10.9582	7.31823	8.03081	8.13153
SNORD3G	0	0	0	0	0	0	0	0	0	0	0	0
BARHL2	0	0	0	0	1	0	0	0	0	0	0.0479805	0
LINC02609	5	6	4	2	8	6	0.14581	0.181101	0.106745	0.056722	0.201174	0.167049
LINC01763	0	0	0	0	0	0	0	0	0	0	0	0
ZNF644	2347.5	2144	2402	1874	2183	1731	44.4901	42.0566	41.6583	34.5408	35.676	31.3206
HFM1	63	54	45	37	42	38	1.46256	1.29754	0.956	0.835372	0.84079	0.842233
CDC7	588	554	561	489	477	450	19.5825	19.0964	17.0972	15.8381	13.6985	14.308
TGFBR3	201	244	298	357	671	364	3.42524	4.30365	4.64711	5.91654	9.86012	5.92204
BRDT	0	0	0	0	3	0	0	0	0	0	0.0726281	0
EPHX4	36	24.5	24	69	76	46	2.85121	2.00838	1.73944	5.31472	5.19045	3.47824
SETSIP	6	11.5	11.1667	10	7	5.5	0.658043	1.30543	1.12072	1.06661	0.662011	0.57589
BTBD8	41	36	28	45	58	36	3.32359	3.0205	2.07708	3.54765	4.0543	2.78613
KIAA1107	59	49	36	58	64	57	1.5711	1.35052	0.877254	1.50205	1.46959	1.44911
C1orf146	0	0	0	0	0	0	0	0	0	0	0	0
GLMN	283	273	334	288	405.5	323	15.8396	15.8151	17.1071	15.6767	19.571	17.2598
RPAP2	1062	870	1016	849	894	687	7.14735	6.06026	6.25728	5.5569	5.18827	4.4142
GFI1	17	1	11	12	17	5	0.397745	0.0242163	0.235516	0.27305	0.34298	0.111686
EVI5	1209	1253.5	1307	1521	1623.5	1458	17.4827	18.7611	17.2954	21.3903	20.2441	20.1287
RPL5	11464	11345	12206.5	9067	11359.5	9476	1205.01	1234.27	1174.13	926.877	1029.62	950.941
DIPK1A	982	887	872	946	892	783	36.0389	33.6927	29.2852	33.7641	28.2286	27.4344
SNORD21	0	0	0	0	0	0	0	0	0	0	0	0
SNORA66	0	0	0	0	0	0	0	0	0	0	0	0
MTF2	1701	1695.5	1977	1528	1729.33	1754	46.8647	48.3494	49.8448	40.942	41.0852	46.1366
TMED5	2409	2137	2409	2602	2846	2160	46.3665	42.572	42.4302	48.7056	47.2353	39.6913
CCDC18	162	135	98	113	105	70	3.84646	3.31766	2.12933	2.60933	2.14981	1.58679
CCDC18-AS1	417	401	449	269	273	364	11.7595	11.7044	11.587	7.37751	6.63866	9.80007
DR1	1816	1613	1854	1182	1355	1511	20.4007	18.7549	19.0594	12.9137	13.126	16.2057
FNBP1L	3867.5	3705	3760	3189.5	3571.5	2882.5	79.5402	78.8672	70.7645	63.7945	63.339	56.5979
BCAR3	48.9677	41.3793	48.2727	41.7778	65	96.6857	1.3006	1.13755	1.1733	1.07916	1.48872	2.45172
LOC100129046	17.0323	18.6207	10.7273	5.22222	15	11.3143	1.24015	1.40329	0.714761	0.369794	0.941794	0.786506
MIG7	13	3	2	9	6	11	0.918331	0.219345	0.129288	0.618305	0.365486	0.741861
MIR760	0	0	0	0	0	0	0	0	0	0	0	0
DNTTIP2	2218.5	2051	2238	1822	2093	1578	42.7941	40.9488	39.5053	34.1804	34.8143	29.0607
GCLM	535	485	534	564	741	440	12.0488	11.3053	11.0053	12.353	14.3904	9.46057
ABCA4	8	12	18	46	34	12	0.124161	0.192765	0.255646	0.694318	0.455029	0.177808
ARHGAP29	997	1116.5	1254	1348	1576	1324.5	12.4141	14.389	14.2886	16.3236	16.9216	15.7452
ABCD3	1591.5	1625	2004	2845	3432	2190.33	47.6703	50.3786	54.93	82.8758	88.6447	62.6362
F3	1807	1795.5	1763.5	5766.5	6287.5	3469	85.7735	88.2129	76.6022	266.202	257.358	157.208
MIR12133	0	0	0	0	0	0	0	0	0	0	0	0
SLC44A3-AS1	164.5	122.5	128.5	126	96	127	4.17982	3.22166	2.9879	3.11363	2.10343	3.08084
MIR378G	0	0	0	0	0	0	0	0	0	0	0	0
SLC44A3	1105.5	1048	1034	1110.5	1143.5	981.5	47.4454	46.5531	40.6095	46.3509	42.3191	40.2161
CNN3	6505.5	5841	5985.5	6222	7025	6023	323.375	300.514	272.268	300.788	301.118	285.833
LOC729970	135	108	141	116	94	113	16.1279	13.3543	15.4147	13.4774	9.6836	12.8884
ALG14	198	177	212	198	167	192	2.39257	2.21373	2.34426	2.32685	1.74013	2.21501
LOC101928098	0	0	0	0	0	0	0	0	0	0	0	0
TLCD4	985.014	1096.64	1086.31	1217.32	1423.36	1150.47	15.6288	18.0094	15.7727	18.7842	19.4744	17.4274
TLCD4-RWDD3	137.806	104.189	131.625	122.756	162.98	132.727	10.5258	8.2368	9.20021	9.11876	10.7346	9.67874
LOC101928118	5	0	8	0	6	1	0.229947	0	0.336681	0	0.237943	0.0439068
RWDD3	400.681	382.669	336.734	296.423	272.658	297.806	32.9026	32.5242	25.304	23.6727	19.307	23.3474
LINC01760	0	0	0	0	0	0	0	0	0	0	0	0
LINC01650	0	0	0	0	0	0	0	0	0	0	0	0
LINC01761	0	0	0	0	0	0	0	0	0	0	0	0
LINC02607	0	0	0	5	0	0	0	0	0	0.332355	0	0
LINC02790	0	0	0	0	0	0	0	0	0	0	0	0
LINC01787	0	0	0	0	0	0	0	0	0	0	0	0
PTBP2	555	530	530	397	448	404	5.03037	4.97204	4.39596	3.49947	3.50146	3.49593
DPYD	331	387	565	546	467	533.5	6.70321	8.1118	10.4707	10.7535	8.15522	10.3149
DPYD-AS1	0	0	0	0	0	0	0	0	0	0	0	0
DPYD-AS2	0	0	0	0	0	0	0	0	0	0	0	0
LINC01930	0	0	0	0	0	0	0	0	0	0	0	0
MIR137HG	0	0	0	0	0	0	0	0	0	0	0	0
MIR2682	0	0	0	0	0	0	0	0	0	0	0	0
MIR137	0	0	0	0	0	0	0	0	0	0	0	0
LINC01776	1	1	1	3	0	3	0.0502127	0.0519715	0.0459499	0.1465	0	0.143817
SNX7	469	496	477.5	659	639	566	28.7393	31.4584	26.7761	39.2729	33.7652	33.1127
PLPPR5	0	0	1	1	1	1	0	0	0.0261302	0.02777	0.0246227	0.0272612
LOC100129620	0	0	0	0	0	0	0	0	0	0	0	0
PLPPR4	5	0	12	3	1	3	0.113233	0	0.248689	0.066074	0.0195285	0.0648635
LINC01708	0	0	0	0	0	0	0	0	0	0	0	0
MIR548N	0	0	0	0	0	0	0	0	0	0	0	0
PALMD	353.5	282	269	285	207.5	364	17.2254	14.2227	11.9951	13.5061	8.71893	16.9339
FRRS1	32	47	40	44	55	45	0.487139	0.740547	0.557229	0.651418	0.721988	0.654018
AGL	1057	923.5	1187	862.5	986	901	15.7205	14.2161	16.1552	12.4754	12.6454	12.7935
SLC35A3	428.667	506.5	633	503	572	609	3.37414	4.12644	4.55951	3.85049	3.88243	4.57652
MFSD14A	2880	2657	3116	2198.17	2693	2743	118.035	112.71	116.866	87.616	95.1742	107.329
SASS6	191.5	188	221	168.5	162	149	5.65999	5.75117	5.97737	4.8434	4.12882	4.20443
TRMT13	374.667	353.606	379.81	223	246.298	250.939	13.5576	13.2437	12.5769	7.84777	7.68532	8.6692
LRRC39	6.83324	3.39428	2.18981	0	5.70238	1.06143	0.399361	0.205324	0.117116	0	0.287382	0.0592249
DBT	631	621	684	609	646	612	6.6455	6.76926	6.59212	6.23763	5.86671	6.15352
RTCA-AS1	9.18795	20.1272	15.1901	9.06747	8.03819	5.02455	1.33969	3.03754	2.02684	1.28581	1.01067	0.699453
RTCA	626.312	612.873	703.81	662.933	833.962	608.975	27.1462	27.4941	27.9154	27.9442	31.1694	25.1995
MIR553	0	0	0	0	0	0	0	0	0	0	0	0
CDC14A	355	464.5	417	314	389	347	7.10198	9.61808	7.63411	6.10921	6.71066	6.62758
GPR88	0	1	2	2	1	0	0	0.03371	0.0596085	0.0633493	0.0280848	0
LINC01349	0	0	0	0	0	0	0	0	0	0	0	0
VCAM1	16	7	22	25	31	61	0.568126	0.257261	0.714856	0.863314	0.949185	2.0679
EXTL2	470	503	563	414	470	494	15.8523	17.5596	17.3769	13.58	13.6696	15.9073
SLC30A7	1739	1597	2272	2225.5	2706	2371	24.1077	22.9146	28.8227	30.0046	32.348	31.3806
DPH5	253.5	195	287.5	149	210	220	15.964	12.7101	16.5681	9.12545	11.4037	13.227
LOC102606465	87.5	79	84	36.5	43	61	7.50492	7.01321	6.59308	3.04463	3.18032	4.99508
LOC101928370	0	0	1	0	4	0	0	0	0.0858009	0	0.323404	0
S1PR1	29	26	51	12	19	78	1.08138	1.00348	1.7403	0.435178	0.610942	2.77684
LINC01307	0	0	0	0	0	0	0	0	0	0	0	0
OLFM3	4	0	1	0	1	3	0.101095	0	0.0231281	0	0.0217938	0.0723877
DNAJA1P5	0	0	0	0	0	0	0	0	0	0	0	0
COL11A1	1397.5	1184	867.5	907	688.5	1134	21.2316	18.6181	12.0607	13.4012	9.01987	16.4482
LOC101928436	3.5	2.5	2.5	0.5	1.5	4	0.237932	0.175905	0.155524	0.0330567	0.0879308	0.259609
RNPC3	415.82	428.031	463.32	354.431	383.93	465.595	22.0784	23.5228	22.512	18.302	17.5784	23.6018
AMY2B	55.6203	70.0597	83.5594	45.4781	34.0302	96.004	2.82149	3.67846	3.87893	2.24364	1.48859	4.64953
ACTG1P4	0	0	1	0	1	1	0	0	0.0524844	0	0.0494565	0.0547562
AMY2A	2.16667	0.428571	1.58333	1.82857	3.12222	3.56667	0.146765	0.0300473	0.0981464	0.120461	0.182372	0.230658
AMY1C	0.211568	2.33863	0.0441987	0.0934168	0.0384413	0	0.0118591	0.135679	0.00226715	0.00509247	0.00185807	0
AMY1A	9.39456	0	3.18241	6.4985	3.14706	0	0.528156	0	0.163724	0.355306	0.152565	0
AMY1B	11.2153	26.1518	44.4591	77.189	97.9843	81.3762	0.69398	1.6749	2.51749	4.64511	5.22826	4.80737
AMY1C (2)	0	2.32264	0.0346129	0.0663999	0.0331483	0	0	0.134751	0.00177545	0.00361969	0.00160223	0
AMY1A (2)	0	0	3.18296	6.35203	3.13446	0	0	0	0.163753	0.347298	0.151954	0
AMY1B (2)	10.7856	14.1725	26.9586	39.522	55.6339	44.188	0.667393	0.907684	1.52653	2.37837	2.96852	2.61045
AMY1C (3)	0	2.3178	0.0333476	0.0674052	0.0321955	0	0	0.134471	0.00171055	0.00367449	0.00155618	0
AMY1A (3)	0	0	3.1768	6.35488	3.12828	0	0	0	0.163436	0.347454	0.151654	0
AMY1B (3)	10.7856	14.6774	25.216	40.0182	53.4245	44.2714	0.667394	0.940017	1.42785	2.40823	2.85063	2.61537
LOC100129138	0	0	0	0	0	0	0	0	0	0	0	0
LINC01676	0	0	0	0	0	0	0	0	0	0	0	0
LINC01677	0	0	0	0	0	0	0	0	0	0	0	0
LINC01661	0	0	0	0	0	0	0	0	0	0	0	0
PRMT6	1105	870	1024	670	759	783	47.9487	39.0738	40.6617	28.2744	28.4002	32.4378
NTNG1	2	0	0	7	3	6	0.0346321	0	0	0.117883	0.0447955	0.0991914
VAV3	73	67	60	23	29	23	1.6222	1.54102	1.22012	0.497065	0.555704	0.487959
MIR7852	0	0	0	0	0	0	0	0	0	0	0	0
VAV3-AS1	0	0	0	0	0	0	0	0	0	0	0	0
SLC25A24	1839	1700.5	2015	1526	1571	1491	45.5769	43.6206	45.6993	36.7809	33.5741	35.2789
NBPF4	0	0	0	0	1	0	0	0	0	0	0.0392446	0
NBPF6	0	0	0	0	0	0	0	0	0	0	0	0
FAM102B	432	442	720	364	357	535	8.80188	9.32107	13.4244	7.21269	6.27226	10.4069
HENMT1	10	14	13	5	9	12	0.565267	0.819093	0.672462	0.27487	0.438693	0.647604
PRPF38B	774	840	927	659	734	658.5	17.4902	19.6465	19.1693	14.4825	14.3026	14.2064
FNDC7	0	0	0	0	0	0	0	0	0	0	0	0
STXBP3	824.5	775	928	816	928	791	37.7351	36.7121	38.8664	36.3203	36.6241	34.5626
AKNAD1	0	0	1	1	5	1	0	0	0.032172	0.034191	0.15158	0.0335646
SPATA42	0	0	0	0	0	0	0	0	0	0	0	0
GPSM2	446.355	412.07	377.586	287.873	332.183	315.134	7.09897	6.78325	5.49543	4.45266	4.55571	4.78503
CLCC1	1057.64	1021.93	1069.41	953.127	1114.82	859.866	24.8272	24.8291	22.9723	21.7592	22.5661	19.2705
WDR47	440	453	648	528	514.5	659	11.4355	12.1858	15.4117	13.3457	11.5307	16.3517
TAF13	34	39	57	35	84	53	4.75046	5.63993	7.28791	4.75586	10.1205	7.0698
TMEM167B	927	842	1168	842	839	1035	36.1183	33.9556	41.6449	31.9054	28.1886	38.5001
SCARNA2	8	8	10	15	14	13	2.16632	2.2422	2.47802	3.95029	3.26908	3.36086
C1orf194	4	3	15	4	2	21	0.516962	0.401303	1.77403	0.502763	0.222891	2.59115
KIAA1324	2025.5	2120	5004	1539.5	1558.5	3456	28.6772	31.0664	64.8324	21.1977	19.0272	46.7145
SARS	6997.5	5850.5	6504	2448	2934.5	2880.83	160.678	139.046	136.667	54.6675	58.1048	63.1547
CELSR2	1625	1572	2116	1426	1683	1778	16.7784	16.7997	19.9933	14.3193	14.9846	17.5268
PSRC1	432	399	374	290	305	325	22.7358	21.7346	18.0123	14.8433	13.8417	16.3299
MYBPHL	10	8	18	50	65	22	0.847479	0.701731	1.39596	4.12101	4.75014	1.78003
SORT1	6083	5640	7218	7172.5	7475	6798.5	94.3834	90.575	102.486	108.231	100.012	100.708
PSMA5	1809	1776	2053	2140.5	2553	2281	53.9294	54.8002	56.0076	62.0593	65.63	64.9212
SYPL2	1	2	0	0	2	4	0.0307134	0.0635784	0	0	0.052969	0.11729
ATXN7L2	322	275	313	160	175	257	13.1875	11.6571	11.7306	6.37279	6.18028	10.0488
CYB561D1	640	628	728	657	689	541	14.1145	14.3349	14.6922	14.0914	13.1029	11.3908
AMIGO1	238	239	264	175	203	186	5.27644	5.48421	5.35598	3.77317	3.88083	3.93687
GPR61	0	2	0	7	0	0	0	0.0829566	0	0.272817	0	0
GNAI3	3392	3213	3562	3251	3482	3035.5	42.6651	41.8292	40.9998	39.7684	37.7668	36.452
MIR197	0	0	0	0	0	0	0	0	0	0	0	0
GNAT2	4	7	10	7	11	11	0.329896	0.59754	0.754724	0.561461	0.782302	0.866133
AMPD2	1808	1805	2061	2300.5	2644.5	2585.5	48.8309	50.4574	50.9384	60.4259	61.5892	66.6677
GSTM4	340.333	282.667	305.5	512.5	529	525.667	20.2335	17.3937	16.6207	29.6323	27.1198	29.8367
GSTM2	313.667	380.25	338	349	376.167	465.5	17.6778	22.181	17.432	19.1289	18.2812	25.0469
GSTM1	36	23.8333	32	28.5	29.3333	48.3333	3.51748	2.41027	2.86121	2.70818	2.47146	4.50868
GSTM5	1	0	0	1	0	9	0.0728582	0	0	0.070857	0	0.626031
GSTM3	2368	1968	1485	3338	4092	2589	65.2573	56.1337	37.4494	89.4618	97.2405	68.1167
EPS8L3	0	0	2	0	2	0	0	0	0.0936782	0	0.0882738	0
CSF1	612	455.5	537	799	1027	527	14.8853	11.4669	11.9523	18.8998	21.5398	12.2375
AHCYL1	3800.5	3572	4284	3966	4660	3999	87.0043	84.6376	89.7471	88.2992	91.992	87.4029
STRIP1	2412	2265	2272.5	1683	1865	1596	79.3294	77.1039	68.3961	53.8325	52.8932	50.1146
ALX3	5	16	16	3	9	11	0.290874	0.9634	0.851777	0.169731	0.451483	0.610945
LINC01397	0	0	0	0	0	0	0	0	0	0	0	0
UBL4B	0	0	1	0	0	0	0	0	0.0691538	0	0	0
SLC6A17	3	5	9	4	2	8	0.0531622	0.0917072	0.145947	0.068936	0.0305616	0.135346
LINC02586	2	0	2	0	0	0	0.201117	0	0.184043	0	0	0
KCNC4	14	18	33	13	5	46	0.0799761	0.106428	0.172511	0.0722237	0.0246301	0.250879
RBM15-AS1	3	4	8	3	2	0	0.130776	0.180476	0.319131	0.127184	0.0751799	0
RBM15	871	742	765	577	684	655	28.8721	25.4575	23.2056	18.6012	19.5516	20.7289
SLC16A4	33	21	32	40	39	32	1.41682	0.933191	1.25725	1.67018	1.44387	1.31167
LAMTOR5	2384.95	2194.47	2525.98	2251	2608.99	2551.97	319.487	304.268	309.653	293.26	301.378	326.38
LAMTOR5-AS1	6.04806	5.02513	10.0198	1.00446	2.00769	9.03174	1.29054	1.10982	1.95651	0.208445	0.369416	1.83993
PROK1	0	0	3	5	0	0	0	0	0.224142	0.397013	0	0
CYMP	0	0	0	3.46154	34.9538	0	0	0	0	0.30852	2.76229	0
CYMP-AS1	4	1	2	11.5385	36.0462	0	0.193504	0.0500704	0.0885381	0.542852	1.50367	0
KCNA10	0	0	0	0	0	0	0	0	0	0	0	0
KCNA2	0	0	0	0	0	0	0	0	0	0	0	0
KCNA3	110	104	29	371	509	33	1.40236	1.37231	0.338327	4.59988	5.59565	0.401658
CD53	0	0	0	0	0	0	0	0	0	0	0	0
LRIF1	949	859	1171	653	854	722	32.3632	30.3201	36.5438	21.6572	25.1135	23.507
DRAM2	435.645	356.925	436.271	573.744	737.343	542.648	21.6645	18.3715	19.8537	27.7484	31.6191	25.7637
CEPT1	424.355	398.075	552.729	527.256	642.657	534.352	16.7695	16.282	19.9882	20.2636	21.8995	20.1601
DENND2D	13	3	19	42	134	31	0.424616	0.101421	0.567907	1.33416	3.77417	0.966694
CHI3L2	6	15	10	296	637	53	0.430259	1.11332	0.65622	20.6431	39.3897	3.62851
CHIAP2	8	3	4	56	104	18	0.3246	0.125989	0.148522	2.20979	3.63878	0.697277
CHIA	34	49	40	435	542	128	2.10729	3.14335	2.2687	26.2204	28.9674	7.57408
PIFO	162	144	255	414	399	741	7.81032	7.18568	11.2503	19.4115	16.5879	34.1072
PGCP1	0	0	0	0	0	0	0	0	0	0	0	0
OVGP1	52	63	73	92	174	82	2.6931	3.37708	3.45974	4.63384	7.77075	4.0545
WDR77	1863.5	1686	1898	2481.5	3300	1694	83.3094	78.0142	77.6483	107.89	127.216	72.3023
ATP5PB	2996.5	2801	3358.83	3364.5	3803.5	2911.5	129.679	125.465	133.02	141.606	141.94	120.295
C1orf162	0	1	6	7	1	4	0	0.128651	0.682469	0.84618	0.107183	0.474673
TMIGD3	0	0	0	0	0	0	0	0	0	0	0	0
ADORA3	0	0	0	0	0	0	0	0	0	0	0	0
RAP1A	448.981	419	463	494	606.495	503	8.65188	8.35696	8.16459	9.25792	10.078	9.2539
LINC01160	2	0	0	0	0	0	0.147512	0	0	0	0	0
LOC107985184	2.01903	1	0	0	1.00538	0	0.0857461	0.0439565	0	0	0.0368186	0
INKA2	38	44	90	164	217	141	0.714584	0.856395	1.54876	2.99929	3.51879	2.53141
INKA2-AS1	1	8	7	5.2823	24	6	0.0533701	0.441916	0.341875	0.274173	1.10452	0.30572
LOC101928718	0	0	0	2.7177	0	0	0	0	0	0.108637	0	0
DDX20	1094	1025	1082	825	837	758	34.5618	33.5162	31.2808	25.3476	22.8018	22.8624
KCND3	0	1	8	6	17	8	0	0.0437116	0.309176	0.246434	0.619097	0.322559
KCND3-IT1	0	0	0	0	0	0	0	0	0	0	0	0
KCND3-AS1	0	0	0	0	0	0	0	0	0	0	0	0
LINC01750	0	2	0	0	2	1	0	0.0767626	0	0	0.0639532	0.0354032
CTTNBP2NL	1223	1175	1180	1262	1386	959	23.72	23.5872	20.9431	23.8041	23.1801	17.7575
MIR4256	0	0	0	0	0	0	0	0	0	0	0	0
WNT2B	21.6041	31.0638	57.074	15.7501	16.8231	39.9342	0.200545	0.298457	0.484824	0.142187	0.134662	0.353911
ST7L	469.396	418.936	506.926	350.25	383.677	293.066	11.0827	10.2378	10.9527	8.04243	7.81151	6.60609
CAPZA1	4703	4151	5015	4674	5339	4536	227.029	207.401	221.538	219.432	222.244	209.052
MOV10	2026	1950	1812	2492	3010	2092.5	50.1787	49.988	41.0685	60.025	64.2851	49.4788
RHOC	1487.5	1399.5	1623	2538.5	2991	2305	104.365	101.63	104.205	173.213	180.959	154.399
PPM1J	37	17	37	34	41	43	2.45512	1.16754	2.24669	2.19409	2.34595	2.72404
TAFA3	0	2	0	0	3	1	0	0.207794	0	0	0.259679	0.0958354
LINC01356	3	7	5	6	9	3	0.187059	0.451759	0.285297	0.363842	0.483909	0.178588
MIR11399	0	0	0	0	0	0	0	0	0	0	0	0
SLC16A1	1633	1745	1690	1207	1940	1371	39.7866	44.0046	37.6798	28.5998	40.7584	31.8906
AKR7A2P1	0	0	0	0	0	0	0	0	0	0	0	0
SLC16A1-AS1	17	4	6	4	6	6	1.28553	0.313073	0.415199	0.29417	0.391245	0.433171
LRIG2-DT	18	8	25	6	10	12	0.833539	0.383438	1.05941	0.270215	0.399317	0.530529
LRIG2	1427	1180	1488	937	1080	1131	13.8975	11.8945	13.2613	8.87477	9.06987	10.516
LOC643441	43	29	35	40	59	17	2.25263	1.57243	1.67788	2.03791	2.66525	0.850247
MAGI3	3306.5	3091	3032.5	2794	2885.5	2403.5	49.7492	48.1358	41.7531	40.8835	37.4371	34.5252
PHTF1	667	654.5	704	753	852	769	16.3701	16.626	15.8114	17.9732	18.0314	18.0188
RSBN1	585	598	803	487	575.333	607.667	9.87284	10.4457	12.4015	7.99318	8.37279	9.79097
AP4B1-AS1	16.3146	5.32655	10.345	4.71613	6.00175	12.7507	0.863821	0.291908	0.501243	0.24285	0.274025	0.64455
PTPN22	3.03387	0	0	0	1.01312	0	0.09443	0	0	0	0.0271919	0
BCL2L15	0	1	1	0	5	2	0	0.0235196	0.0207945	0	0.0979742	0.0433892
AP4B1	269.881	259.285	322.497	213.817	215.872	252.104	9.41822	9.36539	10.299	7.25677	6.49619	8.39946
DCLRE1B	337.771	295.722	273.658	214.467	163.113	226.145	9.99097	9.05359	7.40739	6.1695	4.16043	6.38627
HIPK1-AS1	4.02116	1.00491	2.01355	3	2.00564	8.04324	0.200497	0.0518602	0.0918733	0.145473	0.0862331	0.382879
HIPK1	945.979	817.995	1181.99	695	708.994	921.957	12.4667	11.1577	14.2546	8.90758	8.05708	11.5999
OLFML3	446	491	525	1193	1207	1034	24.0058	27.3537	25.859	62.4492	56.0214	53.1346
SYT6	0	0	0	1	0	3	0	0	0	0.0227963	0	0.0671362
TRIM33	1958	1824	2363	1498	1780	1576	26.6181	25.6649	29.3967	19.8052	20.8664	20.4548
BCAS2	1905	1692	1866.5	1489	1757	1413	170.329	156.584	152.719	129.477	135.466	120.618
DENND2C	2	6	3	26	9	6	0.0368243	0.114342	0.0505471	0.465566	0.142893	0.10547
AMPD1	0	0	0	0	0	0	0	0	0	0	0	0
NRAS	3228	2822	3244	2406	2691	2409	84.865	76.7899	78.0453	61.517	61.0061	60.4653
CSDE1	12200	10764.5	11878.5	9296	11027	8820.5	321.708	293.797	286.639	238.398	250.74	222.06
SIKE1	1652	1653	1760	1176	1314	1317.5	33.847	35.0538	32.9985	23.4327	23.2151	25.7712
SYCP1	0	0	0	0	0	0	0	0	0	0	0	0
TSHB	0	0	0	0	0	0	0	0	0	0	0	0
TSPAN2	32	28	46	97	108	114	1.13201	1.0252	1.48912	3.33716	3.29449	3.85017
NGF-AS1	0	0	0	0	0	0	0	0	0	0	0	0
NGF	205	233	275	83	146	169	22.2259	26.1465	27.2841	8.75162	13.6497	17.4931
VANGL1	845	786	695	846	960	846	10.9807	10.5718	8.26476	10.6918	10.7575	10.4959
CASQ2	5	4	2	0	4	1	0.210614	0.174393	0.0770937	0	0.145292	0.0402154
NHLH2	1	0	0	6	9	4	0.0425961	0	0	0.248557	0.33058	0.162669
LINC01649	0	0	1	0	0	0	0	0	0.0745534	0	0	0
LOC101928977	0	0	0	0	0	0	0	0	0	0	0	0
SLC22A15	22	20	36	29	36	32	0.531796	0.500384	0.796334	0.681749	0.750393	0.738493
MAB21L3	0	2	1	5	14	5	0	0.0729114	0.0322318	0.171273	0.425212	0.168135
ATP1A1	10413.3	8919.91	13022.8	9962.69	10694.6	12135.2	280.048	248.288	320.493	260.57	248.013	311.578
ATP1A1-AS1	60.1991	66.0929	80.2321	49.3069	57.364	54.2604	2.59831	2.95262	3.16899	2.06972	2.13503	2.23593
LINC01762	0	0	0	0	1	0	0	0	0	0	0.113641	0
CD58	198	178	215	269	245	245	13.1	12.1893	13.0171	17.3086	13.9777	15.4756
MIR548AC	0	0	0	0	0	0	0	0	0	0	0	0
IGSF3	2145.5	2223.83	2099.67	2878.5	2897.83	2121.33	33.303	35.7281	29.8247	43.4536	38.7876	31.4368
MIR320B1	0	0	0	0	0	0	0	0	0	0	0	0
C1orf137	0	0	0	0	0	0	0	0	0	0	0	0
CD2	0	0	0	1	0	0	0	0	0	0.0673206	0	0
PTGFRN	3648	3215	2754	5396	5713.5	3155.5	65.7205	59.9485	45.4026	94.5414	88.759	54.2736
CD101	29.004	34	37.8102	41.2788	37.5184	19.3304	0.925814	1.1233	1.10445	1.28144	1.0327	0.58909
LOC101929099	5.99601	0	1.18981	4.72117	3.48161	5.66956	0.37593	0	0.0682643	0.287871	0.18823	0.339366
TTF2	786	666.5	665	480	480	527	9.47061	8.31204	7.33244	5.62472	4.98725	6.06234
MIR942	0	0	0	0	0	0	0	0	0	0	0	0
TRIM45	250	242	227	137	143	203	8.04099	8.05632	6.68138	4.28543	3.96616	6.23361
VTCN1	15	15	27.5	61	32	182	0.578886	0.599162	0.971192	2.28947	1.06492	6.70575
LINC01525	0	0	0	0	0	0	0	0	0	0	0	0
MAN1A2	1969.5	1761	2285.5	1920	1988.5	1892	26.1249	24.1774	27.7428	24.7687	22.7451	23.9604
LOC100996263	0	0	0	0	0	0	0	0	0	0	0	0
TENT5C	4692	5622	6520.67	4063	4882.67	5558	94.3808	117.049	120.03	79.4835	84.6929	106.738
GDAP2	1050	809	1073.5	805	825	924	11.8049	9.41397	11.0445	8.80183	7.99818	9.91789
WDR3	1355.88	1260.91	1450.82	960.965	1025.97	892.842	15.4145	14.8369	15.0936	10.6248	10.0579	9.69074
SPAG17	20.117	19.0895	33.1789	17.0348	8.03107	24.1581	0.317769	0.312101	0.479603	0.261693	0.109392	0.364322
TBX15	0	7	2	4	3	8	0	0.196286	0.0495838	0.105391	0.0700849	0.20692
LOC105378933	0	0	0	0	0	0	0	0	0	0	0	0
WARS2	465.088	437.66	535.549	354.678	439.699	458.59	18.6579	18.1726	19.6607	13.8378	15.2107	17.5641
WARS2-IT1	0	0	2	0	0	0	0	0	0.370379	0	0	0
WARS2-AS1	182.912	162.34	143.451	90.3218	67.3009	105.41	4.06466	3.73387	2.91712	1.95199	1.28963	2.23635
LINC01780	0	0	0	0	0	0	0	0	0	0	0	0
HAO2	0	0	0	0	0	2	0	0	0	0	0	0.128347
HAO2-IT1	0	0	0	0	0	0	0	0	0	0	0	0
HSD3B2	0	0	0	0	1	0	0	0	0	0	0.0533001	0
HSD3B1	0	0	0	0	0	0	0	0	0	0	0	0
HSD3BP4	0	0	0	3	2	3	0	0	0	0.0381538	0.0225531	0.0374548
LINC00622	0	0	1	0	6	0	0	0	0.0654569	0	0.370084	0
ZNF697	242.5	183	194	218	260	148	4.94353	3.86125	3.61908	4.32201	4.57049	2.88046
PHGDH	18819.5	15745	15284.3	2322	2538	3761	1147.04	993.263	852.487	137.637	133.391	218.851
HMGCS2	1	4	1	4	25	4	0.0461199	0.190941	0.0422046	0.179413	0.994244	0.176126
REG4	0	0	0	0	1	0	0	0	0	0	0.0297549	0
NBPF7	0	0	0	0	0	0	0	0	0	0	0	0
ADAM30	0	0	0	0	0	0	0	0	0	0	0	0
NOTCH2	4559.18	3699.18	4477.69	3818.17	3900.45	3704.45	43.8498	36.8246	39.41	35.7141	32.3489	34.0156
NOTCH2NLR	149.655	183.82	221.305	205.999	125.046	111.716	15.1428	19.2513	20.4917	20.2715	10.9107	10.7921
FAM72B	49.5	67.1667	59.25	41.1667	48.25	33.3333	2.37141	3.33048	2.59753	1.91801	1.99325	1.52459
HIST2H3DP1	0	1	2.83333	0	1	0	0	0.0415809	0.104162	0	0.0346422	0
HIST2H2BA	0	0	0	0	0	0.999987	0	0	0	0	0	0.0496253
LOC100996318	7.5	3.16667	7.13159	2.5	4.5	5	0.205391	0.0897581	0.178722	0.0665831	0.106267	0.130727
FCGR1B	2.5	0	0.701746	0	0	2.5	0.0990349	0	0.025439	0	0	0.0945503
SRGAP2-AS1	0	0	0	0.333333	0.666667	1	0	0	0	0.0147242	0.0261108	0.0433632
SRGAP2D	100.303	76.8893	57.1085	75.8262	140.551	72.6132	4.95767	3.93353	2.58307	3.64493	5.99051	3.42653
SRGAP2B	356.435	408.561	426.331	433.665	406.419	421.618	6.8384	8.11301	7.48499	8.09155	6.72376	7.72266
SRGAP2C	0.0118822	0.0497057	0.0606932	0.00920922	0.029444	0.0190897	0	0.000978777	0.00105666	0	0.000483044	0.000346736
EMBP1	22	27.5	29.5	32	23.5	44.5	0.591373	0.765108	0.725657	0.836552	0.544717	1.14202
ANKRD20A12P	0	0	0	9	6.33333	1.25	0	0	0	0.570797	0.356149	0.0778251
LOC102723769	0	0	0	8.83333	2	1.66667	0	0	0	0.707997	0.142134	0.131137
RNVU1-1	0	0	0	0	0	0	0	0	0	0	0	0
MIR6077	0	0	0	0	0	0	0	0	0	0	0	0
LOC100132057	4.5	9.2	7.5	8.5	8.5	7	0.344642	0.729281	0.525639	0.633109	0.561356	0.511832
RNVU1-3	0	0	0	0	0	0	0	0	0	0	0	0
LINC01138	55.4583	70.35	51.875	89.1	81.6166	54.7667	3.07377	4.03571	2.63108	4.80271	3.90074	2.89798
PPIAL4H	0	2.79958	0	1.20613	0	0	0	0.128331	0	0.0519498	0	0
PPIAL4G	0	2.45042	1	0.793874	0	1.33333	0	0.390857	0.141025	0.118982	0	0.196173
FAM72D	87.318	76.1666	60.2499	45.4997	47.4166	42.9996	3.28835	2.96887	2.07636	1.66643	1.53982	1.54602
FAM72C	0.0153187	0	0	0.000273042	0	0.000351897	0.000619346	0	0	0	0	0
NBPF20	12.2826	17.9969	9.20461	8.96333	11.4923	10.8697	0.0792847	0.12024	0.0543722	0.0562696	0.0639692	0.0669873
NBPF19	31.7503	43.2296	43.8966	18.8177	44.5346	29.3443	0.273769	0.385807	0.346368	0.1578	0.33113	0.241565
LOC105369199	3.5	6.36667	3.33333	3.26667	3.58333	1.36667	0.303169	0.570796	0.264221	0.275186	0.267651	0.11302
LINC00623	5.72771	8.48873	12.0715	2.52551	14.4766	10.5094	0.176346	0.270508	0.340107	0.0756202	0.38434	0.308914
LINC00869	121.454	106.954	104.286	116.608	145.575	116.241	8.56899	7.81027	6.73311	8.00112	8.85658	7.82978
RNVU1-4	3.5	0	0	0	0	6.66667	2.4276	0	0	0	0	4.4146
LOC100996720	23.1901	24.1627	41.4252	43.7683	42.5455	40.0788	3.40755	3.67483	5.57028	6.25467	5.39087	5.62251
PPIAL4C	0	0	0	0	0	0	0	0	0	0	0	0
PPIAL4A	0.249984	0.333316	0	0.499986	1.66665	0	0.0430774	0.0594492	0	0.0837914	0.247655	0
LOC105369199 (2)	3	4.61667	2.58333	3.5	3.08333	1.16667	0.259859	0.413902	0.204771	0.294842	0.230304	0.0964802
RNVU1-4 (2)	3.5	0	0	0	0	6.66667	2.4276	0	0	0	0	4.4146
NBPF8	295.657	268.77	297.015	308.063	329.547	233.143	4.47267	4.20834	4.11177	4.53234	4.29893	3.36726
PFN1P2	5.33333	9	1.5	7.55952	13.6667	13.1667	0.318409	0.556136	0.08195	0.43892	0.70358	0.750476
NBPF9	404.149	397.947	369.411	288.049	356.898	390.413	6.6654	6.793	5.57526	4.62014	5.07566	6.14728
LOC653513	5	11.5	10.5	28.25	44.5	30	0.653631	1.55601	1.2561	3.59158	5.01634	3.74419
LOC100996724	8.80822	30.0685	27.0552	95.4853	130.201	84.3356	0.105217	0.37176	0.295747	1.10928	1.34115	0.961799
PDE4DIP	1076.11	1111.22	1282.06	1828.68	2077.08	1522.11	9.04634	9.66867	9.8627	14.9506	15.0568	12.2162
SEC22B2P	641.338	521.708	671.552	783.947	961.272	690.493	10.4335	8.7846	9.99754	12.4032	13.4851	10.7245
SEC22B3P	641.338	521.708	671.552	783.947	961.272	690.493	10.4335	8.7846	9.99754	12.4032	13.4851	10.7245
SEC22B	1025.32	1093.58	1160.9	1230.61	1420.46	1161.35	16.8417	18.5921	17.4497	19.6584	20.1195	18.2121
NOTCH2NLA	39.1729	31.4622	14.7687	29.5584	22.8469	20.2731	0.83776	0.696425	0.289033	0.614778	0.421332	0.413931
NOTCH2NLB	547.577	583.637	732.017	580.901	624.223	566.111	7.46635	8.23679	9.13389	7.70318	7.33952	7.36952
NOTCH2NLR (2)	729.679	686.978	810.458	703.576	779.821	786.198	74.2287	72.3326	75.4469	69.6073	68.4068	76.3565
NOTCH2NLC	75.7382	76.9234	90.7564	90.7982	109.442	88.2519	3.94949	4.1518	4.33086	4.60477	4.92124	4.39364
NBPF25P	109.907	91.0949	150.106	54.4886	96.7785	109.936	3.45398	2.96305	4.3168	1.66534	2.62262	3.29843
NBPF10	379.814	390.972	322.591	271.529	273.212	275.759	3.31138	3.52805	2.57372	2.30228	2.054	2.29531
LINC01719	21.5	12	13	7.16667	24	10.5	2.36254	1.36482	1.30724	0.765884	2.27414	1.10155
RNVU1-6	27	45	35	25	20	28	18.7272	32.305	22.2151	16.8636	11.9619	18.5413
HJV	0	0	0	1	0	0	0	0	0	0.0499358	0	0
TXNIP	9457	9580.5	14573	10460	12740	16733.5	339.615	356.101	478.91	365.317	394.518	573.713
POLR3GL	222	228	241	216	277	223	21.2887	22.6299	21.1488	20.1444	22.9056	20.4163
ANKRD34A	7	9	0	17	23	10	0.220838	0.29388	0	0.52159	0.625703	0.301197
LIX1L	184	218	137	220	402	134	5.2369	6.42191	3.56819	6.08952	9.86612	3.64112
LIX1L-AS1	0	0	7.03859	3.01882	1.01302	5.0078	0	0	1.19308	0.543819	0.161806	0.885595
RBM8A	6640.71	6172.53	6627.12	4188.75	5012.6	4483.51	152.301	146.522	139.086	93.4279	99.1323	98.1703
GNRHR2	2.2888	3.46749	5.83904	5.72802	2.38557	3.47939	0.132743	0.208148	0.309897	0.323082	0.119305	0.192655
PEX11B	800	713	993	729	870	742	37.8475	34.9131	42.99	33.5412	35.492	33.5139
ITGA10	6	19	8	9	24	2	0.12951	0.424481	0.158021	0.18893	0.446713	0.0412152
ANKRD35	45	65	112	34	53	130	1.52183	2.2752	3.46612	1.11825	1.54559	4.19732
PIAS3	1751.99	1687.11	2053.82	1621.65	1619.85	2010.83	68.6618	68.4353	73.6578	61.8082	54.7422	75.2374
MIR6736	0	0	0	0	0	0	0	0	0	0	0	0
NUDT17	26.0122	27.8855	43.1751	17.3487	48.1528	17.1717	2.00979	2.23	3.05266	1.3036	3.20819	1.26667
POLR3C	988.5	939	1009	718	823	664.5	28.9603	28.4737	27.0513	20.4576	20.7917	18.5864
RNF115	853.96	760	900	613	747.935	681.97	10.6342	9.79565	10.2561	7.42391	8.03149	8.10789
CD160	1.03989	0	0	0	2.0652	1.03017	0.0748532	0	0	0	0.128189	0.0707956
PDZK1	8.66667	10.3333	7.66667	7.66667	9.33333	3.33333	0.428554	0.528866	0.346922	0.368693	0.397974	0.157365
GPR89A	669.833	579.833	676.166	461.667	491.367	530.333	34.3468	30.7733	31.7281	23.0225	21.7265	25.9623
PDZK1P1	4.5	2	4.66667	0	1.83333	4.66667	0.240391	0.110583	0.228131	0	0.0844523	0.238006
RNVU1-7	2.08333	5.25	4.58333	1.77778	1.94444	4.22222	1.445	3.76892	2.90912	1.19919	1.16296	2.79591
PDE4DIPP1	2	1.33333	1.41667	2.33333	0.5	0.833333	0.106441	0.0734459	0.0689947	0.12077	0.0229462	0.0423419
NBPF19 (2)	94.8646	74.263	89.2515	25.8037	62.6012	40.342	0.818225	0.662969	0.704458	0.216448	0.465603	0.3322
NBPF11	707.152	634.144	543.678	459.766	497.62	416.968	13.9096	12.9105	9.78625	8.79518	8.44045	7.83034
LINC02805	0	0	0	0	0	0	0	0	0	0	0	0
NBPF12	982.729	832.207	857.62	614.402	636.787	603.612	15.722	13.7802	12.5556	9.55939	8.78479	9.21945
LOC728989	1	1	0	1	1	0.5	0.105699	0.109401	0	0.102795	0.0911452	0.0504561
RNVU1-8	0	0	0	0	0	0	0	0	0	0	0	0
NBPF13P	0	0	0	0	0	0	0	0	0	0	0	0
PRKAB2	803	762.5	886	764.5	856	769	17.0928	16.7992	17.2584	15.8263	15.7121	15.6278
CHD1L	1362.5	1323	1199	1095.5	1358.33	1041.5	37.0805	37.2667	29.8607	28.9952	31.8772	27.0609
PDIA3P1	373.5	413.5	526.833	467	568	469.667	20.2376	23.1898	26.1224	24.6088	26.5388	24.2959
FMO5	29	34	31	69	47	56	1.03848	1.26018	1.01586	2.403	1.45132	1.91454
LINC00624	1	5	4	19	23	23	0.0337183	0.174497	0.123423	0.62305	0.66874	0.740402
BCL9	1046	1037	1079	947	1021	867	19.228	19.7302	18.1507	16.93	16.1842	15.2158
ACP6	193	241	240	199	224	243	2.72032	3.51585	3.0956	2.72784	2.72254	3.26996
GJA5	3	1	1	5	1	6	0.104565	0.0360758	0.0318959	0.169488	0.0300558	0.19966
GJA8	0	0	0	0	0	0	0	0	0	0	0	0
GPR89B	549.167	491.334	581	375.667	432.868	464.334	27.4902	25.4567	26.6146	18.2886	18.685	22.1911
PDZK1P1 (2)	4.5	2	4.66667	0	1.83333	4.66667	0.240391	0.110583	0.228131	0	0.0844523	0.238006
RNVU1-7 (2)	2.08333	5.25	4.58333	1.77778	1.94444	4.22222	1.445	3.76892	2.90912	1.19919	1.16296	2.79591
PDE4DIPP1 (2)	2	1.33333	1.41667	2.33333	0.5	0.833333	0.106441	0.0734459	0.0689947	0.12077	0.0229462	0.0423419
NBPF11 (2)	674.817	596.595	558.861	419.14	494.038	402.599	13.2736	12.1461	10.0595	8.01801	8.3797	7.56051
LINC02805 (2)	0	0	0	0	0	0	0	0	0	0	0	0
LOC101927468	0.5	0	0	0	0	0.333333	0.040359	0	0	0	0	0.0256876
MIR5087	0	0	0	0	0	0	0	0	0	0	0	0
RNVU1-1 (2)	0	0	0	0	0	0	0	0	0	0	0	0
MIR6077 (2)	0	0	0	0	0	0	0	0	0	0	0	0
LOC100132057 (2)	6.5	14.2	11.5	14.5	11.5	11	0.497816	1.12563	0.80598	1.08001	0.759482	0.804308
RNVU1-3 (2)	0	0	0	0	0	0	0	0	0	0	0	0
LOC100996740	142.475	183.469	163.433	219.192	261.482	205.294	9.3827	12.5056	9.8492	14.0384	14.8489	12.9075
PPIAL4H (2)	0	5.80884	0	0	0	0	0	0.265653	0	0	0	0
PPIAL4C (2)	0.000439499	0.000308288	0	0.000347548	0	0	0	0	0	0	0	0
PPIAL4A (2)	6.74956	4.77419	0	11.9997	11.1666	0	1.16309	0.851509	0	2.01099	1.65929	0
RNVU1-19	88.5	136.926	61.6667	0	43.8333	47	59.9212	95.9561	38.2083	0	25.592	30.3815
NBPF26	274.432	310.966	290.475	244.73	253.284	257.289	5.50663	6.45828	5.33373	4.77576	4.38252	4.92887
PPIAL4E	2.83333	0	0	5.33333	0	0	0.410497	0	0	0.751476	0	0
PPIAL4D	2.83333	0	0	5.33333	0	0	0.410497	0	0	0.751476	0	0
PPIAL4F	2.83333	0	0	5.33333	0	0	0.410497	0	0	0.751476	0	0
RNVU1-14	83	131	74	30	0	62	57.5688	94.0435	46.969	20.2364	0	41.0557
NBPF14	46.7001	49.8125	34.0471	36.7429	58.3247	29.1764	0.526599	0.581371	0.351329	0.40294	0.567126	0.3141
NBPF25P (2)	29.0964	48.4873	69.4366	14.6636	38.8304	20.3973	0.914392	1.57715	1.99688	0.448165	1.05227	0.611983
NBPF15	629.009	571.224	522.451	532.739	621.679	519.271	14.8976	14.0029	11.3234	12.271	12.6967	11.7416
RNVU1-15	36.5	50.2	35	10.75	26	0	25.1628	35.8194	22.0803	7.20738	15.4561	0
PPIAL4D (2)	3.27778	0	0	2.55556	2.55556	3.05556	0.474888	0	0	0.360082	0.319273	0.422646
PPIAL4E (2)	3.27778	0	0	2.55556	2.55556	3.05556	0.474888	0	0	0.360082	0.319273	0.422646
PPIAL4F (2)	3.27778	0	0	2.55556	2.55556	3.05556	0.474888	0	0	0.360082	0.319273	0.422646
LOC105371215	0	0	0	0	0	0	0	0	0	0	0	0
LOC101927429	0	0	0	0	1	0	0	0	0	0	0.0857274	0
DRD5P2	2.33333	1.75	2.75	0	0	0	0.120079	0.0932136	0.129507	0	0	0
LOC101060524	2.33333	1.75	2.75	0	0	0	0.120079	0.0932136	0.129507	0	0	0
LSP1P5	66.8333	67	76	64	104.5	50.5	4.97452	5.16161	5.17658	4.63279	6.70716	3.58859
RNVU1-17	0	0	0	0	0	0	0	0	0	0	0	0
RNU1-1 (5)	3.12809	3.59286	2.21381	1.58413	0.71746	1.94159	2.16965	2.57927	1.40514	1.06857	0.429109	1.2857
RNU1-2 (5)	3.12809	3.59286	2.21381	1.58413	0.71746	1.94159	2.16965	2.57927	1.40514	1.06857	0.429109	1.2857
RNU1-3 (5)	3.12809	3.59286	2.21381	1.58413	0.71746	1.94159	2.16965	2.57927	1.40514	1.06857	0.429109	1.2857
RNU1-4 (5)	3.12809	3.59286	2.21381	1.58413	0.71746	1.94159	2.16965	2.57927	1.40514	1.06857	0.429109	1.2857
RNVU1-18 (5)	3.12809	3.59286	2.21381	1.58413	0.71746	1.94159	2.16965	2.57927	1.40514	1.06857	0.429109	1.2857
LOC105369140	1	3.5	2	1.25	5.25	2	0.0806036	0.291994	0.147522	0.0979871	0.364904	0.153907
LOC644634	64.5	59	42.5	81	78.6667	49.6667	5.45811	5.16757	3.29111	6.6661	5.74034	4.01256
HIST2H2BB	11.2526	5.58109	6.08349	5.69346	9.55621	11.8195	0.310323	0.159306	0.153528	0.152702	0.227255	0.311199
HIST2H3DP1 (2)	0	1.60936	0	0	0	0	0	0.0966069	0	0	0	0
FCGR1CP	0	0	0	0	0	0.605263	0	0	0	0	0	0.0492288
HIST2H3PS2	60.4572	60.6177	70.2423	56.4489	43.3858	54.1541	2.6164	2.71523	2.7818	2.37584	1.61908	2.2375
RNVU1-19 (2)	18.8333	22.25	13.1667	6.5	5.16667	0	12.828	15.6859	8.20686	4.30573	3.03461	0
PPIAL4A (3)	0.249984	0	0	0	0.999985	0	0.0430774	0	0	0	0.148592	0
PPIAL4C (3)	0	0	0	0	0	0	0	0	0	0	0	0
LINC00623 (2)	68.6072	52.5368	51.5819	60.3914	71.6238	69.6831	2.11401	1.67553	1.45447	1.80974	1.90309	2.04993
LINC00869 (2)	11.1882	11.3985	15.8228	5.56309	24.8941	18.6093	0.210011	0.221452	0.271792	0.101555	0.40294	0.333492
LINC01145	56.2853	52.4258	36.0035	79.4287	55.5879	38.1021	1.09557	1.05619	0.641301	1.50358	0.933018	0.708059
RNVU1-20	20.6667	0	0	0	9	19.1667	14.4224	0	0	0	5.41591	12.7699
LOC101929798	1.03889	0	0	0	0	0	0.213662	0	0	0	0	0
HIST2H2BF	39.2375	39.0775	36.225	43.2623	44.6278	29.045	4.18233	4.31118	3.53343	4.48467	4.10192	2.95572
FCGR1A	3.7625	0.42246	2.10833	2.07107	1.53889	2.78832	0.196652	0.0228539	0.10084	0.105274	0.0693576	0.139136
HIST2H3D	2.62353	2.35854	15.3409	5.10759	3.3913	2.42105	0.652908	0.607521	3.49372	1.23619	0.727775	0.575234
HIST2H4A	14.75	10	10	22.75	25.5	15	4.23623	2.97262	2.6282	6.35438	6.31528	4.11295
HIST2H4B	14.75	10	10	22.75	25.5	15	4.23623	2.97262	2.6282	6.35438	6.31528	4.11295
HIST2H3A	6.25	10.5	4.5	6.5	6	6.25	1.40202	2.43789	0.923756	1.41805	1.16062	1.33853
HIST2H3C	6.25	10.5	4.5	6.5	6	6.25	1.40202	2.43789	0.923756	1.41805	1.16062	1.33853
HIST2H2AA3	179.25	197.833	304.667	432.333	521.917	461.417	38.1768	43.6106	59.3795	89.5495	95.8531	93.8227
HIST2H2AA4	179.25	197.833	304.667	432.333	521.917	461.417	38.1768	43.6106	59.3795	89.5495	95.8531	93.8227
HIST2H2BC	13.5	13	13	9	21	14.5	2.63811	2.62938	2.32473	1.71043	3.53869	2.70521
HIST2H2AA4 (2)	187.25	207.083	316.417	448.75	545.083	477.25	39.8807	45.6496	61.6696	92.95	100.108	97.0422
HIST2H2AA3 (2)	187.25	207.083	316.417	448.75	545.083	477.25	39.8807	45.6496	61.6696	92.95	100.108	97.0422
HIST2H3A (2)	6.5	10	6	7.25	6	7.75	1.4581	2.3218	1.23168	1.58167	1.16062	1.65978
HIST2H3C (2)	6.5	10	6	7.25	6	7.75	1.4581	2.3218	1.23168	1.58167	1.16062	1.65978
HIST2H4A (2)	12.75	6.75	9.5	17.75	18.75	11	3.66183	2.00652	2.49679	4.95782	4.64359	3.01616
HIST2H4B (2)	12.75	6.75	9.5	17.75	18.75	11	3.66183	2.00652	2.49679	4.95782	4.64359	3.01616
HIST2H2BE	1060.5	968.833	1270	1322.83	1320.08	1131.83	54.2566	51.303	59.4589	65.819	58.2382	55.2839
HIST2H2AC	152	159.167	157.833	114.333	127.5	114.667	39.5589	42.875	37.5898	28.9386	28.6138	28.4913
HIST2H2AB	11	5	5	0	4	6	2.79252	1.31379	1.16157	0	0.875646	1.45422
BOLA1	203	133	151	142	144	141	20.6878	14.0288	14.082	14.0738	12.6545	13.7186
SV2A	446	426	492.5	425	444	301	11.2446	11.1166	11.3628	10.4208	9.65286	7.24519
SF3B4	2057	1896	1831	1220	1485	1229	151.52	144.552	123.422	87.3974	94.3246	86.4292
MTMR11	64	121	162	190	264	234	2.43929	4.77331	5.65026	7.04272	8.67663	8.51477
OTUD7B	292	258	314	264	263	313	3.71972	3.40172	3.6604	3.27066	2.889	3.80668
VPS45	952	947	876	625	833.5	644	37.3611	38.4667	31.46	23.8543	28.2068	24.1292
PLEKHO1	1054	1022	873	898	987	664	42.9192	43.0738	32.5309	35.5624	34.6571	25.8139
LOC105371433	2	0	0	0	0	2	0.384229	0	0	0	0	0.36683
ANP32E	777	788	588	850.5	1141	658	25.1837	26.4348	17.44	26.8088	31.8895	20.361
CA14	40	77	129	81	131	153	2.54433	5.0694	7.50887	5.01076	7.18538	9.29137
SNORD13C	0	0	0	0	0	0	0	0	0	0	0	0
APH1A	1489	1405	1562	1483	1507	1197	74.7337	72.9877	71.742	72.3881	65.2228	57.3575
C1orf54	2	5	6	3	4	8	0.349944	0.905503	0.960706	0.510498	0.603521	1.33639
CIART	63	81	111	62	81	133	3.56473	4.74376	5.74751	3.41178	3.95216	7.18475
MRPS21	2057	1931	2141.5	1999	2370.5	2041.83	151.815	147.507	144.633	143.482	150.863	143.871
PRPF3	1135	1014.5	945	878	979	863	48.8405	45.1844	37.2124	36.7437	36.3272	35.4544
RPRD2	1682	1535	1762	1471	1500	1314	23.2693	21.9795	22.3066	19.7913	17.8942	17.3551
TARS2	1030	936	1162	777	881	861	42.957	40.404	44.348	31.5153	31.6838	34.2826
MIR6878	0	0	0	0	0	0	0	0	0	0	0	0
ECM1	20	15	24	58	66.5	59.5	1.0664	0.827816	1.17104	3.00762	3.05757	3.02888
FALEC	0	5	3	3	0	0	0	1.03989	0.551642	0.586261	0	0
ADAMTSL4	23.0233	25.0121	26.0199	21.028	23.0204	28.0409	0.592148	0.665832	0.612405	0.525975	0.510553	0.68854
MIR4257	0	0	0	0	0	0	0	0	0	0	0	0
ADAMTSL4-AS1	7.00709	17.0082	20.0153	11.0147	5.00445	10.0146	0.769236	1.93256	2.01073	1.17597	0.473742	1.04962
MCL1	15784.5	16494.5	20913.3	14235	14607	17788.9	439.46	475.313	532.823	385.434	350.683	472.84
ENSA	1923	1862.83	1961	1639	1643	1618.5	43.4976	43.6126	40.5915	36.0553	32.0471	34.9521
GOLPH3L	925	879	1086	1279.83	1333	1159	33.6754	33.1216	36.1802	45.3136	41.8471	40.2836
HORMAD1	0	0	0	0	0	1	0	0	0	0	0	0.0570281
CTSS	199	229	340	446	502	507	5.75016	6.84879	8.99035	12.5333	12.5082	13.9865
CTSK	94	110	113	91	107	115.5	6.56279	7.94886	7.21955	6.17883	6.44182	7.69869
ARNT	1712	1636.5	1718.5	1674	1782.5	1463.5	40.279	39.8513	36.9995	38.3032	36.1634	32.8732
CTXND2	0	0	0	0	1	2	0	0	0	0	0.295401	0.654111
SETDB1	1244	1175	1194.5	950	960	943	30.0005	29.329	26.3612	22.2811	19.9638	21.7117
CERS2	6205.5	5424	6083.5	7056.5	7941	6135	277.422	250.978	248.879	306.802	306.129	261.851
ANXA9	97	64	69	86	82	86	7.1174	4.86051	4.63308	6.13695	5.18834	6.02452
MINDY1	224	238	273	287	366	294.5	5.55273	6.10642	6.19287	6.91902	7.82355	6.96976
PRUNE1	1024	1005	1125	962	968	1011	38.4996	39.1088	38.7061	35.1751	31.3831	36.2896
BNIPL	58	97	86	103	53	123	2.63963	4.56919	3.58166	4.55887	2.07996	5.34435
C1orf56	179.422	182.676	160.781	164.632	173.081	166.797	9.9058	10.4387	8.12309	8.83961	8.23999	8.79179
CDC42SE1	2073.58	2051.32	2290.22	2470.87	3051.92	2381.7	74.091	75.8632	74.8847	85.8615	94.0334	81.2469
MLLT11	1118	1244	1728	1418	1734	1698	58.9213	67.8582	83.3384	72.6793	78.8031	85.4363
GABPB2	181.5	130	119	76	125	88	2.29206	1.6992	1.37521	0.933399	1.36121	1.06098
SEMA6C	177	282	226	275	252	230	5.04651	8.32182	5.89654	7.62526	6.19559	6.26065
TNFAIP8L2	6.0749	6.03448	6.04531	1.0214	3.06799	1.00838	0.596639	0.61343	0.543329	0.0975604	0.259831	0.0945517
TNFAIP8L2-SCNM1	1.26376	0.00678149	0.0139126	0.00579791	0.00341625	63.2292	0.0745875	0.000414263	0.000751412	0.000332794	0	3.56281
LYSMD1	92.1359	99.569	105.289	64.3483	50.1105	64.536	4.25621	4.76068	4.45091	2.89091	1.99612	2.84623
SCNM1	625.463	592.378	687.136	457.582	483.205	466.168	34.1175	33.4446	34.2996	24.2744	22.7285	24.2768
TMOD4	5.06241	2.01149	2.0151	2.0428	5.11331	7.05863	0.467335	0.192195	0.170231	0.183401	0.407041	0.622108
VPS72	1640	1459	1684	1082	1189	1097	120.803	111.235	113.513	77.5114	75.5232	77.1463
PIP5K1A	2650	2705.5	2664.5	2421	2735.5	2037.5	79.3129	83.8103	72.9768	70.4688	70.5991	58.2197
PSMD4	3374	2993	3395	2561.67	2965.5	2669.5	293.148	269.154	269.931	216.456	222.18	221.435
ZNF687-AS1	16.5961	23.1347	8.0525	3.02108	10.0811	11.0808	3.03457	4.37831	1.34739	0.537227	1.58951	1.93436
ZNF687	254.066	234.953	213.079	242.343	212.206	164.54	4.94192	4.73022	3.7928	4.5844	3.55935	3.05558
PI4KB	2358.84	2146.41	2539.87	2047.64	2139.71	2293.21	60.7368	57.203	59.8462	51.2757	47.5088	56.3732
RFX5	1216	1345	1185.5	1424	1593	1299	38.2249	43.761	34.1025	43.5339	43.181	38.9849
GBAT2	47	32	30	40	43	21	12.1763	8.58063	7.1123	10.0782	9.60618	5.19411
SELENBP1	699	759	716	1286	1477	893	41.1696	46.2693	38.5908	73.6622	75.0143	50.214
PSMB4	1155	1031	1087	1104.5	1218	927	143.094	132.205	123.237	133.079	130.122	109.646
POGZ	1679	1487	1673	1210	1494.5	1204	28.6935	26.3025	26.1638	20.1105	22.0239	19.6442
CGN	3377	3169	3749.5	3401	3752	3459	75.3082	73.1451	76.5166	73.7602	72.1504	73.6438
TUFT1	1550	1397	1535	1397	1486	1464	54.3081	50.6619	49.2167	47.6029	44.8969	48.9721
MIR554	0	0	0	0	0	0	0	0	0	0	0	0
SNX27	2155	1910	2299	1886	2184	1947.5	33.9556	31.1494	33.1493	28.9009	29.6744	29.2965
CELF3	52	82	142	15	25	82	1.01285	1.65314	2.53106	0.284144	0.419902	1.52486
RIIAD1	4	4	5	11	7	10	0.68001	0.703829	0.777851	1.81866	1.02617	1.62304
MRPL9	1455.76	1206.32	1383.48	890.551	1058.92	1016.22	130.986	112.344	113.915	77.9287	82.1599	87.2964
OAZ3	10.2406	22.6754	13.1818	22.4489	30.0845	22.7806	0.993751	2.27751	1.17058	2.11862	2.51746	2.11054
TDRKH	465	422	467	554	535	439	16.2225	15.238	14.9091	18.7965	16.0947	14.6219
TDRKH-AS1	25	26	34	16	14	18.5	2.15238	2.31688	2.67873	1.33969	1.03937	1.52063
LINGO4	0	0	0	0	0	0	0	0	0	0	0	0
RORC	6	11	19	8	35	24	0.215741	0.40938	0.625183	0.279754	1.08521	0.823888
C2CD4D	62.4673	43.571	71.5992	36.1501	45.3195	61.1739	4.14741	2.99415	4.35014	2.3342	2.59462	3.87762
C2CD4D-AS1	30.5327	16.429	30.2435	30.8499	25.6805	15.8261	1.48844	0.828954	1.34918	1.4626	1.07953	0.736571
THEM5	0	0	1.1573	0	0	0	0	0	0.103745	0	0	0
THEM4	270	279.5	262	190	271	166.5	6.40141	6.85876	5.68439	4.38096	5.54046	3.76878
S100A10	2824	2432.5	3383	9901	10614	8020	479.371	427.377	525.509	1634.52	1553.64	1299.74
NBPF18P	0	0	0	0	0	0	0	0	0	0	0	0
S100A11	7787.5	7734	10731	8070	7961	10562.5	1573.15	1617.07	1983.74	1585.44	1386.77	2037.11
LOC100131107	0	0	0	0	0	0	0	0	0	0	0	0
TCHHL1	0	0	0	0	0	0	0	0	0	0	0	0
TCHH	2	2	0	3	0	1	0.032518	0.033657	0	0.0474372	0	0.0155227
RPTN	0	1	0	1	0	1	0	0.0329827	0	0.0309913	0	0.0304235
HRNR	0	0	0	1	0	0	0	0	0	0.0114834	0	0
FLG	0	0	0	0	0	0	0	0	0	0	0	0
FLG-AS1	0	0	0	0	4	0	0	0	0	0	0.0947786	0
FLG2	0	0	0	2	0	0	0	0	0	0.0242455	0	0
CRNN	0	0	0	0	0	0	0	0	0	0	0	0
LCE5A	0	0	0	0	0	0	0	0	0	0	0	0
CRCT1	0	0	0	0	0	1	0	0	0	0	0	0.151228
LCE3E	0	0	0	0	0	0	0	0	0	0	0	0
LCE3D	0	0	0	0	0	0	0	0	0	0	0	0
LCE3C	0	0	0	0	0	0	0	0	0	0	0	0
LCE3B	0	0	0	0	0	0	0	0	0	0	0	0
LCE3A	0	0	0	0	0	0	0	0	0	0	0	0
LINC00302	0	0	0	0	0	0	0	0	0	0	0	0
LCE2D	0	0	0	0	0	0	0	0	0	0	0	0
LCE2C	0	0	0	0	0	0	0	0	0	0	0	0
LCE2B	0	0	0	0	0	0	0	0	0	0	0	0
LCE2A	0	0	0	0	0	0	0	0	0	0	0	0
LCE4A	0	0	0	0	0	0	0	0	0	0	0	0
C1orf68	0	0	0	0	0	0	0	0	0	0	0	0
KPRP	0	0	0	0	0	0	0	0	0	0	0	0
LCE1F	0	0	0	0	0	0	0	0	0	0	0	0
LCE1E	0	0	0	4	3	3	0	0	0	0.369	0.245385	0.27168
LCE1D	0	0	0	0	0	0	0	0	0	0	0	0
LCE1C	0	0	0	0	0	0	0	0	0	0	0	0
LCE1B	0	0	0	0	0	1	0	0	0	0	0	0.0954143
LCE1A	0	0	0	0	0	0	0	0	0	0	0	0
LCE6A	0	0	0	0	0	0	0	0	0	0	0	0
SMCP	0	0	0	0	0	0	0	0	0	0	0	0
IVL	1	3	6	5	2	9	0.0528248	0.164025	0.290041	0.256869	0.0911028	0.453894
SPRR4	0	0	0	0	0	0	0	0	0	0	0	0
SPRR1A	0	0	1	1	0	1	0	0	0.157215	0.167081	0	0.16402
SPRR3	0	4	1	1	0	2	0	0.477547	0.105554	0.112178	0	0.220247
SPRR1B	0	0	0	0	0	0	0	0	0	0	0	0
SPRR2D	0	0	0	0	0	0	0	0	0	0	0	0
SPRR2A	0	0	0	0	0	0	0	0	0	0	0	0
SPRR2B	0	0	0	0	0	0	0	0	0	0	0	0
SPRR2E	0	0	0	0	0	0	0	0	0	0	0	0
SPRR2F	0	0	0	0	0	0	0	0	0	0	0	0
SPRR2C	0	0	0	0	0	0	0	0	0	0	0	0
SPRR2G	0	0	0	0	0	0	0	0	0	0	0	0
LOC101928009	0	0	0	0	0	0	0	0	0	0	0	0
LELP1	0	0	0	0	0	0	0	0	0	0	0	0
PRR9	0	0	0	0	0	0	0	0	0	0	0	0
LOR	0	0	0	0	0	0	0	0	0	0	0	0
PGLYRP3	0	0	0	0	1	0	0	0	0	0	0.083608	0
PGLYRP4	0	0	0	0	0	0	0	0	0	0	0	0
S100A9	0	0	1	2	1	13	0	0	0.181634	0.386066	0.171156	2.46346
S100A12	0	0	0	0	0	0	0	0	0	0	0	0
S100A8	0	0	3	0	0	6	0	0	0.430068	0	0	0.897368
S100A7A	0	0	0	0	0	0	0	0	0	0	0	0
S100A7	0	0	1	0	0	1	0	0	0.242603	0	0	0.253104
S100A6	410	418	816	1429	1251	1540	107.443	113.376	195.683	364.191	282.693	385.29
S100A5	0	0	1	2	11	3	0	0	0.146587	0.311571	1.51943	0.458795
S100A4	234.974	288.959	653.451	857.462	771.972	1158.96	47.5517	60.5247	121.012	168.758	134.714	223.918
LOC101928034	2.02564	3.03103	5.03042	4.01386	0	5.0215	0.165741	0.25669	0.376653	0.319399	0	0.39226
S100A3	0	1.01034	3.01825	7.02426	11.0282	4.0172	0	0.160287	0.423354	1.04709	1.45762	0.587862
S100A2	9	14	20	17	17	15	0.932227	1.50093	1.89575	1.71251	1.51842	1.48335
S100A16	796	756	837	1385	1530	1291	54.6022	53.6748	52.5404	92.3956	90.5009	84.5469
S100A14	437	443	621	465.5	468	528	47.1992	49.5232	61.3784	48.8964	43.5876	54.4454
S100A13	241.69	277.338	334.513	485.131	484.597	424.801	16.4401	19.5257	20.8223	32.0929	28.4243	27.5871
S100A1	0	0	0	0	1.01591	0	0	0	0	0	0.178234	0
CHTOP	1946.81	1883.66	2007.99	1358.37	1493.39	1449.2	102.223	102.371	96.4839	69.3658	67.6176	72.6483
SNAPIN	985.575	1026.48	1157.44	993.216	1178.81	1069.28	106.551	114.86	114.508	104.427	109.894	110.365
ILF2	7263.92	6601.52	7419.06	6360.78	7274.19	6566.72	433.441	407.713	405.115	369.125	374.289	374.095
NPR1	0	0	1	4	1	1	0	0	0.0248689	0.105718	0.0234342	0.0259454
MIR8083	0	0	0	0	0	0	0	0	0	0	0	0
INTS3	2238.5	2235	2135.5	1988	2441.5	1935	48.4746	50.0941	42.3182	41.8675	45.5909	40.0048
SLC27A3	293.5	255	394	231	267.5	455.5	14.5068	13.0454	17.821	11.104	11.4013	21.4945
LOC343052	0	0	0	0	0	0	0	0	0	0	0	0
GATAD2B	655	616	697	463	542	446	9.96846	9.70329	9.70712	6.85286	7.11296	6.48031
DENND4B	1502.5	1431.5	1549	1100.33	1214.5	1255.75	29.2106	28.8051	27.558	20.8044	20.3605	23.3079
CRTC2	742	781.5	797	653.5	737	667	32.087	34.9789	31.5395	27.4837	27.4826	27.5376
SLC39A1	3541.31	3067.03	3751.48	4269.58	4709.99	4444.7	130.259	116.765	126.274	152.733	149.392	156.084
MIR6737	0	0	0	0	0	0	0	0	0	0	0	0
CREB3L4	436.483	399.39	464.204	259.708	280.398	340.984	27.1416	25.705	26.4149	15.7057	15.0351	20.2431
JTB	4351.2	3838.08	4285.82	3681.21	4233.61	3806.15	388.743	354.91	350.395	319.851	326.158	324.649
RAB13	670.5	550.5	605	748	904.5	641.5	45.176	38.39	37.3023	49.0134	52.5511	41.2648
RPS27	3922.33	4055.67	4137.5	3131	3826.08	3067.33	754.812	807.808	728.624	585.978	634.911	563.546
NUP210L	0	3	3	0	5	9	0	0.0600385	0.0530822	0	0.0833664	0.16614
MIR5698	0	0	0	0	0	0	0	0	0	0	0	0
TPM3	4187.5	4020.5	4842.83	5084.5	6053	4914	41.3126	41.0544	43.7218	48.7843	51.4947	46.2847
MIR190B	0	0	0	0	0	0	0	0	0	0	0	0
C1orf189	0	1	0	1	1	0	0	0.174911	0	0.16435	0.145724	0
C1orf43	2942	2659.5	3345	2398	2955.5	2904	122.027	114.174	126.964	96.7314	105.708	114.997
UBAP2L	5884	5358.5	5581.5	5887.5	6321	5014	130.652	123.151	113.413	127.139	121.03	106.292
SNORA58B	0	0	0	0	0	0	0	0	0	0	0	0
HAX1	2236	2064	2281	799	979	1093.5	215.695	206.077	201.356	74.9581	81.4357	100.707
AQP10	0	0	0	0	1	1	0	0	0	0	0.0540641	0.0598575
ATP8B2	1204	1321	1282	1019	1239	1148	20.4683	23.244	19.9441	16.8474	18.1631	18.6325
IL6R-AS1	3	4	3	1	8	0	0.193751	0.267383	0.177302	0.0628097	0.44553	0
IL6R	183	166	138	402	634	199	3.17028	2.97651	2.18775	6.77294	9.4711	3.29135
SHE	19.4634	25	11	172	233	42.3853	0.338472	0.449982	0.175052	2.90895	3.49401	0.70371
TDRD10	22.5366	18	15	111	155	67.6147	1.01349	0.837832	0.617298	4.85467	6.01075	2.90301
UBE2Q1	1015.5	971	1064	1070	1288	1144	35.6575	35.2892	34.1888	36.5392	38.9988	38.3505
UBE2Q1-AS1	0	0	0	0	0	0	0	0	0	0	0	0
CHRNB2	43	47	41	11	26	36	0.835405	0.945102	0.728927	0.207838	0.435579	0.667738
ADAR	8490.5	7649.5	7839.17	6785.5	6999.5	5616.17	137.028	127.78	115.776	106.503	97.4112	86.535
KCNN3	17	23	22	26	52	39	0.144502	0.202351	0.171127	0.214933	0.381148	0.316493
PMVK	541	525.5	527.5	401	406	416	48.0319	48.29	42.8574	34.6243	31.083	35.2615
PBXIP1	4791	4772	5631	9732	11023	7213.5	170.065	175.324	182.913	335.966	337.406	244.461
PYGO2	2361.64	2317.28	2393.07	1814.2	2132.17	1911.36	84.4635	85.7798	78.3215	63.1019	65.7567	65.2636
LOC101928120	85.6283	99.1371	74.618	59.894	75.8205	79.0856	8.43174	10.1039	6.7238	5.73571	6.438	7.43484
SHC1	2620.73	2424.58	2830.31	3658.91	4644.01	3119.55	82.565	79.0612	81.5981	112.106	126.163	93.8299
CKS1B	1790.09	1598.37	1569.58	759.199	889.666	1113.67	219.859	203.189	176.411	90.684	94.2241	130.587
MIR4258	0	0	0	0	0	0	0	0	0	0	0	0
FLAD1	1116	926.5	1118	638	916	721	40.8643	35.1138	37.4622	22.7198	28.9228	25.2052
LENEP	0	0	0	4	0	0	0	0	0	0.675468	0	0
ZBTB7B	351	335	389	358	462	393	9.73892	9.62056	9.87698	9.66031	11.0538	10.4105
DCST2	7	28	9	12	7	11	0.329112	1.36256	0.387221	0.548695	0.283797	0.493756
DCST1	0	0	0	0	0	4.3832	0	0	0	0	0	0.207198
DCST1-AS1	23.5502	20.6918	36.1145	11.226	15.3473	20.8755	1.45882	1.32666	2.04721	0.6763	0.819796	1.23458
ADAM15	1266	1167.5	1660	1333	1775	1408	42.6115	40.6726	51.1296	43.6343	51.5177	45.245
EFNA4	489.45	476.308	590.885	631.774	571.153	578.741	44.3907	44.712	49.0409	55.725	44.6684	50.1121
EFNA3	63	79	108	47	49	151	3.94337	5.11806	6.18616	2.86107	2.64476	9.02356
EFNA1	3859	3577	4688.5	6211.5	6650	6270.5	282.79	271.307	314.409	442.681	420.219	438.699
SLC50A1	736	676	888	502	627	761	49.6186	47.1699	54.7836	32.9135	36.4501	48.9808
DPM3	236	250	298	249	280	259	48.1016	52.7399	55.5821	49.3573	49.2119	50.399
KRTCAP2	2684.5	2510.5	2922	1736	2005.5	1911	558.159	540.264	555.963	351.033	359.568	379.341
TRIM46	219	173	192	243	234	196	6.57183	5.37329	5.27248	7.09174	6.05512	5.6153
MUC1	919.5	902.5	1274	1891	1584	1694.5	56.8968	57.801	72.1401	113.797	84.5192	100.104
MIR92B	0	0	0	0	0	0	0	0	0	0	0	0
THBS3	469	419.5	446	391.5	432.5	479	16.0857	14.8919	13.9982	13.0588	12.7914	15.6847
MTX1	905.302	878.561	1100.78	787.151	1104.18	806.43	62.4767	62.755	69.5178	52.8307	65.7098	53.1331
GBAP1	176.364	142.606	179.719	166.516	204.315	124.404	9.85177	8.24505	9.18691	9.04615	9.84165	6.63457
GBA	736.333	736.5	1012.17	1091.67	1183.67	889.833	34.7055	35.9293	43.6563	50.0401	48.1081	40.0412
FAM189B	224	209	263	210	281	208	7.97867	7.70514	8.57254	7.27455	8.63084	7.07327
SCAMP3	1781	1654	2033.5	1548.67	1801	1591	131.104	126.02	136.984	110.87	114.322	111.814
CLK2	1042	944	1027	819	836	892	55.0178	51.5893	49.6224	42.0556	38.0633	44.9651
HCN3	271	294.67	369	227	217	283.879	8.03056	9.03782	10.0063	6.54194	5.54499	8.03126
PKLR	0	2.33038	0	0	0	1.12131	0	0.0879518	0	0	0	0.0390361
FDPS	2184.54	1931.74	2207.84	3201.72	3455.85	2886.4	150.851	138.067	139.517	215.018	205.782	190.291
RUSC1-AS1	22.2535	28.3122	27.3034	21.1852	52.5542	28.2838	0.758899	0.999337	0.852065	0.702625	1.54546	0.92087
RUSC1	860.21	796.445	941.854	719.428	824.092	778.318	21.8134	20.9039	21.8562	17.7423	18.0202	18.843
ASH1L	1805.24	1715.67	2114.91	1742.51	1762.8	1810.79	17.0356	16.7575	18.2636	15.992	14.3446	16.3142
MIR555	0	0	0	0	0	0	0	0	0	0	0	0
POU5F1P4	13	14	27	15	18.5	8	1.3652	1.52171	2.5947	1.53196	1.67529	0.80208
ASH1L-AS1	61.7552	64.3252	49.0907	54.4851	55.7049	71.2111	5.80937	6.26309	4.22597	4.98468	4.51869	6.39554
MSTO1	275.58	333.326	260.4	248.969	251.8	222.807	9.30589	11.6501	8.04678	8.17633	7.33213	7.1831
MSTO2P	290.003	285.841	305.266	236.031	292.2	205.693	14.7705	15.0685	14.228	11.6914	12.8333	10.002
YY1AP1	1408.99	1445	1476.67	1117.83	1292.33	1190.67	41.4076	43.9532	39.7122	31.9486	32.7498	33.4068
SCARNA26A	1.00642	0	0	0	1.00388	0	0.773544	0	0	0	0.665345	0
DAP3	1455.5	1338.33	1484.5	1287	1558	1251	74.6669	71.0611	69.6895	64.2094	68.9204	61.27
MSTO2P (2)	236.235	209.404	204.763	174.787	182.536	161.536	12.0427	11.0489	9.55223	8.66553	8.02406	7.86186
GON4L	1238.01	1171.76	1328.74	1112.38	1324.8	1102.3	16.6275	16.2889	16.3309	14.5297	15.3431	14.1343
SCARNA26B	0	0	0	0	0	0	0	0	0	0	0	0
SYT11	629	638	1121	373	356	824	13.805	14.4929	22.5144	7.96154	6.7375	17.2658
RIT1	568	569	729	863	812	934	18.8282	19.522	22.1136	27.8212	23.2103	29.5585
KHDC4	655	678	770	629	689	649	25.1585	26.9541	27.0648	23.4962	22.8206	23.7992
SNORA80E	0	0	0	0	0	0	0	0	0	0	0	0
SCARNA4	0	0	0	0	0	0	0	0	0	0	0	0
RXFP4	0	8	5	9	1	2	0	0.821748	0.454086	0.868648	0.0855778	0.189497
ARHGEF2	2092	1620	1942	1039	1104	1141	50.0793	40.1387	42.5419	24.1889	22.7892	26.0769
MIR6738	0	0	0	0	0	0	0	0	0	0	0	0
SSR2	7611	7098.5	8521.5	8459.5	9426.5	9229	781.238	754.154	800.44	844.483	834.366	904.421
UBQLN4	2405.5	2253.5	2270	1460	1709	1413.17	76.3768	74.0569	65.9558	45.083	46.791	42.8375
LAMTOR2	740	686	852	902	1125	905	123.585	118.58	130.21	146.503	162.014	144.297
RAB25	2239	2292.5	2472	2741.5	3157	2565.5	231.496	245.33	233.888	275.665	281.467	253.242
MEX3A	1028	1005	969.5	736	926	683	17.7388	17.9493	15.3091	12.3513	13.7786	11.2519
LMNA	2681.5	2606.5	4251	6124	6272.5	7414.33	74.3108	74.7625	107.804	165.049	149.892	196.165
SEMA4A	859	897.5	1109	759	747	899	28.1381	30.429	33.2433	24.1795	21.1002	28.1149
SLC25A44	1036	1018.83	1199	1065.5	1316	906.667	30.8123	31.3631	32.6328	30.8192	33.7508	25.7446
PMF1	1858.42	1580.12	1810.79	1269.45	1432.37	1378.55	171.281	150.733	152.723	113.785	113.838	121.301
PMF1-BGLAP	872.839	805.994	935.208	583.989	672.712	663.769	99.1703	94.7831	97.2359	64.5292	65.9085	72.0011
BGLAP	0.608756	0	1.20132	1.74246	0	0	0.136828	0	0.247093	0.380888	0	0
PAQR6	195.803	197.222	228.304	237.818	235.915	302.678	9.27487	9.66931	9.89634	10.9557	9.63627	13.6881
SMG5	6731.26	6013.19	5809.16	4762.66	4990.38	4707.01	152.897	141.371	120.75	105.21	97.7467	102.076
TMEM79	389.241	484.311	677.342	473.345	504.12	754.49	19.1807	24.7014	30.5439	22.6844	21.4212	35.4955
GLMP	671	555	884	1216.67	1426	1102	41.2285	35.2955	49.7048	72.7028	75.5543	64.6444
VHLL	0	0	0	0	1	1	0	0	0	0	0.0967181	0.107082
CCT3	6574.5	5618.5	6455.5	5802	7256.5	5620.5	313.908	277.659	282.06	269.415	298.766	256.206
TSACC	9	0	12	13	13	14	0.919663	0	1.12212	1.29192	1.1455	1.36581
RHBG	1	0	0	0	0	1	0.0396692	0	0	0	0	0.0378729
C1orf61	0	0	0	0	0	0	0	0	0	0	0	0
MIR9-1	0	0	0	0	0	0	0	0	0	0	0	0
MEF2D	861	899.5	1014.5	707	743	814	16.0846	17.3924	17.3432	12.8449	11.9691	14.518
IQGAP3	481	368	288.5	192	229	143	9.09778	7.20427	4.99353	3.5318	3.735	2.58227
TTC24	0	0	0	0	0	0	0	0	0	0	0	0
NAXE	2678	2576	2927	2142	2551	2337	274.144	272.939	274.196	213.251	225.186	228.402
GPATCH4	648	527	560	413	473	381	34.1987	28.787	27.0454	21.1977	21.5258	19.197
LOC101928177	0	0	0	0	0	0	0	0	0	0	0	0
HAPLN2	1	1	2	3	1	0	0.0689283	0.0713427	0.126153	0.201105	0.0594377	0
BCAN	6	7	1	2	9	4	0.17601	0.212538	0.0268446	0.0570585	0.227663	0.112026
NES	92	153	191	57	98	73	1.87919	3.23464	3.57015	1.1323	1.72613	1.42357
CRABP2	6468	7067	7695.5	8454.5	11147.5	8440.5	681.127	770.273	741.593	865.865	1012.28	848.595
ISG20L2	677.697	710.599	905.448	663.902	818.682	743.327	24.9516	27.0795	30.5069	23.7723	25.9922	26.1287
RRNAD1	375.303	387.901	410.052	251.098	254.318	372.673	18.7952	20.1065	18.7921	12.2296	10.9826	17.8183
MRPL24	482	373	429	332	406	319	62.0823	49.7258	50.5649	41.5875	45.0932	39.2271
HDGF	3481	3218	3468.5	2944	3057.5	2936	130.963	125.309	119.414	107.717	99.1914	105.457
PRCC	2193	2142	2056	1610	2062	1622	120.665	121.987	103.523	86.1532	97.835	85.2053
SH2D2A	2	1	2	3	4	0	0.1056	0.0546497	0.0966355	0.15405	0.182121	0
NTRK1	0	0	0	0	0	0	0	0	0	0	0	0
INSRR	0	0	0	0	0	0	0	0	0	0	0	0
PEAR1	0	5	5	4	10	3	0	0.113537	0.100382	0.0853455	0.189182	0.0628365
LRRC71	2	0	0	0	0	3	0.115055	0	0	0	0	0.164767
ARHGEF11	2086.5	1948	2040.5	1469	1482	1586	32.6816	31.581	29.2478	22.3775	20.0169	23.7172
MIR765	0	0	0	0	0	0	0	0	0	0	0	0
ETV3L	2	5	13.5	8	4	2.5	0.115055	0.297712	0.710689	0.447578	0.198426	0.137306
ETV3	767	627	701.5	619.5	695.5	406	13.6173	11.5216	11.3971	10.6965	10.6477	6.88169
CYCSP52	0	0	0	0	0	5	0	0	0	0	0	1.75134
FCRL5	0	0	0	0	3	0	0	0	0	0	0.0546363	0
FCRL4	0	0	0	0	0	0	0	0	0	0	0	0
FCRL3	0	0	0	0	0	0	0	0	0	0	0	0
FCRL2	0	0	0	0	0	0	0	0	0	0	0	0
FCRL1	0	0	0	0	0	0	0	0	0	0	0	0
CD5L	0	0	0	0	0	0	0	0	0	0	0	0
LOC105371458	0	0	0	0	0	0	0	0	0	0	0	0
KIRREL1	2464.5	1898	1371	2235	2694	1514	35.8429	28.5708	18.2467	31.6123	33.786	21.0221
KIRREL1-IT1	3	2	5	4	4	5	0.224618	0.154991	0.342582	0.291265	0.258255	0.357411
LINC01704	0	0	0	0	0	0	0	0	0	0	0	0
CD1D	0	0	3	1	1	2	0	0	0.0825349	0.0292381	0.0259245	0.057405
CD1A	0	0	0	0	0	0	0	0	0	0	0	0
CD1C	0	0	0	0	0	0	0	0	0	0	0	0
CD1B	0	0	0	0	0	0	0	0	0	0	0	0
CD1E	0	0	0	0	0	0	0	0	0	0	0	0
OR10T2	0	0	0	0	0	0	0	0	0	0	0	0
OR10K2	0	0	0	0	0	0	0	0	0	0	0	0
OR10K1	0	0	0	0	0	0	0	0	0	0	0	0
OR10R2	0	0	0	0	0	0	0	0	0	0	0	0
OR6Y1	0	0	0	0	0	0	0	0	0	0	0	0
OR6P1	0	0	0	0	0	0	0	0	0	0	0	0
OR10X1	0	0	0	0	0	0	0	0	0	0	0	0
OR10Z1	0	0	0	0	0	0	0	0	0	0	0	0
SPTA1	0	0	0	0	0	0	0	0	0	0	0	0
OR6K2	0	0	0	0	0	0	0	0	0	0	0	0
OR6K3	0	0	0	0	0	0	0	0	0	0	0	0
OR6K6	0	0	0	0	0	0	0	0	0	0	0	0
[truncated: 27,675 more rows]

## Sheet: DEGs_DvsB
Symbol	DMSO_1_count	DMSO_2_count	DMSO_3_count	BLM_1_count	BLM_2_count	BLM_3_count	baseMean_deseq2pair	log2FoldChange_deseq2pair	lfcSE_deq2pair	stat_deseq2pair	pvalue_deseq2pair	padj_dseq2pair	top500
A1BG	70	78	110	113	105	168	108.192	0.683155	0.299763	2.27898	0.0226682	0.0740788
A1BG-AS1	8	20	18	32	44	30	25.5821	1.36219	0.609892	2.23349	0.0255164	0.0813617
A2M	962	495	1326	1182	1034	3294	1401.47	0.997212	0.191104	5.21817	1.80698e-07	2.64992e-06
A2M-AS1	23	34	46	21	10	15	24.5159	-1.06172	0.653063	-1.62576	0.104001	0.233815
A4GALT	44	32	68	58	28	152	64.6513	0.600956	0.445486	1.34899	0.17734	0.34219
AAAS	1618	1532	1518	1245	1373	1301	1426.47	-0.149437	0.116205	-1.28598	0.198449	0.369957
AACS	1037	1012	1170	1399	1653	1436	1288.77	0.581939	0.113264	5.1379	2.77819e-07	3.8914e-06
AADACP1	13	27	20	22	19	25	21.1611	0.287723	0.660449	0.435647	0.663093	0.805028
AADAT	695	564	559	451	568	403	536.461	-0.258152	0.159123	-1.62234	0.10473	0.235002
AAGAB	2325	1971	2362	1648	2070	1805	2016.87	-0.167596	0.114264	-1.46674	0.142447	0.293007
AAK1	438	353	463	406	402	412	411.516	0.0732293	0.16055	0.456116	0.648307	0.793385
AAMDC	175	159	206	166	160	146	167.966	-0.0844572	0.240888	-0.350608	0.725882	0.845108
AAMP	3166	2959	3559	2718	3260	2903	3080.51	-0.0212094	0.0966247	-0.219503	0.826258	0.9044
AAR2	1990	1901	1957	1712	1814	1615	1826.49	-0.0837302	0.103698	-0.807439	0.419413	0.609284
AARD	292	334	386	438	424	512	400.11	0.549179	0.182232	3.01363	0.0025814	0.0126843
AARS	8628	7698	8589	3387	3897	4698	6066.86	-0.963528	0.123836	-7.7807	7.21225e-15	3.15654e-13	1
AARS2	1134	1119	1066	899	1086	872	1025.43	-0.11918	0.118699	-1.00406	0.315351	0.505577
AARSD1	724	662	731	517	760	592	660.085	-0.0923822	0.15344	-0.602074	0.547125	0.718035
AASDH	370	453	531	286	357	378	392.939	-0.299125	0.167728	-1.7834	0.0745214	0.184259
AASDHPPT	2875	2528	3278	2022	2356	2483	2572.32	-0.232986	0.100594	-2.31609	0.0205531	0.0685868
AASS	1015	751	699	3273	2780	1820	1757.78	1.75778	0.115863	15.1711	5.49224e-52	4.2867e-49	1
AATF	1718	1441	1628	1084	1216	1041	1343.54	-0.414585	0.113872	-3.64079	0.000271805	0.001831
AATK	86	97	99	121	129	137	112.157	0.560882	0.287029	1.9541	0.0506897	0.138012
ABALON	373	373	398	562	767	362	472.759	0.605869	0.209664	2.88971	0.00385594	0.0177323
ABAT	2552	2721	3550	2210	2333	2626	2650.14	-0.184872	0.106555	-1.73499	0.0827423	0.198167
ABCA1	1148	1177	1470	3538	4304	2099	2311.12	1.44324	0.347339	4.15515	3.25081e-05	0.000283668
ABCA11P	244	242	237	187	216	168	214.538	-0.244364	0.209452	-1.16668	0.243339	0.426375
ABCA2	493	603	625	747	661	711	643.57	0.409017	0.177968	2.29826	0.0215472	0.0711103
ABCA3	3675	2939	3369	11192	11888	3929	6233.97	1.39351	0.45692	3.04979	0.00229005	0.0114454
ABCA5	210	245	317	212	230	297	251.284	0.0464422	0.205157	0.226373	0.820911	0.901309
ABCA7	1078	910	1014	1433	1525	1062	1173.93	0.511716	0.132928	3.84958	0.00011832	0.000888444
ABCA8	1173	811	628	1577	1441	988	1113.19	0.73808	0.125186	5.89588	3.72694e-09	7.44804e-08
ABCB10	1444	1300	1660	652	784	978	1121.62	-0.774863	0.136122	-5.6924	1.25267e-08	2.25336e-07
ABCB6	389	281	469	311	288	486	369.843	0.0280995	0.182356	0.154092	0.877537	0.936818
ABCB7	506	395	430	389	502	423	439.496	0.0845656	0.177315	0.476922	0.633418	0.782801
ABCB8	654	565	624	482	475	480	544.161	-0.252673	0.147238	-1.71608	0.0861469	0.203704
ABCB9	137	135	170	138	193	159	154.849	0.246992	0.247675	0.997239	0.318649	0.509468
ABCC1	1691	1423	1382	1692	1916	1418	1587.98	0.259227	0.110016	2.35626	0.0184598	0.0627945
ABCC10	1287	1226	1308	1327	1744	1121	1332.27	0.214344	0.132623	1.61619	0.106053	0.237041
ABCC3	528	564	433	1026	1063	536	697.729	0.833839	0.16582	5.02858	4.94126e-07	6.63035e-06
ABCC4	2554	2190	2174	2915	2844	2012	2452.72	0.256198	0.107817	2.37624	0.0174902	0.0601051
ABCC5	2534	2386	2662	3255	2490	3437	2812.89	0.368482	0.14147	2.60467	0.0091962	0.0361492
ABCC6	1627	1370	1289	1724	1796	1346	1528.35	0.282402	0.106667	2.64752	0.0081085	0.0325382
ABCC6P1	283	313	251	443	426	359	348.816	0.638534	0.188849	3.3812	0.000721713	0.00429543
ABCC6P2	76	83	92	159	174	113	117.002	0.914394	0.300036	3.04762	0.00230663	0.0115119
ABCC8	105	99	163	13	39	48	75.5432	-1.88064	0.415036	-4.53127	5.86295e-06	6.29729e-05
ABCD1	311	317	355	317	313	284	315.578	-0.000759449	0.187091	-0.00405924	0.996761	0.998049
ABCD3	1592	1625	2004	2845	3432	2190	2289.86	0.785818	0.154202	5.09604	3.46841e-07	4.7866e-06
ABCD4	2177	2097	2001	1749	1848	1526	1892.95	-0.192879	0.103503	-1.86351	0.0623903	0.161185
ABCE1	2281	2006	2242	1592	1912	1585	1923.13	-0.259132	0.107372	-2.4134	0.0158047	0.0554544
ABCF1	1628	1391	1678	1279	1501	1367	1466.88	-0.0744364	0.113333	-0.656793	0.511314	0.688663
ABCF2	1640	1565	1662	1467	1557	1250	1518.32	-0.0892943	0.112664	-0.792572	0.428027	0.617451
ABCF3	1449	1362	1672	1386	1614	1522	1497.2	0.118548	0.107856	1.09913	0.271712	0.459877
ABCG1	2103	1932	2937	1714	1665	2588	2146.91	-0.126043	0.113768	-1.10789	0.267907	0.454734
ABHD10	660	697	923	560	673	870	727.761	-0.0193277	0.138926	-0.139122	0.889353	0.943339
ABHD11	570	557	718	727	951	794	719.954	0.525843	0.143474	3.66508	0.000247262	0.00168385
ABHD11-AS1	7	3	4	14	17	14	9.98134	1.84755	0.937272	1.9712	0.0487008	0.134078
ABHD12	2291	2033	2279	2424	2655	2524	2370.77	0.308185	0.0986747	3.12324	0.0017887	0.00926262
ABHD13	1020	991	1089	902	983	962	988.745	-0.019049	0.121014	-0.157412	0.874921	0.934948
ABHD14A	1254	1317	1635	875	981	1211	1203.37	-0.354818	0.1232	-2.88001	0.00397661	0.0181801
ABHD14B	552	520	598	380	428	434	482.045	-0.3235	0.152756	-2.11776	0.0341956	0.101869
ABHD15	240	235	277	185	185	213	221.376	-0.262272	0.211413	-1.24057	0.214765	0.390883
ABHD16A	2496	2429	2695	2117	2237	1942	2308.66	-0.17281	0.103704	-1.66638	0.0956368	0.219399
ABHD16B	222	195	189	222	191	153	195.401	-0.00636394	0.224017	-0.0284083	0.977337	0.987955
ABHD17A	1296	1178	1372	1264	1280	1210	1264.92	0.0710727	0.113043	0.62872	0.529532	0.703822
ABHD17B	1045	1023	1169	964	1085	1148	1070.8	0.0846561	0.120826	0.700644	0.483525	0.665137
ABHD17C	1370	1165	1195	1816	2102	1405	1514.31	0.601241	0.120862	4.9746	6.53813e-07	8.59253e-06
ABHD18	285	309	339	200	233	277	272.315	-0.298266	0.201357	-1.48128	0.138533	0.287397
ABHD2	6312	5969	7993	8664	7774	7780	7434.03	0.369769	0.115472	3.20225	0.00136361	0.00736819
ABHD3	283	255	287	252	297	224	265.292	0.00247026	0.196875	0.0125474	0.989989	0.994377
ABHD4	796	779	880	1287	1423	962	1025.55	0.668014	0.150163	4.44859	8.64363e-06	8.88978e-05
ABHD5	377	334	477	366	439	405	398.102	0.141182	0.172103	0.820333	0.412026	0.60241
ABHD6	95	85	142	128	202	117	127.593	0.56898	0.326919	1.74043	0.0817827	0.196673
ABHD8	830	741	847	794	830	804	806.968	0.111773	0.126787	0.881582	0.378003	0.57109
ABI1	965	871	1016	825	926	987	929.741	0.0441358	0.127696	0.345633	0.729619	0.847421
ABI2	1816	1683	1761	1607	1866	1592	1717.05	0.0458949	0.104378	0.4397	0.660154	0.802779
ABITRAM	712	583	751	546	579	761	653.723	-0.0195835	0.155686	-0.125789	0.899899	0.948439
ABL1	4723	4227	4120	3324	3323	2871	3745.23	-0.354832	0.0928689	-3.82079	0.000133026	0.000978472
ABL2	396	397	483	302	341	299	366.702	-0.330877	0.173741	-1.90443	0.0568541	0.150394
ABLIM1	4255	3853	3931	4969	4660	4243	4332.9	0.306423	0.0958677	3.19631	0.00139197	0.00747839
ABLIM2	103	68	80	83	64	55	75.2734	-0.208261	0.338245	-0.61571	0.538086	0.710597
ABR	688	695	770	957	1356	804	878.817	0.60557	0.158953	3.80975	0.000139107	0.00101576
ABRACL	1473	1430	1600	1657	1991	1863	1671.52	0.392626	0.105245	3.7306	0.000191025	0.00134928
ABRAXAS1	128	90	109	107	122	90	107.283	0.070888	0.296308	0.239238	0.810921	0.895436
ABRAXAS2	532	585	576	500	551	568	551.674	0.0381329	0.156363	0.243874	0.807329	0.893365
ABT1	2148	2036	2319	1710	1948	1893	2000.05	-0.124887	0.101055	-1.23583	0.216521	0.393142
ABTB1	108	99	99	224	226	137	150.292	1.01148	0.263701	3.83572	0.000125198	0.000931628
ABTB2	347	377	349	246	360	183	307.521	-0.389863	0.203976	-1.91132	0.0559637	0.148655
ACAA1	1249	1209	1291	1380	1652	1220	1332.95	0.274788	0.118393	2.32098	0.0202878	0.0678627
ACAA2	1884	1798	1502	1733	2161	1420	1748.05	0.124899	0.105902	1.17939	0.238245	0.420226
ACACA	2636	2251	2688	3432	3524	2539	2850.4	0.419071	0.125321	3.34398	0.000825865	0.00481834
ACAD10	872	929	903	764	1044	881	896.714	0.0845664	0.127119	0.665255	0.505888	0.683583
ACAD11	405	326	340	347	343	424	364.866	0.16021	0.197974	0.809251	0.418371	0.608268
ACAD8	772	818	839	946	1041	932	893.56	0.367557	0.127377	2.88558	0.0039069	0.0179197
ACAD9	1215	1166	1275	1190	1282	1158	1212.88	0.092862	0.113489	0.818249	0.413215	0.603557
ACADL	131	83	116	83	109	140	110.021	0.109298	0.325855	0.335419	0.737309	0.852618
ACADM	840	839	1052	619	743	740	799.401	-0.270967	0.127225	-2.12982	0.0331864	0.0997722
ACADS	412	415	370	501	500	475	447.804	0.406872	0.168438	2.41555	0.0157113	0.055182
ACADSB	420	338	488	434	442	447	427.563	0.205236	0.162486	1.26311	0.206551	0.38042
ACADVL	5300	5370	5645	7414	9238	6969	6679	0.627255	0.0920896	6.81135	9.66844e-12	2.76081e-10	1
ACAP1	21	38	40	25	24	30	29.5836	-0.180887	0.553948	-0.326541	0.744015	0.856439
ACAP2	674	746	784	679	841	760	746.372	0.149592	0.13071	1.14446	0.252434	0.436593
ACAP3	1336	1331	1349	1358	1445	1250	1344.44	0.114234	0.11296	1.01128	0.311884	0.501793
ACAT1	615	577	612	633	678	613	621.578	0.195776	0.138326	1.41533	0.156973	0.313789
ACAT2	687	570	724	806	933	855	764.026	0.49702	0.135619	3.66483	0.0002475	0.00168466
ACBD3	1588	1404	1817	1776	2140	1935	1776.8	0.390128	0.111527	3.49804	0.000468691	0.00294746
ACBD4	232	242	267	184	225	186	221.253	-0.216869	0.208047	-1.0424	0.297226	0.486774
ACBD5	644	647	751	533	485	535	596.329	-0.28872	0.154716	-1.86613	0.0620227	0.160471
ACBD6	1091	926	1107	1155	1326	927	1086.7	0.218836	0.141579	1.54568	0.122183	0.262268
ACBD7	50	76	43	39	51	44	50.4936	-0.204231	0.431324	-0.473497	0.635859	0.784025
ACCS	578	554	586	596	678	511	583.092	0.150052	0.146381	1.02508	0.305323	0.494807
ACD	571	455	549	274	348	370	423.257	-0.56658	0.183311	-3.09081	0.00199611	0.0101717
ACE	54	33	113	32	32	97	59.5062	-0.226983	0.396595	-0.572329	0.567099	0.733558
ACE2	33	25	57	104	85	88	66.2413	1.44125	0.404208	3.56562	0.000362997	0.00236318
ACER2	64	50	114	301	345	209	182.985	2.06069	0.342481	6.01694	1.77743e-09	3.7382e-08
ACER3	1123	1103	1131	1075	1100	1053	1096.88	0.0468705	0.121822	0.384746	0.700426	0.829937
ACIN1	1821	1626	1633	1485	1865	1547	1658.52	0.0454757	0.115732	0.392941	0.694363	0.826704
ACKR3	2075	2493	4427	244	225	1493	1773.17	-2.61651	0.606362	-4.3151	1.59532e-05	0.000151335
ACLY	7393	6003	6857	6624	7268	6335	6734.91	0.104574	0.0911987	1.14666	0.25152	0.435388
ACO1	1665	1671	1749	2460	3756	1891	2200.3	0.719271	0.154586	4.65287	3.27346e-06	3.75419e-05
ACO2	3264	2961	3880	3719	4316	3624	3623.76	0.314608	0.110316	2.85187	0.00434624	0.0195331
ACOT1	167	119	194	170	124	141	152.118	-0.0213089	0.254404	-0.0837601	0.933247	0.965496
ACOT11	108	119	85	61	118	97	97.603	-0.1078	0.340209	-0.316864	0.751347	0.860663
ACOT13	544	537	644	507	543	481	540.436	-0.0655619	0.152398	-0.430201	0.667049	0.807751
ACOT2	295	188	362	259	173	296	261.267	-0.0934223	0.195517	-0.477821	0.632777	0.782079
ACOT7	415	396	494	538	687	531	510.588	0.527913	0.162667	3.24535	0.00117307	0.00651146
ACOT8	507	460	461	514	530	430	483.779	0.145004	0.151413	0.957672	0.338228	0.530154
ACOT9	446	372	424	646	707	503	518.687	0.673299	0.161431	4.17081	3.03521e-05	0.000266344
ACOX1	1263	1151	1233	1952	1872	1341	1476.87	0.588051	0.133102	4.41805	9.95941e-06	0.000100662
ACOX2	511	503	484	869	800	664	644.222	0.73457	0.149982	4.89772	9.6953e-07	1.22822e-05
ACOX3	629	591	652	706	782	811	697.158	0.399042	0.138341	2.88449	0.0039205	0.0179546
ACOXL	474	389	332	465	682	182	418.665	0.0870288	0.257773	0.337617	0.735652	0.851402
ACP1	3549	3404	4002	2845	3213	3272	3365.4	-0.127309	0.0928157	-1.37163	0.170179	0.332603
ACP2	1557	1453	1561	1573	1634	1502	1546.66	0.146423	0.107206	1.36582	0.171997	0.334819
ACP6	193	241	240	199	224	243	223.323	0.0884636	0.219486	0.403048	0.686913	0.821034
ACPP	310	300	552	582	609	569	488.377	0.758696	0.204939	3.70205	0.000213862	0.00148593
ACSF2	464	523	463	621	713	710	586.074	0.597849	0.16048	3.72538	0.000195022	0.00137543
ACSF3	706	609	611	711	783	649	678.839	0.256598	0.13567	1.89133	0.0585799	0.153686
ACSL1	1159	864	1152	2102	1797	1613	1462.21	0.903991	0.124132	7.28252	3.27652e-13	1.14507e-11	1
ACSL3	5490	5103	6595	6178	6899	5720	5988.18	0.23694	0.109596	2.16194	0.0306225	0.0938927
ACSL4	837	656	844	1481	1612	1062	1088.97	0.921265	0.159759	5.7666	8.08872e-09	1.50914e-07
ACSL5	556	476	511	1395	1460	601	841.33	1.16937	0.219027	5.33893	9.3498e-08	1.46275e-06
ACSM3	648	670	571	296	383	254	464.61	-0.931181	0.15538	-5.99291	2.06122e-09	4.29009e-08
ACSS1	550	579	1148	362	397	911	651.251	-0.384737	0.162435	-2.36857	0.0178571	0.0610696
ACSS2	735	569	708	1363	1624	1055	1016.47	1.09652	0.158022	6.93904	3.94785e-12	1.17757e-10	1
ACSS3	1852	1919	1778	3350	4243	1636	2471.4	0.734139	0.185941	3.94825	7.8726e-05	0.00062171
ACTA1	24	53	35	8	1	0	19.7798	-4.28508	1.11106	-3.85674	0.000114912	0.000866091
ACTA2	103	70	148	942	1276	702	550.656	3.2986	0.274419	12.0203	2.77957e-33	7.10004e-31	1
ACTB	288687	284021	318279	326262	333259	320499	312188	0.242618	0.0858157	2.8272	0.00469573	0.0208174
ACTG1	128912	134270	164289	134335	140832	152712	142390	0.111176	0.0893811	1.24385	0.213556	0.3894
ACTG1P20	77	78	111	84	94	92	89.0439	0.142687	0.316153	0.451322	0.651758	0.795982
ACTG2	14	20	26	19	39	65	30.7754	1.03528	0.547409	1.89123	0.0585931	0.153692
ACTL10	94	64	171	60	49	114	90.8145	-0.43321	0.312999	-1.38406	0.166339	0.327453
ACTL6A	2840	2486	2776	1786	2036	1843	2276.13	-0.412476	0.101104	-4.07974	4.50862e-05	0.000379518
ACTN1	7279	6101	7574	8977	9343	7985	7893.3	0.434746	0.0958628	4.53508	5.75804e-06	6.20359e-05
ACTN4	2525	2413	2266	3334	3275	1756	2599.99	0.263263	0.150748	1.74638	0.0807448	0.19485
ACTR10	1866	1799	2022	1695	2061	1690	1849.06	0.0365461	0.105923	0.345025	0.730075	0.847602
ACTR1A	3689	3550	4026	4466	4870	3958	4097.49	0.339371	0.101373	3.34774	0.000814726	0.00476722
ACTR1B	498	439	534	394	558	559	495.395	0.13001	0.171057	0.760038	0.447232	0.634795
ACTR2	5831	5518	6631	5698	6486	4302	5715.38	-0.0371912	0.134107	-0.277325	0.781531	0.878453
ACTR3	4740	4227	5040	4122	4903	4240	4528.08	0.024597	0.0950136	0.258878	0.795729	0.887027
ACTR3-AS1	12	14	13	12	5	15	11.9026	-0.275144	0.867978	-0.316995	0.751248	0.860663
ACTR3B	239	248	282	164	178	197	216.431	-0.409099	0.213124	-1.91954	0.0549166	0.14665
ACTR5	438	431	477	252	286	270	355.283	-0.633207	0.170724	-3.70895	0.000208122	0.00145107
ACTR6	340	350	408	320	394	346	358.406	0.0518742	0.170484	0.304276	0.760918	0.865738
ACTR8	1140	1126	1342	1078	1308	1134	1183.9	0.0676296	0.117319	0.576461	0.564304	0.731154
ACTRT3	151	129	124	156	194	164	153.386	0.449325	0.251642	1.78557	0.0741682	0.183675
ACVR1	679	714	824	607	732	668	701.024	-0.0395756	0.133518	-0.296406	0.76692	0.868838
ACVR1B	456	444	413	353	416	187	375.22	-0.423931	0.21368	-1.98395	0.0472609	0.130885
ACVR2A	2178	2062	2337	1342	1449	1571	1808.29	-0.489691	0.110528	-4.43045	9.40348e-06	9.5593e-05
ACVR2B	1629	1442	1838	1012	1192	1540	1432.45	-0.300785	0.13455	-2.23549	0.0253854	0.0810175
ACVR2B-AS1	49	52	34	19	17	14	30.5079	-1.32052	0.539147	-2.44928	0.0143141	0.0513398
ACY1	946	924	967	721	860	785	863.154	-0.161757	0.126164	-1.28212	0.199802	0.371152
ACYP1	45	59	67	45	57	100	62.3837	0.287902	0.398526	0.722416	0.470039	0.653173
ACYP2	92	134	128	77	92	109	104.949	-0.24121	0.307477	-0.784483	0.432757	0.621847
ADA	69	90	72	66	93	55	73.9188	-0.0308836	0.342146	-0.0902644	0.928077	0.962736
ADA2	63	60	84	85	81	94	78.0771	0.445496	0.333698	1.33503	0.181867	0.347862
ADAL	151	157	194	89	145	113	139.77	-0.446552	0.263891	-1.69218	0.0906111	0.211215
ADAM10	4667	4505	5366	4114	4699	4150	4562.96	-0.0604377	0.0931803	-0.64861	0.516591	0.693112
ADAM15	1266	1168	1660	1333	1775	1408	1429.28	0.250101	0.141019	1.77353	0.076141	0.187142
ADAM17	1592	1410	1708	1392	1361	1273	1450.24	-0.119317	0.112759	-1.05817	0.28998	0.478778
ADAM19	56	82	23	73	153	37	70.7706	0.752928	0.361843	2.08081	0.0374512	0.109546
ADAM1A	115	118	134	83	77	75	99.5162	-0.537468	0.303819	-1.76904	0.0768873	0.188459
ADAM28	99	96	259	282	202	330	213.348	1.07043	0.275447	3.88616	0.000101841	0.000778048
ADAM8	31	57	28	35	60	34	40.8979	0.270603	0.458986	0.589568	0.555481	0.724331
ADAM9	4256	3246	4522	3316	3399	3640	3711.31	-0.0987978	0.0957982	-1.03131	0.302395	0.491821
ADAMTS1	8622	10413	6793	10097	17085	6778	9957.71	0.417091	0.110256	3.78294	0.000154985	0.0011189
ADAMTS13	160	144	122	105	119	88	122.364	-0.348883	0.270348	-1.2905	0.196878	0.368099
ADAMTS16	251	271	181	293	192	201	233.221	0.0646512	0.264472	0.244454	0.806879	0.893149
ADAMTS18	221	232	174	111	103	106	156.686	-0.857746	0.26976	-3.17967	0.00147445	0.00783455
ADAMTS19	92	110	47	151	269	76	124.623	1.01061	0.280392	3.60429	0.000313008	0.00207329
ADAMTS3	104	80	85	75	73	71	81.0517	-0.184949	0.327069	-0.565475	0.571751	0.736976
ADAMTS5	243	209	344	513	390	623	392.329	1.05085	0.179323	5.86008	4.62657e-09	9.05274e-08
ADAMTS6	88	112	64	44	101	80	81.1978	-0.168231	0.38626	-0.435539	0.663171	0.805054
ADAMTS7	322	339	185	813	880	393	495.515	1.37208	0.158712	8.64512	5.37509e-18	3.52872e-16	1
ADAMTS9	401	435	143	569	1149	98	465.178	0.593616	0.277514	2.13905	0.0324315	0.0980271
ADAMTS9-AS2	13	16	22	29	28	35	24.0782	0.97742	0.591587	1.6522	0.0984938	0.224087
ADAMTSL1	1383	1073	965	1081	1021	633	1022.6	-0.239814	0.126947	-1.88909	0.0588803	0.154157
ADAMTSL2	85	62	90	7	8	39	47.2889	-2.4039	0.591726	-4.06252	4.85449e-05	0.000405957
ADAMTSL4-AS1	7	17	20	11	5	10	11.6106	-0.606872	0.909157	-0.667511	0.504446	0.682715
ADAMTSL5	55	34	52	97	107	86	72.4604	1.16358	0.365262	3.18562	0.00144445	0.00771893
ADAP1	208	186	151	312	347	188	233.422	0.707251	0.20919	3.38091	0.000722466	0.00429543
ADAR	8490	7650	7839	6786	7000	5616	7199.29	-0.207178	0.0869684	-2.38223	0.0172083	0.059313
ADARB1	161	160	131	98	141	108	132.408	-0.288865	0.270548	-1.06771	0.285653	0.474494
ADAT1	814	570	682	544	617	525	621.535	-0.178616	0.156799	-1.13914	0.254646	0.439036
ADAT2	172	210	181	114	130	159	160.384	-0.386335	0.270217	-1.42972	0.152797	0.307718
ADAT3	339	311	309	370	341	267	323.166	0.120905	0.184055	0.656896	0.511248	0.688663
ADCK1	265	294	242	206	266	236	250.973	-0.0786468	0.208666	-0.376902	0.706246	0.833629
ADCK2	949	888	866	710	782	858	840.495	-0.101448	0.151978	-0.667521	0.504439	0.682715
ADCK5	370	388	424	318	445	359	382.242	0.017238	0.167718	0.10278	0.918138	0.957817
ADCY2	519	341	731	209	126	591	414.719	-0.901709	0.268431	-3.35918	0.000781749	0.00459723
ADCY3	554	427	535	348	493	413	457.965	-0.174687	0.184528	-0.946667	0.343808	0.536505
ADCY6	2001	1857	1784	2137	2483	1812	2013.85	0.282557	0.10184	2.77451	0.00552849	0.0238105
ADCY7	1542	1301	1375	1135	1377	856	1255.57	-0.243365	0.137077	-1.7754	0.0758327	0.186646
ADCY9	215	203	268	305	310	249	258.76	0.439765	0.21605	2.03548	0.0418024	0.119415
ADD1	6138	5866	6108	6081	6226	5379	5961.63	0.0666162	0.0906972	0.73449	0.46265	0.647169
ADD3	3604	3585	3335	3724	4618	3250	3684.91	0.228828	0.0926157	2.47072	0.0134841	0.0489124
ADGRA2	133	57	50	49	57	93	73.0785	-0.0811734	0.488181	-0.166277	0.867939	0.931739
ADGRA3	4356	4153	4694	2632	3029	2962	3604.46	-0.511835	0.09285	-5.51249	3.53794e-08	5.93841e-07
ADGRB2	54	48	55	56	44	68	54.3942	0.186774	0.40817	0.457589	0.647248	0.792307
ADGRD1	45	40	44	105	135	54	70.9677	1.20531	0.398363	3.02564	0.00248105	0.0122647
ADGRE5	134	131	183	428	455	261	268.335	1.43314	0.268013	5.34727	8.92911e-08	1.40162e-06
ADGRF5	4045	4224	3551	9960	15292	4998	7052.29	1.32193	0.312616	4.2286	2.3515e-05	0.000212451
ADGRG1	4117	3644	4932	2746	2613	3067	3488.13	-0.479467	0.0950222	-5.04585	4.51521e-07	6.10824e-06
ADGRG2	143	115	152	349	792	187	289.224	1.55709	0.592853	2.62644	0.0086284	0.0342818
ADGRG6	3244	3326	3851	3297	4400	3497	3592.78	0.199606	0.101435	1.96782	0.0490882	0.13488
ADGRL1	753	721	792	712	786	636	731.289	0.0128428	0.135281	0.0949345	0.924367	0.961103
ADGRL2	2638	2686	2696	2087	2226	2338	2437.85	-0.167891	0.114509	-1.46618	0.1426	0.293193
ADGRL3	521	505	651	260	181	549	441.383	-0.797005	0.269558	-2.95672	0.00310935	0.0148129
ADGRL4	42	51	104	14	19	53	46.154	-1.19708	0.462796	-2.58662	0.00969228	0.0376776
ADGRV1	661	634	1006	819	713	800	770.851	0.151715	0.16233	0.934606	0.349992	0.542539
ADH5	4060	3857	4087	4325	4705	4051	4182.74	0.22529	0.0896247	2.5137	0.011947	0.0444032
ADHFE1	158	202	156	144	205	132	165.717	-0.0148726	0.234854	-0.0633272	0.949506	0.973197
ADI1	3444	3518	5088	2422	2532	3793	3438.73	-0.364477	0.1095	-3.32855	0.000872986	0.00505547
ADIPOR1	3323	3025	3860	3413	4193	3641	3568.84	0.245246	0.102905	2.38323	0.0171615	0.0592242
ADIPOR2	248	272	222	291	228	178	240.519	-0.00912072	0.233555	-0.0390518	0.968849	0.983338
ADIRF	11	4	14	8	5	14	9.29644	0.0508061	0.924055	0.0549816	0.956153	0.976803
ADK	1879	1784	1974	2774	3167	1995	2268.47	0.572862	0.137337	4.1712	3.03e-05	0.000266053
ADM	1679	1980	2186	297	291	1843	1363.65	-1.77588	0.769424	-2.30806	0.0209956	0.0696827
ADM2	1230	897	864	7	21	38	492.455	-5.62325	0.770436	-7.29878	2.90381e-13	1.02245e-11	1
ADM5	68	57	87	34	45	84	62.0342	-0.345932	0.404213	-0.855814	0.392101	0.584006
ADNP	1525	1358	1381	1061	1271	1038	1265.06	-0.240013	0.116359	-2.06269	0.0391423	0.113548
ADNP2	1345	1251	1230	933	1072	840	1104.91	-0.329919	0.115841	-2.84803	0.00439903	0.019745
ADO	653	648	645	380	388	300	497.063	-0.770841	0.158563	-4.86143	1.1654e-06	1.45794e-05
ADORA2B	74	79	87	156	246	101	124.169	1.08726	0.325014	3.34528	0.000821991	0.00480173
ADPGK	2137	2042	2289	2449	2846	2041	2299.18	0.273958	0.118382	2.31419	0.0206575	0.0688309
ADPRH	405	315	304	383	308	303	337.074	0.0644333	0.181313	0.355372	0.722311	0.842976
ADPRHL2	1270	1236	1312	1193	1479	1199	1278.69	0.116633	0.112711	1.0348	0.300764	0.490133
ADPRM	112	123	126	103	116	73	108.212	-0.224435	0.301798	-0.743659	0.457083	0.642348
ADRA2A	2615	2247	3355	899	640	1945	1920.21	-1.2763	0.371983	-3.43106	0.000601217	0.00366843
ADRB1	137	118	125	229	239	174	171.649	0.850099	0.236537	3.59393	0.000325725	0.00214639
ADRB2	489	465	598	1210	1337	1072	871.7	1.32724	0.147599	8.99216	2.42428e-19	1.85102e-17	1
ADRM1	2637	2389	2623	2455	2760	2206	2505.49	0.0554397	0.100684	0.550631	0.581887	0.74514
ADSL	1983	1913	1957	1410	1730	1287	1701.35	-0.310022	0.108086	-2.86828	0.00412709	0.018746
ADSS1	90	63	79	79	100	83	82.1921	0.285567	0.33673	0.84806	0.396404	0.587704
ADSS2	1086	893	1210	906	947	1044	1010.51	-0.0262913	0.119727	-0.219594	0.826187	0.9044
AEBP1	67	82	60	65	73	142	82.3579	0.445748	0.422149	1.0559	0.291013	0.479849
AEBP2	472	409	540	589	688	597	549.978	0.507857	0.153917	3.29955	0.000968392	0.00551701
AEN	1242	972	1135	3608	4444	2326	2315.72	1.69281	0.163926	10.3267	5.33737e-25	6.94303e-23	1
AFAP1	1543	1351	1293	1759	1929	1299	1531.7	0.340705	0.113071	3.0132	0.0025851	0.0126942
AFAP1L2	108	107	73	324	181	168	164.03	1.28846	0.294888	4.36933	1.24628e-05	0.000121929
AFDN	1245	1224	1276	896	1112	906	1102.65	-0.265298	0.116526	-2.27673	0.0228023	0.0743178
AFDN-DT	68	68	52	64	62	47	60.2217	-0.0198433	0.377006	-0.0526339	0.958024	0.97779
AFF1	914	853	959	1032	1169	739	942.687	0.189693	0.155832	1.2173	0.223491	0.402696
AFF1-AS1	29	28	21	13	19	11	19.9531	-0.778707	0.640084	-1.21657	0.223768	0.402834
AFF3	155	193	133	106	118	105	134.567	-0.432788	0.279124	-1.55052	0.121016	0.26044
AFF4	2432	2343	2471	2671	2662	2063	2439.78	0.123535	0.114555	1.07839	0.280858	0.469232
AFG1L	67	59	77	41	59	42	56.8062	-0.422502	0.396972	-1.06431	0.287188	0.475695
AFG3L1P	465	400	371	269	268	276	339.477	-0.495104	0.190821	-2.5946	0.0094701	0.0370188
AFG3L2	1922	1831	1913	1526	1841	1662	1775.95	-0.0723194	0.107014	-0.675797	0.49917	0.678093
AFMID	260	257	280	264	316	265	273.335	0.183858	0.189165	0.971948	0.331077	0.522612
AFP	8	18	13	118	64	78	51.7403	2.82832	0.548398	5.15743	2.5036e-07	3.54211e-06
AFTPH	489	483	533	363	402	359	435.277	-0.31816	0.158001	-2.01366	0.0440455	0.124057
AGA	2244	2102	2422	1161	1314	1389	1752	-0.706345	0.109942	-6.42472	1.32113e-10	3.33823e-09
AGAP1	980	833	884	472	500	509	688.849	-0.758625	0.143988	-5.26865	1.37429e-07	2.06939e-06
AGAP10P	22	21	19	13	15	13	17.0462	-0.494633	0.68216	-0.725098	0.468392	0.652006
AGAP3	2801	2385	2556	2413	2633	2288	2507.37	0.0260985	0.0981966	0.265778	0.79041	0.883728
AGAP4	214	222	174	144	174	181	184.493	-0.186423	0.256418	-0.727025	0.46721	0.650723
AGAP6	37	37	32	51	33	31	37.0995	0.192329	0.490553	0.392065	0.69501	0.827124
AGAP7P	31	41	25	28	22	30	29.6385	-0.15636	0.571094	-0.27379	0.784246	0.880232
AGAP9	38	37	41	28	44	29	35.8809	-0.123517	0.484224	-0.255083	0.798659	0.889023
AGBL5	1943	1929	1910	1782	2162	1980	1949.6	0.134128	0.108651	1.23449	0.21702	0.393764
AGER	738	630	488	1121	953	734	785.432	0.699417	0.138834	5.0378	4.70916e-07	6.34923e-06
AGFG1	2401	2496	2708	2495	2601	2279	2493.21	0.0587948	0.109205	0.538389	0.590308	0.752631
AGFG2	176	182	244	192	197	198	197.642	0.081574	0.226056	0.360857	0.718206	0.84021
AGGF1	940	944	1207	988	990	1030	1014.56	0.0737384	0.128743	0.572756	0.56681	0.733368
AGK	775	814	911	739	872	695	797.834	-0.0164237	0.136356	-0.120447	0.904129	0.95032
AGL	1057	924	1187	863	986	901	980.884	-0.0954929	0.124595	-0.766428	0.443422	0.631425
AGO1	2351	2022	2527	1813	2039	2373	2179.85	-0.0471445	0.113697	-0.414652	0.678396	0.815643
AGO2	1834	1552	2086	1371	1584	1390	1623.4	-0.221977	0.119174	-1.86263	0.0625137	0.161444
AGO3	758	709	891	571	683	723	718.344	-0.150606	0.134014	-1.12381	0.261095	0.446951
AGO4	649	735	720	650	728	658	689.334	0.0558739	0.140973	0.396344	0.691851	0.825322
AGPAT1	1113	888	1065	872	1050	958	987.193	0.0158864	0.133404	0.119085	0.905208	0.950966
AGPAT2	2703	2774	2522	4277	5227	2812	3399.89	0.682296	0.127306	5.35949	8.34554e-08	1.32183e-06
AGPAT3	1371	1310	1278	1621	2050	1249	1480.51	0.389418	0.126201	3.08569	0.0020308	0.0102999
AGPAT4	434	364	501	358	269	473	399.181	-0.157272	0.193272	-0.813734	0.415798	0.605718
AGPAT5	1432	1378	1756	916	1186	1447	1342.74	-0.275094	0.129667	-2.12154	0.0338763	0.10124
AGPS	911	778	895	857	1152	721	882.142	0.159692	0.157376	1.01472	0.31024	0.499892
AGR2	1223	1072	2773	2528	2046	4252	2336.91	0.968041	0.122566	7.89813	2.83129e-15	1.30416e-13	1
AGR3	435	442	1093	839	479	1955	884.863	0.746794	0.214388	3.48337	0.000495136	0.00308751
AGRN	4293	3916	3915	5980	5855	4449	4758.98	0.518091	0.098939	5.23647	1.63676e-07	2.4205e-06
AGT	20	22	53	47	101	101	57.581	1.54588	0.426786	3.62214	0.000292179	0.00195282
AGTPBP1	986	894	1141	748	832	842	901.384	-0.210042	0.122661	-1.71238	0.0868268	0.204807
AGTR1	15	16	22	70	49	52	38.2018	1.79214	0.507709	3.52985	0.000415798	0.00265404
AGTR2	147	137	218	92	54	138	129.692	-0.772131	0.312572	-2.47025	0.0135018	0.0489261
AGTRAP	516	533	533	880	978	675	690.144	0.766483	0.149036	5.14295	2.70454e-07	3.7996e-06
AHCTF1	2202	1966	2379	1872	2116	2104	2099.55	0.00184545	0.100938	0.0182829	0.985413	0.991903
AHCY	3474	3193	3883	2760	3243	2828	3210.59	-0.152096	0.0983737	-1.5461	0.12208	0.262167
AHCYL1	3801	3572	4284	3966	4660	3999	4041.33	0.218722	0.0960702	2.27669	0.0228047	0.0743178
AHCYL2	652	745	930	1050	1286	778	906.847	0.51082	0.191247	2.671	0.00756264	0.0307696
AHDC1	247	246	350	391	426	370	339.245	0.613567	0.196751	3.1185	0.00181773	0.00938873
AHI1	328	368	450	319	350	440	375.236	0.0559849	0.176513	0.317171	0.751114	0.860648
AHNAK	730	538	928	1000	899	1055	861.457	0.562024	0.134204	4.18782	2.81643e-05	0.000249956
AHR	6366	5159	5945	6554	7837	4931	6119.38	0.228846	0.127538	1.79434	0.0727589	0.181321
AHSA1	2195	1989	2448	1820	2184	1937	2084.9	-0.0541762	0.105338	-0.514308	0.607036	0.764866
AHSA2P	965	1071	1079	1149	1220	1388	1149.96	0.371491	0.139129	2.67011	0.00758258	0.0308151
AIDA	698	665	839	597	642	641	676.985	-0.118244	0.135679	-0.871501	0.383481	0.575867
AIF1L	874	786	651	610	679	504	681.334	-0.263803	0.137965	-1.9121	0.0558632	0.148528
AIFM1	2000	1779	2322	1806	2248	2024	2021.9	0.100864	0.111219	0.906891	0.364465	0.557592
AIFM2	565	450	496	717	721	468	570.919	0.418742	0.164586	2.54422	0.0109524	0.0414185
AIG1	305	348	347	226	238	234	281.291	-0.413363	0.197156	-2.09663	0.0360264	0.106242
AIMP1	985	965	1109	805	838	830	917.577	-0.200747	0.124973	-1.60632	0.108204	0.240645
AIMP2	1516	1250	1545	744	921	788	1112.41	-0.709204	0.129866	-5.46103	4.73369e-08	7.80558e-07
AIP	801	767	907	761	988	961	862.985	0.229107	0.129833	1.76463	0.0776252	0.189534
AJUBA	7349	5747	5333	3390	3461	3314	4721.56	-0.741547	0.11949	-6.20593	5.43756e-10	1.24417e-08
AK1	363	361	399	599	728	426	480.98	0.715265	0.188661	3.79128	0.000149875	0.00108592
AK2	2980	2953	3584	3662	5088	3565	3635.29	0.461854	0.123423	3.74205	0.000182528	0.00129771
AK3	2754	2481	3068	3218	3646	3065	3039.8	0.363043	0.104926	3.46001	0.000540156	0.00333128
AK4	65	157	319	261	336	597	292.21	1.41051	0.263727	5.34838	8.87453e-08	1.39461e-06
AK6	757	723	847	584	600	544	671.298	-0.323838	0.140124	-2.31109	0.0208279	0.0692571
AK7	23	19	25	47	35	72	37.5603	1.26169	0.499597	2.52542	0.011556	0.0431732
AK8	35	29	26	20	30	42	30.3513	0.0880469	0.570059	0.154452	0.877253	0.936657
AK9	323	333	355	234	316	309	310.08	-0.142111	0.186306	-0.762782	0.445593	0.633233
AKAP1	1975	1773	2392	1488	1849	1859	1876.62	-0.133557	0.108733	-1.22831	0.219332	0.397087
AKAP10	1259	1151	1311	1147	1347	1265	1244.41	0.117324	0.114223	1.02715	0.304351	0.493801
AKAP11	833	736	983	749	965	745	830.455	0.0492997	0.150729	0.327076	0.74361	0.85634
AKAP13	3671	3645	3877	4889	5434	3317	4142.39	0.359215	0.13626	2.63625	0.00838272	0.0334476
AKAP17A	2054	2097	2063	1557	1804	1894	1905.67	-0.143054	0.122986	-1.16317	0.244762	0.427748
AKAP3	56	45	42	43	32	49	44.5931	-0.109767	0.459053	-0.239117	0.811015	0.895469
AKAP7	173	178	208	221	202	303	215.579	0.466379	0.234646	1.98759	0.046857	0.130131
AKAP8	1456	1286	1481	1125	1328	1152	1297.84	-0.125768	0.114677	-1.09672	0.272766	0.460587
AKAP8L	3542	3447	3586	2742	3255	3065	3259.9	-0.122555	0.0983854	-1.24566	0.21289	0.38873
AKAP9	2260	2229	2819	2312	2656	2335	2427.73	0.108005	0.109208	0.988988	0.322669	0.513675
AKIP1	239	235	225	180	154	218	208.295	-0.248554	0.251591	-0.987927	0.323188	0.514035
AKIRIN1	4444	4377	4734	4319	5529	3806	4519.35	0.097529	0.108675	0.897438	0.369485	0.562516
AKIRIN2	1214	1116	1328	1012	1040	1093	1129.65	-0.11137	0.116456	-0.956332	0.338904	0.530681
AKNA	534	442	392	219	194	139	315.754	-1.21799	0.184147	-6.6142	3.73572e-11	1.00735e-09
AKR1A1	2717	2540	2888	2787	3127	2976	2839.23	0.230239	0.09416	2.44519	0.0144778	0.051742
AKR1B1	2095	1890	1847	1636	1911	1516	1809.14	-0.105066	0.105073	-0.999936	0.317341	0.507783
AKR1C1	309	351	1022	1424	1159	1812	1028.55	1.68059	0.224561	7.48389	7.21528e-14	2.80021e-12	1
AKR1C2	221	273	644	828	638	1058	618.949	1.37638	0.226978	6.06395	1.32819e-09	2.85316e-08
AKR1C3	68	49	82	400	383	243	208.631	2.46166	0.288118	8.54394	1.29719e-17	7.95819e-16	1
AKR7A2	2316	2207	2490	2124	2231	2448	2300.44	0.0591964	0.107143	0.552498	0.580607	0.744247
AKR7A3	31	18	48	17	38	22	28.4054	-0.215208	0.622666	-0.345623	0.729626	0.847421
AKR7L	45	30	35	35	25	31	33.4674	-0.161634	0.497217	-0.325078	0.745122	0.857137
AKT1	11416	10973	14546	8098	8712	10860	10690.9	-0.312941	0.0900872	-3.47376	0.000513217	0.00318091
AKT1S1	1003	891	982	819	916	716	883.579	-0.132207	0.128241	-1.03092	0.302578	0.492004
AKT2	1652	1523	1537	1365	1400	989	1404.35	-0.239822	0.122377	-1.9597	0.0500311	0.136855
AKTIP	2030	1866	2400	1344	1497	1605	1774.93	-0.394085	0.103137	-3.82098	0.000132925	0.000978241
ALAD	1092	1179	1472	1305	1222	1653	1323.76	0.262963	0.13778	1.90857	0.0563177	0.149313
ALAS1	4950	5045	6254	3856	4321	4900	4859.79	-0.208267	0.092526	-2.2509	0.0243918	0.0784885
ALB	47	54	82	300	93	201	133.923	1.68697	0.404619	4.16928	3.05564e-05	0.000267969
ALCAM	6641	6316	10509	11384	11016	12766	9821.97	0.72354	0.113124	6.39599	1.59515e-10	3.9805e-09
ALDH16A1	1295	1220	1178	800	922	892	1044.66	-0.396553	0.132706	-2.98822	0.0028061	0.0135801
ALDH18A1	6021	5704	6764	7162	8180	7442	6889.15	0.406296	0.0862813	4.70898	2.48963e-06	2.92449e-05
ALDH1A1	812	656	818	156	407	176	490.884	-1.65474	0.269707	-6.13534	8.49788e-10	1.8742e-08
ALDH1A2	43	38	35	47	64	27	42.2476	0.282995	0.462246	0.612216	0.540395	0.712248
ALDH1A3	51	27	29	69	64	126	62.1958	1.36326	0.461385	2.95472	0.00312952	0.0148939
ALDH1B1	1223	1239	1206	1142	1267	889	1157.51	-0.0646526	0.125349	-0.515779	0.606009	0.763982
ALDH1L2	1334	948	1170	17	25	89	575.793	-4.97658	0.71234	-6.98625	2.82341e-12	8.53033e-11	1
ALDH2	2990	2661	2857	1458	1833	1577	2203.25	-0.706606	0.109482	-6.45406	1.08891e-10	2.78653e-09
ALDH3A2	1542	1513	1573	2826	2624	1992	2028.9	0.773552	0.130382	5.93298	2.97482e-09	6.07459e-08
ALDH3B1	436	327	491	714	630	606	537.723	0.756478	0.161542	4.68286	2.82901e-06	3.28198e-05
ALDH3B2	192	191	207	191	240	209	204.789	0.21574	0.213715	1.00947	0.312748	0.50278
ALDH4A1	823	859	692	608	754	652	729.575	-0.134326	0.150872	-0.890331	0.373288	0.566158
ALDH5A1	882	726	836	744	834	853	811.329	0.098287	0.137522	0.714698	0.474796	0.656924
ALDH6A1	1273	1109	1140	810	1165	864	1052.49	-0.222768	0.141609	-1.57312	0.115691	0.25313
ALDH7A1	2635	2422	2520	2899	3563	2811	2811.42	0.387736	0.0990845	3.91318	9.1087e-05	0.000706226
ALDH9A1	1157	958	1208	1198	1343	1108	1160.53	0.241045	0.126724	1.90212	0.0571558	0.15106
ALDOA	222	240	274	344	424	416	321.933	0.788645	0.177948	4.43188	9.3414e-06	9.50995e-05
ALDOC	97	186	276	188	250	577	265.143	0.920999	0.249389	3.69302	0.000221607	0.00153141
ALG1	1301	1325	1381	1391	1728	1163	1378.84	0.181467	0.126268	1.43716	0.150673	0.304314
ALG10	146	119	135	105	118	140	126.86	-0.0399325	0.279846	-0.142695	0.886531	0.941763
ALG10B	120	136	124	112	115	94	116.57	-0.143977	0.281851	-0.510826	0.609473	0.766287
ALG11	2302	2035	2459	1769	2058	1757	2050.3	-0.179341	0.106823	-1.67886	0.0931787	0.21552
ALG12	1549	1411	1525	1645	1847	1270	1539.17	0.174689	0.125323	1.39391	0.163344	0.323351
ALG13	493	513	609	516	500	528	525.85	0.0443054	0.158086	0.280262	0.779276	0.877128
ALG14	198	177	212	198	167	192	190.66	0.0292852	0.22694	0.129043	0.897323	0.947109
ALG1L	13	13	16	9	6	4	10.0275	-1.09105	0.914795	-1.19267	0.232997	0.41419
ALG2	1767	1573	1876	1439	1737	1556	1650.47	-0.0373701	0.109724	-0.340582	0.733418	0.850008
ALG3	1959	1695	2060	1805	2092	1571	1856.04	0.0352682	0.123024	0.286677	0.774359	0.873322
ALG5	1327	1064	1364	880	1005	971	1093.39	-0.284907	0.12427	-2.29265	0.0218684	0.0719168
ALG6	702	576	707	559	547	568	607.407	-0.13602	0.139339	-0.976183	0.328974	0.520487
ALG8	1260	1163	1298	1093	1245	971	1166.59	-0.0713617	0.120981	-0.589861	0.555284	0.724302
ALG9	470	472	523	503	543	448	492.578	0.129171	0.157083	0.822311	0.4109	0.601389
ALKAL1	62	70	58	72	71	69	67.287	0.26451	0.365272	0.724145	0.468977	0.652342
ALKBH1	520	425	652	421	525	453	495.384	-0.0725555	0.174618	-0.41551	0.677769	0.815168
ALKBH2	493	456	493	246	314	292	378.089	-0.66121	0.173896	-3.80233	0.000143343	0.00104343
ALKBH3	710	632	596	418	442	457	539.306	-0.451163	0.166015	-2.7176	0.00657578	0.0273647
ALKBH4	415	390	475	396	439	383	414.956	0.0342237	0.164237	0.20838	0.834932	0.908947
ALKBH5	4935	4952	6200	4515	5066	6021	5270.31	0.0578529	0.0951845	0.607797	0.543322	0.714579
ALKBH6	297	276	317	229	358	291	293.132	0.0644406	0.200886	0.320781	0.748376	0.859614
ALKBH7	771	784	889	589	712	711	738.664	-0.179415	0.131969	-1.35952	0.173981	0.337511
ALKBH8	256	214	251	106	140	100	174.952	-0.9653	0.244752	-3.944	8.01339e-05	0.000630348
ALMS1	393	329	252	236	304	276	297.588	-0.138062	0.231544	-0.596264	0.550999	0.72103
ALOX12-AS1	26	10	33	19	16	15	19.5512	-0.225659	0.681334	-0.331202	0.740492	0.85454
ALOX12P2	93	87	89	106	126	84	97.5173	0.318463	0.302823	1.05165	0.292961	0.482155
ALOX15P1	4	13	6	4	15	0	6.89898	-0.884361	1.29349	-0.683703	0.494162	0.673927
ALPG	9	12	14	53	26	54	28.9157	1.98406	0.61277	3.23786	0.00120432	0.00665334
ALPK1	125	122	184	150	175	227	164.114	0.466688	0.23638	1.97431	0.0483468	0.133233
ALPK3	314	292	333	362	415	377	349.436	0.400704	0.171097	2.34198	0.019182	0.0647652
ALPL	112	136	178	50	76	144	114.811	-0.651578	0.324808	-2.00604	0.044852	0.125849
ALPP	20	25	28	185	93	137	84.3413	2.5666	0.414358	6.19416	5.85973e-10	1.33425e-08
ALS2	1735	1412	1634	1447	1481	1412	1516.07	-0.0310982	0.107774	-0.288549	0.772926	0.872141
ALS2CL	55	69	96	276	322	197	171.681	1.95951	0.308123	6.35949	2.02421e-10	4.96303e-09
ALX1	33	15	21	19	20	15	20.3423	-0.194127	0.644999	-0.300973	0.763435	0.867057
ALYREF	1449	1403	1363	1147	1260	1177	1296.07	-0.131246	0.118303	-1.10941	0.267254	0.454117
AMACR	1690	1825	2286	1678	1675	2047	1863.12	0.00589906	0.120115	0.0491118	0.96083	0.979302
AMBP	36	42	92	15	45	71	49.3778	-0.369988	0.454491	-0.81407	0.415605	0.605642
AMBRA1	842	783	979	913	902	582	830.085	-0.0372437	0.184527	-0.201834	0.840047	0.912535
AMD1	3938	3720	4600	3815	4244	4081	4056.67	0.09403	0.0907285	1.03639	0.300021	0.489454
AMDHD2	247	297	256	280	259	265	268.111	0.114257	0.219567	0.520375	0.602802	0.76158
AMFR	2378	2154	2294	1538	1710	1587	1929.79	-0.394203	0.104048	-3.78867	0.000151459	0.00109626
AMH	293	348	340	194	230	202	265.574	-0.545298	0.19631	-2.77774	0.0054739	0.0236131
AMIGO1	238	239	264	175	203	186	216.081	-0.291323	0.208597	-1.39658	0.162539	0.32221
AMIGO2	338	357	322	550	557	339	412.843	0.578748	0.186729	3.0994	0.00193915	0.00991741
AMIGO3	124	121	126	86	95	119	111.453	-0.213958	0.29696	-0.720493	0.471221	0.653717
AMMECR1	1748	1729	1772	1312	1553	1338	1567.03	-0.221157	0.105893	-2.08851	0.0367522	0.107884
AMMECR1L	1274	1239	1250	952	1212	1027	1153.47	-0.141455	0.118618	-1.19253	0.233054	0.41419
AMN	19	8	11	32	17	18	17.7864	0.951667	0.679976	1.39956	0.161645	0.321102
AMN1	233	256	311	181	248	296	253.037	-0.0540971	0.203844	-0.265384	0.790713	0.88389
AMOT	2360	1813	1194	1605	1345	1071	1564.15	-0.280074	0.142738	-1.96215	0.0497444	0.13623
AMOTL1	2283	1816	2135	2354	2614	1833	2169.64	0.220371	0.124872	1.76478	0.0776014	0.189534
AMOTL2	10887	9254	9043	11047	11224	8695	10033.8	0.184548	0.0825237	2.2363	0.025332	0.0809208
AMPD2	1808	1805	2061	2301	2645	2586	2208.43	0.512426	0.0989336	5.17949	2.22488e-07	3.18953e-06
AMPD3	181	178	229	208	213	237	207.834	0.273165	0.214336	1.27447	0.202495	0.374965
AMPH	67	48	79	16	15	60	46.8099	-1.23914	0.525584	-2.35763	0.0183918	0.0626087
AMT	496	544	559	432	515	473	501.49	-0.0698522	0.150924	-0.462831	0.643485	0.789741
AMY1B	11	26	44	77	98	81	56.8693	1.91419	0.484793	3.94846	7.86563e-05	0.000621509
AMY2B	56	70	84	45	34	96	64.1953	-0.264818	0.435028	-0.608738	0.542698	0.71417
AMZ2	1024	1064	1032	865	1155	886	1000.68	-0.0111956	0.120204	-0.0931379	0.925794	0.961943
AMZ2P1	337	307	359	264	346	336	323.546	0.0129197	0.184421	0.0700553	0.94415	0.970481
ANAPC1	1794	1753	1867	1374	1440	1436	1603.26	-0.245469	0.111097	-2.20951	0.027139	0.0854879
ANAPC10	178	180	202	148	146	181	172.062	-0.137131	0.241233	-0.568459	0.569723	0.735674
ANAPC11	1093	1081	1084	1049	1161	1028	1081.88	0.0925168	0.117756	0.785666	0.432063	0.621232
ANAPC13	2028	1706	2075	2137	2236	1993	2028.99	0.239375	0.103827	2.30552	0.0211374	0.0700592
ANAPC15	244	227	268	232	297	265	254.998	0.203525	0.197332	1.03139	0.302359	0.491821
ANAPC16	3318	2923	3353	2025	2264	2340	2682.41	-0.429572	0.103796	-4.1386	3.49427e-05	0.000302471
ANAPC2	220	223	255	225	282	194	232.286	0.0967904	0.216884	0.446277	0.655397	0.798495
ANAPC4	633	612	703	549	601	546	604.828	-0.0952778	0.14065	-0.677411	0.498145	0.677159
ANAPC5	4444	3947	4316	3679	4454	3848	4101.32	0.015684	0.0965493	0.162445	0.870955	0.932719
ANAPC7	1234	1057	1273	915	1040	837	1051.77	-0.249579	0.1274	-1.95901	0.0501119	0.136897
ANG	85	73	129	125	118	220	126.077	0.782707	0.274818	2.84809	0.0043982	0.019745
ANGEL1	1999	2052	2040	1754	2256	1635	1948.45	-0.0198715	0.104971	-0.189305	0.849854	0.918996
ANGEL2	788	682	721	498	619	567	641.695	-0.278929	0.150145	-1.85773	0.0632076	0.16279
ANGPT2	113	128	210	41	40	123	107.355	-1.17829	0.35537	-3.31565	0.00091429	0.00525137
ANGPTL2	268	261	246	572	611	397	396.657	1.10911	0.175397	6.32342	2.55837e-10	6.11267e-09
ANGPTL4	46	52	126	125	153	177	113.845	1.25027	0.327845	3.81359	0.000136961	0.00100321
ANK1	93	81	128	155	281	160	149.65	1.05188	0.310066	3.39243	0.000692751	0.004145
ANK2	353	515	793	120	181	494	402.647	-1.13388	0.244834	-4.63122	3.63517e-06	4.11527e-05
ANK3	1383	1478	1701	1061	1252	1385	1369.42	-0.202181	0.11662	-1.73368	0.0829755	0.198555
ANKDD1B	35	31	46	30	32	39	35.3361	-0.0345465	0.480405	-0.0719111	0.942673	0.96973
ANKEF1	284	307	330	258	248	256	279.661	-0.167445	0.199328	-0.840049	0.400881	0.592216
ANKFY1	3297	2922	3206	2866	3240	2617	3014.73	-0.011685	0.0971419	-0.120289	0.904255	0.95032
ANKHD1	733	986	952	856	823	921	879.671	0.0750445	0.171136	0.438507	0.661019	0.803274
ANKHD1-EIF4EBP3	2204	1697	2387	1811	2141	1555	1951.6	-0.0853069	0.146244	-0.583318	0.559679	0.727712
ANKIB1	590	516	598	580	716	526	586.258	0.191548	0.154213	1.2421	0.2142	0.390236
ANKLE1	54	58	52	24	41	25	41.7738	-0.800753	0.453704	-1.76492	0.0775769	0.189511
ANKLE2	2546	2466	3035	2528	2753	2581	2644.83	0.0750186	0.100659	0.745275	0.456106	0.641938
ANKMY1	293	278	298	188	215	231	248.922	-0.355037	0.20502	-1.73172	0.0833233	0.199016
ANKMY2	811	794	825	811	885	665	796.982	0.0525648	0.135524	0.387863	0.698117	0.828599
ANKRA2	380	411	545	442	477	550	467.441	0.25158	0.158787	1.58439	0.113105	0.248711
ANKRD1	87	71	56	601	1084	199	352.909	2.9722	0.3091	9.61566	6.86689e-22	6.9405e-20	1
ANKRD10	1850	1864	2459	1338	1447	2154	1842.34	-0.236496	0.129485	-1.82644	0.0677838	0.171585
ANKRD11	4162	3744	3706	1946	2379	1972	2950.23	-0.783452	0.103271	-7.58638	3.2897e-14	1.34111e-12	1
ANKRD12	990	883	1130	953	1085	891	984.967	0.0699577	0.134059	0.521843	0.60178	0.760583
ANKRD13A	1784	1487	1478	1488	1732	1346	1549.12	0.0445385	0.113959	0.39083	0.695923	0.827452
ANKRD13B	92	77	93	64	67	46	72.4662	-0.473319	0.354864	-1.33381	0.182268	0.348202
ANKRD13C	1189	1051	1327	1299	1495	1250	1267.34	0.286677	0.123199	2.32695	0.0199681	0.0669686
ANKRD13D	368	357	430	400	533	394	412.757	0.29465	0.174367	1.68983	0.0910611	0.211948
ANKRD16	322	318	352	211	224	283	283.362	-0.371307	0.203346	-1.82599	0.0678524	0.171665
ANKRD17	2503	2509	2838	2461	2756	2167	2530.6	0.0109592	0.112225	0.0976546	0.922207	0.959487
ANKRD18A	75	64	74	60	111	46	70.9972	0.0398956	0.396445	0.100633	0.919842	0.95874
ANKRD22	9	19	26	76	174	49	59.0286	2.48403	0.532578	4.66416	3.09886e-06	3.57144e-05
ANKRD23	69	46	69	71	41	54	58.3573	-0.0504653	0.387522	-0.130226	0.896388	0.946645
ANKRD26	333	353	418	310	391	342	356.313	0.0214364	0.171826	0.124757	0.900716	0.94893
ANKRD27	1535	1410	1708	1021	1202	1222	1339.32	-0.33001	0.112986	-2.92079	0.00349142	0.0163231
ANKRD28	1247	1244	1283	836	895	741	1032.54	-0.510996	0.122492	-4.17166	3.02383e-05	0.000265704
ANKRD29	189	174	93	461	643	177	292.191	1.48464	0.216953	6.84314	7.74732e-12	2.23955e-10	1
ANKRD35	45	65	112	34	53	130	72.9003	-0.0387585	0.374483	-0.103499	0.917567	0.957579
ANKRD36	702	773	704	438	522	403	585.346	-0.580695	0.14334	-4.05117	5.09617e-05	0.000424147
ANKRD36B	322	314	338	191	227	223	266.834	-0.503186	0.194279	-2.59002	0.00959714	0.0374289
ANKRD36C	510	580	499	300	366	320	425.858	-0.587555	0.16727	-3.51261	0.000443727	0.00280751
ANKRD37	142	181	610	319	357	1340	497.813	1.20356	0.175757	6.8479	7.49404e-12	2.1708e-10	1
ANKRD39	247	243	290	252	290	247	260.862	0.120787	0.196492	0.614716	0.538743	0.711219
ANKRD40	841	796	825	625	626	662	726.246	-0.260342	0.141807	-1.83589	0.0663737	0.168745
ANKRD42	411	411	533	398	379	525	442.446	0.0435652	0.170344	0.255748	0.798145	0.8886
ANKRD45	107	95	145	83	25	139	98.92	-0.620809	0.441047	-1.40758	0.159255	0.317358
ANKRD46	990	1088	1283	875	1124	1001	1054.57	-0.0598697	0.11981	-0.499706	0.617282	0.771515
ANKRD49	410	440	419	343	338	338	380.334	-0.212505	0.179561	-1.18346	0.236625	0.418367
ANKRD50	2794	2483	2936	4302	5699	2802	3506.8	0.689656	0.171907	4.0118	6.02568e-05	0.000491608
ANKRD52	1831	1844	1886	2108	2344	1773	1965.36	0.257177	0.110004	2.33789	0.019393	0.0653121
ANKRD54	1003	994	1173	781	801	1157	982.487	-0.125634	0.153587	-0.818	0.413357	0.603557
ANKRD6	669	750	593	767	866	651	717.938	0.282467	0.139281	2.02804	0.0425565	0.121126
ANKRD65	1474	1676	2305	1926	1922	2319	1938.67	0.300252	0.126875	2.36652	0.0179564	0.0613673
ANKRD9	755	701	744	710	807	729	740.334	0.131937	0.131138	1.00609	0.314371	0.504524
ANKS1A	1098	1073	1003	1178	1338	1085	1130.91	0.281133	0.115587	2.43222	0.0150064	0.053306
ANKS3	725	642	534	490	561	400	556.12	-0.289486	0.147311	-1.96513	0.0493996	0.135497
ANKS6	1310	1113	1004	1152	1268	902	1123.64	0.0528272	0.116951	0.451702	0.651484	0.795817
ANKZF1	1189	1221	1571	1041	1254	1509	1293.46	0.0339011	0.116942	0.289897	0.771895	0.871389
ANLN	860	807	805	853	902	915	858.443	0.214727	0.136181	1.57678	0.114846	0.251632
ANO10	245	277	223	365	374	267	293.629	0.526101	0.195555	2.6903	0.00713881	0.0292998
ANO5	509	347	320	221	215	166	293.172	-0.845794	0.192993	-4.38252	1.17317e-05	0.000115744
ANO6	896	783	826	1268	1343	979	1020.76	0.61233	0.12684	4.8276	1.3819e-06	1.70779e-05
ANO7	62	45	65	39	46	40	48.9958	-0.343566	0.419912	-0.818185	0.413252	0.603557
ANO8	66	85	78	48	91	72	72.9174	-0.0506961	0.347521	-0.145879	0.884017	0.94049
ANO9	543	486	581	465	478	618	528.133	0.0522146	0.163519	0.319318	0.749485	0.859988
ANOS1	7733	5394	5611	8362	6877	5781	6650.8	0.272375	0.0847218	3.21493	0.00130474	0.00711581
ANP32A	3054	2805	2803	2450	2588	1652	2544.13	-0.294369	0.121438	-2.42402	0.0153497	0.0542102
ANP32AP1	14	6	6	8	8	7	8.14917	0.031057	0.97942	0.0317096	0.974704	0.986216
ANP32B	3046	2749	2880	1820	2004	2035	2404.52	-0.463059	0.110704	-4.18284	2.87888e-05	0.000254534
ANP32E	777	788	588	851	1141	658	801.667	0.379792	0.129958	2.92241	0.00347333	0.0162552
ANTKMT	443	348	386	427	455	389	408.036	0.218118	0.163963	1.33028	0.183424	0.349604
ANTXR1	961	855	860	894	895	708	860.965	-0.00233683	0.126337	-0.0184968	0.985243	0.991903
ANTXR2	1751	1453	1628	1425	1426	1455	1519.43	-0.058533	0.111626	-0.524367	0.600023	0.759298
ANXA1	4073	3467	5273	8063	9321	8651	6530	1.14531	0.111711	10.2525	1.15374e-24	1.46026e-22	1
ANXA11	2948	2609	3166	3569	3748	3224	3215.6	0.378423	0.101752	3.71907	0.000199961	0.00140393
ANXA2	22489	18264	22370	28091	28442	28690	24836	0.543184	0.0806746	6.73303	1.66167e-11	4.63192e-10
ANXA2P1	22	29	35	37	27	28	29.7598	0.207837	0.555664	0.374033	0.70838	0.834761
ANXA2P2	325	342	362	438	440	464	397.226	0.487706	0.172799	2.82239	0.00476679	0.0210726
ANXA2R	30	20	16	27	13	24	21.8582	0.0485464	0.647026	0.0750301	0.940191	0.968813
ANXA3	9254	7853	7694	6925	6741	7236	7603.54	-0.13898	0.114386	-1.21501	0.224364	0.403389
ANXA4	577	507	615	1453	1428	1076	954.899	1.31503	0.148475	8.85693	8.22471e-19	5.95613e-17	1
ANXA5	9212	8169	9553	13317	15782	12254	11430.6	0.717203	0.0979771	7.32011	2.4777e-13	8.81245e-12	1
ANXA6	222	326	402	779	1253	783	632.897	1.67251	0.194397	8.6036	7.72509e-18	4.86681e-16	1
ANXA7	2925	2677	3213	2818	3320	2947	2976.86	0.147577	0.0972325	1.51777	0.129072	0.273256
ANXA9	97	64	69	86	82	86	80.865	0.268435	0.336256	0.798306	0.424693	0.614224
AOC2	21	32	44	10	20	37	27.048	-0.537283	0.576454	-0.932048	0.351312	0.544165
AOPEP	1080	977	820	803	736	725	855.622	-0.235066	0.151282	-1.55383	0.120225	0.259344
AP1AR	1377	1153	1451	700	719	862	1031.91	-0.698606	0.128444	-5.43901	5.35776e-08	8.75247e-07
AP1B1	2404	2329	2722	2532	2881	2368	2534.94	0.163803	0.106508	1.53795	0.124062	0.265248
AP1G1	1720	1639	2090	2320	2404	1923	2018.28	0.391745	0.13316	2.9419	0.00326201	0.0154298
AP1G2	2573	2690	2778	2398	2687	3066	2699.45	0.116775	0.120737	0.967186	0.333451	0.525245
AP1M1	1641	1528	1710	1887	1981	1662	1736.45	0.282001	0.109368	2.57846	0.00992407	0.0383875
AP1M2	1942	2039	2144	2241	2711	2064	2189.97	0.291205	0.106791	2.72687	0.00639391	0.0267027
AP1S1	385	372	378	477	517	391	420.964	0.38169	0.163339	2.3368	0.0194495	0.065448
AP1S2	1090	1021	1055	761	745	883	922.138	-0.305809	0.146629	-2.0856	0.0370151	0.108497
AP1S3	168	139	173	194	218	165	176.185	0.366533	0.238448	1.53716	0.124255	0.26558
AP2A1	929	830	881	1178	1189	1019	1008.37	0.460741	0.119706	3.84894	0.000118629	0.000889809
AP2A2	1436	1334	1373	1176	1337	1075	1283.45	-0.108986	0.111404	-0.978293	0.327929	0.519283
AP2B1	4233	3749	4129	4715	5404	3541	4291.76	0.257833	0.119327	2.16073	0.030716	0.0941019
AP2M1	5769	5533	5910	5840	7119	5358	5912.12	0.18359	0.0942481	1.94794	0.0514216	0.139518
AP2S1	386	423	460	434	446	425	429.033	0.146806	0.168292	0.872331	0.383028	0.575402
AP3B1	1416	1329	1619	1603	1902	1545	1567.94	0.313062	0.118022	2.65257	0.00798818	0.0321656
AP3D1	5444	4936	5366	4780	5453	4310	5031.02	-0.0164013	0.0924246	-0.177456	0.85915	0.925558
AP3M1	2087	1831	2073	1901	2128	1715	1950.22	0.0398858	0.106763	0.373593	0.708707	0.834905
AP3M2	726	665	732	469	568	613	625.181	-0.266741	0.154591	-1.72546	0.0844441	0.200873
AP3S1	556	547	575	523	557	539	548.944	0.0517509	0.147217	0.351528	0.725192	0.844792
AP3S2	512	593	616	351	414	502	495.234	-0.348136	0.172303	-2.02048	0.0433333	0.12283
AP4B1	270	259	322	214	216	252	254.228	-0.212752	0.197923	-1.07492	0.282409	0.471159
AP4E1	265	193	371	269	321	279	281.296	0.214605	0.2306	0.930636	0.352042	0.545056
AP4M1	665	644	611	490	498	523	570.088	-0.241747	0.159869	-1.51216	0.130494	0.275478
AP4S1	179	157	173	93	129	112	139.045	-0.513185	0.264217	-1.94228	0.0521027	0.140876
AP5B1	1615	1392	1511	1630	1863	1417	1570.2	0.217445	0.113003	1.92425	0.0543237	0.145537
AP5M1	1105	1032	1212	934	1158	1046	1076.83	0.00743954	0.119459	0.0622772	0.950342	0.973643
AP5S1	434	375	421	480	420	338	411.468	0.102408	0.175038	0.585062	0.558506	0.726658
AP5Z1	751	730	747	734	763	537	708.476	-0.0437374	0.148568	-0.294393	0.768457	0.869878
APAF1	652	728	756	808	879	836	778.406	0.345309	0.137287	2.51524	0.0118952	0.044234
APBA1	145	143	115	87	104	106	116.222	-0.335636	0.299685	-1.11996	0.262731	0.448965
APBA2	267	314	144	312	426	143	268.328	0.326899	0.195447	1.67257	0.0944119	0.21762
APBA3	558	474	533	444	457	450	484.396	-0.105294	0.152344	-0.69116	0.489465	0.669689
APBB1	1472	1420	1419	1386	1682	1240	1433.47	0.0914882	0.111012	0.824126	0.409868	0.600379
APBB2	1153	1109	1311	807	842	966	1024.7	-0.346825	0.12566	-2.76002	0.00577972	0.0246582
APBB3	223	264	215	212	243	238	232.771	0.0869828	0.221414	0.392851	0.694429	0.826713
APC	1202	1362	1389	1440	1530	1033	1324.53	0.104411	0.15143	0.6895	0.490509	0.670476
APCDD1	2149	2474	3452	1044	1344	2461	2129.2	-0.698111	0.153086	-4.56026	5.10904e-06	5.60319e-05
APEH	5040	4453	4830	4577	5216	3938	4662.17	0.0352133	0.0973594	0.361683	0.717589	0.839767
APEX1	5430	4717	5681	3287	3945	3514	4386.09	-0.454753	0.0970602	-4.68527	2.79595e-06	3.24631e-05
APEX2	793	596	741	702	814	689	720.785	0.159368	0.146456	1.08817	0.276522	0.465085
APH1A	1489	1405	1562	1483	1507	1197	1437.22	0.00768903	0.122632	0.0626999	0.950005	0.973496
APH1B	779	753	897	869	955	944	866.807	0.294925	0.124307	2.37255	0.017666	0.0605931
API5	5186	4581	4891	3912	4547	3582	4425.74	-0.185319	0.0936149	-1.97959	0.0477502	0.131952
APIP	386	374	443	228	286	311	334.974	-0.447268	0.180929	-2.47206	0.0134336	0.0487544
APLF	227	186	148	73	90	98	135.504	-0.98967	0.310796	-3.18431	0.001451	0.00775098
APLN	7	11	59	32	25	98	39.0639	1.40625	0.540561	2.60146	0.00928289	0.0364289
APLNR	69	74	40	82	240	21	86.8944	0.500952	0.463062	1.08183	0.27933	0.467722
APLP1	132	145	341	749	926	838	530.099	2.25336	0.243181	9.26615	1.9298e-20	1.68396e-18	1
APLP2	22521	20832	24382	33681	37259	25546	27459.7	0.599482	0.120103	4.99141	5.99388e-07	7.92919e-06
APMAP	6124	5950	7296	7335	8926	7580	7204.05	0.403702	0.0953197	4.23524	2.2831e-05	0.000207472
APOA1	163	230	210	242	346	341	256.779	0.722345	0.206293	3.50155	0.000462561	0.00291152
APOBEC3B	499	543	560	374	411	487	477.183	-0.235372	0.172077	-1.36783	0.171365	0.333951
APOBEC3C	212	277	250	738	867	539	487.289	1.62072	0.185669	8.72909	2.56724e-18	1.77671e-16	1
APOBEC3F	225	272	189	312	251	235	249.364	0.326423	0.243275	1.34179	0.179665	0.344966
APOBEC3H	1	0	3	21	32	11	11.5093	4.20401	1.23753	3.3971	0.000681049	0.00408717
APOC1	141	165	221	135	208	248	185.904	0.253012	0.227594	1.11168	0.266276	0.45298
APOE	2800	3355	3822	5230	6469	5185	4502.69	0.866099	0.113922	7.60257	2.90298e-14	1.19601e-12	1
APOH	6	6	8	30	59	11	20.0655	2.16275	0.775255	2.78973	0.00527523	0.0229235
APOL1	14	14	28	61	52	52	37.4672	1.72406	0.522686	3.29846	0.000972183	0.00553412
APOL2	321	290	350	494	591	381	405.739	0.695111	0.191774	3.62463	0.000289373	0.00193524
APOL6	1008	861	744	689	799	226	714.313	-0.673621	0.240613	-2.79961	0.00511651	0.0223583
APOLD1	70	93	88	57	46	89	73.8243	-0.318377	0.400806	-0.794342	0.426997	0.616661
APOM	49	38	41	26	23	70	41.3056	-0.173868	0.546632	-0.318071	0.750431	0.86018
APOO	716	727	782	535	678	718	689.871	-0.110264	0.146222	-0.754086	0.450798	0.637405
APOOL	516	486	565	524	633	487	533.891	0.166859	0.154592	1.07935	0.280432	0.468863
APP	8853	7050	6687	8134	7533	3144	6874.52	-0.265071	0.173173	-1.53067	0.125851	0.267932
APPBP2	1543	1611	1878	1595	1747	1637	1665.41	0.0921411	0.111413	0.82702	0.408226	0.59866
APPL1	1217	1092	1320	1004	926	1065	1100.11	-0.170945	0.123291	-1.38652	0.165588	0.326688
APPL2	1247	1221	1211	920	999	897	1077.15	-0.283679	0.119211	-2.37963	0.0173299	0.0596695
APRT	2222	2038	2309	2123	2740	2117	2252.5	0.182374	0.110535	1.64992	0.0989595	0.225001
APTR	512	523	607	553	720	626	589.679	0.309248	0.142377	2.17203	0.0298533	0.0919958
APTX	638	576	624	482	602	515	570.068	-0.102092	0.147346	-0.692876	0.488387	0.668776
AQP11	68	69	63	48	100	58	67.2216	0.0817485	0.37681	0.216949	0.828248	0.90521
AQP3	522	681	628	4530	8138	2073	2790.43	2.91884	0.468964	6.22401	4.8461e-10	1.11429e-08
AQP4	4143	3045	2452	11260	9084	4674	5880.11	1.42157	0.118867	11.9593	5.80448e-33	1.35912e-30	1
AQP5	248	361	173	1018	1925	429	697.179	2.03839	0.191024	10.6708	1.3936e-26	2.01843e-24	1
AQP7P3	4	7	12	4	14	6	7.6905	0.107614	1.03443	0.104032	0.917144	0.957579
AQR	1906	1789	2192	1728	2214	1719	1915.35	0.0421011	0.119364	0.352713	0.724304	0.844266
ARAF	3138	2875	2861	2792	2941	2454	2838.49	-0.0155106	0.0942114	-0.164636	0.869231	0.932477
ARAP1	1294	1132	1245	1783	1915	1349	1458.17	0.549741	0.125846	4.36834	1.25192e-05	0.000122225
ARAP2	479	398	523	541	458	589	499.535	0.288248	0.156401	1.84301	0.0653275	0.166446
ARAP3	272	292	293	474	343	281	328.376	0.428809	0.229747	1.86644	0.0619792	0.160418
ARC	230	267	435	87	117	363	246.992	-0.832499	0.29028	-2.86792	0.00413184	0.0187555
ARCN1	5962	5206	6892	7031	8054	6662	6633.08	0.376359	0.108713	3.46196	0.000536252	0.00331011
AREG	1064	1130	1037	1108	1529	933	1131.55	0.218726	0.125847	1.73804	0.0822045	0.19735
AREL1	1680	1587	1822	1591	1939	1597	1697.93	0.110402	0.109071	1.01221	0.311438	0.501248
ARF1	16747	14944	18349	15536	17871	17189	16736.1	0.122077	0.0830676	1.46961	0.141667	0.291916
ARF3	2449	2239	2436	2773	3203	2215	2551.88	0.290202	0.115892	2.50406	0.0122777	0.0452372
ARF4	9581	8753	11150	13232	14634	11636	11522.7	0.52662	0.110514	4.7652	1.88671e-06	2.26938e-05
ARF4-AS1	13	13	10	3	12	6	9.34661	-0.833369	0.95639	-0.871369	0.383553	0.575867
ARF5	4447	4096	4578	3675	4331	3908	4156.99	-0.0373629	0.0912071	-0.409649	0.682063	0.817909
ARF6	3269	3109	3592	3039	3471	2950	3227.89	0.0267511	0.0970365	0.275681	0.782793	0.879234
ARFGAP1	1834	1949	1781	1852	2131	2005	1927.97	0.207943	0.116404	1.78639	0.0740362	0.183471
ARFGAP2	3423	3057	3212	2806	3114	2654	3034.16	-0.0749199	0.0935904	-0.800508	0.423416	0.612945
ARFGAP3	2040	1888	2462	1574	1863	2004	1960.61	-0.126296	0.103136	-1.22456	0.220739	0.39912
ARFGEF1	1824	1539	1952	2052	2056	1697	1852.63	0.232309	0.121037	1.91932	0.054944	0.146695
ARFGEF2	1413	990	1425	1228	1542	1110	1277.87	0.128076	0.162932	0.786068	0.431827	0.620956
ARFGEF3	2553	2462	3559	2085	1884	2830	2548.8	-0.231909	0.117509	-1.97355	0.0484335	0.13342
ARFIP1	1134	1062	1282	1043	1109	1081	1115.25	0.00206629	0.116063	0.0178031	0.985796	0.991998
ARFIP2	1646	1494	1776	1479	1793	1664	1637.73	0.108633	0.108681	0.999551	0.317528	0.508023
ARFRP1	1027	976	866	823	863	664	867.24	-0.189976	0.125412	-1.51482	0.129817	0.274462
ARG2	1141	878	937	224	301	435	640.41	-1.5589	0.232646	-6.70072	2.07399e-11	5.70205e-10
ARGLU1	3051	3436	3112	2606	3089	3210	3081.34	-0.00864666	0.124258	-0.0695866	0.944523	0.970481
ARHGAP1	2312	2174	2269	2329	2493	1979	2257.17	0.107336	0.102391	1.04829	0.294504	0.483803
ARHGAP10	269	296	254	252	255	275	267.218	0.038298	0.215663	0.177583	0.859051	0.925558
ARHGAP11A	466	373	319	227	224	178	295.179	-0.769954	0.188797	-4.07822	4.53819e-05	0.000381779
ARHGAP11A-SCG5	378	329	408	520	666	407	451.693	0.595941	0.194249	3.06793	0.00215548	0.0108578
ARHGAP11B	165	146	110	91	98	101	118.059	-0.418677	0.306429	-1.36631	0.171841	0.334591
ARHGAP12	1330	1295	1660	1249	1433	1354	1381.33	0.0237302	0.113472	0.209128	0.834348	0.908661
ARHGAP17	1294	1235	1267	1226	1336	896	1205.06	-0.0501103	0.132404	-0.378466	0.705084	0.832904
ARHGAP18	107	104	114	164	201	141	139.077	0.728803	0.261512	2.78688	0.00532182	0.0230689
ARHGAP19	549	526	512	316	464	320	443.601	-0.446964	0.168068	-2.65943	0.00782732	0.0316131
ARHGAP19-SLIT1	166	139	153	109	128	96	130.777	-0.361897	0.264995	-1.36567	0.172041	0.334819
ARHGAP21	2366	2253	2437	2975	3361	2438	2642.41	0.406563	0.111442	3.6482	0.000264086	0.00178544
ARHGAP22	260	210	206	102	114	161	173.921	-0.755998	0.286638	-2.63747	0.00835279	0.0333376
ARHGAP23	837	771	938	304	367	637	634.325	-0.92302	0.20762	-4.44572	8.75984e-06	9.00271e-05
ARHGAP24	460	523	441	445	520	452	473.656	0.0957065	0.162287	0.589736	0.555368	0.724302
ARHGAP26	330	321	441	255	309	216	308.523	-0.380891	0.216405	-1.76008	0.0783941	0.190811
ARHGAP27	354	413	464	413	413	516	429.74	0.229251	0.179969	1.27383	0.202723	0.375188
ARHGAP27P1	32	47	64	51	26	50	45.0845	-0.0719021	0.506399	-0.141987	0.88709	0.942005
ARHGAP27P1-BPTFP1-KPNA2P3	137	156	130	184	258	130	166.006	0.491687	0.246984	1.99076	0.0465069	0.12941
ARHGAP28	444	361	414	289	209	267	328.568	-0.573806	0.19398	-2.95807	0.00309571	0.014763
ARHGAP29	997	1117	1254	1348	1576	1325	1271.74	0.440138	0.123976	3.55018	0.000384968	0.00248548
ARHGAP30	109	61	82	60	47	47	67.0413	-0.579055	0.359155	-1.61227	0.106904	0.238471
ARHGAP31	402	272	295	415	279	217	313.889	-0.012204	0.19387	-0.0629494	0.949807	0.973434
ARHGAP31-AS1	14	19	13	3	5	7	10.0315	-1.55782	0.937592	-1.66151	0.096611	0.221165
ARHGAP32	1361	1175	1511	678	769	766	1029.33	-0.762062	0.121006	-6.29774	3.02017e-10	7.16728e-09
ARHGAP33	111	125	100	82	76	108	100.368	-0.24252	0.3427	-0.707675	0.479147	0.661381
ARHGAP35	3288	2789	2892	2879	3083	2254	2856.03	-0.0316999	0.101505	-0.312299	0.754813	0.862845
ARHGAP39	631	711	718	479	496	527	590.663	-0.350931	0.157409	-2.22942	0.0257857	0.0819787
ARHGAP4	40	46	63	39	65	52	50.5026	0.165207	0.413668	0.39937	0.68962	0.82336
ARHGAP40	31	23	32	44	77	43	41.6895	0.993057	0.484236	2.05077	0.0402894	0.116036
ARHGAP42	197	172	95	167	176	180	165.575	0.330356	0.312938	1.05566	0.291125	0.479935
ARHGAP44	1432	1244	1202	2379	2555	1458	1722.94	0.78818	0.133845	5.88877	3.89088e-09	7.74264e-08
ARHGAP45	310	266	290	593	691	318	413.686	0.9241	0.222936	4.14514	3.3961e-05	0.000294898
ARHGAP5	2536	2378	2681	2688	2887	2547	2618.99	0.200168	0.0975049	2.0529	0.0400822	0.115675
ARHGAP5-AS1	64	43	53	96	93	64	69.2711	0.760533	0.362504	2.098	0.0359051	0.105973
ARHGAP8	985	919	825	945	891	744	885.297	0.0190301	0.130324	0.146022	0.883904	0.94047
ARHGAP9	183	135	141	2	6	21	78.7663	-4.21093	0.618911	-6.80377	1.01915e-11	2.90426e-10	1
ARHGDIA	1117	955	1150	1243	1316	1171	1159.69	0.317766	0.116805	2.72049	0.00651856	0.0271507
ARHGDIB	120	132	250	485	595	412	335.926	1.73535	0.272003	6.37991	1.77191e-10	4.39041e-09
ARHGEF1	2175	2240	2388	2328	2623	2173	2319.42	0.16674	0.103426	1.61218	0.106924	0.238478
ARHGEF10	241	195	269	247	371	261	263.157	0.409696	0.227629	1.79984	0.0718865	0.179671
ARHGEF10L	981	984	759	686	763	629	797.863	-0.282539	0.143832	-1.96436	0.0494879	0.135607
ARHGEF11	2087	1948	2041	1469	1482	1586	1760.27	-0.317915	0.117124	-2.71435	0.00664069	0.0276103
ARHGEF12	2383	2126	2783	1960	2106	1984	2210.37	-0.157878	0.104722	-1.50759	0.131659	0.277146
ARHGEF16	1666	1692	1455	1353	1495	1364	1502.05	-0.0875938	0.125036	-0.700552	0.483583	0.665151
ARHGEF17	2877	2315	2533	2171	2325	2303	2413.45	-0.0756088	0.110786	-0.682477	0.494937	0.674446
ARHGEF18	2076	1967	1820	2332	2301	1669	2030.84	0.193726	0.110207	1.75783	0.0787765	0.191311
ARHGEF19	4524	4531	4097	3757	3940	3744	4093.03	-0.0964463	0.109196	-0.883239	0.377107	0.570104
ARHGEF2	2092	1620	1942	1039	1104	1141	1473.18	-0.673112	0.118885	-5.66187	1.4973e-08	2.64095e-07
ARHGEF26	810	688	558	946	874	596	748.739	0.325443	0.131994	2.4656	0.0136786	0.0495028
ARHGEF28	442	480	401	372	541	344	428.499	0.00533896	0.160667	0.03323	0.973491	0.985415
ARHGEF3	1244	1144	1477	1346	1750	1383	1387.76	0.314137	0.130069	2.41515	0.0157288	0.0552295
ARHGEF34P	473	421	421	399	439	360	417.804	-0.0335057	0.159615	-0.209915	0.833734	0.908241
ARHGEF35	397	368	397	420	379	340	383.578	0.0709448	0.173197	0.409619	0.682085	0.817909
ARHGEF37	60	79	135	121	152	181	121.863	0.887523	0.28665	3.09619	0.00196025	0.0100035
ARHGEF38	575	516	821	767	648	908	708.052	0.400435	0.144436	2.7724	0.00556449	0.0239247
ARHGEF39	165	152	175	152	171	158	161.809	0.0715982	0.236385	0.302888	0.761975	0.866605
ARHGEF40	825	724	746	816	817	682	768.298	0.113449	0.129215	0.87799	0.379949	0.572491
ARHGEF5	893	724	734	751	861	668	770.231	0.058084	0.135646	0.428204	0.668503	0.808661
ARHGEF7	1460	1500	1614	1113	1458	1302	1400.22	-0.143616	0.110858	-1.2955	0.195147	0.365745
ARHGEF9	371	282	328	276	327	300	312.816	-0.0106253	0.19175	-0.0554124	0.95581	0.976661
ARID1A	1965	1799	2051	1556	1682	1376	1727.83	-0.232789	0.110653	-2.10377	0.0353984	0.104807
ARID1B	2753	2675	3005	2022	2303	1978	2438.58	-0.317965	0.0991051	-3.20836	0.00133496	0.00724126
ARID2	1671	1455	1547	1244	1353	1207	1406.35	-0.192722	0.110023	-1.75166	0.0798328	0.193241
ARID3A	1743	1905	2320	1947	2191	2063	2024.95	0.167098	0.112711	1.48254	0.138198	0.286906
ARID3B	1210	1295	1184	1018	1093	1006	1131.76	-0.139755	0.127192	-1.09877	0.271867	0.46001
ARID4A	590	584	687	598	719	647	636.413	0.181091	0.137791	1.31425	0.188763	0.35673
ARID4B	1213	1195	1435	1320	1476	1271	1316.5	0.187239	0.119568	1.56597	0.117356	0.255183
ARID5A	270	277	314	243	314	344	293.312	0.15873	0.191733	0.827875	0.407742	0.598325
ARID5B	3200	2477	2556	2639	2687	2256	2631.02	-0.010279	0.0996364	-0.103165	0.917832	0.957711
ARIH1	2235	2031	2155	1849	2182	1977	2065.87	0.00546592	0.105243	0.0519364	0.958579	0.978073
ARIH2	1743	1446	1634	1064	1316	1132	1377.83	-0.355438	0.123198	-2.88511	0.00391281	0.0179351
ARIH2OS	110	96	78	70	73	51	79.2331	-0.450762	0.329559	-1.36777	0.171383	0.333951
ARL1	2190	2172	2681	2802	3253	2930	2675.57	0.458829	0.101813	4.50659	6.58778e-06	6.94833e-05
ARL10	147	147	105	130	147	78	125.47	-0.0955828	0.268384	-0.356142	0.721734	0.842723
ARL13B	302	254	358	189	255	266	268.21	-0.26143	0.203572	-1.28422	0.199067	0.370522
ARL14EP	770	719	824	556	531	550	654.093	-0.392929	0.140966	-2.78741	0.0053132	0.0230458
ARL15	376	315	429	514	596	485	453.593	0.618786	0.17203	3.59696	0.000321952	0.00212752
ARL16	761	689	786	713	846	711	749.293	0.122792	0.132794	0.924685	0.35513	0.548386
ARL17A	606	547	546	527	593	390	532.804	-0.0850394	0.155747	-0.546009	0.58506	0.747703
ARL17B	38	29	35	31	36	20	31.2797	-0.153637	0.526046	-0.29206	0.770241	0.870775
ARL2	990	934	1251	900	1036	1252	1058.2	0.108777	0.121487	0.895375	0.370587	0.563297
ARL2-SNX15	25	51	53	15	44	30	35.8163	-0.481025	0.488412	-0.984877	0.324685	0.515889
ARL2BP	2202	1902	2079	1800	2010	2002	1994.98	0.0151029	0.111431	0.135536	0.892188	0.944664
ARL3	1298	1250	1436	1215	1500	1488	1362.75	0.176943	0.114071	1.55117	0.120862	0.260189
ARL4A	633	698	756	579	604	948	704.29	0.101813	0.185849	0.547825	0.583812	0.746856
ARL4C	6060	5248	6755	5703	5517	6847	6018.97	0.105129	0.0959749	1.09539	0.273348	0.461333
ARL4D	349	325	355	219	244	328	301.945	-0.293991	0.212716	-1.38208	0.166946	0.328124
ARL5A	1527	1362	1673	1961	2288	1840	1778.55	0.518998	0.116991	4.43624	9.15457e-06	9.36045e-05
ARL5B	3137	2875	4004	3183	3263	3626	3341.47	0.12361	0.0944988	1.30806	0.190854	0.359859
ARL6	152	165	228	145	159	205	175.078	0.0121648	0.232255	0.0523769	0.958228	0.977857
ARL6IP1	9139	8005	8378	6737	7589	6756	7732.66	-0.172242	0.0895781	-1.92281	0.0545034	0.145768
ARL6IP4	1135	1131	1241	1017	1178	1110	1132.39	0.0167204	0.115162	0.14519	0.88456	0.940599
ARL6IP5	5100	4536	5915	4833	5049	5139	5082.18	0.0615293	0.0883669	0.696293	0.486245	0.66682
ARL6IP6	980	880	1008	697	762	900	867.545	-0.183214	0.14168	-1.29315	0.195958	0.366677
ARL8A	522	611	525	538	590	428	535.193	0.00277616	0.158383	0.0175282	0.986015	0.992088
ARL8B	1795	1753	1906	2264	2566	1727	2003.05	0.351654	0.128844	2.72929	0.00634708	0.0265545
ARMC1	1925	1693	2022	1466	1647	1441	1688.54	-0.203599	0.10772	-1.89008	0.0587467	0.153976
ARMC10	1158	1015	1219	888	1036	961	1040.56	-0.128576	0.120711	-1.06516	0.286805	0.475493
ARMC2	156	167	184	171	145	215	173.587	0.158168	0.259835	0.608725	0.542706	0.71417
ARMC3	21	29	74	82	70	330	103.857	1.92885	0.366269	5.26621	1.39265e-07	2.0948e-06
ARMC5	1035	948	886	675	660	762	824.627	-0.348626	0.160792	-2.16819	0.0301445	0.0927305
ARMC6	1619	1348	1400	1142	1205	913	1263.35	-0.323482	0.115198	-2.80804	0.00498443	0.0218832
ARMC7	131	119	117	154	154	131	134.794	0.359746	0.25753	1.39691	0.16244	0.322061
ARMC8	1282	1276	1375	1131	1169	1235	1242.22	-0.0502851	0.121408	-0.414181	0.678741	0.815779
ARMC9	614	544	590	590	657	678	612.768	0.242273	0.148174	1.63506	0.102036	0.230318
ARMCX1	340	324	486	295	311	394	356.437	-0.0853937	0.170489	-0.500876	0.616458	0.770998
ARMCX2	344	389	460	496	593	465	458.458	0.486618	0.173089	2.81137	0.00493305	0.0216983
ARMCX3	2052	2234	2839	2954	3455	3051	2769.33	0.522657	0.115411	4.52868	5.93545e-06	6.35256e-05
ARMCX5	623	545	566	549	594	443	551.727	-0.0330842	0.147468	-0.224348	0.822486	0.902109
ARMCX5-GPRASP2	197	228	297	183	229	226	225.337	-0.062988	0.208913	-0.301503	0.763031	0.867019
ARMCX6	427	437	500	397	540	556	475.603	0.222795	0.159889	1.39343	0.163489	0.323546
ARMH1	45	53	44	44	43	48	46.2635	0.0334402	0.43835	0.0762867	0.939191	0.968337
ARMH3	1039	947	967	975	1039	803	959.968	0.0285578	0.122709	0.232728	0.815973	0.898648
ARMH4	606	445	541	547	584	538	543.008	0.181678	0.152893	1.18827	0.234729	0.415957
ARMT1	1958	1714	1783	2177	2454	1782	1979.81	0.32716	0.10824	3.02255	0.00250654	0.0123646
ARNT	1712	1637	1719	1674	1783	1464	1662.36	0.0567497	0.107963	0.525639	0.599139	0.759037
ARNT2	1684	1448	936	1284	1147	983	1248.92	-0.117832	0.159207	-0.740115	0.45923	0.644399
ARNTL	202	208	191	173	231	149	191.557	-0.03851	0.222689	-0.172931	0.862705	0.927752
ARNTL2	362	349	253	315	416	255	324.783	0.123864	0.181735	0.681567	0.495513	0.674904
ARPC1A	3391	3131	3715	4610	5504	3921	4052.82	0.548692	0.118473	4.63135	3.6329e-06	4.11527e-05
ARPC1B	2304	1787	2298	5693	6081	4016	3740.46	1.39624	0.141115	9.89437	4.40363e-23	4.91005e-21	1
ARPC2	5476	4779	5439	6454	7277	5596	5844.09	0.398544	0.0990795	4.02247	5.7591e-05	0.000472052
ARPC3	4528	4270	5119	6065	6935	6022	5506.48	0.555405	0.0929278	5.97673	2.2766e-09	4.71045e-08
ARPC4	2912	2895	3233	3255	3841	2842	3159.27	0.231292	0.110938	2.08487	0.0370807	0.108666
ARPC4-TTLL3	466	538	452	407	466	520	475.258	0.0364518	0.189627	0.192229	0.847563	0.917115
ARPC5	3835	3471	3974	4424	4554	4232	4089.48	0.333122	0.0902576	3.69079	0.000223561	0.0015434
ARPC5L	1616	1585	1682	1416	1569	1439	1546.93	-0.0399299	0.106957	-0.373328	0.708905	0.834923
ARPIN	372	306	394	339	352	282	339.344	-0.0343402	0.185875	-0.184749	0.853426	0.921511
ARPIN-AP3S2	1169	1039	1087	1033	1208	943	1077.09	0.0483597	0.119572	0.40444	0.685889	0.82023
ARPP19	5744	4979	6016	5137	5909	4999	5444.88	0.0431228	0.095944	0.449458	0.653101	0.796892
ARRB1	1312	1195	1431	1968	1689	1343	1496.11	0.43496	0.148149	2.93597	0.00332511	0.0156865
ARRB2	301	263	216	205	219	211	235.386	-0.182577	0.224862	-0.811953	0.416819	0.606571
ARRDC1	1142	1041	1217	1253	1439	1247	1223.49	0.315542	0.115056	2.74251	0.00609713	0.025731
ARRDC1-AS1	629	584	526	457	450	412	507.924	-0.293441	0.157366	-1.86471	0.0622226	0.16084
ARRDC2	79	65	86	111	162	148	109.065	0.967861	0.300024	3.22594	0.00125559	0.00689323
ARRDC3	4400	4534	3698	3406	4017	3820	3975.17	-0.0626852	0.128268	-0.488704	0.625051	0.776959
ARRDC3-AS1	53	36	22	32	39	30	35.3263	0.0340139	0.517826	0.0656859	0.947628	0.972407
ARRDC4	1663	1651	2177	1570	2015	1859	1814.68	0.0955488	0.109762	0.870512	0.384021	0.576262
ARSA	428	458	601	617	790	594	581.461	0.535357	0.170932	3.13199	0.00173624	0.00902419
ARSB	976	790	972	820	903	749	864.493	-0.0413293	0.133254	-0.310155	0.756443	0.863725
ARSD	3224	3094	3410	2974	3226	2817	3115.79	-0.00703803	0.0950488	-0.0740465	0.940973	0.968841
ARSD-AS1	83	58	68	36	73	49	60.4186	-0.337422	0.424256	-0.795325	0.426424	0.616024
ARSE	294	322	280	420	559	241	352.948	0.474626	0.213319	2.22496	0.026084	0.0828236
ARSJ	1157	1114	1429	623	546	970	963.883	-0.720379	0.169842	-4.24147	2.22065e-05	0.000202584
ARSK	395	355	383	344	385	368	371.061	0.0569579	0.169545	0.335946	0.736912	0.852369
ART5	61	63	85	40	62	95	67.3864	-0.0415115	0.378932	-0.109549	0.912767	0.955407
ARTN	36	20	16	26	23	29	25.1314	0.287137	0.607176	0.472906	0.63628	0.784405
ARV1	167	210	190	225	293	207	215.747	0.447597	0.213847	2.09307	0.0363428	0.106973
ARVCF	1501	1441	1457	1028	1305	1102	1297.63	-0.260246	0.11592	-2.24504	0.0247653	0.07949
ARX	99	84	58	25	15	40	52.966	-1.54737	0.527508	-2.93336	0.00335312	0.0157869
AS3MT	35	46	34	21	47	27	34.7242	-0.235276	0.494734	-0.475559	0.634388	0.78329
ASAH1	9703	8759	12160	13662	14281	13812	12101.7	0.564402	0.0969627	5.82081	5.85625e-09	1.12397e-07
ASAH2	102	91	106	90	117	80	97.1752	0.0302484	0.308148	0.098162	0.921804	0.95929
ASAH2B	235	230	264	163	178	165	204.173	-0.42182	0.214861	-1.96322	0.0496206	0.135944
ASAP1	790	621	644	492	378	521	571.974	-0.463324	0.181361	-2.55471	0.0106275	0.0405316
ASAP2	1486	1418	1484	960	1180	1128	1267.58	-0.326516	0.121181	-2.69445	0.00705055	0.0290223
ASAP3	953	839	961	1040	1114	996	984.797	0.299086	0.119729	2.49803	0.0124886	0.0458459
ASB1	824	797	975	823	989	870	877.452	0.151803	0.127653	1.18919	0.234366	0.415577
ASB13	553	613	712	492	645	590	598.038	-0.018784	0.140219	-0.133962	0.893432	0.945689
ASB16-AS1	546	544	621	446	524	427	514.819	-0.191811	0.152725	-1.25592	0.209143	0.383885
ASB3	116	81	126	68	123	73	96.5147	-0.21506	0.360176	-0.597098	0.550442	0.720503
ASB6	1121	989	1254	956	1110	970	1061.34	-0.0411431	0.124397	-0.33074	0.740841	0.854733
ASB7	714	661	709	439	617	547	609.891	-0.287019	0.155227	-1.84903	0.0644536	0.165058
ASB8	643	631	704	481	544	560	590.791	-0.217126	0.143809	-1.50983	0.131088	0.276276
ASB9	25	34	42	128	144	74	75.5747	1.85034	0.416501	4.44257	8.8889e-06	9.10869e-05
ASCC1	431	384	462	354	388	364	395.366	-0.100828	0.163061	-0.618346	0.536347	0.709524
ASCC2	1694	1562	1731	1597	1957	1335	1639.88	0.0592693	0.125898	0.470771	0.637804	0.78572
ASCC3	1458	1304	1754	2624	2935	2251	2066.61	0.896239	0.13588	6.59582	4.22906e-11	1.1274e-09
ASCL1	6435	7262	10930	1149	991	6259	5399.12	-1.96981	0.647792	-3.04081	0.00235946	0.011738
ASCL2	18	31	26	14	25	12	20.7794	-0.490392	0.633703	-0.773851	0.439019	0.627846
ASDURF	18	0	18	32	0	42	18.8296	1.12621	0.838391	1.3433	0.179175	0.344544
ASF1A	2450	2136	2375	1623	1721	1648	1978.54	-0.374105	0.102288	-3.65736	0.000254828	0.00173118
ASF1B	654	565	596	688	677	663	641.987	0.266141	0.140085	1.89986	0.0574518	0.151633
ASGR1	52	65	82	56	81	58	65.2547	0.076712	0.373442	0.205419	0.837245	0.91083
ASH1L	1805	1716	2115	1743	1763	1811	1821.4	0.0250678	0.106572	0.235219	0.814039	0.897561
ASH1L-AS1	62	64	49	54	56	71	59.5792	0.149694	0.410589	0.364583	0.715422	0.838719
ASH2L	1518	1470	1568	1219	1407	1287	1405.79	-0.117948	0.109202	-1.08009	0.280103	0.468472
ASIC1	104	110	77	262	446	107	185.164	1.39937	0.29782	4.6987	2.61827e-06	3.05516e-05
ASL	901	710	721	711	782	616	738.036	-0.0399429	0.136479	-0.292667	0.769777	0.87053
ASMTL	457	432	477	416	523	469	461.436	0.142512	0.156405	0.911176	0.362203	0.555159
ASNS	15568	13905	14561	335	401	1405	7446.66	-4.59835	0.651068	-7.06278	1.63199e-12	5.14077e-11	1
ASNSD1	1519	1464	1504	1418	1613	1266	1460.68	0.0343967	0.10939	0.31444	0.753187	0.861727
ASPH	2946	3302	3039	3170	4153	2821	3235.4	0.213469	0.0980849	2.17637	0.0295279	0.0913537
ASPHD2	25	42	52	30	22	44	35.7821	-0.196443	0.529697	-0.370859	0.710742	0.836143
ASPM	616	502	474	412	383	322	449.211	-0.406282	0.156714	-2.5925	0.0095281	0.0372248
ASPN	33	22	18	33	59	82	41.7007	1.30481	0.560887	2.32633	0.0200009	0.0670626
ASPRV1	40	56	61	16	27	40	39.4988	-0.877188	0.48446	-1.81065	0.0701949	0.176511
ASPSCR1	1121	1027	990	760	748	747	894.567	-0.371354	0.135887	-2.73282	0.0062794	0.026342
ASS1	831	628	840	62	67	136	413.738	-3.07779	0.250446	-12.2892	1.03495e-34	3.02918e-32	1
ASTE1	218	195	288	161	196	224	212.093	-0.160167	0.212754	-0.752825	0.451555	0.637898
ASTL	11	11	37	6	6	34	17.3079	-0.466143	0.734688	-0.634477	0.525769	0.701209
ASTN2	101	87	201	124	174	106	130.699	0.227913	0.363634	0.626764	0.530814	0.704525
ASXL1	1536	1665	1704	1629	1975	1611	1685.25	0.186828	0.106313	1.75734	0.07886	0.191447
ASXL2	724	674	816	670	664	713	708.647	-0.0055783	0.134968	-0.0413306	0.967032	0.982521
ATAD1	2275	1959	2600	1839	2095	1844	2088.49	-0.131872	0.112547	-1.17171	0.241315	0.423886
ATAD2	1050	855	834	752	768	798	841.018	-0.130253	0.149212	-0.872934	0.382699	0.575154
ATAD2B	1219	1147	1260	904	916	1000	1069.46	-0.259156	0.126242	-2.05285	0.0400867	0.115675
ATAD3A	1588	1368	1314	1143	1422	1120	1320.29	-0.112841	0.12362	-0.912802	0.361347	0.554453
ATAD3B	1318	1204	946	941	1156	782	1054.15	-0.170325	0.125281	-1.35955	0.173974	0.337511
ATAD3C	78	82	91	57	87	72	77.2984	-0.129459	0.334981	-0.386465	0.699152	0.829173
ATAD5	409	376	358	262	346	263	333.428	-0.298527	0.181177	-1.64771	0.099412	0.225653
ATAT1	281	266	289	256	215	247	258.727	-0.117722	0.207266	-0.567973	0.570053	0.735857
ATE1	1346	1135	1396	1033	1164	1105	1190.28	-0.124046	0.11686	-1.06149	0.288467	0.477234
ATF1	455	441	560	329	453	460	446.658	-0.132691	0.162318	-0.817479	0.413655	0.603686
ATF2	1508	1407	1679	1121	1313	1312	1381.91	-0.190716	0.110663	-1.72339	0.0848182	0.201524
ATF3	7902	8417	12664	9618	8937	12345	9980.07	0.214505	0.112476	1.90711	0.0565059	0.149614
ATF4	6028	5447	5939	3386	3828	4178	4761.41	-0.512454	0.110201	-4.65016	3.31673e-06	3.78835e-05
ATF5	314	251	325	98	130	98	198.387	-1.34752	0.238574	-5.64823	1.62105e-08	2.83967e-07
ATF6	2215	2021	2621	1971	2023	1715	2082.14	-0.15597	0.123047	-1.26756	0.204954	0.378301
ATF6B	775	673	662	578	643	388	615.891	-0.3139	0.155913	-2.0133	0.0440832	0.124138
ATF7	1270	1309	1436	1144	1137	1014	1213.4	-0.18183	0.127874	-1.42195	0.155042	0.311036
ATF7-NPFF	367	332	318	319	256	227	302.626	-0.249481	0.194572	-1.2822	0.199771	0.371144
ATF7IP	3538	3503	3862	3730	4446	3204	3705.84	0.154038	0.110256	1.39709	0.162385	0.321997
ATF7IP2	193	168	173	154	171	159	169.254	-0.0372832	0.235167	-0.158539	0.874032	0.934511
ATG10	208	226	206	164	200	153	191.943	-0.212831	0.219921	-0.967763	0.333163	0.525026
ATG101	1358	1282	1467	1231	1354	1261	1321.9	0.00982681	0.11011	0.0892452	0.928887	0.963217
ATG12	966	948	1075	756	883	928	922.12	-0.118745	0.126908	-0.935681	0.349437	0.542075
ATG13	1616	1393	1661	1483	1867	1411	1566.3	0.124742	0.124895	0.998782	0.3179	0.508561
ATG14	304	315	291	301	317	221	291.017	-0.0293289	0.192793	-0.152126	0.879088	0.937618
ATG16L1	879	927	1103	849	904	809	908.082	-0.0747373	0.136794	-0.546347	0.584827	0.747542
ATG16L2	558	665	588	472	584	558	569.725	-0.0650914	0.157443	-0.41343	0.679292	0.816056
ATG2A	447	427	585	469	404	407	454.922	-0.0747031	0.180418	-0.414056	0.678833	0.815819
ATG2B	528	467	674	413	473	568	517.605	-0.090057	0.149666	-0.601718	0.547362	0.718279
ATG3	589	481	644	424	536	492	523.94	-0.13193	0.160131	-0.823883	0.410006	0.600519
ATG4A	375	293	426	357	476	417	389.508	0.302133	0.187494	1.61143	0.107087	0.23869
ATG4B	2212	2252	2402	2106	2704	2357	2334.8	0.158946	0.0986158	1.61177	0.107012	0.238599
ATG4C	309	288	347	291	331	359	320.533	0.158676	0.179488	0.884047	0.376671	0.569813
ATG4D	1066	899	1019	814	894	827	915.808	-0.129278	0.124527	-1.03815	0.2992	0.488848
ATG5	1265	1260	1411	1340	1537	1334	1356.78	0.199757	0.111491	1.79169	0.0731824	0.182004
ATG7	857	760	982	683	726	703	780.409	-0.188565	0.130241	-1.44781	0.147669	0.300145
ATG9A	2622	2162	2568	2489	2666	2197	2445.64	0.104266	0.105239	0.990753	0.321806	0.512555
ATIC	2872	2422	2661	2257	2639	2023	2467	-0.102789	0.106755	-0.962844	0.335626	0.527082
ATL1	141	134	200	185	149	149	159.552	0.142837	0.269474	0.53006	0.596071	0.757073
ATL2	1586	1621	1968	1925	1991	1805	1816.35	0.253723	0.120304	2.10902	0.0349433	0.103719
ATL3	1119	1015	1542	1072	1043	1283	1174.66	0.00726397	0.117907	0.0616077	0.950875	0.97389
ATM	537	505	609	549	643	505	556.489	0.140431	0.154816	0.907086	0.364361	0.557555
ATMIN	3384	3000	3235	2638	2554	2185	2818.47	-0.282138	0.099256	-2.84253	0.00447568	0.0200124
ATN1	756	686	695	693	682	614	687.023	-0.000650359	0.13566	-0.00479403	0.996175	0.997899
ATOH8	198	178	298	233	340	234	245.493	0.375256	0.25174	1.49065	0.136054	0.283384
ATOX1	626	641	636	606	745	790	674.96	0.26502	0.154081	1.72	0.0854322	0.202404
ATP10B	63	70	107	137	188	213	130.893	1.28178	0.267067	4.79949	1.59069e-06	1.9464e-05
ATP10D	466	389	386	603	618	441	485.961	0.514997	0.154391	3.33566	0.000850958	0.00493668
ATP11A	7513	6917	6296	15304	20493	7187	10674.4	1.03374	0.317776	3.25305	0.00114174	0.00635259
ATP11B	1539	1295	1545	1324	1277	1378	1390.11	-0.0303173	0.111702	-0.271413	0.786074	0.881087
ATP11C	831	662	661	521	685	570	651.396	-0.175549	0.164063	-1.07001	0.284615	0.47337
ATP13A1	4390	3931	4114	4108	4608	3156	4039.65	0.0209526	0.107053	0.195722	0.844828	0.915869
ATP13A2	2882	2422	2178	1982	2026	1546	2162.58	-0.327419	0.0997971	-3.28085	0.00103496	0.00584411
ATP13A3	2637	2327	3337	2963	3005	3351	2936.9	0.284389	0.0960612	2.9605	0.00307142	0.014672
ATP13A4	335	222	311	745	484	454	431.628	1.04683	0.184336	5.6789	1.35564e-08	2.4108e-07
ATP13A4-AS1	8	18	17	14	25	19	16.8335	0.567601	0.697326	0.813968	0.415663	0.605642
ATP1A1	10413	8920	13023	9963	10695	12135	10831.5	0.13558	0.0832974	1.62766	0.103598	0.233207
ATP1A1-AS1	60	66	80	49	57	54	60.5695	-0.254615	0.374135	-0.680544	0.49616	0.675375
ATP1B1	2351	2217	2779	2766	3191	3400	2790.35	0.454025	0.0957776	4.74041	2.1329e-06	2.53942e-05
ATP1B3	2658	2408	2847	3211	3885	2641	2940.81	0.388714	0.126923	3.0626	0.00219424	0.0110411
ATP23	167	165	192	101	118	152	148.098	-0.408671	0.260258	-1.57025	0.116356	0.25407
ATP2A1-AS1	7	22	16	2	8	7	10.1745	-1.36052	0.922018	-1.47559	0.140054	0.289868
ATP2A2	2788	2363	3044	2514	2992	2597	2706.32	0.0907983	0.10863	0.835847	0.403241	0.594328
ATP2A3	1626	2019	4069	602	740	3402	2050.55	-0.948043	0.438817	-2.16045	0.0307377	0.0941019
ATP2B1	1492	1385	1433	1168	1441	1006	1313.34	-0.16466	0.120458	-1.36695	0.171641	0.334264
ATP2B1-AS1	126	144	120	96	91	103	113.11	-0.32134	0.303346	-1.05932	0.289453	0.478276
ATP2B4	2131	2094	2634	4495	5206	2853	3253.02	0.941254	0.178772	5.26512	1.40097e-07	2.1028e-06
ATP2C1	1933	1656	2104	1629	1876	1691	1806.47	-0.0239528	0.109585	-0.218578	0.826979	0.904699
ATP2C2	2980	2424	2687	1473	1651	1278	2056.28	-0.777167	0.109586	-7.09182	1.32358e-12	4.24543e-11	1
ATP2C2-AS1	28	68	27	22	29	20	32.319	-0.584618	0.547389	-1.06801	0.285515	0.474474
ATP4A	26	49	79	3	11	52	35.9877	-1.70017	0.641653	-2.64967	0.00805712	0.0323783
ATP5F1A	11886	10950	12923	11471	14205	11784	12173.4	0.167247	0.0918577	1.82072	0.0686494	0.173245
ATP5F1B	21303	18848	22882	18131	21613	19629	20321.9	0.0181085	0.086882	0.208426	0.834896	0.908947
ATP5F1C	3900	3916	4658	4013	4888	4820	4362.46	0.240416	0.0887199	2.70983	0.00673173	0.0279557
ATP5F1D	1088	1109	1362	1207	1434	1353	1257.97	0.273595	0.113595	2.4085	0.0160182	0.0560497
ATP5F1E	2955	2696	3257	2975	3377	2817	3006.27	0.145313	0.103488	1.40415	0.160273	0.319025
ATP5IF1	1038	1032	1362	1364	1472	1364	1273.36	0.405814	0.126837	3.19948	0.00137674	0.00742205
ATP5MC1	954	915	1099	959	1164	1025	1017.33	0.188235	0.121291	1.55193	0.120679	0.259955
ATP5MC2	1351	1306	1475	973	1275	1188	1253.75	-0.169377	0.118343	-1.43124	0.152362	0.307018
ATP5MC3	1956	1723	2376	2407	2745	2426	2273.26	0.43699	0.115695	3.77708	0.00015868	0.00114264
ATP5MD	880	799	1078	936	1156	957	965.128	0.253238	0.13891	1.82304	0.0682977	0.172606
ATP5ME	670	779	905	1150	1305	1242	1014.7	0.762701	0.131264	5.81044	6.23073e-09	1.18773e-07
ATP5MF	1015	1076	1154	1078	1284	973	1094.5	0.135572	0.126858	1.0687	0.285206	0.474129
ATP5MF-PTCD1	532	677	727	585	575	457	589.932	-0.153709	0.190065	-0.80872	0.418676	0.608523
ATP5MG	1331	1388	1639	1474	1731	1558	1518.76	0.234169	0.111082	2.10806	0.0350255	0.103918
ATP5MPL	1913	1926	2208	1854	2146	1780	1964.79	0.036844	0.10894	0.338204	0.73521	0.851031
ATP5PB	2997	2801	3359	3365	3804	2912	3202.45	0.237947	0.114942	2.07014	0.0384388	0.111946
ATP5PD	1829	1688	1832	1824	2023	1744	1822.15	0.165646	0.102218	1.62052	0.105122	0.235674
ATP5PF	2797	2904	3166	2494	3011	2620	2821.61	-0.0252635	0.0946706	-0.266857	0.789579	0.883395
ATP5PO	4601	4193	4523	3851	4671	3925	4279.4	0.00176006	0.0934963	0.0188249	0.984981	0.9919
ATP6AP1	9234	8665	10979	10344	11935	9874	10157.9	0.261144	0.102849	2.5391	0.0111137	0.0419046
ATP6AP1L	79	58	80	45	91	64	68.7731	-0.0529152	0.398656	-0.132734	0.894404	0.946085
ATP6AP2	11265	11107	14442	11222	12950	12461	12203.6	0.104532	0.0880855	1.18672	0.23534	0.416749
ATP6V0A1	2277	2266	2524	2633	2677	2295	2446.33	0.207828	0.111145	1.86988	0.0615007	0.159532
ATP6V0A2	1191	1056	1236	760	975	861	1004.77	-0.32433	0.128323	-2.52745	0.0114894	0.0430095
ATP6V0A4	29	28	108	142	176	262	126.075	2.14054	0.338153	6.3301	2.45e-10	5.87372e-09
ATP6V0B	2172	2119	2397	2016	2498	2170	2222.63	0.0990674	0.0998482	0.992181	0.321109	0.512026
ATP6V0C	1975	1914	2076	2319	2598	1868	2125.1	0.277351	0.118192	2.34661	0.0189451	0.0641658
ATP6V0D1	3606	3457	3914	5888	6961	4328	4710.61	0.724967	0.134298	5.3982	6.73139e-08	1.08327e-06
ATP6V0E1	2818	2604	3455	3180	3546	3390	3164.15	0.300821	0.0992213	3.03182	0.00243087	0.0120463
ATP6V0E2	1204	1145	1219	1092	1381	1229	1209.73	0.150911	0.118234	1.27638	0.201821	0.373872
ATP6V0E2-AS1	75	65	43	7	23	18	37.755	-1.89355	0.584967	-3.23702	0.00120787	0.00666772
ATP6V1A	2993	2838	3810	3090	3432	3278	3231.55	0.137724	0.102114	1.34873	0.177423	0.34219
ATP6V1B1	15	30	104	26	14	162	58.8459	0.274183	0.520251	0.527021	0.598179	0.758468
ATP6V1B2	2666	2601	3302	3072	3625	3637	3152.68	0.377778	0.0927127	4.07472	4.60699e-05	0.00038641
ATP6V1C1	1822	1842	2080	1942	2050	1755	1912.53	0.103912	0.113909	0.912233	0.361646	0.554548
ATP6V1C2	38	57	22	74	198	57	74.4356	1.48518	0.367288	4.04363	5.26309e-05	0.000435717
ATP6V1D	1481	1335	1586	1793	2119	1584	1650.58	0.41723	0.123231	3.38575	0.000709839	0.00423642
ATP6V1E1	1551	1465	1723	1948	2138	1851	1782.93	0.42934	0.108477	3.9579	7.56127e-05	0.00060219
ATP6V1E2	114	121	118	64	74	56	90.157	-0.768688	0.312978	-2.45604	0.0140476	0.0505909
ATP6V1F	1559	1430	1806	1631	1863	1501	1627.51	0.16352	0.123409	1.32503	0.185161	0.351531
ATP6V1G1	5161	4828	5759	4310	5100	5047	5015.07	-0.0201175	0.0895731	-0.224593	0.822296	0.901978
ATP6V1G2	17	25	46	29	31	26	28.7933	0.173735	0.583033	0.297985	0.765715	0.868313
ATP6V1G2-DDX39B	85	108	56	64	81	78	78.8716	-0.0216893	0.381748	-0.0568158	0.954692	0.976001
ATP6V1H	1972	1893	2141	1902	2291	1992	2027.88	0.143292	0.10124	1.41538	0.156958	0.313789
ATP7A	410	440	668	506	481	489	497.362	0.0954853	0.18849	0.506581	0.612449	0.767966
ATP7B	1004	830	837	671	716	588	769.776	-0.331345	0.130721	-2.53476	0.0112525	0.0423142
ATP8A1	867	927	1420	1525	1898	1371	1335.86	0.703204	0.179361	3.92062	8.8323e-05	0.000688214
ATP8B1	2239	2474	2895	1873	1944	2153	2251.31	-0.240712	0.114606	-2.10034	0.0356989	0.105483
ATP8B2	1204	1321	1282	1019	1239	1148	1198.83	-0.0607175	0.119482	-0.508172	0.611333	0.76732
ATP9A	2699	2345	2529	2532	2781	1958	2467.27	0.0322565	0.11263	0.286393	0.774577	0.873428
ATP9B	846	768	839	809	889	663	800.248	0.0397894	0.136076	0.292405	0.769977	0.870546
ATPAF1	1370	1360	1345	1182	1390	1193	1303.43	-0.0146768	0.111612	-0.131499	0.895381	0.946324
ATPAF2	427	413	483	440	600	505	477.394	0.31948	0.157683	2.02609	0.042756	0.12155
ATPSCKMT	410	336	318	237	303	262	309.094	-0.303013	0.201902	-1.50079	0.13341	0.279577
ATR	784	817	990	657	732	737	781.83	-0.176559	0.131059	-1.34717	0.177927	0.342753
ATRAID	4089	4095	5014	2994	3329	3946	3887.78	-0.260837	0.100036	-2.60744	0.00912227	0.035931
ATRIP	104	131	134	66	119	123	112.101	-0.195961	0.294833	-0.66465	0.506274	0.683777
ATRIP-TREX1	169	144	190	136	176	188	166.572	0.0920127	0.242345	0.379677	0.704185	0.832559
ATRN	925	843	1210	1264	1223	1175	1108.52	0.41797	0.138764	3.01209	0.00259458	0.0127293
ATRX	3004	3084	3204	3427	3831	2874	3236.89	0.219091	0.106909	2.04932	0.0404307	0.116319
ATXN1	381	367	416	304	430	295	362.992	-0.0928982	0.183844	-0.50531	0.613341	0.768262
ATXN10	6175	5740	6203	5881	6872	5237	6003.34	0.0853507	0.0941816	0.906236	0.364811	0.557784
ATXN1L	1146	1018	1111	897	817	909	979.939	-0.216014	0.131664	-1.64064	0.100872	0.228315
ATXN2	1328	1292	1442	1516	1788	1478	1474.7	0.335357	0.110463	3.03592	0.00239801	0.0119045
ATXN2-AS	4	2	18	3	7	7	6.62334	0.0186462	1.168	0.0159642	0.987263	0.992846
ATXN2L	4249	3756	3711	1555	1585	1440	2674.59	-1.25016	0.100639	-12.4223	1.97753e-35	6.03965e-33	1
ATXN3	375	384	409	312	349	352	362.315	-0.102914	0.172081	-0.598055	0.549803	0.720027
ATXN7	617	616	728	659	637	502	624.695	-0.0268689	0.168056	-0.159881	0.872975	0.934006
ATXN7L1	102	101	84	99	108	55	91.2992	-0.0749605	0.32021	-0.234098	0.814909	0.898004
ATXN7L2	322	275	313	160	175	257	248.428	-0.541329	0.237645	-2.27789	0.022733	0.0741701
ATXN7L3	826	846	900	768	907	814	841.65	0.0536681	0.125149	0.428835	0.668043	0.808175
ATXN7L3B	10804	9949	11940	7940	8681	9416	9734.28	-0.224259	0.087931	-2.5504	0.01076	0.0409115
AUH	238	262	309	301	368	333	302.122	0.41501	0.18409	2.25439	0.0241716	0.0778689
AUNIP	182	172	107	85	71	79	115.433	-0.838228	0.329191	-2.54633	0.0108864	0.0412322
AUP1	1737	1734	1749	1378	1548	1293	1565.82	-0.207657	0.10658	-1.94837	0.0513709	0.139407
AURKA	480	450	477	441	560	460	477.078	0.150827	0.154868	0.973907	0.330103	0.521569
AURKAIP1	2494	2438	2918	2359	2843	2299	2548.08	0.0360612	0.108739	0.33163	0.740168	0.854299
AURKB	245	213	204	184	167	182	198.8	-0.205936	0.229859	-0.895922	0.370294	0.563188
AURKC	20	22	26	13	18	27	20.911	-0.171844	0.630984	-0.272343	0.785359	0.880629
AUTS2	775	706	667	450	350	374	549.451	-0.77223	0.169993	-4.54271	5.5536e-06	6.02491e-05
AVEN	263	169	170	132	151	143	170.183	-0.366975	0.265875	-1.38025	0.167508	0.328964
AVL9	458	541	504	440	549	589	513.891	0.166491	0.16936	0.983062	0.325577	0.51707
AVPI1	548	473	828	832	867	898	742.735	0.63263	0.156954	4.03067	5.56192e-05	0.000457347
AVPR1A	279	423	122	75	86	47	170.841	-1.77606	0.303828	-5.84561	5.04706e-09	9.79367e-08
AXIN1	1092	939	1036	719	848	606	865.775	-0.40361	0.136855	-2.94918	0.00318615	0.0151121
AXIN2	675	662	627	606	849	526	655.202	0.0882434	0.147591	0.597891	0.549913	0.720027
AXL	490	485	522	625	706	556	565.213	0.43166	0.147873	2.91912	0.00351024	0.0163947
AZI2	1194	1100	1221	1051	1079	1078	1118.14	-0.0268534	0.117587	-0.228369	0.819359	0.900264
AZIN1	4357	4126	4837	3648	4060	3995	4153.87	-0.0815595	0.0890442	-0.915945	0.359696	0.552583
AZIN1-AS1	18	31	28	9	9	17	18.485	-1.05336	0.702864	-1.49866	0.133962	0.280397
AZIN2	72	98	103	169	338	111	148.427	1.15478	0.332767	3.47023	0.000520014	0.00321978
B2M	8432	8657	9014	17610	21124	14214	13288.9	1.10589	0.107394	10.2975	7.23246e-25	9.32191e-23	1
B3GALNT1	216	193	162	125	113	155	160.226	-0.43786	0.288917	-1.51552	0.129641	0.274172
B3GALNT2	2016	1689	2073	1260	1345	1294	1598.4	-0.45867	0.106689	-4.29913	1.71469e-05	0.000161242
B3GALT4	22	17	42	69	45	81	46.8264	1.43183	0.448081	3.19547	0.00139603	0.00749233
B3GALT6	1731	1401	1516	1354	1488	1300	1460.15	-0.0596915	0.11363	-0.525314	0.599365	0.759044
B3GAT3	665	636	709	781	870	692	726.002	0.320059	0.137636	2.32541	0.0200503	0.0671858
B3GLCT	503	445	408	733	760	492	560.138	0.633671	0.149985	4.2249	2.39051e-05	0.00021556
B3GNT10	85	90	86	57	58	57	71.7074	-0.498033	0.349614	-1.42452	0.154296	0.309893
B3GNT2	2090	1665	1686	1211	1203	1114	1483.88	-0.514828	0.114854	-4.48244	7.37938e-06	7.70803e-05
B3GNT3	21	20	47	61	51	75	46.394	1.27808	0.453644	2.81735	0.00484213	0.0213452
B3GNT5	1755	1681	2121	831	908	1240	1404.89	-0.808921	0.131719	-6.14124	8.18806e-10	1.81442e-08
B3GNT6	882	858	499	1879	1995	929	1188.26	1.17333	0.11833	9.91573	3.55653e-23	3.99726e-21	1
B3GNT7	42	43	52	393	516	185	208.782	2.98953	0.328772	9.09301	9.63328e-20	7.77804e-18	1
B3GNT8	429	548	529	1029	1369	660	765.371	1.07327	0.194185	5.52702	3.25712e-08	5.50654e-07
B3GNT9	233	191	193	275	350	281	254.854	0.65473	0.207213	3.15969	0.00157937	0.00831967
B3GNTL1	74	95	67	49	59	53	65.9068	-0.439997	0.373212	-1.17895	0.238419	0.420428
B4GALNT3	498	373	464	877	966	561	627.031	0.925866	0.188075	4.92285	8.5295e-07	1.09464e-05
B4GALNT4	1071	1102	953	953	1147	963	1030.89	0.0711594	0.126718	0.561557	0.574418	0.739596
B4GALT1	6304	5518	6344	6277	6432	5228	6007.14	0.0822698	0.0973024	0.845507	0.397828	0.58887
B4GALT1-AS1	13	10	15	28	8	10	14.1872	0.194805	0.806199	0.241634	0.809064	0.894158
B4GALT2	1090	1010	978	1130	1317	1007	1089.3	0.262641	0.116689	2.25078	0.0243996	0.0784956
B4GALT3	1436	1260	1447	1461	1783	1474	1475.9	0.287747	0.115129	2.49936	0.0124419	0.0457443
B4GALT4	863	784	940	734	734	855	816.386	-0.0509121	0.133263	-0.382041	0.702431	0.831335
B4GALT5	849	803	904	1211	1373	951	1018.03	0.557362	0.141671	3.93419	8.3479e-05	0.000654098
B4GALT6	114	103	118	121	149	105	118.136	0.254606	0.280654	0.907187	0.364308	0.557534
B4GALT7	997	904	900	773	942	789	881.077	-0.0623179	0.12951	-0.481184	0.630386	0.780229
B4GAT1	1570	1532	1615	1655	1914	1741	1672.42	0.272111	0.105064	2.58995	0.00959901	0.0374289
B9D1	431	430	511	392	550	477	463.502	0.14387	0.158791	0.906034	0.364918	0.557799
B9D2	275	264	307	236	293	318	281.612	0.0984649	0.193573	0.508669	0.610984	0.767225
BAALC	141	152	265	34	52	223	142.586	-1.1506	0.389748	-2.95216	0.00315563	0.0149877
BAAT	377	266	207	726	552	467	439.816	1.15817	0.17226	6.72342	1.77506e-11	4.91869e-10
BABAM1	1540	1339	1652	1415	1591	1388	1482.78	0.0619441	0.113222	0.547102	0.584309	0.747151
BABAM2	740	720	690	838	866	671	755.384	0.239051	0.13379	1.78676	0.0739764	0.183362
BABAM2-AS1	21	32	15	36	37	34	29.5528	0.811216	0.565446	1.43465	0.151388	0.305581
BACE1	742	678	985	468	561	619	668.184	-0.4326	0.137287	-3.15106	0.00162681	0.00852959
BACE2	104	54	65	161	140	99	104.892	0.969916	0.305385	3.17604	0.00149298	0.00791506
BACH1	2382	2040	2277	2778	2816	2085	2398.87	0.290639	0.114446	2.53953	0.0111	0.0418755
BACH2	139	129	118	33	41	70	87.0729	-1.37931	0.393405	-3.50607	0.000454775	0.00287023
BAD	2180	1983	2271	1849	2210	2074	2088.15	0.0329808	0.103673	0.318123	0.750392	0.86018
BAG1	2470	2374	2654	2313	2508	2258	2423.74	0.0206495	0.0981741	0.210336	0.833406	0.908241
BAG2	564	487	553	436	622	473	519.766	0.0230415	0.166869	0.138081	0.890176	0.943642
BAG3	1159	1171	1431	1522	1989	1541	1469.9	0.524892	0.125071	4.19676	2.70765e-05	0.000241063
BAG4	783	739	976	615	791	839	786.18	-0.0519032	0.132834	-0.390736	0.695992	0.827452
BAG5	1932	1745	1974	1360	1681	1377	1666.17	-0.256272	0.111192	-2.30478	0.0211789	0.0701586
BAG6	1268	1344	1317	1301	1347	1206	1297.01	0.0744819	0.121154	0.614771	0.538706	0.711219
BAHCC1	325	318	314	179	278	257	276.374	-0.341293	0.213232	-1.60057	0.109472	0.242658
BAHD1	697	600	764	628	692	598	660.466	0.00403571	0.142802	0.0282609	0.977454	0.987956
BAIAP2	862	885	949	832	955	1015	916.261	0.155818	0.131204	1.1876	0.234992	0.416371
BAIAP2-DT	760	709	786	628	724	501	680.467	-0.193559	0.151217	-1.28001	0.200543	0.372157
BAIAP2L1	890	807	772	1005	1133	825	907.071	0.357376	0.123535	2.89292	0.0038168	0.0175926
BAIAP3	401	470	545	129	142	388	341.663	-1.17403	0.290836	-4.03673	5.42008e-05	0.000446229
BAK1	834	766	772	1041	1236	883	924.445	0.505312	0.126829	3.9842	6.77067e-05	0.000545106
BAMBI	1651	1591	1541	1609	2014	1467	1643.62	0.181122	0.107529	1.68441	0.0921033	0.213701
BANCR	68	76	105	461	369	351	244.55	2.35742	0.259621	9.08024	1.08338e-19	8.69737e-18	1
BANF1	3240	2937	3066	2154	2437	2348	2681.22	-0.310794	0.104921	-2.96216	0.00305486	0.0146178
BANK1	46	43	77	114	67	81	72.1047	0.774706	0.397513	1.94888	0.0513094	0.139294
BANP	655	556	545	359	441	367	483.105	-0.487287	0.162887	-2.99156	0.00277559	0.0134695
BAP1	1576	1256	1469	1209	1311	1253	1340.48	-0.0799086	0.116464	-0.686125	0.492635	0.672466
BARD1	489	424	589	443	413	502	475.258	-0.032978	0.153851	-0.214351	0.830274	0.906263
BARX2	20	29	23	46	39	73	39.1103	1.20533	0.524317	2.29887	0.0215125	0.0710291
BASP1	2236	1935	2028	5649	6148	3049	3545.88	1.30316	0.159482	8.17121	3.05318e-16	1.63718e-14	1
BAX	404	424	371	1008	1189	501	655.478	1.18903	0.197285	6.02696	1.67076e-09	3.54034e-08
BAZ1A	944	924	926	820	921	757	879.405	-0.0626371	0.123588	-0.506823	0.612279	0.767843
BAZ1B	2981	2781	3007	1991	2479	2010	2521.83	-0.33938	0.10086	-3.36487	0.000765809	0.00451673
BAZ2A	3328	3243	3798	3241	3911	3141	3432.51	0.0895892	0.102922	0.870456	0.384051	0.576262
BAZ2B	1576	1465	1845	1463	1652	1406	1560.98	-0.00521909	0.118042	-0.044214	0.964734	0.981769
BBC3	255	247	248	726	838	368	451.803	1.38985	0.222321	6.25152	4.06479e-10	9.47036e-09
BBIP1	233	196	252	174	194	190	205.233	-0.177759	0.214698	-0.82795	0.407699	0.598325
BBOF1	125	144	173	161	115	225	158.158	0.251389	0.295349	0.851158	0.394682	0.58645
BBOX1-AS1	20	17	18	20	31	22	21.3238	0.4907	0.619591	0.791975	0.428375	0.61789
BBS1	1949	1894	2259	1719	2128	1906	1967.77	0.0174963	0.103099	0.169705	0.865242	0.929768
BBS10	508	537	586	465	495	514	516.323	-0.0412114	0.153914	-0.267756	0.788887	0.883134
BBS12	159	139	181	123	131	165	149.098	-0.0910205	0.250448	-0.363431	0.716283	0.839293
BBS2	962	1071	1125	980	1155	1155	1074.32	0.161364	0.122996	1.31195	0.189538	0.357806
BBS4	587	476	536	555	589	567	551.825	0.20589	0.148017	1.39099	0.164229	0.324509
BBS5	279	238	226	217	223	246	238.121	-0.00820414	0.222051	-0.0369471	0.970527	0.983975
BBS7	573	585	610	547	772	654	622.67	0.248901	0.144049	1.72789	0.0840086	0.200142
BBS9	339	311	345	647	673	517	476.32	0.980635	0.162184	6.04644	1.48078e-09	3.14728e-08
BBX	1557	1747	1759	1399	1819	1316	1592.12	-0.0678506	0.113364	-0.59852	0.549493	0.719999
BCAM	2629	2415	2782	2640	2661	2390	2582.82	0.0792202	0.101202	0.782789	0.433751	0.622882
BCAP31	5459	5324	5620	5793	6738	5398	5720.01	0.226045	0.0887481	2.54704	0.010864	0.041184
BCAR1	2109	2007	1909	2141	2118	1903	2033.69	0.135114	0.108002	1.25103	0.210923	0.386153
BCAR3	49	41	48	42	65	97	57.297	0.59957	0.432894	1.38503	0.166044	0.32722
BCAS1	25	56	69	206	328	218	152.544	2.48766	0.324142	7.67461	1.65925e-14	6.97928e-13	1
BCAS2	1905	1692	1867	1489	1757	1413	1678.51	-0.130664	0.1092	-1.19656	0.23148	0.412489
BCAS3	696	680	696	512	540	395	582.272	-0.426345	0.152479	-2.79609	0.00517253	0.022547
BCAS4	209	213	270	209	257	260	235.822	0.175626	0.200813	0.874577	0.381804	0.574424
BCAT1	8570	6957	8346	2666	2635	2731	5214.32	-1.46206	0.0897962	-16.282	1.32403e-59	2.32517e-56	1
BCAT2	1791	1767	1856	2005	2271	1836	1922.02	0.273361	0.103985	2.62885	0.00856738	0.0340779
BCCIP	1923	1779	1924	1440	1734	1474	1703.02	-0.175884	0.106167	-1.65667	0.0975864	0.222853
BCDIN3D	347	377	410	222	282	355	330.232	-0.317525	0.198134	-1.60258	0.109028	0.242018
BCHE	11	8	66	15	3	36	22.7091	-0.431179	0.701972	-0.614241	0.539056	0.711429
BCKDHA	2163	2068	2568	2021	2139	2440	2229.28	0.0628094	0.102612	0.612103	0.540469	0.712248
BCKDHB	678	622	695	556	607	508	608.066	-0.154167	0.141201	-1.09182	0.274912	0.463153
BCKDK	1099	1069	1235	1516	1693	1476	1352.96	0.56497	0.113681	4.96978	6.70278e-07	8.78386e-06
BCL10	726	736	893	706	891	917	810.224	0.195274	0.12807	1.52474	0.127324	0.270452
BCL11A	906	984	997	444	597	597	745.834	-0.725445	0.143429	-5.05788	4.2394e-07	5.78246e-06
BCL2	165	122	270	40	50	84	118.361	-1.56318	0.295198	-5.29536	1.18781e-07	1.81781e-06
BCL2L1	1721	1445	1577	2892	3627	1654	2160.46	0.820637	0.17615	4.65874	3.18148e-06	3.65467e-05
BCL2L11	732	713	812	382	437	632	612.97	-0.562748	0.180972	-3.1096	0.00187343	0.00964353
BCL2L12	424	419	464	384	486	393	426.803	0.0476209	0.160457	0.296784	0.766631	0.868721
BCL2L13	1196	1315	1397	972	1054	991	1148.04	-0.268033	0.123534	-2.1697	0.0300292	0.0924771
BCL2L2	159	155	165	162	203	155	166.265	0.212693	0.235728	0.902281	0.366908	0.560048
BCL2L2-PABPN1	2937	2875	3195	2149	2548	2494	2684.37	-0.223721	0.0982317	-2.27748	0.0227575	0.0741982
BCL3	565	563	827	1549	1985	1212	1125.72	1.37927	0.195977	7.03789	1.95172e-12	6.07977e-11	1
BCL6	2386	2231	3359	2014	1862	2704	2413.76	-0.168612	0.109463	-1.54036	0.123473	0.264391
BCL7A	922	985	949	771	775	700	847.301	-0.24429	0.137544	-1.77609	0.0757188	0.186558
BCL7B	1771	1560	1708	1376	1687	1438	1583.1	-0.0627928	0.112986	-0.555757	0.578377	0.742608
BCL7C	797	775	629	710	840	643	732.289	0.0962802	0.137858	0.698403	0.484925	0.666166
BCL9	1046	1037	1079	947	1021	867	996.717	-0.0569337	0.12165	-0.468011	0.639777	0.786991
BCL9L	386	284	363	380	426	404	373.993	0.34172	0.176909	1.93161	0.0534076	0.14374
BCLAF1	4770	4574	4926	4507	5051	4306	4679.62	0.0593078	0.0885789	0.669548	0.503146	0.681583
BCLAF3	530	557	642	560	587	532	566.95	0.0644431	0.152891	0.421496	0.673393	0.81206
BCOR	2191	2108	2135	1546	1916	1551	1896.03	-0.263617	0.103447	-2.54833	0.0108239	0.0410895
BCORL1	592	596	789	599	616	655	639.3	0.034937	0.144126	0.242407	0.808465	0.894059
BCR	3932	3540	3967	3530	3758	3159	3636.48	-0.0290309	0.0944832	-0.30726	0.758646	0.864623
BCRP2	29	26	26	19	26	27	25.4088	-0.078856	0.572346	-0.137777	0.890417	0.94379
BCRP3	224	180	299	130	116	177	185.408	-0.619593	0.226168	-2.73953	0.0061527	0.0259033
BCS1L	653	572	619	323	450	431	502.968	-0.522633	0.174819	-2.98958	0.00279364	0.0135384
BCYRN1	0	5	4	0	6	0	2.42232	-1.21108	2.41772	-0.500918	0.616429	0.770998
BDH1	90	133	111	122	116	153	121.644	0.338513	0.317155	1.06734	0.285817	0.474583
BDH2	1020	1073	1279	1352	1514	1272	1253.17	0.401642	0.128727	3.1201	0.00180788	0.00934471
BDKRB2	13	44	73	76	115	209	89.7825	1.85887	0.385285	4.82466	1.40245e-06	1.73137e-05
BDP1	1144	1083	1196	1012	1114	978	1084.36	-0.038599	0.116594	-0.331054	0.740604	0.854599
BECN1	2280	2217	2504	2317	2965	2263	2418.93	0.202589	0.108185	1.87262	0.0611214	0.158803
BEND3	725	631	522	317	439	340	490.884	-0.675029	0.181524	-3.71868	0.00020027	0.00140469
BEND3P3	136	129	130	108	115	84	116.376	-0.271283	0.277998	-0.975846	0.329141	0.520556
BEND5	102	166	154	85	108	156	128.251	-0.183084	0.303831	-0.602584	0.546785	0.717723
BEND7	140	136	116	53	65	70	95.6013	-0.960591	0.327953	-2.92905	0.00339999	0.0159754
BEST1	180	190	212	115	113	151	159.024	-0.522513	0.256047	-2.04069	0.0412817	0.118144
BET1	779	738	786	656	792	716	742.367	0.0101852	0.132686	0.076762	0.938813	0.968099
BET1L	999	950	1005	1212	1288	1190	1111.07	0.424137	0.116747	3.63294	0.000280206	0.00188265
BEX1	22	18	33	25	11	23	21.9593	-0.228798	0.631708	-0.36219	0.71721	0.839744
BEX2	1037	950	967	491	540	596	755.698	-0.759889	0.152193	-4.99292	5.94735e-07	7.88248e-06
BEX3	7709	7342	7109	6117	6753	6623	6927.28	-0.0820311	0.103313	-0.794003	0.427194	0.616817
BEX4	5247	5089	5163	4359	4712	4724	4872	-0.0653544	0.100496	-0.650318	0.515487	0.692161
BFAR	1267	1126	1231	1174	1454	1037	1211.19	0.10778	0.126451	0.852349	0.39402	0.585963
BFSP1	152	178	176	105	123	90	136.058	-0.574566	0.264881	-2.16915	0.0300711	0.0925728
BGN	74	49	96	78	98	347	125.886	1.09731	0.38613	2.84182	0.00448569	0.0200444
BHLHA15	34	27	39	13	9	33	25.5942	-0.930241	0.634123	-1.46697	0.142383	0.292959
BHLHB9	132	122	147	227	149	105	147.857	0.304014	0.312556	0.97267	0.330717	0.522285
BHLHE40	1386	1815	2035	4909	5533	4603	3431.16	1.63902	0.13685	11.9767	4.70516e-33	1.12039e-30	1
BICC1	353	349	335	431	547	369	398.001	0.463071	0.166781	2.77652	0.00549445	0.0236856
BICD1	325	351	289	287	366	278	315.596	0.0443979	0.180857	0.245485	0.806081	0.892546
BICD2	2157	2061	2735	1993	2084	2449	2240.19	0.0179144	0.100892	0.17756	0.859069	0.925558
BICDL1	155	182	246	137	154	178	174.167	-0.193722	0.235474	-0.82269	0.410684	0.601261
BICDL2	736	612	732	499	527	450	587.884	-0.38915	0.144787	-2.68774	0.00719364	0.0294731
BICRA	168	149	152	116	132	114	137.729	-0.27133	0.255731	-1.061	0.288691	0.477549
BICRAL	447	415	469	331	385	244	378.45	-0.388667	0.191298	-2.03173	0.0421807	0.120324
BID	817	756	795	1276	1540	1286	1086.06	0.891443	0.119024	7.48963	6.90681e-14	2.69538e-12	1
BIK	282	271	398	351	523	470	382.407	0.604462	0.182264	3.3164	0.00091185	0.00524164
BIN1	865	853	980	722	922	626	822.196	-0.160569	0.149578	-1.07348	0.283056	0.471783
BIN3	541	526	531	449	571	432	506.263	-0.0454059	0.150553	-0.301595	0.762961	0.867019
BIRC2	1241	1134	1415	1121	1327	1282	1249.53	0.0827972	0.113731	0.728008	0.466609	0.650465
BIRC5	1277	1122	928	937	1154	896	1049.97	-0.0495118	0.138119	-0.358474	0.719989	0.841455
BIRC6	2654	2393	3449	2683	3020	2459	2762.26	0.0580858	0.133635	0.434661	0.663809	0.805549
BIVM	415	381	394	266	248	278	328.314	-0.483821	0.188166	-2.57125	0.0101332	0.0390031
BIVM-ERCC5	456	380	500	235	417	340	383.363	-0.352929	0.21128	-1.67043	0.094834	0.218209
BLACAT1	181	153	169	168	215	154	172.908	0.187235	0.238647	0.784567	0.432707	0.62184
BLCAP	1310	1238	1421	1631	1827	1528	1495.37	0.431019	0.112259	3.83952	0.000123275	0.000919751
BLM	357	282	278	253	294	190	274.089	-0.223983	0.198159	-1.13031	0.258344	0.443321
BLMH	461	448	504	548	661	487	518.187	0.357666	0.157862	2.26569	0.0234706	0.0759243
BLNK	165	131	150	256	219	392	222.268	1.02692	0.260874	3.93645	8.26953e-05	0.00064868
BLOC1S1	157	120	150	167	180	123	149.285	0.233942	0.262636	0.890747	0.373065	0.565995
BLOC1S1-RDH5	225	241	245	281	259	204	242.826	0.157741	0.220255	0.716174	0.473884	0.655921
BLOC1S2	703	609	722	1006	1331	801	863.654	0.702497	0.165946	4.2333	2.3029e-05	0.000209137
BLOC1S3	252	247	263	234	374	217	263.204	0.177549	0.216504	0.820073	0.412174	0.602516
BLOC1S4	986	969	1155	1046	1293	1027	1077.02	0.214208	0.127619	1.6785	0.0932501	0.215543
BLOC1S5	49	40	41	15	20	17	29.8236	-1.22068	0.538859	-2.2653	0.0234941	0.0759653
BLOC1S5-TXNDC5	894	834	1388	868	601	723	877.569	-0.382593	0.186337	-2.05324	0.0400498	0.115655
BLOC1S6	1053	988	1139	754	985	896	963.019	-0.173417	0.126928	-1.36626	0.171856	0.334591
BLVRA	655	651	717	850	956	704	756.61	0.405304	0.144576	2.8034	0.00505667	0.022145
BLVRB	1153	1062	1231	1202	1276	1446	1230.58	0.289759	0.121929	2.37646	0.0174799	0.0600868
BLZF1	630	548	681	548	628	546	594.304	-0.00436021	0.145387	-0.0299904	0.976075	0.987106
BM450697	10	17	2	4	8	4	7.51173	-0.500768	1.09408	-0.457708	0.647162	0.792307
BMF	1806	1977	2338	1678	1951	1846	1924.42	-0.0521825	0.107531	-0.485279	0.627478	0.778528
BMI1	829	622	624	435	482	344	550.563	-0.615608	0.154213	-3.99193	6.55364e-05	0.000528543
BMP1	1389	1364	1174	2623	3029	1532	1865.66	0.922907	0.136899	6.74151	1.56745e-11	4.39542e-10
BMP2	1511	1711	3346	2079	2474	3766	2480.59	0.489836	0.106786	4.58707	4.49516e-06	4.96873e-05
BMP2K	565	477	581	475	513	433	504.957	-0.0862837	0.15388	-0.560719	0.574989	0.739813
BMP3	19818	19458	16688	9754	8101	9721	13806.3	-0.918169	0.144564	-6.35128	2.13532e-10	5.21723e-09
BMP4	2013	1969	1438	4820	7005	2069	3241.07	1.31205	0.176827	7.41997	1.17147e-13	4.34246e-12	1
BMP5	897	957	1059	1571	1627	1388	1258.58	0.758036	0.130442	5.81128	6.19975e-09	1.18504e-07
BMP6	133	102	338	103	86	239	164.708	-0.268064	0.240548	-1.11439	0.265112	0.45168
BMP7	466	488	403	688	927	457	573.286	0.663315	0.162307	4.0868	4.37364e-05	0.000369929
BMP8A	82	111	154	224	214	218	168.871	1.06147	0.278806	3.80721	0.000140545	0.00102519
BMPR1A	2752	2318	2506	1790	1921	1825	2171.48	-0.346173	0.105035	-3.29579	0.000981453	0.00557785
BMPR1B	89	83	119	50	30	101	78.1664	-0.714122	0.40663	-1.7562	0.0790548	0.191754
BMPR2	2029	1804	1992	1861	1946	1767	1896.65	0.0408015	0.10109	0.403617	0.686494	0.82073
BMS1	2588	2430	2591	2003	2481	2026	2341.21	-0.127842	0.10087	-1.26739	0.205015	0.378301
BMS1P1	110	118	82	64	74	51	82.6489	-0.61261	0.326816	-1.87448	0.0608647	0.158291
BMS1P14	128	136	162	197	207	152	164.061	0.482394	0.259491	1.859	0.0630266	0.1625
BMS1P2	53	46	56	29	44	34	43.1607	-0.445225	0.447149	-0.995696	0.319398	0.510326
BMS1P2-AGAP9	198	205	137	122	104	104	144.584	-0.590544	0.285785	-2.06639	0.0387918	0.11267
BMS1P20	233	273	248	169	190	179	214.202	-0.382926	0.218726	-1.75071	0.0799955	0.193501
BMS1P21	7	12	8	16	6	4	8.94547	-0.155127	1.01166	-0.153339	0.878131	0.937223
BMS1P4	125	116	78	90	107	80	99.2429	-0.0864361	0.309983	-0.278842	0.780366	0.877723
BMS1P4-AGAP5	102	122	123	115	96	87	107.404	-0.12063	0.313513	-0.384769	0.700408	0.829937
BMT2	790	827	1014	674	734	1026	842.506	-0.0228839	0.148775	-0.153815	0.877755	0.936979
BMX	20	14	13	35	66	10	26.2869	1.04077	0.663202	1.56931	0.116576	0.254234
BNIP1	231	216	194	172	210	209	205.048	-0.0162573	0.234139	-0.0694345	0.944644	0.970481
BNIP2	2088	1791	2360	1647	1878	1876	1929.41	-0.0981657	0.105014	-0.934783	0.3499	0.542457
BNIP3	1063	1480	2271	1847	2172	3217	2018.53	0.71998	0.129371	5.56523	2.61806e-08	4.47459e-07
BNIP3L	5626	5564	6884	5006	5348	5670	5661.54	-0.0649555	0.0896721	-0.724367	0.46884	0.652217
BNIPL	58	97	86	103	53	123	87.7252	0.28039	0.440439	0.636614	0.524376	0.699949
BOD1	1699	1647	1724	891	1056	1160	1350.33	-0.610593	0.132482	-4.60887	4.04862e-06	4.52857e-05
BOD1L1	1396	1327	1493	1166	1413	1138	1315.62	-0.0832436	0.115272	-0.722147	0.470204	0.653211
BOK	385	340	290	503	574	337	406.509	0.557988	0.16689	3.34344	0.000827454	0.00482161
BOLA1	203	133	151	142	144	141	151.882	-0.0649308	0.256311	-0.253328	0.800015	0.889756
BOLA2	87	58	64	56	84	61	67.9609	0.0468984	0.382577	0.122586	0.902435	0.949564
BOLA2-SMG1P6	628	527	698	458	527	535	558.513	-0.176133	0.147407	-1.19488	0.232135	0.413184
BOLA2B	339	341	394	285	299	321	328.554	-0.141436	0.178707	-0.79144	0.428687	0.618149
BOLA3	179	175	185	180	248	197	193.82	0.304928	0.22224	1.37206	0.170044	0.332399
BOLA3-AS1	146	147	159	139	152	167	151.652	0.120341	0.248721	0.483841	0.628499	0.779088
BOP1	1170	878	1069	692	872	799	905.975	-0.292011	0.149349	-1.95522	0.0505569	0.13771
BORA	311	211	197	132	220	197	209.75	-0.283477	0.294584	-0.962297	0.3359	0.527388
BORCS5	289	277	363	232	247	243	273.23	-0.250867	0.192519	-1.30308	0.192547	0.362228
BORCS6	118	106	161	177	213	182	159.846	0.690686	0.255572	2.70251	0.0068818	0.0284528
BORCS7	673	767	803	795	990	698	786.716	0.239168	0.145189	1.64728	0.0995004	0.225793
BORCS7-ASMT	136	85	119	119	99	127	114.237	0.143707	0.282301	0.509057	0.610712	0.766953
BORCS8	233	219	254	240	248	200	231.846	0.0631293	0.21041	0.30003	0.764155	0.867594
BORCS8-MEF2B	166	120	162	63	70	101	112.139	-0.84358	0.307836	-2.74036	0.00613725	0.025846
BPGM	463	492	524	419	468	451	468.247	-0.0408861	0.155916	-0.262231	0.793143	0.885549
BPHL	618	553	664	395	509	596	552.599	-0.201448	0.168179	-1.19782	0.230989	0.411718
BPNT1	278	336	354	358	405	409	357.625	0.38351	0.179254	2.13948	0.0323972	0.0979656
BPTF	1574	1495	1762	1506	1609	1460	1563.52	0.0271696	0.109721	0.247625	0.804425	0.892073
BRAF	702	602	745	648	667	570	653.38	-0.0143162	0.143446	-0.0998018	0.920502	0.959072
BRAP	1146	1083	1322	1138	1322	1200	1199.29	0.14939	0.115462	1.29384	0.195719	0.366539
BRAT1	2063	1847	1986	1489	1649	1600	1763.88	-0.211657	0.109053	-1.94085	0.052276	0.141208
BRCA1	364	358	279	185	141	153	244.801	-0.957684	0.237247	-4.03666	5.42183e-05	0.000446229
BRCA2	390	305	327	320	339	307	330.751	0.0283079	0.179437	0.157759	0.874647	0.934868
BRCC3	741	688	677	761	820	660	724.85	0.188595	0.13113	1.43823	0.150369	0.303962
BRD1	2201	2141	2276	1625	1849	1723	1958.54	-0.246713	0.102237	-2.41315	0.0158154	0.0554728
BRD2	4867	4574	5413	4267	4725	4516	4710.37	-0.0312358	0.0876398	-0.356411	0.721533	0.842558
BRD3	4373	4227	4781	2796	3204	3238	3739.51	-0.432084	0.0941499	-4.58932	4.447e-06	4.92712e-05
BRD3OS	1292	1185	1514	1207	1368	1217	1292.13	0.0346702	0.118541	0.292474	0.769924	0.870546
BRD4	1541	1366	1524	934	1148	928	1228.54	-0.459159	0.119539	-3.84107	0.000122501	0.000915433
BRD7	1223	1226	1406	1082	1470	1090	1242.97	0.00986155	0.126206	0.0781382	0.937718	0.967467
BRD8	2671	2324	2570	2121	2580	1919	2351.79	-0.097353	0.110591	-0.880297	0.378698	0.571487
BRD9	561	523	519	449	586	371	498.796	-0.108762	0.161268	-0.674419	0.500045	0.678938
BRF1	845	783	828	796	802	654	783.018	-0.0266904	0.133113	-0.200509	0.841083	0.913248
BRF2	559	497	466	535	610	522	532.068	0.234978	0.152579	1.54004	0.123549	0.264464
BRI3	512	467	521	529	628	546	533.838	0.284329	0.147172	1.93196	0.0533646	0.143652
BRI3BP	632	553	664	704	741	609	650.434	0.254737	0.144364	1.76454	0.0776403	0.189534
BRICD5	38	34	32	25	15	45	31.6147	-0.305586	0.590938	-0.517121	0.605072	0.763485
BRINP2	131	122	595	58	42	382	216.853	-0.968141	0.284236	-3.40612	0.000658925	0.00396795
BRIP1	334	358	270	331	275	324	316.775	0.0602375	0.231351	0.260373	0.794576	0.886295
BRIX1	1079	1193	1187	947	1173	963	1086.3	-0.0680939	0.116997	-0.582012	0.560558	0.728454
BRK1	3555	3235	3653	3832	4285	3827	3733.74	0.297192	0.0905918	3.28056	0.00103601	0.00584607
BRMS1	1448	1211	1233	1074	1131	902	1161.08	-0.223324	0.114832	-1.94478	0.0518015	0.14025
BRMS1L	489	514	627	623	708	664	604.948	0.4009	0.144702	2.77052	0.00559676	0.0240235
BROX	1054	833	1095	896	1002	858	951.937	-0.00335711	0.133857	-0.0250799	0.979991	0.9895
BRPF1	1116	1117	1119	889	903	810	988.07	-0.263531	0.125699	-2.09652	0.0360361	0.106248
BRPF3	1535	1407	1735	1106	1110	1008	1305.77	-0.429217	0.120207	-3.57064	0.00035611	0.00232049
BRSK1	36	25	32	23	27	39	30.2771	0.0256259	0.540005	0.0474549	0.962151	0.979866
BRSK2	66	61	123	21	38	44	57.3321	-1.16358	0.407709	-2.85395	0.00431787	0.0194366
BRWD1	1863	1748	2292	1764	1951	1979	1926.74	0.0593282	0.102419	0.579272	0.562406	0.72957
BRWD1-AS2	34	38	28	17	15	20	25.1853	-0.836534	0.597637	-1.39973	0.161593	0.321102
BRWD3	272	356	394	319	402	343	346.954	0.169726	0.184159	0.921628	0.356722	0.549974
BSCL2	924	869	1352	840	898	1127	996.818	-0.0143953	0.119868	-0.120093	0.904409	0.950411
BSDC1	2132	2164	2089	2279	2582	2225	2247.84	0.250765	0.100619	2.49222	0.0126949	0.0464333
BSG	35310	35982	46704	35139	41801	42495	39462.6	0.127876	0.0801921	1.59462	0.110798	0.244996
BSPRY	948	879	1015	810	963	811	900.417	-0.0360366	0.125817	-0.28642	0.774557	0.873428
BST1	15	5	34	7	5	45	18.4358	-0.0757143	0.745008	-0.101629	0.919051	0.958266
BST2	13	17	10	14	25	19	16.402	0.628661	0.70932	0.886287	0.375463	0.568659
BTAF1	1502	1517	1770	1324	1570	1672	1555.06	0.0323626	0.110178	0.293729	0.768965	0.870032
BTBD1	1811	1753	2121	2188	2505	2207	2099.38	0.385132	0.10535	3.65575	0.000256434	0.00174125
BTBD10	528	511	525	448	521	481	501.131	-0.00819931	0.151437	-0.0541433	0.956821	0.976988
BTBD11	61	58	77	88	95	134	86.2022	0.787243	0.324622	2.42511	0.0153039	0.0541321
BTBD17	428	685	1065	165	230	654	529.154	-1.10513	0.230835	-4.78755	1.68828e-06	2.05356e-05
BTBD19	49	54	75	131	123	136	95.9384	1.25503	0.319455	3.92867	8.54168e-05	0.00066742
BTBD2	2846	2588	2573	2839	3053	2477	2729.69	0.163564	0.0944	1.73267	0.0831547	0.198815
BTBD3	869	1006	1150	650	796	875	885.25	-0.279971	0.130142	-2.15127	0.0314546	0.0958582
BTBD6	958	754	971	917	1052	718	891.419	0.098004	0.15913	0.615875	0.537977	0.710597
BTBD7	1184	1163	1353	1100	1266	1151	1199.14	0.0311169	0.113879	0.273245	0.784665	0.880399
BTBD8	41	36	28	45	58	36	40.7819	0.497364	0.45358	1.09653	0.272846	0.460668
BTBD9	1138	954	848	1489	1537	825	1136.06	0.451564	0.139485	3.23736	0.0012064	0.00666223
BTC	94	92	143	86	96	77	97.0546	-0.217835	0.325216	-0.669815	0.502976	0.681544
BTD	270	251	276	476	507	351	357.61	0.83116	0.186801	4.44943	8.60972e-06	8.86139e-05
BTF3	5685	5386	6248	4621	5665	4942	5396.99	-0.0845416	0.0901334	-0.93796	0.348265	0.540987
BTF3L4	4257	3716	4223	3062	3373	3087	3598.05	-0.252158	0.0919956	-2.74098	0.00612555	0.02582
BTG1	5959	6429	8380	4790	5833	6184	6218.88	-0.194503	0.0867927	-2.241	0.025026	0.0801801
BTG2	13938	18074	34457	19262	18075	36500	23379	0.286864	0.136865	2.09597	0.0360848	0.106325
BTG3	1145	1116	1147	2038	2373	1861	1626.8	0.976453	0.107009	9.12492	7.1786e-20	5.93248e-18	1
BTG3-AS1	176	180	200	279	279	222	223.794	0.586289	0.220082	2.66396	0.00772276	0.0312852
BTN2A1	658	569	662	501	590	656	604.245	-0.0135291	0.15606	-0.0866917	0.930917	0.963985
BTN2A2	272	250	291	308	375	320	302.909	0.404054	0.183578	2.20099	0.0277368	0.0869226
BTN2A3P	26	30	18	46	39	53	35.956	1.01514	0.531775	1.90897	0.0562657	0.149231
BTN3A1	157	148	127	175	258	135	166.655	0.455626	0.246851	1.84576	0.0649276	0.165944
BTN3A2	56	54	74	77	111	67	73.0316	0.55623	0.370674	1.50059	0.133462	0.279643
BTN3A3	43	37	55	85	78	71	62.0137	0.910894	0.383576	2.37474	0.0175611	0.0602816
BTRC	1097	1037	1143	938	1108	959	1043.23	-0.0242384	0.1179	-0.205584	0.837116	0.91076
BUB1	833	747	479	443	618	438	590.276	-0.33686	0.19049	-1.76839	0.0769965	0.188618
BUB1B	861	750	738	608	688	563	697.86	-0.235637	0.135682	-1.73668	0.0824431	0.197754
BUB1B-PAK6	297	271	342	228	237	282	274.846	-0.179798	0.191662	-0.938104	0.348191	0.540987
BUB3	2489	2267	2515	2074	2328	2127	2292.15	-0.0519543	0.0980707	-0.529763	0.596276	0.757073
BUD13	792	695	732	429	607	602	637.961	-0.348674	0.172834	-2.01739	0.0436548	0.123377
BUD23	1891	1801	2016	1339	1511	1523	1670.07	-0.281571	0.107852	-2.61071	0.00903543	0.035687
BUD31	2968	2859	3215	2361	2641	2397	2725.93	-0.185835	0.0949258	-1.95768	0.050267	0.137221
BYSL	987	858	940	725	868	662	834.752	-0.207515	0.132967	-1.56065	0.118607	0.256909
BZW1	7211	6369	7723	7456	7667	7030	7236.94	0.163603	0.0886771	1.84493	0.0650472	0.166153
BZW2	2273	2284	2473	2363	2908	2431	2453.25	0.230186	0.0973499	2.36452	0.0180534	0.0616661
C10orf82	172	185	162	92	82	98	130.786	-0.828898	0.288744	-2.8707	0.00409569	0.0186215
C10orf88	382	313	438	285	353	347	350.674	-0.091584	0.180175	-0.508305	0.611239	0.76732
C10orf95	41	53	28	43	38	39	40.6151	0.118231	0.491579	0.240512	0.809933	0.894626
C11orf1	290	317	354	227	216	228	270.27	-0.410452	0.203798	-2.01401	0.0440087	0.124057
C11orf24	753	776	906	999	1120	924	914.472	0.42517	0.135217	3.14436	0.00166451	0.00869645
C11orf49	1037	1118	1128	1070	1018	1010	1063.48	0.0204221	0.137658	0.148354	0.882063	0.93901
C11orf52	216	247	262	260	292	268	257.778	0.283187	0.199002	1.42304	0.154726	0.31049
C11orf54	1016	1011	1149	937	1021	1129	1042.53	0.0613256	0.125112	0.490165	0.624017	0.776114
C11orf58	5372	5330	6017	4204	4713	4417	4980.8	-0.222195	0.0880962	-2.52219	0.0116627	0.0434758
C11orf68	701	696	826	767	746	741	745.908	0.127847	0.13984	0.914239	0.360591	0.553716
C11orf71	403	337	346	336	383	323	353.958	0.0442467	0.174248	0.25393	0.79955	0.889451
C11orf74	338	276	262	197	247	236	257.994	-0.259672	0.221423	-1.17274	0.240899	0.423526
C11orf80	400	426	520	358	388	515	433.689	0.00228035	0.17159	0.0132895	0.989397	0.994207
C11orf95	637	695	802	409	485	527	587.239	-0.484188	0.145482	-3.32817	0.000874199	0.00506041
C11orf96	127	147	83	447	611	252	281.675	1.93218	0.19864	9.72703	2.31254e-22	2.44278e-20	1
C11orf98	1097	896	1082	767	871	835	919.055	-0.206742	0.128539	-1.6084	0.107747	0.239933
C12orf10	612	542	560	406	443	479	504.691	-0.265567	0.165837	-1.60137	0.109296	0.242344
C12orf29	492	477	673	372	397	564	493.009	-0.202096	0.158818	-1.2725	0.203194	0.375911
C12orf4	466	450	443	347	361	323	396.452	-0.296314	0.165212	-1.79353	0.0728882	0.181465
C12orf43	382	376	345	269	316	286	327.611	-0.23933	0.183046	-1.30748	0.191049	0.360129
C12orf45	255	245	280	188	324	262	257.491	0.0627585	0.216491	0.28989	0.771901	0.871389
C12orf49	3819	3603	4194	5876	6165	4493	4711	0.60251	0.122031	4.93736	7.91868e-07	1.02345e-05
C12orf57	802	734	751	507	609	603	663.698	-0.311943	0.150017	-2.07939	0.0375816	0.109882
C12orf60	83	66	133	53	60	48	72.4719	-0.650311	0.384224	-1.69253	0.0905451	0.211132
C12orf65	277	277	393	193	240	242	267.5	-0.37326	0.194069	-1.92333	0.0544382	0.145739
C12orf66	161	154	189	96	143	161	149.517	-0.252917	0.262197	-0.964607	0.334741	0.526392
C12orf73	177	217	264	204	234	226	219.848	0.130854	0.218283	0.59947	0.54886	0.719572
C12orf75	462	423	397	526	720	605	524.151	0.624444	0.166404	3.75258	0.000175026	0.00125392
C12orf76	541	469	527	802	877	624	643.012	0.67582	0.151302	4.46668	7.94425e-06	8.25508e-05
C14orf119	2074	1873	2381	2325	3067	2397	2350.27	0.398779	0.121061	3.29403	0.000987616	0.00560154
C14orf132	2239	1756	1859	3696	3603	2622	2651.74	0.855962	0.105881	8.08419	6.25776e-16	3.23218e-14	1
C14orf28	133	145	152	103	90	108	121.259	-0.411629	0.287416	-1.43217	0.152095	0.306657
C14orf93	198	183	200	117	125	137	158.726	-0.513888	0.245053	-2.09704	0.0359897	0.106156
C15orf39	604	554	664	428	419	483	522.087	-0.34876	0.152349	-2.28923	0.0220663	0.0724658
C15orf40	278	238	329	197	252	235	252.73	-0.196468	0.203657	-0.964701	0.334695	0.526377
C15orf41	177	158	134	127	112	126	138.853	-0.251809	0.277339	-0.907946	0.363907	0.557102
C15orf48	13	13	19	18	8	18	14.9044	0.0229958	0.757824	0.0303445	0.975792	0.986891
C15orf61	346	340	419	257	273	263	313.828	-0.369363	0.181945	-2.03008	0.0423484	0.120754
C15orf65	69	64	84	39	40	60	58.7949	-0.553539	0.388407	-1.42515	0.154113	0.309659
C16orf46	128	97	98	57	55	90	86.9613	-0.595367	0.36769	-1.61921	0.105402	0.235983
C16orf58	1657	1535	1663	1367	1570	1634	1567.81	0.0136872	0.118445	0.115557	0.908003	0.952407
C16orf70	697	643	757	442	727	607	640.232	-0.160506	0.167059	-0.960773	0.336666	0.528079
C16orf71	19	17	29	24	43	47	29.9004	0.898604	0.539655	1.66515	0.0958838	0.219894
C16orf72	1561	1374	1939	1053	1167	1306	1387.49	-0.35435	0.109739	-3.22904	0.00124208	0.00682441
C16orf74	2	3	6	10	19	20	10.1382	2.31961	0.956504	2.42509	0.0153045	0.0541321
C16orf86	22	28	49	13	18	50	29.8042	-0.325115	0.559863	-0.580703	0.56144	0.72899
C16orf87	288	320	336	243	284	231	282.09	-0.216143	0.191343	-1.12961	0.25864	0.443721
C16orf89	2303	2862	3961	3029	3983	3578	3278.32	0.344683	0.125173	2.75366	0.00589337	0.0250215
C16orf91	496	550	514	404	490	448	482.162	-0.117111	0.157245	-0.744767	0.456412	0.642113
C16orf95	49	36	36	29	33	41	37.2442	-0.126946	0.494273	-0.256834	0.797307	0.888222
C17orf100	213	241	308	240	304	279	263.523	0.223526	0.197334	1.13273	0.257328	0.442173
C17orf113	152	139	155	59	71	83	108.313	-0.971902	0.299788	-3.24196	0.00118709	0.00658147
C17orf49	330	246	314	163	193	228	243.269	-0.504235	0.222076	-2.27055	0.0231741	0.0752249
C17orf53	191	211	158	110	164	129	159.563	-0.381164	0.254594	-1.49714	0.134356	0.281056
C17orf58	127	144	160	175	195	173	162.741	0.439909	0.242591	1.81338	0.0697737	0.175704
C17orf67	27	49	30	21	20	19	27.5848	-0.673798	0.578589	-1.16455	0.244199	0.427282
C17orf75	778	712	816	575	661	650	694.968	-0.186721	0.135288	-1.38017	0.167533	0.328964
C17orf80	747	740	952	445	580	603	670.559	-0.481571	0.137578	-3.50035	0.000464645	0.00292333
C17orf97	74	61	92	65	58	84	72.1429	-0.0243771	0.344995	-0.0706593	0.943669	0.970187
C18orf21	249	233	258	196	196	181	217.712	-0.265029	0.209608	-1.2644	0.206086	0.379662
C18orf25	1282	1140	1181	815	941	963	1047.75	-0.304441	0.13597	-2.23903	0.0251542	0.0804723
C18orf32	535	524	650	421	511	545	528.259	-0.107882	0.147796	-0.729941	0.465426	0.649655
C18orf54	168	167	125	73	89	92	118.09	-0.748847	0.309015	-2.42334	0.0153786	0.0542713
C19orf12	534	477	609	453	533	550	524.105	0.0291375	0.148949	0.195621	0.844907	0.915869
C19orf25	1107	1078	1180	1153	1263	966	1122.54	0.103426	0.127287	0.812542	0.416481	0.606335
C19orf44	168	172	197	217	245	202	200.469	0.408513	0.220909	1.84924	0.064423	0.16501
C19orf47	386	403	402	257	319	255	334.347	-0.423306	0.174232	-2.42956	0.0151172	0.0536048
C19orf48	3368	2832	3061	2083	2270	1950	2573.28	-0.450778	0.0982388	-4.58859	4.46243e-06	4.94032e-05
C19orf53	1289	1224	1343	1349	1547	1294	1340.36	0.220231	0.111178	1.98088	0.0476045	0.131653
C19orf54	688	651	644	503	562	439	577.828	-0.301849	0.141986	-2.12591	0.0335109	0.100455
C19orf57	92	130	120	66	67	71	90.337	-0.629453	0.331773	-1.89724	0.0577964	0.152199
C19orf71	28	24	18	8	9	0	14.203	-2.40321	0.974453	-2.46621	0.013655	0.0494302
C19orf73	33	34	33	28	9	15	25.2512	-0.957449	0.643683	-1.48745	0.136895	0.284966
C1D	719	672	794	766	842	818	768.706	0.256781	0.128509	1.99816	0.0456996	0.127717
C1GALT1	623	636	786	594	800	705	688.13	0.138707	0.137966	1.00538	0.314715	0.504956
C1GALT1C1	1272	1175	1499	2089	2429	1854	1727.75	0.793534	0.131037	6.05578	1.39738e-09	2.9881e-08
C1QBP	4579	4089	4480	3232	4147	3199	3927.23	-0.219039	0.103264	-2.12116	0.0339087	0.10124
C1QL1	53	112	245	42	51	434	157.124	-0.0785834	0.408218	-0.192504	0.847348	0.917115
C1QL2	113	135	140	172	178	100	139.772	0.280616	0.301586	0.930467	0.352129	0.545131
C1QTNF3	102	153	473	106	130	525	246.975	0.104232	0.23328	0.44681	0.655012	0.798254
C1QTNF3-AMACR	141	207	316	136	125	406	222.167	-0.0228692	0.296657	-0.0770898	0.938552	0.967901
C1QTNF6	199	270	279	396	468	345	328.068	0.798553	0.20544	3.88703	0.000101479	0.000777051
C1R	653	527	686	964	993	1090	825.202	0.818311	0.129055	6.34081	2.2856e-10	5.51724e-09
C1RL	346	342	365	425	385	370	373.272	0.266325	0.178047	1.49581	0.134702	0.281537
C1RL-AS1	87	56	68	108	90	83	82.4924	0.530586	0.323712	1.63907	0.101199	0.228798
C1S	329	233	277	697	805	786	528.871	1.5609	0.17202	9.07394	1.14793e-19	9.16318e-18	1
C1orf109	548	494	619	354	446	476	485.779	-0.280857	0.159475	-1.76113	0.0782157	0.190497
C1orf112	323	242	282	260	300	310	285.846	0.148132	0.203357	0.728435	0.466347	0.650175
C1orf115	250	251	283	400	448	305	324.093	0.645196	0.199073	3.241	0.00119113	0.00659604
C1orf116	4303	3503	4092	8527	8262	5089	5678.89	0.95096	0.142573	6.67	2.55806e-11	7.00549e-10
C1orf122	1870	1620	1726	1677	1919	1606	1733.38	0.0979491	0.106703	0.917961	0.358639	0.551563
C1orf131	214	216	251	242	282	264	244.95	0.314995	0.197847	1.59212	0.111359	0.246019
C1orf143	9	6	2	11	14	6	8.07051	1.07804	1.01505	1.06206	0.288209	0.476863
C1orf159	454	409	384	358	422	350	395.165	-0.0406629	0.16803	-0.241998	0.808782	0.894094
C1orf174	853	818	887	590	742	764	771.651	-0.191579	0.142127	-1.34794	0.177679	0.342462
C1orf194	4	3	15	4	2	21	8.18215	0.16714	1.04969	0.159228	0.873489	0.934271
C1orf198	9500	8402	8703	9935	9770	8482	9141.93	0.185291	0.0846005	2.19019	0.0285102	0.0888904
C1orf21	447	539	751	459	487	746	570.501	0.0653496	0.16425	0.397866	0.690729	0.824328
C1orf210	550	545	509	711	827	473	603.461	0.394816	0.161333	2.44721	0.0143967	0.0515441
C1orf216	220	222	174	210	261	203	215.289	0.2314	0.216724	1.06772	0.285647	0.474494
C1orf226	605	514	521	366	361	342	448.285	-0.510766	0.159445	-3.20341	0.00135812	0.00734984
C1orf229	73	59	58	43	27	33	48.5055	-0.792121	0.431907	-1.83401	0.0666525	0.169423
C1orf35	629	582	574	356	459	386	493.457	-0.474819	0.158666	-2.99257	0.00276642	0.0134297
C1orf43	2942	2660	3345	2398	2956	2904	2854.56	-0.0118628	0.100538	-0.117993	0.906073	0.951496
C1orf50	499	463	537	383	426	368	443.168	-0.245443	0.157911	-1.55431	0.12011	0.259245
C1orf52	786	731	797	568	631	733	705.129	-0.162821	0.151744	-1.073	0.283273	0.472031
C1orf53	255	185	236	207	201	222	217.211	0.0135215	0.212317	0.0636856	0.949221	0.972975
C1orf56	179	183	161	165	173	167	171.451	0.0541637	0.240569	0.225149	0.821864	0.901848
C1orf74	175	171	159	116	145	153	152.62	-0.191175	0.262451	-0.728423	0.466355	0.650175
C2	45	63	66	97	83	118	79.686	0.884349	0.36511	2.42214	0.0154292	0.0543816
C20orf194	586	642	486	745	911	715	684.555	0.571461	0.146747	3.8942	9.85229e-05	0.000756791
C20orf197	15	21	42	48	50	39	35.9761	1.02432	0.552761	1.8531	0.0638681	0.164067
C20orf27	464	525	589	355	419	441	462.654	-0.272982	0.158091	-1.72673	0.0842153	0.200363
C20orf96	403	366	339	248	311	270	320.945	-0.317851	0.189483	-1.67746	0.0934518	0.215903
C21orf58	430	459	331	231	252	274	327.977	-0.576268	0.227082	-2.53771	0.011158	0.0420265
C21orf62	30	39	43	111	65	64	59.823	1.1642	0.447648	2.6007	0.00930338	0.0364787
C21orf62-AS1	28	34	44	35	34	36	35.1154	0.110638	0.492636	0.224583	0.822303	0.901978
C21orf91	935	811	1116	756	820	848	875.884	-0.125721	0.125275	-1.00356	0.315591	0.505763
C22orf23	39	35	41	30	28	38	35.0767	-0.163198	0.488765	-0.3339	0.738455	0.853101
C22orf31	62	83	39	30	24	33	45.0853	-0.924145	0.515087	-1.79415	0.0727889	0.181321
C22orf39	870	815	983	593	735	720	780.129	-0.279746	0.131463	-2.12794	0.033342	0.100112
C22orf46	242	200	187	145	154	163	181.021	-0.33519	0.246383	-1.36044	0.17369	0.337133
C2CD2	449	482	620	280	387	457	441.753	-0.373427	0.16377	-2.28019	0.0225965	0.073879
C2CD2L	202	183	252	110	114	232	180.992	-0.447282	0.272887	-1.63907	0.101198	0.228798
C2CD3	774	594	772	764	753	694	724.403	0.159775	0.135731	1.17714	0.239138	0.421274
C2CD4A	74	66	124	55	82	149	91.3718	0.166128	0.331309	0.501428	0.61607	0.770787
C2CD4B	25	28	56	61	45	68	47.5625	0.844054	0.453394	1.86164	0.0626543	0.161745
C2CD4C	121	140	202	158	172	243	173.051	0.419884	0.237518	1.76779	0.0770952	0.188761
C2CD4D	62	44	72	36	45	61	52.8898	-0.223054	0.411483	-0.542073	0.587768	0.750278
C2CD4D-AS1	31	16	30	31	26	16	24.8747	0.0368789	0.605219	0.0609349	0.951411	0.974226
C2CD5	869	896	1226	687	725	919	881.177	-0.249626	0.129678	-1.92497	0.0542337	0.145379
C2orf15	258	211	247	212	227	240	232.041	0.030736	0.20741	0.148189	0.882193	0.939077
C2orf16	70	79	70	72	84	41	69.078	-0.102103	0.372348	-0.274215	0.783919	0.880077
C2orf42	299	243	293	209	207	242	247.641	-0.236877	0.203333	-1.16497	0.244029	0.427105
C2orf49	756	824	999	623	831	804	801.48	-0.0897658	0.127086	-0.706339	0.479978	0.66189
C2orf68	1382	1141	1207	1117	1227	1078	1188.93	-0.0184285	0.118484	-0.155536	0.876399	0.935887
C2orf69	385	432	522	397	457	568	460.116	0.186928	0.163831	1.14099	0.253876	0.438386
C2orf74	102	97	89	73	92	106	93.0912	0.00273005	0.331084	0.00824579	0.993421	0.996471
C2orf76	184	148	199	133	140	147	157.461	-0.225158	0.240568	-0.935943	0.349303	0.541949
C2orf81	164	184	177	110	121	173	154.375	-0.297958	0.27993	-1.0644	0.287147	0.475695
C2orf88	155	151	155	183	152	76	145.088	-0.144204	0.312964	-0.46077	0.644964	0.791155
C2orf92	11	12	6	12	17	25	14.0326	0.972853	0.821402	1.18438	0.236263	0.417937
C3	661	705	900	4797	4808	2581	2460.26	2.48968	0.377961	6.58714	4.48377e-11	1.19078e-09
C3orf14	453	420	573	320	290	430	411.599	-0.377163	0.175296	-2.15158	0.0314306	0.0958057
C3orf18	232	248	194	180	173	160	197.492	-0.285686	0.234925	-1.21607	0.223958	0.403085
C3orf33	283	259	213	262	288	189	248.907	0.0603263	0.196498	0.307008	0.758837	0.864695
C3orf36	21	19	9	45	44	19	26.5455	1.23005	0.569494	2.15989	0.0307811	0.0942142
C3orf38	842	899	996	803	878	831	872.482	-0.0180495	0.12936	-0.13953	0.889032	0.943069
C3orf52	557	478	707	1087	1348	933	856.383	1.0565	0.178545	5.91724	3.27382e-09	6.60831e-08
C3orf62	68	77	95	46	57	52	65.1058	-0.520371	0.36343	-1.43183	0.152193	0.30675
C3orf67	85	74	96	68	86	96	83.8888	0.0705544	0.325088	0.217032	0.828183	0.90521
C3orf80	64	75	21	41	108	20	54.5284	0.0453008	0.432805	0.104668	0.916639	0.957391
C4BPA	236	251	408	705	563	497	448.457	1.11021	0.243251	4.56407	5.01717e-06	5.517e-05
C4orf19	97	58	117	65	60	77	78.2163	-0.278903	0.337968	-0.825234	0.409238	0.59977
C4orf3	3109	3228	3702	4503	4547	5138	4063.26	0.604236	0.105954	5.70284	1.17829e-08	2.13047e-07
C4orf33	90	103	106	107	127	106	106.558	0.286667	0.288255	0.994491	0.319984	0.510963
C4orf36	98	98	61	19	37	23	55.0931	-1.61781	0.43354	-3.73162	0.00019025	0.00134515
C4orf46	1151	1050	1277	604	650	763	905.734	-0.684002	0.131667	-5.19493	2.04802e-07	2.96931e-06
C4orf47	5	11	10	9	17	41	15.7861	1.29621	0.786354	1.64837	0.0992759	0.225502
C4orf48	137	143	104	164	247	124	153.395	0.540147	0.248936	2.16982	0.0300202	0.0924695
C5	1292	1074	918	1116	1351	593	1053.4	-0.0630976	0.15881	-0.397315	0.691135	0.824678
C5orf15	2489	2442	2774	2926	3505	2987	2856.6	0.390691	0.0966552	4.04211	5.29731e-05	0.000437961
C5orf17	64	55	44	58	69	41	55.1386	0.131761	0.391242	0.336775	0.736287	0.851966
C5orf22	1391	1215	1438	1292	1299	1004	1268.29	-0.0719768	0.130702	-0.550694	0.581843	0.74514
C5orf24	1997	1944	2307	1874	2221	1925	2037.65	0.0499303	0.104401	0.478256	0.632468	0.781972
C5orf30	498	443	636	303	392	422	444.233	-0.390726	0.163476	-2.39011	0.0168435	0.0583418
C5orf34	118	82	64	53	45	51	68.4282	-0.684458	0.385745	-1.77438	0.0760006	0.186937
C5orf38	433	368	356	653	653	409	481.58	0.646115	0.165324	3.90819	9.2992e-05	0.000719407
C5orf49	80	82	100	122	80	280	126.314	0.805262	0.379053	2.1244	0.0336365	0.100673
C5orf51	1306	1114	1155	895	995	741	1027.27	-0.34558	0.122653	-2.81755	0.00483923	0.0213391
C5orf56	19	28	19	30	31	32	26.7564	0.617426	0.571555	1.08026	0.280028	0.468403
C6orf120	1383	1345	1701	1705	1769	1563	1578.07	0.295085	0.124459	2.37095	0.0177423	0.0607956
C6orf136	178	162	263	169	173	225	194.192	0.0344334	0.219398	0.156945	0.875288	0.935189
C6orf141	19	46	46	42	39	44	39.4939	0.359497	0.522971	0.687412	0.491823	0.67149
C6orf226	184	135	143	144	136	169	151.967	0.0696023	0.266715	0.260961	0.794122	0.88615
C6orf47	1076	1010	1247	876	1081	948	1033.58	-0.0945165	0.123128	-0.767629	0.442708	0.630919
C6orf52	35	37	40	25	27	17	29.852	-0.616241	0.53574	-1.15026	0.250036	0.433728
C6orf62	4942	4156	4924	3093	3601	3475	4000.04	-0.358248	0.100079	-3.57964	0.000344067	0.00225562
C6orf89	2601	2210	2919	2290	2569	2239	2459.55	-0.0129851	0.110555	-0.117454	0.9065	0.951496
C6orf99	26	38	26	20	12	14	22.5991	-0.865865	0.647948	-1.33632	0.181445	0.347387
C7	72	51	92	68	128	202	102.742	0.911086	0.363135	2.50895	0.0121092	0.0448161
C7orf25	160	119	259	179	197	158	177.255	0.158929	0.2927	0.542975	0.587147	0.749826
C7orf26	913	804	974	669	715	681	787.465	-0.274543	0.12796	-2.14554	0.0319099	0.0968884
C7orf31	111	140	73	61	79	64	87.7278	-0.531765	0.349375	-1.52205	0.127998	0.271551
C7orf50	1675	1581	1636	974	1224	1117	1356.38	-0.463461	0.119356	-3.883	0.000103177	0.000786936
C7orf57	14	9	24	19	12	55	22.4963	0.827228	0.642174	1.28817	0.197687	0.368942
C7orf61	10	8	11	9	11	6	9.09424	-0.0787402	0.924427	-0.0851773	0.93212	0.964667
C8orf33	1709	1490	1699	1084	1177	1104	1366.04	-0.436082	0.110175	-3.95809	7.55499e-05	0.000602043
C8orf37	141	158	167	123	153	163	150.49	0.0115016	0.249461	0.0461058	0.963226	0.980524
C8orf44	71	68	60	56	59	66	63.3391	-0.033361	0.379559	-0.087894	0.929961	0.963737
C8orf44-SGK3	99	134	85	60	67	96	90.1389	-0.41313	0.385316	-1.07219	0.283637	0.472414
C8orf48	67	53	56	67	63	63	61.65	0.242969	0.370796	0.655265	0.512297	0.689525
C8orf58	303	316	364	306	357	376	336.805	0.182871	0.175411	1.04253	0.297167	0.486756
C8orf76	692	702	850	727	857	748	760.984	0.161397	0.135023	1.19533	0.231959	0.413132
C8orf82	1347	1286	1231	925	1104	1017	1146.24	-0.242483	0.126891	-1.91096	0.0560094	0.148748
C9orf116	223	194	233	204	187	235	212.64	0.048853	0.217839	0.224262	0.822554	0.902112
C9orf131	31	40	51	33	48	64	44.5083	0.334599	0.436717	0.766169	0.443576	0.63158
C9orf135	11	21	13	34	22	45	24.9402	1.27014	0.667981	1.90147	0.0572411	0.151247
C9orf152	64	79	66	133	161	79	97.6457	0.889283	0.323586	2.74821	0.00599214	0.0253948
C9orf16	454	456	514	479	567	438	483.677	0.157345	0.159142	0.988708	0.322806	0.513776
C9orf163	18	30	25	51	36	24	31.0447	0.664949	0.579145	1.14816	0.250904	0.434763
C9orf40	187	211	208	135	150	174	176.735	-0.302249	0.243488	-1.24133	0.214483	0.390422
C9orf47	113	112	115	132	155	152	130.292	0.468987	0.264326	1.77428	0.0760175	0.186937
C9orf72	404	335	548	431	509	665	482.292	0.429669	0.158605	2.70905	0.00674769	0.0280137
C9orf78	1237	1181	1401	831	1008	986	1098.68	-0.332584	0.117449	-2.83172	0.0046298	0.020577
C9orf85	284	308	346	297	286	274	298.616	-0.0232155	0.196724	-0.11801	0.906059	0.951496
CA11	184	248	278	307	334	372	288.854	0.630566	0.205987	3.06119	0.00220461	0.0110814
CA13	156	156	219	137	237	147	173.699	0.0517569	0.270381	0.191422	0.848195	0.917555
CA14	40	77	129	81	131	153	101.839	0.761183	0.319272	2.38412	0.0171199	0.0591535
CA2	215	275	155	564	1053	247	419.91	1.45194	0.222162	6.5355	6.33956e-11	1.65856e-09
CA3	15	25	12	14	25	28	19.972	0.466746	0.683778	0.682599	0.49486	0.674446
CA5B	58	100	114	68	104	179	104.237	0.421644	0.325201	1.29656	0.194781	0.365547
CA5BP1	442	384	401	307	402	301	370.486	-0.187052	0.176584	-1.05928	0.289471	0.478276
CA8	526	522	674	377	409	627	520.203	-0.205626	0.17408	-1.18121	0.237519	0.419366
CA9	2	4	14	8	9	89	21.7212	2.15856	0.787121	2.74235	0.00610015	0.025736
CAAP1	455	451	546	471	484	502	484.337	0.113595	0.154472	0.735375	0.462111	0.646891
CAB39	2549	2240	2827	2482	3187	2268	2581.64	0.154446	0.130282	1.18547	0.235832	0.417386
CAB39L	337	352	496	409	402	614	436.314	0.365317	0.172813	2.11395	0.0345198	0.102661
CABIN1	754	751	786	832	1066	677	809.648	0.248733	0.146839	1.69392	0.0902803	0.210654
CABLES1	1839	1633	1103	938	1124	704	1215.03	-0.617554	0.12871	-4.79803	1.60234e-06	1.95751e-05
CABLES2	1323	1160	1292	830	841	745	1022.79	-0.539961	0.119034	-4.5362	5.72769e-06	6.18511e-05
CABYR	117	115	157	166	209	207	162.377	0.691349	0.239126	2.89114	0.00383841	0.0176748
CACFD1	2055	1718	2111	2415	2575	1997	2146.44	0.349252	0.119004	2.9348	0.00333759	0.0157295
CACHD1	2599	2427	2435	3491	4977	2165	3014.4	0.535823	0.166258	3.22283	0.00126929	0.00694673
CACNA1D	66	89	100	133	176	61	104.074	0.54644	0.394521	1.38507	0.16603	0.32722
CACNA1E	213	313	103	762	1948	110	573.852	1.65557	0.624113	2.65267	0.00798574	0.032165
CACNA1H	3042	2903	4312	1423	1220	2645	2557.31	-0.9117	0.159711	-5.70842	1.14032e-08	2.06885e-07
CACNA2D1	496	475	781	120	140	460	404.402	-1.40987	0.274461	-5.13687	2.79348e-07	3.90892e-06
CACNA2D2	609	503	685	739	689	367	596.745	0.0541865	0.233021	0.23254	0.816119	0.898648
CACNB1	186	215	217	134	174	211	188.828	-0.166961	0.241946	-0.690075	0.490147	0.670047
CACNB3	332	308	238	319	407	278	314.06	0.291658	0.186542	1.5635	0.117936	0.256086
CACNG4	30	45	72	182	202	259	134.544	2.29005	0.298997	7.65909	1.87251e-14	7.8062e-13	1
CACTIN	1446	1257	1350	1086	1138	893	1188.07	-0.280328	0.117467	-2.38644	0.0170125	0.0588403
CACUL1	1496	1450	1650	1333	1654	1561	1520.05	0.0849537	0.108975	0.779573	0.435642	0.62479
CACYBP	3708	3200	3366	2334	2708	2512	2951.75	-0.340037	0.10643	-3.19494	0.00139859	0.00750241
CAD	2203	1947	1944	1514	1669	1426	1774	-0.300057	0.105467	-2.84503	0.00444067	0.0198811
CADM1	20079	20466	19013	30874	42692	19103	25418.6	0.667163	0.144595	4.61402	3.94949e-06	4.43182e-05
CADM4	578	499	494	513	603	367	507.272	-0.00373629	0.163312	-0.0228783	0.981747	0.990474
CADPS2	3139	3164	3722	2195	2352	2504	2824.55	-0.401667	0.0994507	-4.03885	5.37134e-05	0.000443112
CAHM	21	23	20	19	12	25	20.0971	-0.133758	0.673954	-0.198467	0.842679	0.914264
CALCA	118	102	197	24	37	100	94.1508	-1.44182	0.38702	-3.72544	0.000194971	0.00137543
CALCB	179	136	236	11	16	41	99.5077	-3.04458	0.404764	-7.52186	5.4002e-14	2.14922e-12	1
CALCOCO1	2041	2194	2081	2727	3067	2139	2381.12	0.417457	0.113399	3.68131	0.000232043	0.0015949
CALCOCO2	2383	2252	2556	1328	1628	1579	1934.43	-0.564974	0.106876	-5.28624	1.24853e-07	1.90246e-06
CALD1	735	681	763	940	1008	1014	860.876	0.547393	0.12661	4.32347	1.53597e-05	0.000146519
CALHM6	14	18	7	9	14	15	12.895	0.109079	0.83407	0.130779	0.89595	0.946549
CALM1	5120	5280	6567	6711	7561	7197	6418.07	0.450266	0.093968	4.7917	1.65378e-06	2.01334e-05
CALM2	21537	19047	21153	21973	24077	20678	21407.6	0.214973	0.0809319	2.65622	0.00790221	0.0318651
CALM3	3178	3200	3421	3473	3900	3141	3384.03	0.200347	0.0991228	2.0212	0.0432589	0.122727
CALML3	122	134	367	48	66	439	194.873	-0.568452	0.353991	-1.60584	0.10831	0.240843
CALML4	53	74	61	40	42	66	55.9859	-0.262206	0.432516	-0.606234	0.544359	0.715621
CALR	8885	9090	11504	16226	19426	14983	13425.5	0.885621	0.116747	7.58578	3.30487e-14	1.34191e-12	1
CALU	10700	9963	11489	12171	14364	11625	11721.7	0.347113	0.0912045	3.80587	0.000141304	0.00103019
CAMK1	234	217	201	258	283	178	228.619	0.222102	0.210068	1.05728	0.290382	0.479161
CAMK1D	1433	1618	2068	589	911	1038	1255.48	-0.929425	0.127078	-7.31384	2.59624e-13	9.18754e-12	1
CAMK2D	1934	1750	1948	1722	1751	1803	1815.34	0.0109333	0.106946	0.102232	0.918573	0.958057
CAMK2G	120	112	115	234	265	215	178.7	1.13985	0.229692	4.96252	6.95836e-07	9.06847e-06
CAMK2N1	53	50	68	40	39	85	55.8458	-0.0309565	0.421868	-0.0733797	0.941504	0.969193
CAMKK1	74	89	129	40	66	105	82.9845	-0.42237	0.341093	-1.23829	0.21561	0.392016
CAMKK2	1350	1237	1284	844	1066	1023	1126.74	-0.302696	0.132549	-2.28365	0.0223923	0.0733307
CAMKMT	219	262	277	187	195	224	226.498	-0.216663	0.219893	-0.985311	0.324471	0.515637
CAMLG	442	464	512	398	426	428	443.681	-0.0743059	0.160345	-0.463412	0.643069	0.78952
CAMSAP1	1626	1431	1447	1042	1265	1096	1309.52	-0.303295	0.121541	-2.49541	0.0125811	0.0461013
CAMSAP2	1105	914	1216	1058	1124	955	1058.35	0.0657466	0.132332	0.49683	0.619309	0.772512
CAMSAP3	1524	1640	1863	1259	1376	1341	1492.24	-0.231114	0.114435	-2.01961	0.0434234	0.122995
CAMTA1	695	683	781	579	654	629	667.292	-0.109236	0.13486	-0.809992	0.417945	0.607774
CAMTA2	1016	936	948	714	665	618	811.442	-0.436008	0.133332	-3.27009	0.00107514	0.006034
CAND1	4887	4362	5293	4244	4570	4523	4631.48	-0.0174808	0.0876949	-0.199337	0.841999	0.91395
CAND2	247	184	217	211	215	195	211.083	0.0505952	0.21312	0.237403	0.812344	0.896443
CANT1	885	900	1049	1174	1233	969	1036.27	0.352773	0.142523	2.4752	0.0133162	0.0483767
CANX	25341	22347	27653	18611	20856	19507	22233.2	-0.245912	0.0826761	-2.9744	0.00293565	0.0140905
CAP1	3150	3062	3607	4348	4815	3778	3802.45	0.498605	0.111763	4.46125	8.14819e-06	8.44826e-05
CAP2	177	170	90	149	217	119	153.845	0.264869	0.266718	0.993069	0.320676	0.51172
CAPG	239	272	372	261	293	383	303.065	0.195817	0.187364	1.04511	0.29597	0.485474
CAPN1	5445	5066	5485	7458	8573	6570	6456.96	0.594705	0.0937369	6.3444	2.23294e-10	5.41805e-09
CAPN10	1369	1224	1380	1084	1204	1085	1218.79	-0.132271	0.112819	-1.17242	0.24103	0.423649
CAPN10-DT	294	249	255	167	214	181	224.841	-0.405718	0.216143	-1.87709	0.0605064	0.157564
CAPN12	26	15	30	34	35	38	29.7735	0.744094	0.535827	1.38868	0.164929	0.325571
CAPN13	69	99	73	128	183	116	112.067	0.916786	0.285624	3.20977	0.00132841	0.00721131
CAPN15	1130	955	869	937	1021	706	934.149	-0.0540598	0.123219	-0.438731	0.660856	0.803274
CAPN2	7252	6598	7843	9349	10955	9182	8552.08	0.545314	0.0919891	5.92803	3.06594e-09	6.23349e-08
CAPN3	58	45	41	32	24	29	37.9557	-0.650298	0.480182	-1.35427	0.175649	0.339809
CAPN5	2066	1832	1787	2097	2035	1783	1936.05	0.160154	0.104205	1.53691	0.124316	0.26563
CAPN6	7052	5662	5669	7880	6301	5812	6421.24	0.220543	0.0972421	2.26798	0.0233303	0.0755748
CAPN7	1650	1465	1935	1665	1717	1779	1699.37	0.14367	0.104959	1.36882	0.171057	0.333543
CAPN8	60	77	122	359	433	279	225.15	2.18281	0.298038	7.32394	2.40792e-13	8.58602e-12	1
CAPN9	6	7	45	25	31	51	27.5049	1.48765	0.669761	2.22116	0.02634	0.0834764
CAPNS1	2272	2047	2459	2277	2668	2278	2329.56	0.19523	0.103909	1.87885	0.0602644	0.15702
CAPRIN1	8173	7590	8335	7860	8538	6727	7851.57	0.0383964	0.093853	0.409113	0.682457	0.818284
CAPRIN2	317	355	321	325	441	317	345.685	0.214045	0.171685	1.24673	0.212497	0.388287
CAPS	153	140	212	181	162	413	212.245	0.585128	0.270965	2.15942	0.0308175	0.094276
CAPSL	9	11	21	14	13	78	24.888	1.08605	0.67453	1.61008	0.10738	0.239268
CAPZA1	4703	4151	5015	4674	5339	4536	4727.77	0.173319	0.0962016	1.80163	0.0716041	0.179125
CAPZA2	5308	4986	5776	4947	5702	5120	5293.18	0.0762337	0.0875739	0.870507	0.384023	0.576262
CAPZB	2360	2213	2590	2075	2129	1931	2207.27	-0.118147	0.104489	-1.13071	0.258177	0.443144
CARD10	417	497	433	423	604	505	480.003	0.278079	0.158166	1.75815	0.0787222	0.191212
CARD11	29	31	24	142	152	100	81.3783	2.3188	0.351144	6.60357	4.01383e-11	1.07615e-09
CARD19	161	129	165	145	161	208	161.683	0.27348	0.252063	1.08497	0.277936	0.466429
CARD8	276	269	320	207	266	223	258.248	-0.213633	0.19678	-1.08565	0.277636	0.466289
CARD8-AS1	37	23	30	13	27	16	23.9271	-0.616229	0.627253	-0.982425	0.325891	0.517227
CARD9	85	59	68	15	21	18	43.2715	-1.86178	0.474511	-3.92359	8.72402e-05	0.000680909
CARF	189	204	192	156	158	159	175.881	-0.202576	0.238261	-0.85023	0.395197	0.586905
CARHSP1	1534	1414	1520	1453	1563	1486	1494.13	0.114787	0.108694	1.05606	0.29094	0.4798
CARM1	1204	1106	1175	990	1262	1015	1121.06	0.00275899	0.121315	0.0227424	0.981856	0.990474
CARMIL1	310	290	296	360	459	324	340.199	0.440461	0.178246	2.47108	0.0134707	0.0488765
CARNMT1	552	489	611	566	617	670	584.479	0.27214	0.142917	1.90418	0.056887	0.150453
CARS	5262	4542	4809	1006	1080	1393	2948.63	-1.97825	0.145476	-13.5984	4.09212e-42	2.05322e-39	1
CARS2	497	460	446	332	375	361	409.821	-0.290554	0.170755	-1.70158	0.0888332	0.208003
CASC1	12	19	32	29	17	63	29.1152	0.820534	0.602093	1.3628	0.172944	0.335965
CASC15	149	177	149	158	189	163	164.393	0.20506	0.241351	0.849636	0.395528	0.587024
CASC2	108	85	89	70	66	103	86.7619	-0.153132	0.352981	-0.433824	0.664416	0.805939
CASC3	4076	3614	3898	2607	2780	2795	3272.93	-0.397461	0.100679	-3.94781	7.88709e-05	0.000622277
CASC4	2711	2710	3156	3093	3331	2922	2986.6	0.229029	0.104221	2.19754	0.0279817	0.087573
CASC9	126	94	146	107	102	80	108.286	-0.224587	0.308226	-0.728645	0.466219	0.650175
CASD1	1351	1317	1427	1084	1197	1168	1252.34	-0.144542	0.114218	-1.26549	0.205695	0.37919
CASK	4387	4182	4063	4929	5963	3408	4485.18	0.246401	0.121667	2.02521	0.0428461	0.121753
CASKIN2	825	742	990	509	455	442	652.285	-0.751438	0.154126	-4.87547	1.0855e-06	1.36406e-05
CASP2	1312	1174	1136	1081	1038	1025	1126.21	-0.0983456	0.127251	-0.772847	0.439613	0.62823
CASP3	1483	1348	1696	1654	1802	1626	1601.06	0.275186	0.111615	2.46549	0.0136825	0.0495044
CASP6	2098	2066	1858	1999	2474	1624	2016.55	0.102714	0.104197	0.985767	0.324248	0.515428
CASP7	691	639	782	817	842	813	765.139	0.335343	0.131289	2.55423	0.0106422	0.0405623
CASP8	229	206	265	231	291	262	246.894	0.268278	0.201833	1.32921	0.183778	0.349954
CASP8AP2	550	529	621	496	513	496	532.369	-0.0690872	0.148176	-0.466251	0.641036	0.788077
CASP9	444	395	461	375	419	382	411.133	-0.0397177	0.1608	-0.247	0.804908	0.892412
CAST	1111	1111	1285	1324	1693	1301	1303.99	0.396522	0.122461	3.23795	0.00120392	0.00665334
CASTOR1	192	202	320	241	290	457	284.677	0.561771	0.193581	2.902	0.00370791	0.0171526
CASTOR2	1628	1496	1479	1767	2051	1307	1620.73	0.236164	0.121422	1.94498	0.0517768	0.140211
CASTOR3	716	772	659	810	936	554	741.201	0.173711	0.145745	1.19189	0.233306	0.414443
CASZ1	429	458	619	235	267	358	389.398	-0.707182	0.171737	-4.11782	3.8247e-05	0.000328042
CATSPERG	67	94	98	78	85	109	88.6392	0.178705	0.330826	0.540178	0.589074	0.751475
CAV1	225	180	195	899	700	538	466.659	1.91371	0.177801	10.7632	5.13546e-27	7.59453e-25	1
CAV2	138	102	173	339	376	353	249.928	1.50116	0.221685	6.77162	1.27351e-11	3.59267e-10	1
CAVIN1	622	545	834	1495	1349	1452	1063.08	1.22677	0.137854	8.89905	5.63281e-19	4.16502e-17	1
CAVIN2	5901	5496	3767	4131	4346	2859	4404.69	-0.314103	0.0981158	-3.20135	0.00136784	0.00738537
CAVIN3	28	35	45	24	22	74	38.2153	0.0705304	0.537205	0.131291	0.895545	0.946324
CAVIN4	60	46	34	17	33	21	34.7029	-0.887187	0.530093	-1.67364	0.0942008	0.217205
CBARP	98	76	115	99	108	150	107.882	0.407706	0.29282	1.39234	0.163819	0.32388
CBFA2T2	3117	3064	4351	1318	1436	2378	2571.26	-0.963992	0.131566	-7.32708	2.35229e-13	8.40897e-12	1
CBFA2T3	412	543	836	79	80	425	387.565	-1.93956	0.579275	-3.34825	0.000813223	0.0047604
CBFB	1342	1382	1491	1340	1523	1420	1414.92	0.126005	0.109884	1.14671	0.251501	0.435388
CBL	941	814	905	711	732	728	801.795	-0.186888	0.129499	-1.44315	0.148977	0.301959
CBLB	600	640	725	417	478	566	567.455	-0.329848	0.154838	-2.13027	0.0331492	0.0996818
CBLC	244	272	217	285	293	249	261.011	0.278841	0.205362	1.3578	0.174526	0.338101
CBLL1	879	759	843	707	705	608	746.846	-0.193592	0.131358	-1.47377	0.140544	0.290411
CBR1	707	669	836	1360	1417	1196	1039.42	0.951019	0.135891	6.99838	2.58947e-12	7.90858e-11	1
CBR3	7	12	18	11	12	14	12.2898	0.180406	0.811423	0.222333	0.824055	0.902894
CBR3-AS1	221	217	286	190	221	266	232.685	0.00606516	0.20429	0.029689	0.976315	0.987207
CBR4	455	502	547	563	565	662	551.055	0.355006	0.16229	2.18748	0.0287073	0.0892869
CBS	4245	3620	3079	282	319	486	1952.25	-3.25978	0.393923	-8.27515	1.28293e-16	7.06818e-15	1
CBSL	2369	2100	1756	194	272	280	1132.07	-2.96231	0.190967	-15.5121	2.87164e-54	2.88169e-51	1
CBWD1	889	754	919	678	775	692	779.988	-0.150037	0.132409	-1.13313	0.257161	0.442101
CBWD2	639	638	687	473	590	515	586.769	-0.217109	0.141285	-1.53668	0.124372	0.265691
CBWD3	178	170	157	112	159	121	148.513	-0.275772	0.253634	-1.08728	0.276911	0.465449
CBWD5	127	143	113	104	110	114	118.483	-0.115888	0.293441	-0.39493	0.692895	0.82598
CBWD6	200	162	143	113	113	120	141.161	-0.430133	0.274334	-1.56792	0.1169	0.254553
CBX1	1313	1231	1056	1094	1200	934	1136.25	-0.0560503	0.117946	-0.475219	0.634631	0.783336
CBX2	3057	2813	2850	995	1165	1416	2019	-1.19614	0.149619	-7.99453	1.30073e-15	6.3895e-14	1
CBX3	2546	2330	2401	2062	2572	2111	2328.92	-0.0121184	0.104122	-0.116387	0.907346	0.952008
CBX3P2	17	20	16	10	20	11	15.526	-0.325038	0.717386	-0.453086	0.650487	0.795348
CBX4	1360	1426	1730	643	643	887	1099.79	-0.959568	0.141453	-6.78366	1.17168e-11	3.31874e-10	1
CBX5	8876	8176	9110	5596	5904	6230	7260.22	-0.457531	0.0932977	-4.90398	9.39125e-07	1.19185e-05
CBX6	1548	1559	1857	1596	1657	1495	1614.85	0.0430927	0.118779	0.362798	0.716756	0.839596
CBX8	246	216	247	216	208	198	221.223	-0.0832338	0.20723	-0.40165	0.687941	0.821774
CBY1	833	799	950	872	992	956	899.957	0.232605	0.122373	1.90079	0.05733	0.151425
CC2D1A	2245	2221	2125	1794	2094	1797	2039.29	-0.113355	0.103164	-1.09878	0.271864	0.46001
CC2D1B	616	513	548	660	722	499	593.012	0.256965	0.151407	1.69718	0.089662	0.209524
CC2D2A	541	506	420	423	379	412	446.855	-0.16354	0.189858	-0.861381	0.389028	0.581405
CCAR1	4573	3817	4125	3292	3719	3023	3737.07	-0.216483	0.0965527	-2.24212	0.0249534	0.0800023
CCAR2	5575	5063	5092	4533	5071	4184	4903.51	-0.0896516	0.087807	-1.02101	0.307251	0.49697
CCBE1	88	125	88	305	437	193	208.319	1.68463	0.239927	7.02143	2.19605e-12	6.79565e-11	1
CCDC102A	584	622	491	500	526	395	518.844	-0.157117	0.154958	-1.01394	0.310613	0.500213
CCDC103	241	169	282	156	172	241	208.692	-0.171117	0.226636	-0.755032	0.45023	0.636978
CCDC106	283	267	291	316	353	320	305.469	0.336565	0.180308	1.86661	0.0619562	0.160417
CCDC107	390	389	404	332	344	361	369.216	-0.0868754	0.174895	-0.496729	0.61938	0.772512
CCDC112	269	234	203	176	205	149	204.911	-0.313615	0.216772	-1.44675	0.147967	0.300522
CCDC113	290	253	323	179	107	258	233.752	-0.637555	0.274815	-2.31994	0.0203439	0.0680178
CCDC114	35	65	117	91	83	434	140.815	1.33398	0.3805	3.50586	0.00045513	0.00287118
CCDC115	934	888	1155	792	834	937	919.189	-0.106403	0.12303	-0.864856	0.387118	0.579865
CCDC117	1573	1561	1629	1487	1597	1368	1532.73	0.00349889	0.109567	0.0319339	0.974525	0.986106
CCDC12	1030	1096	1148	916	1000	936	1017.83	-0.0953393	0.123841	-0.769855	0.441386	0.630015
CCDC120	918	857	954	949	891	819	897.587	0.0651251	0.13116	0.496531	0.61952	0.772512
CCDC121	133	127	163	97	129	147	131.944	-0.0876642	0.265642	-0.330008	0.741394	0.855019
CCDC122	16	26	14	18	29	21	20.7401	0.398777	0.632271	0.630705	0.528233	0.703039
CCDC124	1407	1260	1291	1105	1199	918	1191.01	-0.200147	0.115652	-1.7306	0.0835229	0.199364
CCDC125	228	265	255	177	192	183	215.582	-0.333545	0.217572	-1.53304	0.125267	0.267052
CCDC126	310	304	341	264	337	280	304.641	-0.0186161	0.182346	-0.102092	0.918684	0.958102
CCDC127	770	803	940	630	796	841	793.352	-0.0499973	0.131169	-0.381166	0.70308	0.831792
CCDC130	818	749	870	566	604	703	714.426	-0.278681	0.14284	-1.951	0.0510575	0.138798
CCDC134	284	207	291	212	227	229	240.289	-0.108881	0.205556	-0.529692	0.596325	0.757073
CCDC137	728	594	726	707	861	620	704.029	0.192259	0.15481	1.2419	0.214272	0.39029
CCDC138	215	213	198	219	194	207	208.162	0.0893146	0.228313	0.391194	0.695654	0.827399
CCDC14	1194	1383	1003	964	1233	859	1103.42	-0.130203	0.122423	-1.06355	0.28753	0.476077
CCDC142	333	334	393	277	380	302	334.486	-0.0491289	0.180305	-0.272477	0.785255	0.880629
CCDC144NL-AS1	545	522	538	563	630	514	551.891	0.187768	0.144231	1.30186	0.192966	0.362866
CCDC146	41	26	50	55	42	58	45.5468	0.544387	0.429644	1.26707	0.205132	0.378405
CCDC148	51	60	71	60	64	80	64.4412	0.270491	0.368293	0.734444	0.462678	0.647169
CCDC149	424	365	362	394	379	352	379.489	0.0726954	0.1685	0.431427	0.666158	0.807215
CCDC15	118	89	97	55	75	59	81.2354	-0.58391	0.340726	-1.71372	0.0865802	0.204363
CCDC150	160	162	102	80	71	96	111.536	-0.658559	0.355623	-1.85184	0.0640481	0.164349
CCDC151	18	25	32	28	44	71	36.6713	0.981997	0.493818	1.98858	0.0467473	0.12987
CCDC157	322	342	405	247	248	301	309.051	-0.320521	0.190328	-1.68404	0.0921739	0.21383
CCDC159	148	161	138	160	134	97	139.717	-0.114335	0.277137	-0.412558	0.679931	0.81658
CCDC160	51	54	52	52	66	51	54.2923	0.200163	0.391465	0.511319	0.609128	0.766196
CCDC163	112	79	79	45	62	71	74.0508	-0.49852	0.388443	-1.28338	0.199358	0.370779
CCDC167	570	497	482	454	563	478	506.276	0.0499311	0.160559	0.310983	0.755813	0.863373
CCDC169-SOHLH2	62	73	47	32	50	41	50.562	-0.464716	0.428238	-1.08518	0.277842	0.466418
CCDC173	21	33	42	25	26	33	29.8902	-0.0513798	0.537892	-0.0955207	0.923901	0.960762
CCDC174	474	522	519	390	409	460	461.184	-0.165243	0.172761	-0.95648	0.33883	0.530681
CCDC18	162	135	98	113	105	70	113.53	-0.354028	0.280313	-1.26297	0.206599	0.380457
CCDC18-AS1	417	401	449	269	273	364	360.126	-0.39101	0.191961	-2.03692	0.0416576	0.119025
CCDC181	24	31	42	16	25	49	31.0632	-0.102007	0.539855	-0.188953	0.850129	0.919187
CCDC183	55	70	142	95	103	196	110.649	0.703322	0.295039	2.38383	0.0171334	0.0591856
CCDC183-AS1	63	43	52	48	41	43	48.1943	-0.142098	0.415413	-0.342065	0.732302	0.849415
CCDC184	18	14	26	20	28	43	24.9308	0.736183	0.583913	1.26077	0.20739	0.381315
CCDC186	958	994	1131	1307	1385	1334	1189.33	0.491616	0.120162	4.0913	4.28969e-05	0.000364145
CCDC189	37	24	43	38	45	51	39.6702	0.496781	0.466556	1.06478	0.286974	0.475661
CCDC191	149	150	147	105	115	137	133.415	-0.225078	0.275893	-0.815814	0.414606	0.604546
CCDC22	672	636	762	449	508	569	595.115	-0.338089	0.145603	-2.32199	0.0202336	0.0677137
CCDC24	64	58	53	105	122	114	86.9305	1.06629	0.325981	3.27101	0.00107165	0.00601742
CCDC25	672	620	740	605	699	648	661.974	0.0468641	0.135703	0.345343	0.729837	0.847421
CCDC28A	408	440	493	362	421	473	431.871	0.00555003	0.16502	0.0336325	0.97317	0.985161
CCDC28B	120	141	166	113	122	171	138.693	0.021665	0.26931	0.0804464	0.935882	0.96678
CCDC3	290	276	250	276	570	241	315.629	0.414697	0.234644	1.76734	0.0771709	0.188913
CCDC30	170	179	209	102	125	166	157.317	-0.421719	0.256083	-1.64681	0.0995973	0.225939
CCDC32	299	316	392	406	449	351	368.927	0.365992	0.191482	1.91137	0.0559575	0.148655
CCDC34	145	153	141	97	124	125	130.253	-0.248123	0.273334	-0.907765	0.364002	0.557188
CCDC39	38	19	37	44	29	60	38.1688	0.614408	0.476888	1.28837	0.197617	0.368898
CCDC40	405	365	359	256	248	442	345.78	-0.201877	0.255031	-0.791577	0.428607	0.618149
CCDC43	1057	949	1098	817	1071	892	975.351	-0.061723	0.13012	-0.474355	0.635247	0.783546
CCDC47	3831	3433	4071	3402	3805	2910	3558.39	-0.0653291	0.110532	-0.591042	0.554492	0.723647
CCDC50	1164	1222	1169	722	759	901	983.83	-0.479924	0.154725	-3.10178	0.00192362	0.00985231
CCDC51	510	457	526	369	504	497	475.009	-0.0307797	0.169521	-0.181569	0.855921	0.923283
CCDC57	722	623	494	404	505	500	539.379	-0.272168	0.202733	-1.34249	0.179436	0.344816
CCDC58	95	84	123	73	68	91	88.4247	-0.268439	0.313607	-0.855973	0.392013	0.583966
CCDC59	562	558	599	342	417	443	483.186	-0.419513	0.162288	-2.585	0.00973792	0.0377923
CCDC6	2349	1876	2451	1581	1683	1557	1899.99	-0.357449	0.108475	-3.29521	0.000983478	0.00558258
CCDC61	219	230	194	174	240	172	204.162	-0.0444721	0.216265	-0.205637	0.837074	0.91076
CCDC66	254	204	244	167	205	175	206.603	-0.255492	0.220831	-1.15696	0.247289	0.430835
CCDC68	417	433	364	484	391	509	436.125	0.288585	0.213924	1.34901	0.177334	0.34219
CCDC69	50	39	47	160	232	109	107.326	1.92562	0.339895	5.66534	1.46731e-08	2.59298e-07
CCDC71	89	73	59	85	75	29	68.2275	-0.224402	0.386328	-0.580859	0.561335	0.728921
CCDC71L	196	201	249	129	161	147	178.641	-0.45811	0.228531	-2.00459	0.0450072	0.126175
CCDC74A	27	32	36	30	14	47	31.2147	-0.0758771	0.594186	-0.127699	0.898387	0.947698
CCDC74B	19	15	12	11	16	24	16.2203	0.207802	0.751654	0.276459	0.782195	0.878783
CCDC77	249	230	266	175	247	222	230.053	-0.117149	0.212369	-0.551631	0.581202	0.744631
CCDC8	1226	1358	1492	1036	1050	1171	1217.29	-0.217535	0.131649	-1.65238	0.0984566	0.224058
CCDC80	99	41	139	132	135	306	143.585	1.18489	0.304901	3.88615	0.000101846	0.000778048
CCDC82	586	543	631	479	490	557	546.023	-0.102103	0.150942	-0.676436	0.498764	0.677851
CCDC84	377	294	177	254	297	243	273.987	0.0631899	0.252107	0.250647	0.802087	0.891003
CCDC85A	81	49	91	264	193	145	139.6	1.55289	0.315063	4.92883	8.27253e-07	1.06625e-05
CCDC85B	370	372	420	220	334	341	340.134	-0.295214	0.191371	-1.54263	0.122922	0.263572
CCDC85C	1366	1390	1442	1117	1200	1122	1267.77	-0.184667	0.115809	-1.59458	0.110806	0.244996
CCDC86	1156	1005	1057	594	651	567	829.228	-0.72507	0.127554	-5.68444	1.31243e-08	2.34585e-07
CCDC88A	728	653	650	478	565	464	585.866	-0.330525	0.14424	-2.2915	0.0219347	0.0720843
CCDC88C	1325	1176	1352	859	878	880	1069.96	-0.451814	0.117674	-3.83953	0.000123271	0.000919751
CCDC9	276	248	247	252	278	236	255.956	0.0925858	0.194577	0.475832	0.634194	0.78329
CCDC90B	512	397	535	578	674	528	537.191	0.4094	0.167292	2.44723	0.014396	0.0515441
CCDC91	393	294	336	273	268	249	300.57	-0.260826	0.183607	-1.42057	0.155442	0.311654
CCDC92	2103	1752	1957	1655	1730	1363	1751.07	-0.191432	0.109874	-1.74229	0.0814578	0.195993
CCDC93	1223	1339	1090	867	968	873	1056.1	-0.325419	0.138235	-2.3541	0.0185678	0.0631066
CCDC96	73	73	128	84	105	179	107.251	0.513132	0.292934	1.7517	0.0798256	0.193241
CCDC97	953	882	899	670	743	577	782.064	-0.3613	0.129447	-2.79111	0.00525275	0.022847
CCDC9B	172	175	184	204	224	220	197.084	0.390274	0.219465	1.7783	0.075355	0.185828
CCER2	20	14	8	11	11	10	12.3294	-0.212993	0.817587	-0.260514	0.794467	0.886294
CCHCR1	699	606	625	437	516	429	547.95	-0.38061	0.148985	-2.55468	0.0106284	0.0405316
CCL15	2	5	4	7	6	11	5.951	1.26147	1.16941	1.07872	0.280713	0.469102
CCL15-CCL14	3	3	12	16	14	44	15.7256	2.25425	0.794517	2.83726	0.00455023	0.0202619
CCL2	48	39	85	75	100	173	87.4353	1.11716	0.330441	3.38082	0.000722698	0.00429543
CCL20	15	37	91	71	82	269	96.0182	1.72258	0.373284	4.61467	3.93726e-06	4.42163e-05
CCL22	9	10	25	89	138	43	52.8524	2.715	0.604193	4.4936	7.00278e-06	7.35292e-05
CCL4	0	2	1	15	26	7	8.62641	4.14304	1.3392	3.09368	0.00197694	0.0100813
CCM2	720	651	656	605	694	606	653.955	0.0123696	0.138861	0.0890792	0.929019	0.963232
CCN1	66032	61462	55756	47813	42246	47479	53341.7	-0.309201	0.124352	-2.48651	0.0129004	0.0470776
CCN2	39069	34960	31126	33404	29286	29586	32919	-0.081287	0.112303	-0.723818	0.469178	0.652471
CCNA2	1012	880	1011	732	854	789	874.708	-0.185749	0.127758	-1.45391	0.145971	0.298185
CCNB1	2550	2379	2192	2135	2435	1792	2241.01	-0.0675123	0.0980908	-0.688263	0.491287	0.67094
CCNB1IP1	977	776	841	443	525	490	667.576	-0.724264	0.152849	-4.73844	2.15365e-06	2.55874e-05
CCNB2	1229	969	862	594	775	658	841.186	-0.483419	0.169034	-2.85989	0.00423794	0.019142
CCNC	1487	1337	1749	1569	1671	1613	1569.13	0.197429	0.110037	1.7942	0.0727805	0.181321
CCND1	6211	6125	6748	20603	23768	12178	12766.5	1.61796	0.161631	10.0102	1.37496e-23	1.59643e-21	1
CCND2	7915	6449	7046	12962	13756	8602	9514.82	0.801414	0.120834	6.63233	3.30418e-11	8.94328e-10
CCND2-AS1	30	35	18	11	13	11	19.5175	-1.1044	0.669847	-1.64873	0.0992021	0.22537
CCND3	3233	2350	3115	5591	5269	4707	4082.13	0.953562	0.102335	9.31803	1.1852e-20	1.06057e-18	1
CCNDBP1	1055	1079	1223	1321	1475	1168	1221.06	0.3399	0.127805	2.65952	0.00782522	0.0316131
CCNE1	185	190	203	271	279	280	236.172	0.626553	0.205933	3.0425	0.00234619	0.0116852
CCNE2	231	163	207	160	169	171	182.559	-0.148314	0.232157	-0.638854	0.522918	0.698733
CCNF	1046	970	1057	1135	1637	1004	1139.34	0.370486	0.146498	2.52895	0.0114406	0.0428724
CCNG1	2461	2586	3223	5100	6326	4218	4009.58	1.01408	0.143248	7.07921	1.44975e-12	4.60804e-11	1
CCNG2	1399	1370	1727	1642	1810	1707	1609.42	0.308601	0.111358	2.77124	0.00558426	0.0239772
CCNH	676	654	758	669	835	668	708.126	0.155392	0.138554	1.12153	0.262064	0.447941
CCNI	5694	5086	5604	5137	5541	4680	5276.88	0.00863819	0.0883132	0.097813	0.922081	0.959437
CCNJ	1494	1374	1702	904	994	893	1213.04	-0.60397	0.117982	-5.11918	3.0687e-07	4.28551e-06
CCNJL	506	555	630	884	1019	638	707.821	0.671156	0.180472	3.7189	0.000200094	0.00140416
CCNK	453	424	473	337	386	292	391.261	-0.315129	0.17074	-1.84566	0.0649415	0.165944
CCNL1	2960	3010	3138	2456	3026	2936	2912.77	-0.0155168	0.102415	-0.151508	0.879575	0.937772
CCNL2	9486	10075	9480	7503	9368	8731	9080.52	-0.0838381	0.0995903	-0.84183	0.399883	0.59124
CCNO	177	162	449	229	133	683	307.516	0.355208	0.259196	1.37042	0.170554	0.332841
CCNQ	485	375	438	473	518	453	457.025	0.262583	0.159839	1.6428	0.100425	0.227444
CCNT1	474	483	625	398	477	488	488.017	-0.105809	0.150742	-0.701923	0.482727	0.66441
CCNT2	1541	1317	1432	1197	1224	1297	1331.17	-0.100641	0.121371	-0.829205	0.406988	0.597657
CCNT2-AS1	40	44	36	23	49	29	36.5286	-0.206749	0.488341	-0.42337	0.672025	0.811665
CCNY	2454	2284	2762	2225	2296	2397	2396.79	-0.00913323	0.0984656	-0.0927555	0.926098	0.961943
CCNYL1	352	338	371	332	348	286	336.859	-0.0353795	0.178259	-0.198472	0.842676	0.914264
CCP110	844	808	1005	872	898	956	896.488	0.146003	0.125081	1.16727	0.243101	0.426116
CCPG1	373	232	318	149	177	169	232.891	-0.772395	0.231679	-3.33389	0.000856393	0.00496553
CCR1	39	30	24	226	232	59	103.67	2.40187	0.380707	6.30896	2.8091e-10	6.689e-09
CCR10	15	31	35	4	15	31	21.5968	-0.858778	0.690948	-1.2429	0.213905	0.389875
CCS	743	739	881	805	950	809	820.015	0.221679	0.131958	1.67991	0.092974	0.215153
CCSAP	214	216	190	132	132	146	170.804	-0.492343	0.252414	-1.95054	0.0511115	0.138891
CCSER1	382	414	370	402	374	365	385.213	0.0725599	0.184894	0.392441	0.694732	0.826933
CCSER2	1329	1227	1595	1254	1463	1323	1360.01	0.0700513	0.116843	0.599533	0.548818	0.719572
CCT2	5904	5431	6092	4936	5879	4689	5462.93	-0.0702604	0.093972	-0.747674	0.454657	0.640682
CCT3	6575	5619	6456	5802	7257	5621	6200.87	0.0998129	0.103723	0.962301	0.335898	0.527388
CCT4	5061	4813	5559	4944	6295	4899	5247.07	0.160674	0.100299	1.60196	0.109165	0.242207
CCT5	7395	6558	7636	5554	6932	5452	6544.32	-0.16943	0.100507	-1.68575	0.0918431	0.213273
CCT6A	5554	5058	5802	4661	6092	4716	5288.57	0.00910279	0.103211	0.0881963	0.929721	0.963737
CCT6B	112	94	108	71	46	73	83.4932	-0.639348	0.346399	-1.8457	0.0649358	0.165944
CCT6P1	268	215	161	205	226	168	207.121	0.0151409	0.22701	0.0666971	0.946823	0.971723
CCT6P3	253	228	260	221	224	242	237.6	-0.00396614	0.203156	-0.0195227	0.984424	0.991647
CCT7	7986	7227	8165	6724	8201	6744	7477.13	-0.0102827	0.091758	-0.112063	0.910773	0.954223
CCT8	4681	4338	5311	4089	5065	4181	4588.34	-0.00200016	0.101256	-0.0197535	0.98424	0.991647
CCZ1	2116	2130	2327	1762	2192	1741	2033.96	-0.110089	0.104505	-1.05343	0.292142	0.481162
CCZ1B	1923	1872	2091	1529	1899	1629	1814.2	-0.119774	0.104026	-1.15139	0.249571	0.433027
CCZ1P-OR7E38P	215	167	174	113	125	113	149.829	-0.553349	0.252834	-2.18858	0.0286273	0.089135
CD101	29	34	38	41	38	19	33.0959	0.00268685	0.545191	0.00492828	0.996068	0.997899
CD151	3915	3690	4550	5335	5778	4659	4664.34	0.479491	0.112029	4.28005	1.86853e-05	0.00017431
CD164	13386	12295	15373	14673	16300	14218	14361.3	0.245746	0.0929726	2.6432	0.00821258	0.0328668
CD24	14305	13913	18427	21352	24119	19714	18684.9	0.593387	0.114633	5.1764	2.26203e-07	3.23947e-06
CD248	36	19	101	81	58	155	75.7016	1.20586	0.368763	3.27	0.00107546	0.006034
CD27-AS1	69	36	72	42	15	37	44.6828	-0.850319	0.456838	-1.86132	0.0626995	0.161745
CD276	4367	4201	3968	5350	5491	4219	4614.05	0.35957	0.0942225	3.81618	0.000135534	0.000994317
CD2AP	1350	1264	1677	1732	1867	1706	1601.26	0.418841	0.118703	3.52849	0.000417941	0.00266651
CD2BP2	1811	1754	1901	1607	1720	1561	1720.63	-0.0581149	0.10505	-0.553212	0.580119	0.743824
CD302	355	358	340	652	837	436	499.116	0.927037	0.179984	5.15065	2.59584e-07	3.66154e-06
CD320	2150	2185	2734	2260	2548	2477	2387.92	0.153723	0.101763	1.5106	0.130891	0.275985
CD36	34	40	52	246	183	65	105.618	1.90742	0.461223	4.13557	3.54073e-05	0.000306116
CD3EAP	97	112	128	68	85	81	94.3243	-0.420873	0.303915	-1.38484	0.166102	0.327243
CD3G	14	29	96	27	47	190	67.7282	0.987169	0.393632	2.50785	0.0121469	0.0449203
CD44	731	1047	1107	1439	1968	1062	1227.98	0.713571	0.188767	3.78018	0.000156718	0.00113083
CD46	6984	6612	9525	9449	9766	10859	8889.74	0.499379	0.0913807	5.46483	4.63363e-08	7.64957e-07
CD47	5117	4708	4602	11041	11828	6787	7420.21	1.10393	0.125379	8.80471	1.31193e-18	9.26198e-17	1
CD48	88	130	16	265	700	30	204.551	1.85995	0.300311	6.19341	5.88756e-10	1.33626e-08
CD55	4229	3670	4967	3982	4398	3930	4179.12	0.0489077	0.105009	0.465747	0.641397	0.788222
CD58	198	178	215	269	245	245	226.042	0.467762	0.209153	2.23646	0.0253219	0.0809068
CD59	4156	3952	4666	8600	9720	6617	6336.08	1.05447	0.127366	8.27904	1.2417e-16	6.86797e-15	1
CD63	12487	12812	15029	18569	21294	17031	16257.7	0.598878	0.102864	5.82203	5.81384e-09	1.11785e-07
CD68	7	21	53	18	28	63	31.6235	0.714699	0.559823	1.27665	0.201725	0.373872
CD7	21	20	30	25	41	23	26.5095	0.405939	0.580177	0.699681	0.484127	0.665536
CD72	21	37	29	22	28	45	30.4866	0.205759	0.558889	0.368158	0.712755	0.836899
CD74	475	504	532	691	927	586	620.357	0.624375	0.159287	3.91983	8.86128e-05	0.000690056
CD80	73	53	39	40	23	21	41.2946	-0.882149	0.466697	-1.8902	0.0587317	0.153969
CD81	5194	5071	5854	5083	5866	4937	5319.91	0.0812723	0.0937148	0.86723	0.385816	0.578354
CD82	112	101	151	251	391	236	208.082	1.35496	0.267374	5.06767	4.02717e-07	5.51978e-06
CD83	66	103	76	90	69	97	84.1423	0.180392	0.389028	0.463698	0.642864	0.789406
CD9	5488	4855	8705	7628	6499	8849	7016.7	0.40972	0.111654	3.66953	0.000242993	0.00165841
CD99	1652	1768	1709	1268	1315	1552	1540.12	-0.212033	0.142056	-1.4926	0.135541	0.282609
CD99L2	2612	2502	2927	3528	3558	2845	3002.31	0.403929	0.119123	3.39086	0.000696743	0.00416534
CD99P1	42	49	55	32	35	57	44.9025	-0.16507	0.45014	-0.366707	0.713838	0.83789
CDADC1	239	194	275	207	192	255	226.472	-0.00537562	0.207144	-0.0259511	0.979296	0.98894
CDAN1	1121	1044	1046	794	982	716	944.315	-0.273578	0.125258	-2.18412	0.0289533	0.0899325
CDC123	1946	1960	1863	2141	2658	1996	2095.84	0.329236	0.0996634	3.30348	0.000954922	0.00545775
CDC14A	355	465	417	314	389	347	379.983	-0.131139	0.175835	-0.745806	0.455785	0.641679
CDC14B	625	664	675	749	859	555	687.434	0.221525	0.158379	1.3987	0.161902	0.321357
CDC16	1781	1541	1733	1287	1438	1363	1515.87	-0.201392	0.110537	-1.82195	0.0684628	0.172867
CDC20	1319	1176	1016	706	918	732	970.529	-0.47404	0.143502	-3.30336	0.000955333	0.00545775
CDC20B	5	14	92	9	16	119	42.3603	0.532986	0.518216	1.0285	0.303714	0.493112
CDC23	2288	2128	2168	1776	2037	1804	2025.76	-0.127703	0.103035	-1.23942	0.215191	0.391375
CDC25A	655	544	589	449	515	457	531.839	-0.226505	0.151884	-1.49131	0.135881	0.283134
CDC25B	784	732	897	260	281	571	579.515	-1.10091	0.224397	-4.90607	9.29211e-07	1.1814e-05
CDC25C	153	188	141	145	144	84	142.158	-0.296746	0.274963	-1.07922	0.28049	0.468863
CDC26	602	585	684	580	658	592	615.278	0.0725915	0.139821	0.519176	0.603638	0.762293
CDC27	733	630	802	745	914	767	763.833	0.268653	0.140868	1.90713	0.0565034	0.149614
CDC34	5217	5280	5990	4745	5804	4837	5290.93	0.000642163	0.0918429	0.00699197	0.994421	0.997189
CDC37	3081	2597	3018	2928	3676	2830	3015.25	0.215218	0.112452	1.91387	0.0556372	0.148123
CDC37L1	678	604	757	704	837	758	722.343	0.279036	0.135623	2.05744	0.0396444	0.114625
CDC37L1-DT	5	0	3	3	6	2	3.1206	0.873701	1.75893	0.496723	0.619384	0.772512
CDC40	427	435	541	451	539	543	488.825	0.234572	0.150301	1.56068	0.118599	0.256909
CDC42	3079	3003	3032	3712	3724	2651	3204.1	0.232779	0.117118	1.98757	0.0468596	0.130131
CDC42BPA	1698	1736	1742	1182	1450	980	1452.37	-0.433082	0.120733	-3.5871	0.00033438	0.00219827
CDC42BPB	1442	1343	1582	1340	1506	1158	1389.26	-0.0263742	0.125299	-0.21049	0.833285	0.908241
CDC42BPG	319	334	415	409	508	518	418.179	0.531355	0.159605	3.32918	0.000871031	0.00504623
CDC42EP1	1510	1369	953	1158	1642	454	1173.71	-0.286045	0.192458	-1.48627	0.137208	0.285575
CDC42EP2	57	71	72	112	164	102	96.8124	0.99887	0.312388	3.19753	0.00138611	0.00746109
CDC42EP3	2258	2290	2696	3024	3944	2647	2810.29	0.497015	0.130309	3.81412	0.00013667	0.00100161
CDC42EP4	717	724	923	826	977	879	840.175	0.29169	0.13286	2.19547	0.0281299	0.0879583
CDC42EP5	15	22	49	22	32	53	32.074	0.493297	0.5163	0.955445	0.339353	0.531121
CDC42SE1	2074	2051	2290	2471	3052	2382	2388.02	0.39795	0.105289	3.77958	0.000157092	0.00113295
CDC42SE2	2010	1863	2480	1757	1989	2063	2018.11	-0.0183113	0.100617	-0.18199	0.85559	0.923023
CDC45	518	420	389	362	389	333	400.484	-0.181557	0.171302	-1.05986	0.289208	0.478066
CDC5L	1826	1868	2096	1664	1974	1694	1846.69	-0.0170605	0.104691	-0.16296	0.87055	0.932689
CDC6	766	641	681	713	735	579	684.842	0.0571565	0.135711	0.421164	0.673635	0.812124
CDC7	588	554	561	489	477	450	518.415	-0.16303	0.151895	-1.07331	0.283133	0.471854
CDC73	2196	1944	2351	1540	1803	1710	1910.62	-0.256317	0.104804	-2.44568	0.0144581	0.0517113
CDCA2	338	312	330	285	272	239	294.934	-0.199144	0.18667	-1.06683	0.286051	0.47469
CDCA3	382	348	287	188	240	231	277.441	-0.521045	0.224153	-2.32451	0.0200984	0.0673254
CDCA4	1056	1051	1114	1036	1101	1138	1082.8	0.127106	0.124245	1.02303	0.306292	0.495977
CDCA5	618	499	438	399	433	366	456.999	-0.262995	0.168748	-1.55851	0.119113	0.257781
CDCA7	903	788	668	506	624	510	662.288	-0.417814	0.157254	-2.65694	0.00788542	0.0318157
CDCA7L	849	698	826	635	730	596	717.96	-0.171485	0.139713	-1.22741	0.219669	0.397492
CDCA8	525	393	376	359	375	357	396.486	-0.128092	0.183262	-0.698956	0.484579	0.665917
CDH1	22323	21639	26781	25050	27252	21881	24109.9	0.17285	0.109471	1.57896	0.114345	0.250771
CDH10	106	110	211	237	222	398	216.608	1.13329	0.221462	5.11729	3.09957e-07	4.32431e-06
CDH11	213	120	295	462	452	867	408.728	1.63016	0.191072	8.53166	1.44261e-17	8.81184e-16	1
CDH12	181	93	347	119	52	189	160.865	-0.657313	0.254818	-2.57954	0.00989307	0.0382781
CDH2	10237	7785	8392	3780	2420	4550	6117.4	-1.23143	0.177984	-6.91873	4.55697e-12	1.34498e-10	1
CDH23	82	78	204	353	328	333	232.863	1.72046	0.298257	5.76837	8.00428e-09	1.49794e-07
CDH24	303	319	310	268	303	215	285.138	-0.155361	0.192529	-0.806949	0.419696	0.6095
CDH3	13678	12513	13117	16993	18683	12962	14684.2	0.395138	0.101073	3.90944	9.25093e-05	0.000716857
CDH4	748	649	764	1705	1605	1308	1144.15	1.19413	0.131938	9.05068	1.42087e-19	1.10899e-17	1
CDH7	268	180	344	51	27	182	171.569	-1.87518	0.391034	-4.79543	1.62328e-06	1.97964e-05
CDHR3	39	43	98	19	31	155	64.2264	-0.129115	0.471306	-0.273952	0.784122	0.880178
CDIP1	537	549	587	1261	1485	888	892.593	1.19296	0.162738	7.33053	2.29245e-13	8.21597e-12	1
CDIPT	2542	2331	2442	2577	2833	2245	2493.59	0.163607	0.0985346	1.6604	0.0968342	0.221567
CDK1	913	804	894	873	978	901	893.363	0.179979	0.124531	1.44525	0.148387	0.301255
CDK10	55	52	31	36	36	51	43.6762	-0.0476653	0.505886	-0.0942214	0.924933	0.96155
CDK11A	295	297	335	276	315	284	299.47	0.0202173	0.182403	0.110839	0.911744	0.954836
CDK11B	272	248	238	136	237	189	218.051	-0.358115	0.243748	-1.4692	0.141778	0.292024
CDK12	780	773	836	657	805	559	730.658	-0.152135	0.14519	-1.04784	0.294714	0.483925
CDK13	1820	1621	1777	1357	1747	1228	1580.99	-0.178894	0.123242	-1.45156	0.146623	0.298927
CDK14	373	344	317	421	520	391	395.35	0.461197	0.166337	2.77266	0.00556001	0.0239229
CDK16	7457	6376	6973	6881	7362	6779	6966.09	0.120458	0.087042	1.38391	0.166385	0.327453
CDK17	1119	1116	1157	958	1211	1119	1110.71	0.0523598	0.121237	0.43188	0.665829	0.807121
CDK18	176	175	150	176	170	116	160.455	-0.0321446	0.24498	-0.131213	0.895607	0.946324
CDK19	290	242	237	231	180	188	227.627	-0.258379	0.215523	-1.19884	0.230589	0.411528
CDK2	1309	1137	1254	1156	1214	1223	1214.22	0.06333	0.117774	0.537727	0.590766	0.752941
CDK20	286	253	286	204	222	347	266.211	-0.0255581	0.238873	-0.106995	0.914793	0.956288
CDK2AP1	4064	3690	3684	3254	3748	2953	3552.17	-0.102175	0.092286	-1.10716	0.268227	0.455111
CDK2AP2	1966	1784	2070	1755	2014	1964	1921.49	0.0821122	0.103578	0.792756	0.42792	0.617417
CDK3	343	349	333	271	356	331	329.678	-0.00261823	0.185707	-0.0140987	0.988751	0.993916
CDK4	6198	5512	5839	4509	5364	4182	5235.79	-0.222972	0.093183	-2.39284	0.0167183	0.0580084
CDK5	430	431	472	418	498	418	443.516	0.100999	0.156705	0.644518	0.519239	0.695405
CDK5R1	297	333	360	144	144	257	253.518	-0.803983	0.252714	-3.18139	0.0014657	0.0078087
CDK5RAP1	811	805	898	614	758	631	747.841	-0.228767	0.131748	-1.73639	0.0824942	0.197786
CDK5RAP2	1436	1403	1400	1045	1051	1027	1221.05	-0.337212	0.122143	-2.76079	0.0057661	0.0246075
CDK5RAP3	2156	2076	1958	1608	1857	1893	1920.11	-0.107435	0.12829	-0.837438	0.402346	0.593258
CDK6	1206	1126	1318	922	1258	1268	1178.18	0.0101654	0.131517	0.0772932	0.93839	0.967901
CDK7	535	526	637	552	593	658	583.469	0.192218	0.143968	1.33514	0.181829	0.347862
CDK8	496	457	562	413	495	511	487.225	0.0086983	0.15327	0.0567515	0.954743	0.976001
CDK9	2116	2111	2242	2256	2415	1995	2187.95	0.142972	0.106225	1.34594	0.178322	0.343208
CDKAL1	831	967	1073	520	631	740	786.918	-0.50518	0.142612	-3.54234	0.000396598	0.00255002
CDKL2	124	138	109	110	159	115	125.692	0.139352	0.269189	0.517673	0.604686	0.763205
CDKL3	44	35	41	25	21	35	33.3185	-0.482951	0.514111	-0.939391	0.34753	0.540213
CDKL5	617	543	596	653	686	687	631.655	0.311685	0.140832	2.21316	0.0268864	0.0848252
CDKN1A	1692	1712	2971	26414	31811	17626	14025.1	3.69364	0.43498	8.4915	2.03983e-17	1.22468e-15	1
CDKN1B	165	167	129	106	63	73	116.659	-0.845172	0.325482	-2.59668	0.00941305	0.0368265
CDKN1C	722	913	1257	462	461	1340	856.185	-0.404871	0.232579	-1.74078	0.0817213	0.196559
CDKN2AIP	1177	1134	1369	826	850	1233	1093.43	-0.254186	0.149185	-1.70383	0.0884135	0.207371
CDKN2AIPNL	873	803	756	836	885	659	801.44	0.0637918	0.127902	0.498756	0.617951	0.771975
CDKN2B	181	97	130	1019	683	404	430.991	2.42234	0.222884	10.8682	1.63406e-27	2.49531e-25	1
CDKN2C	126	51	68	76	56	124	83.8696	0.192703	0.410451	0.46949	0.638719	0.786262
CDKN2D	204	174	268	130	155	255	196.495	-0.18624	0.240776	-0.773498	0.439228	0.627889
CDKN3	132	145	135	169	141	137	143.787	0.216524	0.270429	0.800669	0.423323	0.612931
CDNF	7	21	21	9	13	18	14.7774	-0.10793	0.760982	-0.14183	0.887214	0.942066
CDO1	22	8	24	17	11	28	18.3266	0.201621	0.67621	0.298163	0.765579	0.868313
CDON	287	257	465	182	200	340	285.515	-0.382998	0.192054	-1.99422	0.0461278	0.128632
CDPF1	215	200	171	156	214	164	186.076	-0.038568	0.23437	-0.164561	0.86929	0.932477
CDR1	36	20	86	22	45	106	52.172	0.368896	0.474371	0.777655	0.436773	0.625555
CDR2	615	514	740	437	562	799	608.992	0.0222587	0.173995	0.127927	0.898207	0.947579
CDR2L	474	395	556	606	643	517	532.086	0.420675	0.171449	2.45365	0.0141415	0.0508767
CDS1	1235	1126	1450	989	1158	1262	1197.9	-0.0561376	0.116535	-0.481723	0.630003	0.780022
CDS2	1136	1088	1204	1078	1146	1085	1121.12	0.0532819	0.116175	0.458636	0.646495	0.792177
CDT1	654	520	567	387	442	352	482.768	-0.456207	0.15833	-2.88136	0.00395963	0.0181142
CDV3	2874	2430	2781	2025	2262	2223	2419.51	-0.206902	0.104725	-1.97567	0.0481916	0.132936
CDYL	708	681	774	526	618	648	655.935	-0.170885	0.140964	-1.21226	0.225413	0.404966
CDYL2	492	396	425	524	484	456	464.029	0.264246	0.154095	1.71483	0.0863764	0.204122
CEACAM1	668	775	963	1633	1778	1199	1178.52	1.03814	0.18264	5.68409	1.31509e-08	2.34761e-07
CEACAM19	94	85	69	85	78	91	84.0038	0.145207	0.345584	0.420178	0.674355	0.812802
CEACAM21	325	343	421	423	508	318	388.848	0.285822	0.209358	1.36523	0.17218	0.334989
CEACAM5	442	574	2260	1215	1662	3240	1570.94	1.26755	0.179219	7.07264	1.52011e-12	4.82078e-11	1
CEACAM6	3260	2625	6991	11606	12314	10862	8031.05	1.67442	0.348812	4.80035	1.58387e-06	1.94e-05
CEACAM7	18	32	56	14	18	41	29.4992	-0.443072	0.548951	-0.807125	0.419595	0.609469
CEBPA	674	651	871	646	741	738	717.534	0.0652097	0.134278	0.485633	0.627227	0.778528
CEBPA-DT	136	132	165	99	108	79	118.57	-0.498289	0.290332	-1.71628	0.0861116	0.203667
CEBPB	2569	2365	2458	844	1034	1141	1708.09	-1.19795	0.138088	-8.67531	4.12437e-18	2.7592e-16	1
CEBPD	7971	8159	7732	14051	17559	13008	11504.5	0.994946	0.0824265	12.0707	1.5083e-33	3.99813e-31	1
CEBPG	5993	5004	5156	1261	1551	1648	3364.12	-1.75725	0.137968	-12.7367	3.6987e-37	1.26739e-34	1
CEBPZ	1386	1303	1425	1188	1141	1171	1265.63	-0.128615	0.119025	-1.08058	0.279884	0.46833
CEBPZOS	993	917	854	952	903	473	846.06	-0.203945	0.17413	-1.17122	0.241511	0.424071
CEL	11	4	18	74	71	103	48.1734	3.14864	0.51831	6.07481	1.24132e-09	2.67885e-08
CELF1	4246	4007	4358	3529	4370	3755	4029.01	-0.0152234	0.0930658	-0.163576	0.870065	0.932637
CELF2	3450	3083	3387	3838	3958	2686	3397.88	0.164103	0.123139	1.33266	0.182643	0.348587
CELF3	52	82	142	15	25	82	65.06	-1.28915	0.430631	-2.99364	0.0027567	0.0133871
CELF4	49	71	95	53	87	60	68.5431	0.0139515	0.375148	0.0371893	0.970334	0.983975
CELSR1	8638	7268	8176	5918	4215	6620	6781.17	-0.440996	0.146658	-3.00696	0.00263873	0.0129034
CELSR2	1625	1572	2116	1426	1683	1778	1692.11	-0.0102526	0.104207	-0.0983862	0.921626	0.95929
CEMIP	71	41	54	199	373	134	146.264	2.08639	0.362166	5.76086	8.36863e-09	1.55639e-07
CEMIP2	2334	2011	1736	2573	2560	1391	2103.26	0.16185	0.125867	1.28589	0.198482	0.369957
CENPA	202	142	146	115	101	116	136.27	-0.442628	0.272174	-1.62627	0.103893	0.233683
CENPB	416	334	443	312	338	363	365.754	-0.124767	0.171181	-0.728863	0.466086	0.65006
CENPBD1	470	389	522	433	514	331	440.365	-0.0195698	0.199223	-0.0982307	0.921749	0.95929
CENPBD1P1	1197	1224	1377	1041	1137	1163	1185.9	-0.0802609	0.117398	-0.683664	0.494188	0.673927
CENPC	606	566	558	471	481	482	525.912	-0.166375	0.155705	-1.06853	0.285283	0.4742
CENPE	297	293	208	197	216	170	229.456	-0.340812	0.21686	-1.57158	0.116049	0.253596
CENPF	1417	1246	1212	921	1020	939	1119.81	-0.322883	0.126305	-2.55637	0.010577	0.0404012
CENPH	249	194	199	152	192	227	201.621	-0.0737769	0.26125	-0.2824	0.777637	0.875838
CENPI	98	75	35	85	68	62	71.055	0.24087	0.402929	0.597796	0.549976	0.720027
CENPJ	552	544	439	372	377	348	437.115	-0.375582	0.175982	-2.13421	0.0328259	0.0989214
CENPK	319	262	322	241	294	215	273.521	-0.169588	0.20394	-0.831556	0.40566	0.596266
CENPL	163	151	188	109	146	131	146.723	-0.279107	0.251689	-1.10894	0.267458	0.45422
[truncated: 12,050 more rows]
