# Supplementary material for: Disease modeling of pulmonary fibrosis using human pluripotent stem cell-derived alveolar organoids
Source: Stem Cell Reports. 2021 Nov 18;16(12):2973–87. doi: 10.1016/j.stemcr.2021.10.015 (PMC8693665; doi:10.1016/j.stemcr.2021.10.015)
Supplement: Table S5. Proteomic data of whole cultivation matrices including cells under DMSO, BLM, and BLM with SB525334 treatment, related to Figure 7 [file mmc4.xlsx]

## Sheet: DIAproteome_FDR0.01
#	Protein Name	Molecular Weight	Identified Peptide Count	Taxonomy	DMSO_log2FC	BLM_log2FC	BLM+SB525334_log2FC
1	sp|P31949|S10AB_HUMAN Protein S100-A11 OS=Homo sapiens OX=9606 GN=S100A11 PE=1 SV=2	12 kDa	6	Homo sapiens	0	-0.0405	0.024
2	sp|P36955|PEDF_HUMAN Pigment epithelium-derived factor OS=Homo sapiens OX=9606 GN=SERPINF1 PE=1 SV=4	46 kDa	16	Homo sapiens	0	0.333	0.538
3	sp|P12111|CO6A3_HUMAN Collagen alpha-3(VI) chain OS=Homo sapiens OX=9606 GN=COL6A3 PE=1 SV=5	344 kDa	97	Homo sapiens	0	0.0153	0.332
4	sp|Q15436|SC23A_HUMAN Protein transport protein Sec23A OS=Homo sapiens OX=9606 GN=SEC23A PE=1 SV=2	86 kDa	14	Homo sapiens	0	0.381	-0.0323
5	sp|P10809|CH60_HUMAN 60 kDa heat shock protein, mitochondrial OS=Homo sapiens OX=9606 GN=HSPD1 PE=1 SV=2	61 kDa	31	Homo sapiens	0	-0.052	0.0596
6	sp|P09936|UCHL1_HUMAN Ubiquitin carboxyl-terminal hydrolase isozyme L1 OS=Homo sapiens OX=9606 GN=UCHL1 PE=1 SV=2	25 kDa	12	Homo sapiens	0	-0.0337	-0.584
7	sp|P20700|LMNB1_HUMAN Lamin-B1 OS=Homo sapiens OX=9606 GN=LMNB1 PE=1 SV=2	66 kDa	36	Homo sapiens	0	-0.1	-0.38
8	sp|Q8NBX0|SCPDL_HUMAN Saccharopine dehydrogenase-like oxidoreductase OS=Homo sapiens OX=9606 GN=SCCPDH PE=1 SV=1	47 kDa	2	Homo sapiens	0	0.914	2.37
9	sp|Q92820|GGH_HUMAN Gamma-glutamyl hydrolase OS=Homo sapiens OX=9606 GN=GGH PE=1 SV=2	36 kDa	11	Homo sapiens	0	-0.0119	0.304
10	sp|P08727|K1C19_HUMAN Keratin, type I cytoskeletal 19 OS=Homo sapiens OX=9606 GN=KRT19 PE=1 SV=4	44 kDa	34	Homo sapiens	0	0.563	0.205
11	sp|P0C0S5|H2AZ_HUMAN Histone H2A.Z OS=Homo sapiens OX=9606 GN=H2AFZ PE=1 SV=2	14 kDa	5	Homo sapiens	0	-0.113	-0.19
12	sp|P11047|LAMC1_HUMAN Laminin subunit gamma-1 OS=Homo sapiens OX=9606 GN=LAMC1 PE=1 SV=3	178 kDa	108	Homo sapiens	0	-0.0724	0.104
13	sp|P07237|PDIA1_HUMAN Protein disulfide-isomerase OS=Homo sapiens OX=9606 GN=P4HB PE=1 SV=3	57 kDa	36	Homo sapiens	0	0.11	-0.118
14	sp|P35579|MYH9_HUMAN Myosin-9 OS=Homo sapiens OX=9606 GN=MYH9 PE=1 SV=4	227 kDa	127	Homo sapiens	0	0.0905	0.045
15	sp|O75367|H2AY_HUMAN Core histone macro-H2A.1 OS=Homo sapiens OX=9606 GN=H2AFY PE=1 SV=4	40 kDa	18	Homo sapiens	0	0.0758	-0.0633
16	sp|Q5SSJ5|HP1B3_HUMAN Heterochromatin protein 1-binding protein 3 OS=Homo sapiens OX=9606 GN=HP1BP3 PE=1 SV=1	61 kDa	17	Homo sapiens	0	-0.022	0.0233
17	sp|P04406|G3P_HUMAN Glyceraldehyde-3-phosphate dehydrogenase OS=Homo sapiens OX=9606 GN=GAPDH PE=1 SV=3	36 kDa	26	Homo sapiens	0	-0.213	0.622
18	sp|O00391|QSOX1_HUMAN Sulfhydryl oxidase 1 OS=Homo sapiens OX=9606 GN=QSOX1 PE=1 SV=3	83 kDa	29	Homo sapiens	0	0.458	0.311
19	sp|P26640|SYVC_HUMAN Valine--tRNA ligase OS=Homo sapiens OX=9606 GN=VARS PE=1 SV=4	140 kDa	14	Homo sapiens	0	-0.13	-0.272
20	sp|P13010|XRCC5_HUMAN X-ray repair cross-complementing protein 5 OS=Homo sapiens OX=9606 GN=XRCC5 PE=1 SV=3	83 kDa	27	Homo sapiens	0	-0.0864	0.124
21	sp|P98160|PGBM_HUMAN Basement membrane-specific heparan sulfate proteoglycan core protein OS=Homo sapiens OX=9606 GN=HSPG2 PE=1 SV=4	469 kDa	116	Homo sapiens	0	0.222	0.249
22	sp|O14880|MGST3_HUMAN Microsomal glutathione S-transferase 3 OS=Homo sapiens OX=9606 GN=MGST3 PE=1 SV=1	17 kDa	7	Homo sapiens	0	0.104	-0.0688
23	sp|Q9Y6C2|EMIL1_HUMAN EMILIN-1 OS=Homo sapiens OX=9606 GN=EMILIN1 PE=1 SV=3	107 kDa	32	Homo sapiens	0	0.14	0.136
24	sp|Q6FI13|H2A2A_HUMAN Histone H2A type 2-A OS=Homo sapiens OX=9606 GN=HIST2H2AA3 PE=1 SV=3	14 kDa	9	Homo sapiens	0	0.348	0.534
25	sp|P16104|H2AX_HUMAN Histone H2AX OS=Homo sapiens OX=9606 GN=H2AFX PE=1 SV=2	15 kDa	7	Homo sapiens	0	-0.323	-0.352
26	sp|P40227|TCPZ_HUMAN T-complex protein 1 subunit zeta OS=Homo sapiens OX=9606 GN=CCT6A PE=1 SV=3	58 kDa	20	Homo sapiens	0	0.0622	0.222
27	sp|Q12905|ILF2_HUMAN Interleukin enhancer-binding factor 2 OS=Homo sapiens OX=9606 GN=ILF2 PE=1 SV=2	43 kDa	16	Homo sapiens	0	0.115	0.222
28	sp|O43175|SERA_HUMAN D-3-phosphoglycerate dehydrogenase OS=Homo sapiens OX=9606 GN=PHGDH PE=1 SV=4	57 kDa	16	Homo sapiens	0	-1.24	-1.33
29	sp|P25705|ATPA_HUMAN ATP synthase subunit alpha, mitochondrial OS=Homo sapiens OX=9606 GN=ATP5F1A PE=1 SV=1	60 kDa	25	Homo sapiens	0	0.0621	0.0804
30	sp|P29401|TKT_HUMAN Transketolase OS=Homo sapiens OX=9606 GN=TKT PE=1 SV=3	68 kDa	28	Homo sapiens	0	-0.0887	-0.21
31	sp|P01023|A2MG_HUMAN Alpha-2-macroglobulin OS=Homo sapiens OX=9606 GN=A2M PE=1 SV=3	163 kDa	59	Homo sapiens	0	-0.197	0.095
32	sp|P35222|CTNB1_HUMAN Catenin beta-1 OS=Homo sapiens OX=9606 GN=CTNNB1 PE=1 SV=1	85 kDa	23	Homo sapiens	0	-0.162	0.0554
33	sp|O43852|CALU_HUMAN Calumenin OS=Homo sapiens OX=9606 GN=CALU PE=1 SV=2	37 kDa	16	Homo sapiens	0	-0.183	-0.43
34	sp|P02452|CO1A1_HUMAN Collagen alpha-1(I) chain OS=Homo sapiens OX=9606 GN=COL1A1 PE=1 SV=5	139 kDa	59	Homo sapiens	0	0.0148	-0.411
35	sp|P47756|CAPZB_HUMAN F-actin-capping protein subunit beta OS=Homo sapiens OX=9606 GN=CAPZB PE=1 SV=4	31 kDa	11	Homo sapiens	0	-0.293	-0.439
36	sp|P08758|ANXA5_HUMAN Annexin A5 OS=Homo sapiens OX=9606 GN=ANXA5 PE=1 SV=2	36 kDa	26	Homo sapiens	0	-0.0189	-0.0979
37	sp|Q96P70|IPO9_HUMAN Importin-9 OS=Homo sapiens OX=9606 GN=IPO9 PE=1 SV=3	116 kDa	11	Homo sapiens	0	0.0502	-0.101
38	sp|P84243|H33_HUMAN Histone H3.3 OS=Homo sapiens OX=9606 GN=H3F3A PE=1 SV=2	15 kDa	7	Homo sapiens	0	0.631	0.33
39	sp|Q99714|HCD2_HUMAN 3-hydroxyacyl-CoA dehydrogenase type-2 OS=Homo sapiens OX=9606 GN=HSD17B10 PE=1 SV=3	27 kDa	15	Homo sapiens	0	0.228	-0.34
40	sp|P05387|RLA2_HUMAN 60S acidic ribosomal protein P2 OS=Homo sapiens OX=9606 GN=RPLP2 PE=1 SV=1	12 kDa	6	Homo sapiens	0	-0.0865	-0.104
41	sp|P24821|TENA_HUMAN Tenascin OS=Homo sapiens OX=9606 GN=TNC PE=1 SV=3	241 kDa	67	Homo sapiens	0	-0.0202	-0.231
42	sp|P17858|PFKAL_HUMAN ATP-dependent 6-phosphofructokinase, liver type OS=Homo sapiens OX=9606 GN=PFKL PE=1 SV=6	85 kDa	21	Homo sapiens	0	0.283	0.248
43	sp|P02462|CO4A1_HUMAN Collagen alpha-1(IV) chain OS=Homo sapiens OX=9606 GN=COL4A1 PE=1 SV=4	161 kDa	12	Homo sapiens	0	0.188	0.513
44	sp|Q9UBT2|SAE2_HUMAN SUMO-activating enzyme subunit 2 OS=Homo sapiens OX=9606 GN=UBA2 PE=1 SV=2	71 kDa	12	Homo sapiens	0	-0.296	-0.0795
45	sp|Q9Y490|TLN1_HUMAN Talin-1 OS=Homo sapiens OX=9606 GN=TLN1 PE=1 SV=3	270 kDa	65	Homo sapiens	0	0.112	-0.0732
46	sp|P21291|CSRP1_HUMAN Cysteine and glycine-rich protein 1 OS=Homo sapiens OX=9606 GN=CSRP1 PE=1 SV=3	21 kDa	8	Homo sapiens	0	0.116	-1.11
47	sp|P62937|PPIA_HUMAN Peptidyl-prolyl cis-trans isomerase A OS=Homo sapiens OX=9606 GN=PPIA PE=1 SV=2	18 kDa	16	Homo sapiens	0	-0.104	-0.217
48	sp|O14579|COPE_HUMAN Coatomer subunit epsilon OS=Homo sapiens OX=9606 GN=COPE PE=1 SV=3	34 kDa	5	Homo sapiens	0	0.116	-0.17
49	sp|Q14767|LTBP2_HUMAN Latent-transforming growth factor beta-binding protein 2 OS=Homo sapiens OX=9606 GN=LTBP2 PE=1 SV=3	195 kDa	15	Homo sapiens	0	0.102	-0.103
50	sp|P58107|EPIPL_HUMAN Epiplakin OS=Homo sapiens OX=9606 GN=EPPK1 PE=1 SV=3	556 kDa	22	Homo sapiens	0	0.834	0.405
51	sp|P07942|LAMB1_HUMAN Laminin subunit beta-1 OS=Homo sapiens OX=9606 GN=LAMB1 PE=1 SV=2	198 kDa	76	Homo sapiens	0	-0.0995	0.124
52	sp|P13611|CSPG2_HUMAN Versican core protein OS=Homo sapiens OX=9606 GN=VCAN PE=1 SV=3	373 kDa	27	Homo sapiens	0	0.295	-0.0283
53	sp|P31946|1433B_HUMAN 14-3-3 protein beta/alpha OS=Homo sapiens OX=9606 GN=YWHAB PE=1 SV=3	28 kDa	14	Homo sapiens	0	0.499	0.35
54	sp|P00558|PGK1_HUMAN Phosphoglycerate kinase 1 OS=Homo sapiens OX=9606 GN=PGK1 PE=1 SV=3	45 kDa	34	Homo sapiens	0	0.356	0.355
55	sp|P25391|LAMA1_HUMAN Laminin subunit alpha-1 OS=Homo sapiens OX=9606 GN=LAMA1 PE=1 SV=2	337 kDa	39	Homo sapiens	0	-0.19	-0.143
56	sp|P08123|CO1A2_HUMAN Collagen alpha-2(I) chain OS=Homo sapiens OX=9606 GN=COL1A2 PE=1 SV=7	129 kDa	53	Homo sapiens	0	-0.241	-0.322
57	sp|P62841|RS15_HUMAN 40S ribosomal protein S15 OS=Homo sapiens OX=9606 GN=RPS15 PE=1 SV=2	17 kDa	5	Homo sapiens	0	-0.0538	-0.277
58	sp|P18206|VINC_HUMAN Vinculin OS=Homo sapiens OX=9606 GN=VCL PE=1 SV=4	124 kDa	43	Homo sapiens	0	-0.014	0.0831
59	sp|P35221|CTNA1_HUMAN Catenin alpha-1 OS=Homo sapiens OX=9606 GN=CTNNA1 PE=1 SV=1	100 kDa	30	Homo sapiens	0	0.0667	0.331
60	sp|P02751|FINC_HUMAN Fibronectin OS=Homo sapiens OX=9606 GN=FN1 PE=1 SV=4	263 kDa	85	Homo sapiens	0	0.289	0.0937
61	sp|Q9UL46|PSME2_HUMAN Proteasome activator complex subunit 2 OS=Homo sapiens OX=9606 GN=PSME2 PE=1 SV=4	27 kDa	8	Homo sapiens	0	0.26	0.124
62	sp|P12110|CO6A2_HUMAN Collagen alpha-2(VI) chain OS=Homo sapiens OX=9606 GN=COL6A2 PE=1 SV=4	109 kDa	18	Homo sapiens	0	-0.184	0.163
63	sp|P61981|1433G_HUMAN 14-3-3 protein gamma OS=Homo sapiens OX=9606 GN=YWHAG PE=1 SV=2	28 kDa	17	Homo sapiens	0	-0.104	-0.534
64	sp|P52815|RM12_HUMAN 39S ribosomal protein L12, mitochondrial OS=Homo sapiens OX=9606 GN=MRPL12 PE=1 SV=2	21 kDa	3	Homo sapiens	0	0.483	-0.495
65	sp|P14618|KPYM_HUMAN Pyruvate kinase PKM OS=Homo sapiens OX=9606 GN=PKM PE=1 SV=4	58 kDa	39	Homo sapiens	0	0.079	0.176
66	sp|Q9C005|DPY30_HUMAN Protein dpy-30 homolog OS=Homo sapiens OX=9606 GN=DPY30 PE=1 SV=1	11 kDa	3	Homo sapiens	0	0.874	0.168
67	sp|Q14112|NID2_HUMAN Nidogen-2 OS=Homo sapiens OX=9606 GN=NID2 PE=1 SV=3	151 kDa	32	Homo sapiens	0	0.21	0.324
68	sp|Q13751|LAMB3_HUMAN Laminin subunit beta-3 OS=Homo sapiens OX=9606 GN=LAMB3 PE=1 SV=1	130 kDa	6	Homo sapiens	0	0.772	0.446
69	sp|P21333|FLNA_HUMAN Filamin-A OS=Homo sapiens OX=9606 GN=FLNA PE=1 SV=4	281 kDa	94	Homo sapiens	0	-0.0284	-0.118
70	sp|Q14204|DYHC1_HUMAN Cytoplasmic dynein 1 heavy chain 1 OS=Homo sapiens OX=9606 GN=DYNC1H1 PE=1 SV=5	532 kDa	119	Homo sapiens	0	-0.0486	-0.196
71	sp|Q99798|ACON_HUMAN Aconitate hydratase, mitochondrial OS=Homo sapiens OX=9606 GN=ACO2 PE=1 SV=2	85 kDa	19	Homo sapiens	0	0.267	-0.0866
72	sp|Q7L1Q6|BZW1_HUMAN Basic leucine zipper and W2 domain-containing protein 1 OS=Homo sapiens OX=9606 GN=BZW1 PE=1 SV=1	48 kDa	9	Homo sapiens	0	0.255	-0.163
73	sp|Q99460|PSMD1_HUMAN 26S proteasome non-ATPase regulatory subunit 1 OS=Homo sapiens OX=9606 GN=PSMD1 PE=1 SV=2	106 kDa	18	Homo sapiens	0	-0.104	0.24
74	sp|P49588|SYAC_HUMAN Alanine--tRNA ligase, cytoplasmic OS=Homo sapiens OX=9606 GN=AARS PE=1 SV=2	107 kDa	19	Homo sapiens	0	-0.749	-0.634
75	sp|P24043|LAMA2_HUMAN Laminin subunit alpha-2 OS=Homo sapiens OX=9606 GN=LAMA2 PE=1 SV=4	344 kDa	65	Homo sapiens	0	-0.514	-0.857
76	sp|P51991|ROA3_HUMAN Heterogeneous nuclear ribonucleoprotein A3 OS=Homo sapiens OX=9606 GN=HNRNPA3 PE=1 SV=2	40 kDa	17	Homo sapiens	0	-0.44	0.112
77	sp|Q15149|PLEC_HUMAN Plectin OS=Homo sapiens OX=9606 GN=PLEC PE=1 SV=3	532 kDa	125	Homo sapiens	0	0.249	0.0383
78	sp|P26599|PTBP1_HUMAN Polypyrimidine tract-binding protein 1 OS=Homo sapiens OX=9606 GN=PTBP1 PE=1 SV=1	57 kDa	13	Homo sapiens	0	-0.0574	0.126
79	sp|Q15233|NONO_HUMAN Non-POU domain-containing octamer-binding protein OS=Homo sapiens OX=9606 GN=NONO PE=1 SV=4	54 kDa	20	Homo sapiens	0	-0.251	-0.16
80	sp|P13804|ETFA_HUMAN Electron transfer flavoprotein subunit alpha, mitochondrial OS=Homo sapiens OX=9606 GN=ETFA PE=1 SV=1	35 kDa	13	Homo sapiens	0	0.465	0.35
81	sp|P55263|ADK_HUMAN Adenosine kinase OS=Homo sapiens OX=9606 GN=ADK PE=1 SV=2	41 kDa	8	Homo sapiens	0	0.27	0.242
82	sp|O15347|HMGB3_HUMAN High mobility group protein B3 OS=Homo sapiens OX=9606 GN=HMGB3 PE=1 SV=4	23 kDa	9	Homo sapiens	0	0.0753	-0.513
83	sp|P36405|ARL3_HUMAN ADP-ribosylation factor-like protein 3 OS=Homo sapiens OX=9606 GN=ARL3 PE=1 SV=2	20 kDa	7	Homo sapiens	0	0.282	0.17
84	sp|P02774|VTDB_HUMAN Vitamin D-binding protein OS=Homo sapiens OX=9606 GN=GC PE=1 SV=2	53 kDa	4	Homo sapiens	0	0.0983	0.0187
85	sp|Q6P2Q9|PRP8_HUMAN Pre-mRNA-processing-splicing factor 8 OS=Homo sapiens OX=9606 GN=PRPF8 PE=1 SV=2	274 kDa	41	Homo sapiens	0	0.103	0.083
86	sp|P78527|PRKDC_HUMAN DNA-dependent protein kinase catalytic subunit OS=Homo sapiens OX=9606 GN=PRKDC PE=1 SV=3	469 kDa	112	Homo sapiens	0	0.0442	-0.037
87	sp|P02675|FIBB_HUMAN Fibrinogen beta chain OS=Homo sapiens OX=9606 GN=FGB PE=1 SV=2	56 kDa	13	Homo sapiens	0	0.163	-0.077
88	sp|P55060|XPO2_HUMAN Exportin-2 OS=Homo sapiens OX=9606 GN=CSE1L PE=1 SV=3	110 kDa	26	Homo sapiens	0	-0.386	-0.0228
89	sp|P22314|UBA1_HUMAN Ubiquitin-like modifier-activating enzyme 1 OS=Homo sapiens OX=9606 GN=UBA1 PE=1 SV=3	118 kDa	42	Homo sapiens	0	-0.258	-0.255
90	sp|P63261|ACTG_HUMAN Actin, cytoplasmic 2 OS=Homo sapiens OX=9606 GN=ACTG1 PE=1 SV=1	42 kDa	32	Homo sapiens	0	-0.458	-0.0271
91	sp|P68104|EF1A1_HUMAN Elongation factor 1-alpha 1 OS=Homo sapiens OX=9606 GN=EEF1A1 PE=1 SV=1	50 kDa	22	Homo sapiens	0	-0.557	-0.302
92	sp|Q92626|PXDN_HUMAN Peroxidasin homolog OS=Homo sapiens OX=9606 GN=PXDN PE=1 SV=2	165 kDa	35	Homo sapiens	0	0.538	0.277
93	sp|P35580|MYH10_HUMAN Myosin-10 OS=Homo sapiens OX=9606 GN=MYH10 PE=1 SV=3	229 kDa	91	Homo sapiens	0	0.0908	-0.0462
94	sp|P02649|APOE_HUMAN Apolipoprotein E OS=Homo sapiens OX=9606 GN=APOE PE=1 SV=1	36 kDa	19	Homo sapiens	0	0.491	0.152
95	sp|P02461|CO3A1_HUMAN Collagen alpha-1(III) chain OS=Homo sapiens OX=9606 GN=COL3A1 PE=1 SV=4	139 kDa	53	Homo sapiens	0	-0.0109	-0.137
96	sp|O76061|STC2_HUMAN Stanniocalcin-2 OS=Homo sapiens OX=9606 GN=STC2 PE=1 SV=1	33 kDa	2	Homo sapiens	0	0.0904	-0.671
97	sp|P50454|SERPH_HUMAN Serpin H1 OS=Homo sapiens OX=9606 GN=SERPINH1 PE=1 SV=2	46 kDa	24	Homo sapiens	0	-0.147	0.0293
98	sp|P49419|AL7A1_HUMAN Alpha-aminoadipic semialdehyde dehydrogenase OS=Homo sapiens OX=9606 GN=ALDH7A1 PE=1 SV=5	58 kDa	15	Homo sapiens	0	0.12	0.267
99	sp|Q16555|DPYL2_HUMAN Dihydropyrimidinase-related protein 2 OS=Homo sapiens OX=9606 GN=DPYSL2 PE=1 SV=1	62 kDa	21	Homo sapiens	0	-0.276	-0.106
100	sp|P52209|6PGD_HUMAN 6-phosphogluconate dehydrogenase, decarboxylating OS=Homo sapiens OX=9606 GN=PGD PE=1 SV=3	53 kDa	23	Homo sapiens	0	-0.0278	-0.153
101	sp|P30041|PRDX6_HUMAN Peroxiredoxin-6 OS=Homo sapiens OX=9606 GN=PRDX6 PE=1 SV=3	25 kDa	16	Homo sapiens	0	-0.0414	-0.223
102	sp|Q71DI3|H32_HUMAN Histone H3.2 OS=Homo sapiens OX=9606 GN=HIST2H3A PE=1 SV=3	15 kDa	10	Homo sapiens	0	0.274	-0.352
103	sp|P12956|XRCC6_HUMAN X-ray repair cross-complementing protein 6 OS=Homo sapiens OX=9606 GN=XRCC6 PE=1 SV=2	70 kDa	25	Homo sapiens	0	-0.0313	-0.206
104	sp|P30048|PRDX3_HUMAN Thioredoxin-dependent peroxide reductase, mitochondrial OS=Homo sapiens OX=9606 GN=PRDX3 PE=1 SV=3	28 kDa	8	Homo sapiens	0	0.0423	-0.109
105	sp|P06576|ATPB_HUMAN ATP synthase subunit beta, mitochondrial OS=Homo sapiens OX=9606 GN=ATP5F1B PE=1 SV=3	57 kDa	25	Homo sapiens	0	-0.054	0.172
106	sp|P42704|LPPRC_HUMAN Leucine-rich PPR motif-containing protein, mitochondrial OS=Homo sapiens OX=9606 GN=LRPPRC PE=1 SV=3	158 kDa	27	Homo sapiens	0	0.409	-0.429
107	sp|P49321|NASP_HUMAN Nuclear autoantigenic sperm protein OS=Homo sapiens OX=9606 GN=NASP PE=1 SV=2	85 kDa	12	Homo sapiens	0	-0.0726	0.72
108	sp|P15502|ELN_HUMAN Elastin OS=Homo sapiens OX=9606 GN=ELN PE=1 SV=4	68 kDa	6	Homo sapiens	0	0.683	-0.608
109	sp|P63244|RACK1_HUMAN Receptor of activated protein C kinase 1 OS=Homo sapiens OX=9606 GN=RACK1 PE=1 SV=3	35 kDa	17	Homo sapiens	0	-0.221	0.0402
110	sp|P55072|TERA_HUMAN Transitional endoplasmic reticulum ATPase OS=Homo sapiens OX=9606 GN=VCP PE=1 SV=4	89 kDa	41	Homo sapiens	0	-0.0399	0.133
111	sp|P12814|ACTN1_HUMAN Alpha-actinin-1 OS=Homo sapiens OX=9606 GN=ACTN1 PE=1 SV=2	103 kDa	44	Homo sapiens	0	0.266	0.311
112	sp|O43809|CPSF5_HUMAN Cleavage and polyadenylation specificity factor subunit 5 OS=Homo sapiens OX=9606 GN=NUDT21 PE=1 SV=1	26 kDa	7	Homo sapiens	0	0.0862	0.193
113	sp|P23246|SFPQ_HUMAN Splicing factor, proline- and glutamine-rich OS=Homo sapiens OX=9606 GN=SFPQ PE=1 SV=2	76 kDa	23	Homo sapiens	0	-0.136	-0.688
114	sp|P50395|GDIB_HUMAN Rab GDP dissociation inhibitor beta OS=Homo sapiens OX=9606 GN=GDI2 PE=1 SV=2	51 kDa	26	Homo sapiens	0	-0.155	-0.0566
115	sp|P13639|EF2_HUMAN Elongation factor 2 OS=Homo sapiens OX=9606 GN=EEF2 PE=1 SV=4	95 kDa	45	Homo sapiens	0	-0.0559	-0.0639
116	sp|Q07065|CKAP4_HUMAN Cytoskeleton-associated protein 4 OS=Homo sapiens OX=9606 GN=CKAP4 PE=1 SV=2	66 kDa	30	Homo sapiens	0	0.0165	-0.0955
117	sp|Q7L2H7|EIF3M_HUMAN Eukaryotic translation initiation factor 3 subunit M OS=Homo sapiens OX=9606 GN=EIF3M PE=1 SV=1	43 kDa	6	Homo sapiens	0	-0.0463	0.184
118	sp|Q05707|COEA1_HUMAN Collagen alpha-1(XIV) chain OS=Homo sapiens OX=9606 GN=COL14A1 PE=1 SV=3	194 kDa	40	Homo sapiens	0	-0.169	-0.207
119	sp|O14773|TPP1_HUMAN Tripeptidyl-peptidase 1 OS=Homo sapiens OX=9606 GN=TPP1 PE=1 SV=2	61 kDa	5	Homo sapiens	0	0.0122	0.414
120	sp|Q99832|TCPH_HUMAN T-complex protein 1 subunit eta OS=Homo sapiens OX=9606 GN=CCT7 PE=1 SV=2	59 kDa	18	Homo sapiens	0	0.0299	0.145
121	sp|P63241|IF5A1_HUMAN Eukaryotic translation initiation factor 5A-1 OS=Homo sapiens OX=9606 GN=EIF5A PE=1 SV=2	17 kDa	9	Homo sapiens	0	-0.153	0.665
122	sp|Q07666|KHDR1_HUMAN KH domain-containing, RNA-binding, signal transduction-associated protein 1 OS=Homo sapiens OX=9606 GN=KHDRBS1 PE=1 SV=1	48 kDa	8	Homo sapiens	0	0.995	0.517
123	sp|Q86V81|THOC4_HUMAN THO complex subunit 4 OS=Homo sapiens OX=9606 GN=ALYREF PE=1 SV=3	27 kDa	4	Homo sapiens	0	-0.989	0.554
124	sp|P08133|ANXA6_HUMAN Annexin A6 OS=Homo sapiens OX=9606 GN=ANXA6 PE=1 SV=3	76 kDa	38	Homo sapiens	0	-0.153	0.0577
125	sp|P49327|FAS_HUMAN Fatty acid synthase OS=Homo sapiens OX=9606 GN=FASN PE=1 SV=3	273 kDa	75	Homo sapiens	0	0.0608	0.349
126	sp|Q13547|HDAC1_HUMAN Histone deacetylase 1 OS=Homo sapiens OX=9606 GN=HDAC1 PE=1 SV=1	55 kDa	5	Homo sapiens	0	0.341	-0.698
127	sp|P26196|DDX6_HUMAN Probable ATP-dependent RNA helicase DDX6 OS=Homo sapiens OX=9606 GN=DDX6 PE=1 SV=2	54 kDa	8	Homo sapiens	0	-0.159	0.194
128	sp|P14625|ENPL_HUMAN Endoplasmin OS=Homo sapiens OX=9606 GN=HSP90B1 PE=1 SV=1	92 kDa	47	Homo sapiens	0	0.274	-0.0401
129	sp|Q01082|SPTB2_HUMAN Spectrin beta chain, non-erythrocytic 1 OS=Homo sapiens OX=9606 GN=SPTBN1 PE=1 SV=2	275 kDa	82	Homo sapiens	0	0.434	0.15
130	sp|Q00610|CLH1_HUMAN Clathrin heavy chain 1 OS=Homo sapiens OX=9606 GN=CLTC PE=1 SV=5	192 kDa	73	Homo sapiens	0	0.103	0.133
131	sp|P26440|IVD_HUMAN Isovaleryl-CoA dehydrogenase, mitochondrial OS=Homo sapiens OX=9606 GN=IVD PE=1 SV=2	47 kDa	6	Homo sapiens	0	0.202	0.122
132	sp|O95373|IPO7_HUMAN Importin-7 OS=Homo sapiens OX=9606 GN=IPO7 PE=1 SV=1	120 kDa	14	Homo sapiens	0	0.0819	-0.136
133	sp|P63010|AP2B1_HUMAN AP-2 complex subunit beta OS=Homo sapiens OX=9606 GN=AP2B1 PE=1 SV=1	105 kDa	27	Homo sapiens	0	0.318	0.119
134	sp|Q15046|SYK_HUMAN Lysine--tRNA ligase OS=Homo sapiens OX=9606 GN=KARS PE=1 SV=3	68 kDa	12	Homo sapiens	0	-0.0982	-0.161
135	sp|Q9BS26|ERP44_HUMAN Endoplasmic reticulum resident protein 44 OS=Homo sapiens OX=9606 GN=ERP44 PE=1 SV=1	47 kDa	12	Homo sapiens	0	-0.012	-0.0549
136	sp|Q16658|FSCN1_HUMAN Fascin OS=Homo sapiens OX=9606 GN=FSCN1 PE=1 SV=3	55 kDa	19	Homo sapiens	0	-0.0865	-0.0837
137	sp|P05388|RLA0_HUMAN 60S acidic ribosomal protein P0 OS=Homo sapiens OX=9606 GN=RPLP0 PE=1 SV=1	34 kDa	12	Homo sapiens	0	-0.298	-0.469
138	sp|Q13813|SPTN1_HUMAN Spectrin alpha chain, non-erythrocytic 1 OS=Homo sapiens OX=9606 GN=SPTAN1 PE=1 SV=3	285 kDa	73	Homo sapiens	0	0.0154	0.234
139	sp|Q14974|IMB1_HUMAN Importin subunit beta-1 OS=Homo sapiens OX=9606 GN=KPNB1 PE=1 SV=2	97 kDa	18	Homo sapiens	0	-0.0218	0.139
140	sp|P30101|PDIA3_HUMAN Protein disulfide-isomerase A3 OS=Homo sapiens OX=9606 GN=PDIA3 PE=1 SV=4	57 kDa	31	Homo sapiens	0	0.218	0.244
141	sp|P07998|RNAS1_HUMAN Ribonuclease pancreatic OS=Homo sapiens OX=9606 GN=RNASE1 PE=1 SV=4	18 kDa	3	Homo sapiens	0	-0.28	0.246
142	sp|Q9UPN3|MACF1_HUMAN Microtubule-actin cross-linking factor 1, isoforms 1/2/3/5 OS=Homo sapiens OX=9606 GN=MACF1 PE=1 SV=4	838 kDa	10	Homo sapiens	0	-4.12	0.489
143	sp|P12109|CO6A1_HUMAN Collagen alpha-1(VI) chain OS=Homo sapiens OX=9606 GN=COL6A1 PE=1 SV=3	109 kDa	27	Homo sapiens	0	0.0739	0.292
144	sp|P36578|RL4_HUMAN 60S ribosomal protein L4 OS=Homo sapiens OX=9606 GN=RPL4 PE=1 SV=5	48 kDa	15	Homo sapiens	0	0.09	-0.085
145	sp|P11142|HSP7C_HUMAN Heat shock cognate 71 kDa protein OS=Homo sapiens OX=9606 GN=HSPA8 PE=1 SV=1	71 kDa	36	Homo sapiens	0	0.2	-0.0439
146	sp|P02679|FIBG_HUMAN Fibrinogen gamma chain OS=Homo sapiens OX=9606 GN=FGG PE=1 SV=3	52 kDa	5	Homo sapiens	0	-0.286	-0.184
147	sp|O43707|ACTN4_HUMAN Alpha-actinin-4 OS=Homo sapiens OX=9606 GN=ACTN4 PE=1 SV=2	105 kDa	51	Homo sapiens	0	0.22	0.227
148	sp|P19022|CADH2_HUMAN Cadherin-2 OS=Homo sapiens OX=9606 GN=CDH2 PE=1 SV=4	100 kDa	5	Homo sapiens	0	0.236	-0.547
149	sp|O75323|NIPS2_HUMAN Protein NipSnap homolog 2 OS=Homo sapiens OX=9606 GN=NIPSNAP2 PE=1 SV=1	34 kDa	6	Homo sapiens	0	0.484	1.39
150	sp|P09651|ROA1_HUMAN Heterogeneous nuclear ribonucleoprotein A1 OS=Homo sapiens OX=9606 GN=HNRNPA1 PE=1 SV=5	39 kDa	17	Homo sapiens	0	-0.458	0.156
151	sp|P07814|SYEP_HUMAN Bifunctional glutamate/proline--tRNA ligase OS=Homo sapiens OX=9606 GN=EPRS PE=1 SV=5	171 kDa	27	Homo sapiens	0	-0.207	-0.353
152	sp|P35555|FBN1_HUMAN Fibrillin-1 OS=Homo sapiens OX=9606 GN=FBN1 PE=1 SV=3	312 kDa	96	Homo sapiens	0	-0.0641	-0.102
153	sp|Q15181|IPYR_HUMAN Inorganic pyrophosphatase OS=Homo sapiens OX=9606 GN=PPA1 PE=1 SV=2	33 kDa	14	Homo sapiens	0	-0.307	-0.429
154	sp|P07195|LDHB_HUMAN L-lactate dehydrogenase B chain OS=Homo sapiens OX=9606 GN=LDHB PE=1 SV=2	37 kDa	20	Homo sapiens	0	-0.3	0.00921
155	sp|O00468|AGRIN_HUMAN Agrin OS=Homo sapiens OX=9606 GN=AGRN PE=1 SV=6	217 kDa	38	Homo sapiens	0	-0.186	0.36
156	sp|Q14697|GANAB_HUMAN Neutral alpha-glucosidase AB OS=Homo sapiens OX=9606 GN=GANAB PE=1 SV=3	107 kDa	39	Homo sapiens	0	0.0577	-0.17
157	sp|P12955|PEPD_HUMAN Xaa-Pro dipeptidase OS=Homo sapiens OX=9606 GN=PEPD PE=1 SV=3	55 kDa	7	Homo sapiens	0	-1.78	-4.64
158	sp|P05997|CO5A2_HUMAN Collagen alpha-2(V) chain OS=Homo sapiens OX=9606 GN=COL5A2 PE=1 SV=3	145 kDa	30	Homo sapiens	0	-0.374	-0.531
159	sp|Q13557|KCC2D_HUMAN Calcium/calmodulin-dependent protein kinase type II subunit delta OS=Homo sapiens OX=9606 GN=CAMK2D PE=1 SV=3	56 kDa	9	Homo sapiens	0	-0.448	-0.121
160	sp|P23142|FBLN1_HUMAN Fibulin-1 OS=Homo sapiens OX=9606 GN=FBLN1 PE=1 SV=4	77 kDa	30	Homo sapiens	0	-0.122	0.024
161	sp|Q9UNM6|PSD13_HUMAN 26S proteasome non-ATPase regulatory subunit 13 OS=Homo sapiens OX=9606 GN=PSMD13 PE=1 SV=2	43 kDa	18	Homo sapiens	0	-0.0827	0.00515
162	sp|P07355|ANXA2_HUMAN Annexin A2 OS=Homo sapiens OX=9606 GN=ANXA2 PE=1 SV=2	39 kDa	28	Homo sapiens	0	-0.0177	-0.00169
163	sp|Q8N2S1|LTBP4_HUMAN Latent-transforming growth factor beta-binding protein 4 OS=Homo sapiens OX=9606 GN=LTBP4 PE=1 SV=2	173 kDa	29	Homo sapiens	0	0.319	0.0315
164	sp|P17980|PRS6A_HUMAN 26S proteasome regulatory subunit 6A OS=Homo sapiens OX=9606 GN=PSMC3 PE=1 SV=3	49 kDa	10	Homo sapiens	0	0.508	0.438
165	sp|Q71U36|TBA1A_HUMAN Tubulin alpha-1A chain OS=Homo sapiens OX=9606 GN=TUBA1A PE=1 SV=1	50 kDa	26	Homo sapiens	0	-0.483	0.247
166	sp|P00441|SODC_HUMAN Superoxide dismutase [Cu-Zn] OS=Homo sapiens OX=9606 GN=SOD1 PE=1 SV=2	16 kDa	6	Homo sapiens	0	-0.164	0.256
167	sp|Q16181|SEPT7_HUMAN Septin-7 OS=Homo sapiens OX=9606 GN=SEPT7 PE=1 SV=2	51 kDa	12	Homo sapiens	0	0.263	0.299
168	sp|Q16363|LAMA4_HUMAN Laminin subunit alpha-4 OS=Homo sapiens OX=9606 GN=LAMA4 PE=1 SV=4	203 kDa	43	Homo sapiens	0	0.24	0.307
169	sp|Q08431|MFGM_HUMAN Lactadherin OS=Homo sapiens OX=9606 GN=MFGE8 PE=1 SV=3	43 kDa	18	Homo sapiens	0	-0.171	0.244
170	sp|Q96FW1|OTUB1_HUMAN Ubiquitin thioesterase OTUB1 OS=Homo sapiens OX=9606 GN=OTUB1 PE=1 SV=2	31 kDa	10	Homo sapiens	0	0.205	-0.0834
171	sp|P04083|ANXA1_HUMAN Annexin A1 OS=Homo sapiens OX=9606 GN=ANXA1 PE=1 SV=2	39 kDa	18	Homo sapiens	0	0.351	0.427
172	sp|P22626|ROA2_HUMAN Heterogeneous nuclear ribonucleoproteins A2/B1 OS=Homo sapiens OX=9606 GN=HNRNPA2B1 PE=1 SV=2	37 kDa	21	Homo sapiens	0	-0.527	0.0706
173	sp|P50502|F10A1_HUMAN Hsc70-interacting protein OS=Homo sapiens OX=9606 GN=ST13 PE=1 SV=2	41 kDa	8	Homo sapiens	0	-0.284	0.344
174	sp|P39060|COIA1_HUMAN Collagen alpha-1(XVIII) chain OS=Homo sapiens OX=9606 GN=COL18A1 PE=1 SV=5	178 kDa	28	Homo sapiens	0	-0.00309	0.386
175	sp|Q16643|DREB_HUMAN Drebrin OS=Homo sapiens OX=9606 GN=DBN1 PE=1 SV=4	71 kDa	8	Homo sapiens	0	-0.814	-0.618
176	sp|P09211|GSTP1_HUMAN Glutathione S-transferase P OS=Homo sapiens OX=9606 GN=GSTP1 PE=1 SV=2	23 kDa	14	Homo sapiens	0	0.602	0.405
177	sp|P11766|ADHX_HUMAN Alcohol dehydrogenase class-3 OS=Homo sapiens OX=9606 GN=ADH5 PE=1 SV=4	40 kDa	13	Homo sapiens	0	-0.619	-0.164
178	sp|P06733|ENOA_HUMAN Alpha-enolase OS=Homo sapiens OX=9606 GN=ENO1 PE=1 SV=2	47 kDa	27	Homo sapiens	0	0.12	-0.00867
179	sp|P23381|SYWC_HUMAN Tryptophan--tRNA ligase, cytoplasmic OS=Homo sapiens OX=9606 GN=WARS PE=1 SV=2	53 kDa	14	Homo sapiens	0	-1.12	-0.86
180	sp|O96009|NAPSA_HUMAN Napsin-A OS=Homo sapiens OX=9606 GN=NAPSA PE=1 SV=1	45 kDa	5	Homo sapiens	0	-0.614	0.421
181	sp|P47897|SYQ_HUMAN Glutamine--tRNA ligase OS=Homo sapiens OX=9606 GN=QARS PE=1 SV=1	88 kDa	19	Homo sapiens	0	-0.017	-0.0506
182	sp|P09972|ALDOC_HUMAN Fructose-bisphosphate aldolase C OS=Homo sapiens OX=9606 GN=ALDOC PE=1 SV=2	39 kDa	11	Homo sapiens	0	0.796	-1.61
183	sp|P61978|HNRPK_HUMAN Heterogeneous nuclear ribonucleoprotein K OS=Homo sapiens OX=9606 GN=HNRNPK PE=1 SV=1	51 kDa	20	Homo sapiens	0	-0.393	-0.105
184	sp|P09960|LKHA4_HUMAN Leukotriene A-4 hydrolase OS=Homo sapiens OX=9606 GN=LTA4H PE=1 SV=2	69 kDa	23	Homo sapiens	0	0.294	0.0415
185	sp|O14980|XPO1_HUMAN Exportin-1 OS=Homo sapiens OX=9606 GN=XPO1 PE=1 SV=1	123 kDa	28	Homo sapiens	0	0.082	0.245
186	sp|A0A0B4J2D5|GAL3B_HUMAN Glutamine amidotransferase-like class 1 domain-containing protein 3B, mitochondrial OS=Homo sapiens OX=9606 GN=GATD3B PE=1 SV=1	28 kDa	7	Homo sapiens	0	0.35	0.161
187	sp|Q9H6S3|ES8L2_HUMAN Epidermal growth factor receptor kinase substrate 8-like protein 2 OS=Homo sapiens OX=9606 GN=EPS8L2 PE=1 SV=2	81 kDa	8	Homo sapiens	0	0.869	1.03
188	sp|P67775|PP2AA_HUMAN Serine/threonine-protein phosphatase 2A catalytic subunit alpha isoform OS=Homo sapiens OX=9606 GN=PPP2CA PE=1 SV=1	36 kDa	8	Homo sapiens	0	3.66	3.73
189	sp|P06396|GELS_HUMAN Gelsolin OS=Homo sapiens OX=9606 GN=GSN PE=1 SV=1	86 kDa	23	Homo sapiens	0	0.128	-0.032
190	sp|P30626|SORCN_HUMAN Sorcin OS=Homo sapiens OX=9606 GN=SRI PE=1 SV=1	22 kDa	9	Homo sapiens	0	-0.1	-0.218
191	sp|P40926|MDHM_HUMAN Malate dehydrogenase, mitochondrial OS=Homo sapiens OX=9606 GN=MDH2 PE=1 SV=3	36 kDa	18	Homo sapiens	0	0.142	0.18
192	sp|P63104|1433Z_HUMAN 14-3-3 protein zeta/delta OS=Homo sapiens OX=9606 GN=YWHAZ PE=1 SV=1	28 kDa	17	Homo sapiens	0	-0.071	-0.222
193	sp|P18065|IBP2_HUMAN Insulin-like growth factor-binding protein 2 OS=Homo sapiens OX=9606 GN=IGFBP2 PE=1 SV=2	35 kDa	9	Homo sapiens	0	1.52	1.13
194	sp|P24539|AT5F1_HUMAN ATP synthase F(0) complex subunit B1, mitochondrial OS=Homo sapiens OX=9606 GN=ATP5PB PE=1 SV=2	29 kDa	10	Homo sapiens	0	0.794	0.114
195	sp|P13667|PDIA4_HUMAN Protein disulfide-isomerase A4 OS=Homo sapiens OX=9606 GN=PDIA4 PE=1 SV=2	73 kDa	34	Homo sapiens	0	0.276	-0.228
196	sp|Q15084|PDIA6_HUMAN Protein disulfide-isomerase A6 OS=Homo sapiens OX=9606 GN=PDIA6 PE=1 SV=1	48 kDa	13	Homo sapiens	0	-0.123	-0.213
197	sp|P05386|RLA1_HUMAN 60S acidic ribosomal protein P1 OS=Homo sapiens OX=9606 GN=RPLP1 PE=1 SV=1	12 kDa	2	Homo sapiens	0	-0.327	-1.04
198	sp|P30153|2AAA_HUMAN Serine/threonine-protein phosphatase 2A 65 kDa regulatory subunit A alpha isoform OS=Homo sapiens OX=9606 GN=PPP2R1A PE=1 SV=4	65 kDa	24	Homo sapiens	0	0.141	0.0288
199	sp|Q9Y3F4|STRAP_HUMAN Serine-threonine kinase receptor-associated protein OS=Homo sapiens OX=9606 GN=STRAP PE=1 SV=1	38 kDa	9	Homo sapiens	0	0.0376	0.0252
200	sp|P13489|RINI_HUMAN Ribonuclease inhibitor OS=Homo sapiens OX=9606 GN=RNH1 PE=1 SV=2	50 kDa	13	Homo sapiens	0	0.0537	-0.647
201	sp|P49411|EFTU_HUMAN Elongation factor Tu, mitochondrial OS=Homo sapiens OX=9606 GN=TUFM PE=1 SV=2	50 kDa	21	Homo sapiens	0	0.0704	-0.224
202	sp|P67936|TPM4_HUMAN Tropomyosin alpha-4 chain OS=Homo sapiens OX=9606 GN=TPM4 PE=1 SV=3	29 kDa	22	Homo sapiens	0	0.0975	-0.00332
203	sp|O43823|AKAP8_HUMAN A-kinase anchor protein 8 OS=Homo sapiens OX=9606 GN=AKAP8 PE=1 SV=1	76 kDa	2	Homo sapiens	0	0.113	-0.4
204	sp|O60716|CTND1_HUMAN Catenin delta-1 OS=Homo sapiens OX=9606 GN=CTNND1 PE=1 SV=1	108 kDa	16	Homo sapiens	0	0.274	-0.0806
205	sp|P10253|LYAG_HUMAN Lysosomal alpha-glucosidase OS=Homo sapiens OX=9606 GN=GAA PE=1 SV=4	105 kDa	17	Homo sapiens	0	0.164	0.0505
206	sp|P04075|ALDOA_HUMAN Fructose-bisphosphate aldolase A OS=Homo sapiens OX=9606 GN=ALDOA PE=1 SV=2	39 kDa	24	Homo sapiens	0	0.526	0.25
207	sp|Q9P0S9|TM14C_HUMAN Transmembrane protein 14C OS=Homo sapiens OX=9606 GN=TMEM14C PE=1 SV=1	12 kDa	1	Homo sapiens	0	0.629	0.0717
208	sp|O00567|NOP56_HUMAN Nucleolar protein 56 OS=Homo sapiens OX=9606 GN=NOP56 PE=1 SV=4	66 kDa	15	Homo sapiens	0	-0.0566	-0.205
209	sp|P43034|LIS1_HUMAN Platelet-activating factor acetylhydrolase IB subunit alpha OS=Homo sapiens OX=9606 GN=PAFAH1B1 PE=1 SV=2	47 kDa	12	Homo sapiens	0	-0.355	-0.309
210	sp|P62829|RL23_HUMAN 60S ribosomal protein L23 OS=Homo sapiens OX=9606 GN=RPL23 PE=1 SV=1	15 kDa	7	Homo sapiens	0	1	0.304
211	sp|Q15582|BGH3_HUMAN Transforming growth factor-beta-induced protein ig-h3 OS=Homo sapiens OX=9606 GN=TGFBI PE=1 SV=1	75 kDa	27	Homo sapiens	0	0.43	0.376
212	sp|P04844|RPN2_HUMAN Dolichyl-diphosphooligosaccharide--protein glycosyltransferase subunit 2 OS=Homo sapiens OX=9606 GN=RPN2 PE=1 SV=3	69 kDa	18	Homo sapiens	0	0.0372	0.11
213	sp|P61619|S61A1_HUMAN Protein transport protein Sec61 subunit alpha isoform 1 OS=Homo sapiens OX=9606 GN=SEC61A1 PE=1 SV=2	52 kDa	6	Homo sapiens	0	0.163	-0.355
214	sp|P24534|EF1B_HUMAN Elongation factor 1-beta OS=Homo sapiens OX=9606 GN=EEF1B2 PE=1 SV=3	25 kDa	7	Homo sapiens	0	0.0122	0.0943
215	sp|Q9Y4L1|HYOU1_HUMAN Hypoxia up-regulated protein 1 OS=Homo sapiens OX=9606 GN=HYOU1 PE=1 SV=1	111 kDa	29	Homo sapiens	0	0.0698	-0.195
216	sp|P11413|G6PD_HUMAN Glucose-6-phosphate 1-dehydrogenase OS=Homo sapiens OX=9606 GN=G6PD PE=1 SV=4	59 kDa	21	Homo sapiens	0	0.111	0.27
217	sp|P09382|LEG1_HUMAN Galectin-1 OS=Homo sapiens OX=9606 GN=LGALS1 PE=1 SV=2	15 kDa	9	Homo sapiens	0	-0.0761	-0.875
218	sp|P17987|TCPA_HUMAN T-complex protein 1 subunit alpha OS=Homo sapiens OX=9606 GN=TCP1 PE=1 SV=1	60 kDa	23	Homo sapiens	0	0.458	-0.351
219	sp|P23528|COF1_HUMAN Cofilin-1 OS=Homo sapiens OX=9606 GN=CFL1 PE=1 SV=3	19 kDa	17	Homo sapiens	0	-0.582	0.195
220	sp|P78347|GTF2I_HUMAN General transcription factor II-I OS=Homo sapiens OX=9606 GN=GTF2I PE=1 SV=2	112 kDa	10	Homo sapiens	0	0.113	0.0572
221	sp|P84098|RL19_HUMAN 60S ribosomal protein L19 OS=Homo sapiens OX=9606 GN=RPL19 PE=1 SV=1	23 kDa	5	Homo sapiens	0	-0.205	-0.265
222	sp|Q13185|CBX3_HUMAN Chromobox protein homolog 3 OS=Homo sapiens OX=9606 GN=CBX3 PE=1 SV=4	21 kDa	6	Homo sapiens	0	-0.0251	-0.494
223	sp|Q9P2J5|SYLC_HUMAN Leucine--tRNA ligase, cytoplasmic OS=Homo sapiens OX=9606 GN=LARS PE=1 SV=2	134 kDa	17	Homo sapiens	0	0.874	0.647
224	sp|P13797|PLST_HUMAN Plastin-3 OS=Homo sapiens OX=9606 GN=PLS3 PE=1 SV=4	71 kDa	25	Homo sapiens	0	0.108	-0.0531
225	sp|Q9P2R3|ANFY1_HUMAN Rabankyrin-5 OS=Homo sapiens OX=9606 GN=ANKFY1 PE=1 SV=2	128 kDa	5	Homo sapiens	0	0.279	0.11
226	sp|Q9Y2X3|NOP58_HUMAN Nucleolar protein 58 OS=Homo sapiens OX=9606 GN=NOP58 PE=1 SV=1	60 kDa	14	Homo sapiens	0	-0.0484	-0.0164
227	sp|P43243|MATR3_HUMAN Matrin-3 OS=Homo sapiens OX=9606 GN=MATR3 PE=1 SV=2	95 kDa	21	Homo sapiens	0	-0.404	-0.122
228	sp|Q15019|SEPT2_HUMAN Septin-2 OS=Homo sapiens OX=9606 GN=SEPT2 PE=1 SV=1	41 kDa	9	Homo sapiens	0	-0.538	-0.399
229	sp|P07858|CATB_HUMAN Cathepsin B OS=Homo sapiens OX=9606 GN=CTSB PE=1 SV=3	38 kDa	7	Homo sapiens	0	0.458	0.22
230	sp|P62701|RS4X_HUMAN 40S ribosomal protein S4, X isoform OS=Homo sapiens OX=9606 GN=RPS4X PE=1 SV=2	30 kDa	15	Homo sapiens	0	-0.108	-0.351
231	sp|Q9Y224|RTRAF_HUMAN RNA transcription, translation and transport factor protein OS=Homo sapiens OX=9606 GN=RTRAF PE=1 SV=1	28 kDa	7	Homo sapiens	0	0.0896	-0.0313
232	sp|Q9UK76|JUPI1_HUMAN Jupiter microtubule associated homolog 1 OS=Homo sapiens OX=9606 GN=JPT1 PE=1 SV=3	16 kDa	3	Homo sapiens	0	-0.0652	-0.0549
233	sp|P04264|K2C1_HUMAN Keratin, type II cytoskeletal 1 OS=Homo sapiens OX=9606 GN=KRT1 PE=1 SV=6	66 kDa	24	Homo sapiens	0	-0.436	-2.13
234	sp|P27348|1433T_HUMAN 14-3-3 protein theta OS=Homo sapiens OX=9606 GN=YWHAQ PE=1 SV=1	28 kDa	19	Homo sapiens	0	-0.0427	0.323
235	sp|P14866|HNRPL_HUMAN Heterogeneous nuclear ribonucleoprotein L OS=Homo sapiens OX=9606 GN=HNRNPL PE=1 SV=2	64 kDa	20	Homo sapiens	0	-0.304	0.164
236	sp|P68431|H31_HUMAN Histone H3.1 OS=Homo sapiens OX=9606 GN=HIST1H3A PE=1 SV=2	15 kDa	10	Homo sapiens	0	-0.493	-0.518
237	sp|P05783|K1C18_HUMAN Keratin, type I cytoskeletal 18 OS=Homo sapiens OX=9606 GN=KRT18 PE=1 SV=2	48 kDa	27	Homo sapiens	0	0.692	0.281
238	sp|P63167|DYL1_HUMAN Dynein light chain 1, cytoplasmic OS=Homo sapiens OX=9606 GN=DYNLL1 PE=1 SV=1	10 kDa	3	Homo sapiens	0	-0.0201	-6.35
239	sp|Q9Y262|EIF3L_HUMAN Eukaryotic translation initiation factor 3 subunit L OS=Homo sapiens OX=9606 GN=EIF3L PE=1 SV=1	67 kDa	12	Homo sapiens	0	0.0548	0.0246
240	sp|P07988|PSPB_HUMAN Pulmonary surfactant-associated protein B OS=Homo sapiens OX=9606 GN=SFTPB PE=1 SV=3	42 kDa	16	Homo sapiens	0	0.371	0.877
241	sp|O00410|IPO5_HUMAN Importin-5 OS=Homo sapiens OX=9606 GN=IPO5 PE=1 SV=4	124 kDa	19	Homo sapiens	0	0.0301	-0.0741
242	sp|P62263|RS14_HUMAN 40S ribosomal protein S14 OS=Homo sapiens OX=9606 GN=RPS14 PE=1 SV=3	16 kDa	4	Homo sapiens	0	0.0897	-0.688
243	sp|Q13363|CTBP1_HUMAN C-terminal-binding protein 1 OS=Homo sapiens OX=9606 GN=CTBP1 PE=1 SV=2	48 kDa	8	Homo sapiens	0	-0.655	2.51
244	sp|Q9BU23|LMF2_HUMAN Lipase maturation factor 2 OS=Homo sapiens OX=9606 GN=LMF2 PE=1 SV=2	80 kDa	1	Homo sapiens	0	1.05	-0.559
245	sp|Q9NQC3|RTN4_HUMAN Reticulon-4 OS=Homo sapiens OX=9606 GN=RTN4 PE=1 SV=2	130 kDa	4	Homo sapiens	0	0.722	0.541
246	sp|O76094|SRP72_HUMAN Signal recognition particle subunit SRP72 OS=Homo sapiens OX=9606 GN=SRP72 PE=1 SV=3	75 kDa	5	Homo sapiens	0	-0.23	-0.218
247	sp|Q10567|AP1B1_HUMAN AP-1 complex subunit beta-1 OS=Homo sapiens OX=9606 GN=AP1B1 PE=1 SV=2	105 kDa	19	Homo sapiens	0	0.824	0.258
248	sp|P14543|NID1_HUMAN Nidogen-1 OS=Homo sapiens OX=9606 GN=NID1 PE=1 SV=3	136 kDa	32	Homo sapiens	0	-0.117	0.184
249	sp|P17096|HMGA1_HUMAN High mobility group protein HMG-I/HMG-Y OS=Homo sapiens OX=9606 GN=HMGA1 PE=1 SV=3	12 kDa	5	Homo sapiens	0	2.53	1.07
250	sp|P12277|KCRB_HUMAN Creatine kinase B-type OS=Homo sapiens OX=9606 GN=CKB PE=1 SV=1	43 kDa	20	Homo sapiens	0	-0.318	0.175
251	sp|P24593|IBP5_HUMAN Insulin-like growth factor-binding protein 5 OS=Homo sapiens OX=9606 GN=IGFBP5 PE=1 SV=1	31 kDa	11	Homo sapiens	0	0.443	1.09
252	sp|P68036|UB2L3_HUMAN Ubiquitin-conjugating enzyme E2 L3 OS=Homo sapiens OX=9606 GN=UBE2L3 PE=1 SV=1	18 kDa	5	Homo sapiens	0	0.204	0.0382
253	sp|Q9UQ80|PA2G4_HUMAN Proliferation-associated protein 2G4 OS=Homo sapiens OX=9606 GN=PA2G4 PE=1 SV=3	44 kDa	17	Homo sapiens	0	0.0344	-0.207
254	sp|Q15365|PCBP1_HUMAN Poly(rC)-binding protein 1 OS=Homo sapiens OX=9606 GN=PCBP1 PE=1 SV=2	37 kDa	12	Homo sapiens	0	0.265	0.55
255	sp|Q00839|HNRPU_HUMAN Heterogeneous nuclear ribonucleoprotein U OS=Homo sapiens OX=9606 GN=HNRNPU PE=1 SV=6	91 kDa	25	Homo sapiens	0	-0.199	-0.102
256	sp|Q96AG4|LRC59_HUMAN Leucine-rich repeat-containing protein 59 OS=Homo sapiens OX=9606 GN=LRRC59 PE=1 SV=1	35 kDa	8	Homo sapiens	0	-0.0888	-0.189
257	sp|P28066|PSA5_HUMAN Proteasome subunit alpha type-5 OS=Homo sapiens OX=9606 GN=PSMA5 PE=1 SV=3	26 kDa	8	Homo sapiens	0	0.163	0.169
258	sp|Q8WXF1|PSPC1_HUMAN Paraspeckle component 1 OS=Homo sapiens OX=9606 GN=PSPC1 PE=1 SV=1	59 kDa	9	Homo sapiens	0	0.338	0.104
259	sp|P10619|PPGB_HUMAN Lysosomal protective protein OS=Homo sapiens OX=9606 GN=CTSA PE=1 SV=2	54 kDa	5	Homo sapiens	0	0.824	0.856
260	sp|P55084|ECHB_HUMAN Trifunctional enzyme subunit beta, mitochondrial OS=Homo sapiens OX=9606 GN=HADHB PE=1 SV=3	51 kDa	17	Homo sapiens	0	0.253	0.103
261	sp|P06865|HEXA_HUMAN Beta-hexosaminidase subunit alpha OS=Homo sapiens OX=9606 GN=HEXA PE=1 SV=2	61 kDa	14	Homo sapiens	0	-0.117	0.0397
262	sp|Q9BWS9|CHID1_HUMAN Chitinase domain-containing protein 1 OS=Homo sapiens OX=9606 GN=CHID1 PE=1 SV=1	45 kDa	6	Homo sapiens	0	0.219	0.0458
263	sp|O75462|CRLF1_HUMAN Cytokine receptor-like factor 1 OS=Homo sapiens OX=9606 GN=CRLF1 PE=1 SV=1	46 kDa	11	Homo sapiens	0	0.38	-0.163
264	sp|P27816|MAP4_HUMAN Microtubule-associated protein 4 OS=Homo sapiens OX=9606 GN=MAP4 PE=1 SV=3	121 kDa	16	Homo sapiens	0	-0.382	-0.694
265	sp|P21399|ACOC_HUMAN Cytoplasmic aconitate hydratase OS=Homo sapiens OX=9606 GN=ACO1 PE=1 SV=3	98 kDa	13	Homo sapiens	0	-0.248	-0.331
266	sp|P08572|CO4A2_HUMAN Collagen alpha-2(IV) chain OS=Homo sapiens OX=9606 GN=COL4A2 PE=1 SV=4	168 kDa	22	Homo sapiens	0	0.384	0.524
267	sp|P54819|KAD2_HUMAN Adenylate kinase 2, mitochondrial OS=Homo sapiens OX=9606 GN=AK2 PE=1 SV=2	26 kDa	9	Homo sapiens	0	0.116	-0.0174
268	sp|P18669|PGAM1_HUMAN Phosphoglycerate mutase 1 OS=Homo sapiens OX=9606 GN=PGAM1 PE=1 SV=2	29 kDa	14	Homo sapiens	0	0.147	-0.118
269	sp|P30040|ERP29_HUMAN Endoplasmic reticulum resident protein 29 OS=Homo sapiens OX=9606 GN=ERP29 PE=1 SV=4	29 kDa	9	Homo sapiens	0	-0.117	-0.463
270	sp|P12268|IMDH2_HUMAN Inosine-5'-monophosphate dehydrogenase 2 OS=Homo sapiens OX=9606 GN=IMPDH2 PE=1 SV=2	56 kDa	9	Homo sapiens	0	-0.02	-0.188
271	sp|Q01518|CAP1_HUMAN Adenylyl cyclase-associated protein 1 OS=Homo sapiens OX=9606 GN=CAP1 PE=1 SV=5	52 kDa	15	Homo sapiens	0	-0.0799	-0.262
272	sp|O00571|DDX3X_HUMAN ATP-dependent RNA helicase DDX3X OS=Homo sapiens OX=9606 GN=DDX3X PE=1 SV=3	73 kDa	19	Homo sapiens	0	-0.0558	0.146
273	sp|P30044|PRDX5_HUMAN Peroxiredoxin-5, mitochondrial OS=Homo sapiens OX=9606 GN=PRDX5 PE=1 SV=4	22 kDa	10	Homo sapiens	0	0.103	-0.38
274	sp|Q02818|NUCB1_HUMAN Nucleobindin-1 OS=Homo sapiens OX=9606 GN=NUCB1 PE=1 SV=4	54 kDa	12	Homo sapiens	0	0.0823	0.299
275	sp|P80723|BASP1_HUMAN Brain acid soluble protein 1 OS=Homo sapiens OX=9606 GN=BASP1 PE=1 SV=2	23 kDa	9	Homo sapiens	0	0.296	-0.133
276	sp|O00754|MA2B1_HUMAN Lysosomal alpha-mannosidase OS=Homo sapiens OX=9606 GN=MAN2B1 PE=1 SV=3	114 kDa	6	Homo sapiens	0	0.303	0.355
277	sp|Q92945|FUBP2_HUMAN Far upstream element-binding protein 2 OS=Homo sapiens OX=9606 GN=KHSRP PE=1 SV=4	73 kDa	17	Homo sapiens	0	0.192	0.215
278	sp|P25789|PSA4_HUMAN Proteasome subunit alpha type-4 OS=Homo sapiens OX=9606 GN=PSMA4 PE=1 SV=1	29 kDa	11	Homo sapiens	0	-0.0335	0.224
279	sp|Q05682|CALD1_HUMAN Caldesmon OS=Homo sapiens OX=9606 GN=CALD1 PE=1 SV=3	93 kDa	18	Homo sapiens	0	0.125	-0.871
280	sp|Q14508|WFDC2_HUMAN WAP four-disulfide core domain protein 2 OS=Homo sapiens OX=9606 GN=WFDC2 PE=1 SV=2	13 kDa	3	Homo sapiens	0	0.907	0.202
281	sp|Q13510|ASAH1_HUMAN Acid ceramidase OS=Homo sapiens OX=9606 GN=ASAH1 PE=1 SV=5	45 kDa	14	Homo sapiens	0	0.195	0.256
282	sp|P54136|SYRC_HUMAN Arginine--tRNA ligase, cytoplasmic OS=Homo sapiens OX=9606 GN=RARS PE=1 SV=2	75 kDa	20	Homo sapiens	0	0.177	0.0015
283	sp|P52597|HNRPF_HUMAN Heterogeneous nuclear ribonucleoprotein F OS=Homo sapiens OX=9606 GN=HNRNPF PE=1 SV=3	46 kDa	9	Homo sapiens	0	-0.0965	0.0982
284	sp|P45880|VDAC2_HUMAN Voltage-dependent anion-selective channel protein 2 OS=Homo sapiens OX=9606 GN=VDAC2 PE=1 SV=2	32 kDa	9	Homo sapiens	0	-0.0689	-0.0376
285	sp|P49257|LMAN1_HUMAN Protein ERGIC-53 OS=Homo sapiens OX=9606 GN=LMAN1 PE=1 SV=2	58 kDa	12	Homo sapiens	0	-0.683	-0.619
286	sp|P08670|VIME_HUMAN Vimentin OS=Homo sapiens OX=9606 GN=VIM PE=1 SV=4	54 kDa	43	Homo sapiens	0	-0.122	0.0586
287	sp|Q9ULC4|MCTS1_HUMAN Malignant T-cell-amplified sequence 1 OS=Homo sapiens OX=9606 GN=MCTS1 PE=1 SV=1	21 kDa	5	Homo sapiens	0	-0.155	-0.146
288	sp|P08238|HS90B_HUMAN Heat shock protein HSP 90-beta OS=Homo sapiens OX=9606 GN=HSP90AB1 PE=1 SV=4	83 kDa	45	Homo sapiens	0	0.015	-0.0392
289	sp|O43237|DC1L2_HUMAN Cytoplasmic dynein 1 light intermediate chain 2 OS=Homo sapiens OX=9606 GN=DYNC1LI2 PE=1 SV=1	54 kDa	5	Homo sapiens	0	-0.107	-0.253
290	sp|Q14257|RCN2_HUMAN Reticulocalbin-2 OS=Homo sapiens OX=9606 GN=RCN2 PE=1 SV=1	37 kDa	5	Homo sapiens	0	0.17	-0.0625
291	sp|Q9Y365|STA10_HUMAN START domain-containing protein 10 OS=Homo sapiens OX=9606 GN=STARD10 PE=1 SV=2	33 kDa	3	Homo sapiens	0	0.643	-0.865
292	sp|P52272|HNRPM_HUMAN Heterogeneous nuclear ribonucleoprotein M OS=Homo sapiens OX=9606 GN=HNRNPM PE=1 SV=3	78 kDa	43	Homo sapiens	0	0.526	-0.617
293	sp|Q14766|LTBP1_HUMAN Latent-transforming growth factor beta-binding protein 1 OS=Homo sapiens OX=9606 GN=LTBP1 PE=1 SV=4	187 kDa	30	Homo sapiens	0	0.556	0.317
294	sp|Q13148|TADBP_HUMAN TAR DNA-binding protein 43 OS=Homo sapiens OX=9606 GN=TARDBP PE=1 SV=1	45 kDa	7	Homo sapiens	0	-0.0606	0.129
295	sp|P62906|RL10A_HUMAN 60S ribosomal protein L10a OS=Homo sapiens OX=9606 GN=RPL10A PE=1 SV=2	25 kDa	13	Homo sapiens	0	-0.394	0.172
296	sp|Q96AY3|FKB10_HUMAN Peptidyl-prolyl cis-trans isomerase FKBP10 OS=Homo sapiens OX=9606 GN=FKBP10 PE=1 SV=1	64 kDa	19	Homo sapiens	0	-1.1	-1.12
297	sp|Q86X83|COMD2_HUMAN COMM domain-containing protein 2 OS=Homo sapiens OX=9606 GN=COMMD2 PE=1 SV=2	23 kDa	1	Homo sapiens	0	-0.727	-1.51
298	sp|Q13308|PTK7_HUMAN Inactive tyrosine-protein kinase 7 OS=Homo sapiens OX=9606 GN=PTK7 PE=1 SV=2	118 kDa	14	Homo sapiens	0	-0.344	-0.398
299	sp|P08559|ODPA_HUMAN Pyruvate dehydrogenase E1 component subunit alpha, somatic form, mitochondrial OS=Homo sapiens OX=9606 GN=PDHA1 PE=1 SV=3	43 kDa	10	Homo sapiens	0	0.118	0.0497
300	sp|P27695|APEX1_HUMAN DNA-(apurinic or apyrimidinic site) lyase OS=Homo sapiens OX=9606 GN=APEX1 PE=1 SV=2	36 kDa	14	Homo sapiens	0	-0.197	-0.415
301	sp|Q06830|PRDX1_HUMAN Peroxiredoxin-1 OS=Homo sapiens OX=9606 GN=PRDX1 PE=1 SV=1	22 kDa	16	Homo sapiens	0	-0.27	-0.355
302	sp|P19338|NUCL_HUMAN Nucleolin OS=Homo sapiens OX=9606 GN=NCL PE=1 SV=3	77 kDa	28	Homo sapiens	0	-0.212	-0.118
303	sp|Q9Y678|COPG1_HUMAN Coatomer subunit gamma-1 OS=Homo sapiens OX=9606 GN=COPG1 PE=1 SV=1	98 kDa	23	Homo sapiens	0	0.193	0.106
304	sp|P08253|MMP2_HUMAN 72 kDa type IV collagenase OS=Homo sapiens OX=9606 GN=MMP2 PE=1 SV=2	74 kDa	24	Homo sapiens	0	0.171	-0.00903
305	sp|P29966|MARCS_HUMAN Myristoylated alanine-rich C-kinase substrate OS=Homo sapiens OX=9606 GN=MARCKS PE=1 SV=4	32 kDa	7	Homo sapiens	0	-0.143	-0.622
306	sp|P53621|COPA_HUMAN Coatomer subunit alpha OS=Homo sapiens OX=9606 GN=COPA PE=1 SV=2	138 kDa	36	Homo sapiens	0	0.224	0.0026
307	sp|P67809|YBOX1_HUMAN Nuclease-sensitive element-binding protein 1 OS=Homo sapiens OX=9606 GN=YBX1 PE=1 SV=3	36 kDa	8	Homo sapiens	0	-0.468	-0.797
308	sp|Q99497|PARK7_HUMAN Protein/nucleic acid deglycase DJ-1 OS=Homo sapiens OX=9606 GN=PARK7 PE=1 SV=2	20 kDa	15	Homo sapiens	0	0.508	-0.0704
309	sp|Q9H2U2|IPYR2_HUMAN Inorganic pyrophosphatase 2, mitochondrial OS=Homo sapiens OX=9606 GN=PPA2 PE=1 SV=2	38 kDa	7	Homo sapiens	0	-0.0916	-0.166
310	sp|P20774|MIME_HUMAN Mimecan OS=Homo sapiens OX=9606 GN=OGN PE=1 SV=1	34 kDa	2	Homo sapiens	0	0.609	-0.185
311	sp|P25325|THTM_HUMAN 3-mercaptopyruvate sulfurtransferase OS=Homo sapiens OX=9606 GN=MPST PE=1 SV=3	33 kDa	7	Homo sapiens	0	0.0808	-0.549
312	sp|Q01469|FABP5_HUMAN Fatty acid-binding protein 5 OS=Homo sapiens OX=9606 GN=FABP5 PE=1 SV=3	15 kDa	6	Homo sapiens	0	0.00815	0.864
313	sp|P11021|BIP_HUMAN Endoplasmic reticulum chaperone BiP OS=Homo sapiens OX=9606 GN=HSPA5 PE=1 SV=2	72 kDa	40	Homo sapiens	0	-0.226	-0.277
314	sp|Q13200|PSMD2_HUMAN 26S proteasome non-ATPase regulatory subunit 2 OS=Homo sapiens OX=9606 GN=PSMD2 PE=1 SV=3	100 kDa	23	Homo sapiens	0	0.128	0.00406
315	sp|Q9UBE0|SAE1_HUMAN SUMO-activating enzyme subunit 1 OS=Homo sapiens OX=9606 GN=SAE1 PE=1 SV=1	38 kDa	11	Homo sapiens	0	-0.225	-0.32
316	sp|P36871|PGM1_HUMAN Phosphoglucomutase-1 OS=Homo sapiens OX=9606 GN=PGM1 PE=1 SV=3	61 kDa	22	Homo sapiens	0	0.321	-0.244
317	sp|Q9Y3I0|RTCB_HUMAN tRNA-splicing ligase RtcB homolog OS=Homo sapiens OX=9606 GN=RTCB PE=1 SV=1	55 kDa	19	Homo sapiens	0	-0.157	-0.247
318	sp|P32969|RL9_HUMAN 60S ribosomal protein L9 OS=Homo sapiens OX=9606 GN=RPL9 PE=1 SV=1	22 kDa	8	Homo sapiens	0	0.132	0.235
319	sp|P34932|HSP74_HUMAN Heat shock 70 kDa protein 4 OS=Homo sapiens OX=9606 GN=HSPA4 PE=1 SV=4	94 kDa	30	Homo sapiens	0	-0.493	-0.169
320	sp|P07900|HS90A_HUMAN Heat shock protein HSP 90-alpha OS=Homo sapiens OX=9606 GN=HSP90AA1 PE=1 SV=5	85 kDa	46	Homo sapiens	0	0.0917	0.198
321	sp|P27797|CALR_HUMAN Calreticulin OS=Homo sapiens OX=9606 GN=CALR PE=1 SV=1	48 kDa	17	Homo sapiens	0	-0.388	-0.146
322	sp|P30050|RL12_HUMAN 60S ribosomal protein L12 OS=Homo sapiens OX=9606 GN=RPL12 PE=1 SV=1	18 kDa	8	Homo sapiens	0	0.463	0.259
323	sp|P00491|PNPH_HUMAN Purine nucleoside phosphorylase OS=Homo sapiens OX=9606 GN=PNP PE=1 SV=2	32 kDa	12	Homo sapiens	0	-0.355	0.573
324	sp|P62304|RUXE_HUMAN Small nuclear ribonucleoprotein E OS=Homo sapiens OX=9606 GN=SNRPE PE=1 SV=1	11 kDa	3	Homo sapiens	0	0.182	0.61
325	sp|O00299|CLIC1_HUMAN Chloride intracellular channel protein 1 OS=Homo sapiens OX=9606 GN=CLIC1 PE=1 SV=4	27 kDa	13	Homo sapiens	0	-0.00732	0.0169
326	sp|Q9H993|ARMT1_HUMAN Protein-glutamate O-methyltransferase OS=Homo sapiens OX=9606 GN=ARMT1 PE=1 SV=1	51 kDa	4	Homo sapiens	0	0.133	-0.079
327	sp|P29692|EF1D_HUMAN Elongation factor 1-delta OS=Homo sapiens OX=9606 GN=EEF1D PE=1 SV=5	31 kDa	10	Homo sapiens	0	-0.189	0.0319
328	sp|P06454|PTMA_HUMAN Prothymosin alpha OS=Homo sapiens OX=9606 GN=PTMA PE=1 SV=2	12 kDa	4	Homo sapiens	0	0.158	0.0575
329	sp|O94855|SC24D_HUMAN Protein transport protein Sec24D OS=Homo sapiens OX=9606 GN=SEC24D PE=1 SV=2	113 kDa	5	Homo sapiens	0	0.166	-0.655
330	sp|P46782|RS5_HUMAN 40S ribosomal protein S5 OS=Homo sapiens OX=9606 GN=RPS5 PE=1 SV=4	23 kDa	8	Homo sapiens	0	-0.329	-0.363
331	sp|Q99623|PHB2_HUMAN Prohibitin-2 OS=Homo sapiens OX=9606 GN=PHB2 PE=1 SV=2	33 kDa	19	Homo sapiens	0	0.115	-0.187
332	sp|P62314|SMD1_HUMAN Small nuclear ribonucleoprotein Sm D1 OS=Homo sapiens OX=9606 GN=SNRPD1 PE=1 SV=1	13 kDa	1	Homo sapiens	0	1.43	-0.284
333	sp|P23258|TBG1_HUMAN Tubulin gamma-1 chain OS=Homo sapiens OX=9606 GN=TUBG1 PE=1 SV=2	51 kDa	1	Homo sapiens	0	0.918	-0.0307
334	sp|Q86VP6|CAND1_HUMAN Cullin-associated NEDD8-dissociated protein 1 OS=Homo sapiens OX=9606 GN=CAND1 PE=1 SV=2	136 kDa	41	Homo sapiens	0	0.161	-0.17
335	sp|P46940|IQGA1_HUMAN Ras GTPase-activating-like protein IQGAP1 OS=Homo sapiens OX=9606 GN=IQGAP1 PE=1 SV=1	189 kDa	48	Homo sapiens	0	0.198	0.0805
336	sp|P51665|PSMD7_HUMAN 26S proteasome non-ATPase regulatory subunit 7 OS=Homo sapiens OX=9606 GN=PSMD7 PE=1 SV=2	37 kDa	7	Homo sapiens	0	-0.14	0.148
337	sp|Q15435|PP1R7_HUMAN Protein phosphatase 1 regulatory subunit 7 OS=Homo sapiens OX=9606 GN=PPP1R7 PE=1 SV=1	42 kDa	8	Homo sapiens	0	-0.0635	0.946
338	sp|Q9UK45|LSM7_HUMAN U6 snRNA-associated Sm-like protein LSm7 OS=Homo sapiens OX=9606 GN=LSM7 PE=1 SV=1	12 kDa	3	Homo sapiens	0	-0.372	-0.22
339	sp|O95994|AGR2_HUMAN Anterior gradient protein 2 homolog OS=Homo sapiens OX=9606 GN=AGR2 PE=1 SV=1	20 kDa	6	Homo sapiens	0	1.29	1.24
340	sp|P21741|MK_HUMAN Midkine OS=Homo sapiens OX=9606 GN=MDK PE=1 SV=1	16 kDa	8	Homo sapiens	0	0.205	-0.441
341	sp|O96019|ACL6A_HUMAN Actin-like protein 6A OS=Homo sapiens OX=9606 GN=ACTL6A PE=1 SV=1	47 kDa	4	Homo sapiens	0	-0.649	-0.456
342	sp|Q13263|TIF1B_HUMAN Transcription intermediary factor 1-beta OS=Homo sapiens OX=9606 GN=TRIM28 PE=1 SV=5	89 kDa	21	Homo sapiens	0	-0.309	-0.0213
343	sp|O60701|UGDH_HUMAN UDP-glucose 6-dehydrogenase OS=Homo sapiens OX=9606 GN=UGDH PE=1 SV=1	55 kDa	18	Homo sapiens	0	-0.0024	-0.363
344	sp|P06132|DCUP_HUMAN Uroporphyrinogen decarboxylase OS=Homo sapiens OX=9606 GN=UROD PE=1 SV=2	41 kDa	1	Homo sapiens	0	0.488	-0.996
345	sp|Q14980|NUMA1_HUMAN Nuclear mitotic apparatus protein 1 OS=Homo sapiens OX=9606 GN=NUMA1 PE=1 SV=2	238 kDa	28	Homo sapiens	0	0.157	-0.558
346	sp|Q8N6Y2|LRC17_HUMAN Leucine-rich repeat-containing protein 17 OS=Homo sapiens OX=9606 GN=LRRC17 PE=2 SV=1	52 kDa	7	Homo sapiens	0	1.16	0.522
347	sp|Q8IV08|PLD3_HUMAN Phospholipase D3 OS=Homo sapiens OX=9606 GN=PLD3 PE=1 SV=1	55 kDa	13	Homo sapiens	0	0.232	0.109
348	sp|Q9NYU2|UGGG1_HUMAN UDP-glucose:glycoprotein glucosyltransferase 1 OS=Homo sapiens OX=9606 GN=UGGT1 PE=1 SV=3	177 kDa	25	Homo sapiens	0	-0.0348	0.349
349	sp|Q92734|TFG_HUMAN Protein TFG OS=Homo sapiens OX=9606 GN=TFG PE=1 SV=2	43 kDa	4	Homo sapiens	0	0.00914	-0.236
350	sp|P09429|HMGB1_HUMAN High mobility group protein B1 OS=Homo sapiens OX=9606 GN=HMGB1 PE=1 SV=3	25 kDa	9	Homo sapiens	0	-1.13	-0.176
351	sp|P15531|NDKA_HUMAN Nucleoside diphosphate kinase A OS=Homo sapiens OX=9606 GN=NME1 PE=1 SV=1	17 kDa	10	Homo sapiens	0	0.0405	-0.173
352	sp|P26641|EF1G_HUMAN Elongation factor 1-gamma OS=Homo sapiens OX=9606 GN=EEF1G PE=1 SV=3	50 kDa	18	Homo sapiens	0	0.316	0.417
353	sp|P31930|QCR1_HUMAN Cytochrome b-c1 complex subunit 1, mitochondrial OS=Homo sapiens OX=9606 GN=UQCRC1 PE=1 SV=3	53 kDa	11	Homo sapiens	0	0.189	-0.0451
354	sp|P43490|NAMPT_HUMAN Nicotinamide phosphoribosyltransferase OS=Homo sapiens OX=9606 GN=NAMPT PE=1 SV=1	56 kDa	10	Homo sapiens	0	0.126	0.753
355	sp|P63279|UBC9_HUMAN SUMO-conjugating enzyme UBC9 OS=Homo sapiens OX=9606 GN=UBE2I PE=1 SV=1	18 kDa	4	Homo sapiens	0	-0.122	-0.233
356	sp|Q9UBN7|HDAC6_HUMAN Histone deacetylase 6 OS=Homo sapiens OX=9606 GN=HDAC6 PE=1 SV=2	131 kDa	3	Homo sapiens	0	0.348	-0.225
357	sp|Q08211|DHX9_HUMAN ATP-dependent RNA helicase A OS=Homo sapiens OX=9606 GN=DHX9 PE=1 SV=4	141 kDa	36	Homo sapiens	0	-0.159	-0.0238
358	sp|P48735|IDHP_HUMAN Isocitrate dehydrogenase [NADP], mitochondrial OS=Homo sapiens OX=9606 GN=IDH2 PE=1 SV=2	51 kDa	21	Homo sapiens	0	0.387	0.271
359	sp|P08708|RS17_HUMAN 40S ribosomal protein S17 OS=Homo sapiens OX=9606 GN=RPS17 PE=1 SV=2	16 kDa	6	Homo sapiens	0	-0.352	-0.24
360	sp|P07910|HNRPC_HUMAN Heterogeneous nuclear ribonucleoproteins C1/C2 OS=Homo sapiens OX=9606 GN=HNRNPC PE=1 SV=4	34 kDa	16	Homo sapiens	0	0.0212	0.217
361	sp|P0DP25|CALM3_HUMAN Calmodulin-3 OS=Homo sapiens OX=9606 GN=CALM3 PE=1 SV=1	17 kDa	7	Homo sapiens	0	-0.502	-0.615
362	sp|P07954|FUMH_HUMAN Fumarate hydratase, mitochondrial OS=Homo sapiens OX=9606 GN=FH PE=1 SV=3	55 kDa	14	Homo sapiens	0	0.255	0.636
363	sp|Q9H773|DCTP1_HUMAN dCTP pyrophosphatase 1 OS=Homo sapiens OX=9606 GN=DCTPP1 PE=1 SV=1	19 kDa	3	Homo sapiens	0	-0.000168	-1.2
364	sp|P60981|DEST_HUMAN Destrin OS=Homo sapiens OX=9606 GN=DSTN PE=1 SV=3	19 kDa	11	Homo sapiens	0	-0.135	0.118
365	sp|P09104|ENOG_HUMAN Gamma-enolase OS=Homo sapiens OX=9606 GN=ENO2 PE=1 SV=3	47 kDa	8	Homo sapiens	0	0.472	0.918
366	sp|Q5SZK8|FREM2_HUMAN FRAS1-related extracellular matrix protein 2 OS=Homo sapiens OX=9606 GN=FREM2 PE=1 SV=2	351 kDa	16	Homo sapiens	0	0.514	1.34
367	sp|P60174|TPIS_HUMAN Triosephosphate isomerase OS=Homo sapiens OX=9606 GN=TPI1 PE=1 SV=3	31 kDa	19	Homo sapiens	0	0.154	-0.00476
368	sp|Q04917|1433F_HUMAN 14-3-3 protein eta OS=Homo sapiens OX=9606 GN=YWHAH PE=1 SV=4	28 kDa	13	Homo sapiens	0	-0.136	-0.0614
369	sp|Q12931|TRAP1_HUMAN Heat shock protein 75 kDa, mitochondrial OS=Homo sapiens OX=9606 GN=TRAP1 PE=1 SV=3	80 kDa	12	Homo sapiens	0	0.128	-0.0911
370	sp|P34897|GLYM_HUMAN Serine hydroxymethyltransferase, mitochondrial OS=Homo sapiens OX=9606 GN=SHMT2 PE=1 SV=3	56 kDa	20	Homo sapiens	0	-1.16	-0.67
371	sp|Q96CW1|AP2M1_HUMAN AP-2 complex subunit mu OS=Homo sapiens OX=9606 GN=AP2M1 PE=1 SV=2	50 kDa	16	Homo sapiens	0	0.244	0.00598
372	sp|Q10713|MPPA_HUMAN Mitochondrial-processing peptidase subunit alpha OS=Homo sapiens OX=9606 GN=PMPCA PE=1 SV=2	58 kDa	3	Homo sapiens	0	1.16	0.064
373	sp|O43242|PSMD3_HUMAN 26S proteasome non-ATPase regulatory subunit 3 OS=Homo sapiens OX=9606 GN=PSMD3 PE=1 SV=2	61 kDa	15	Homo sapiens	0	-0.0762	-0.146
374	sp|Q13724|MOGS_HUMAN Mannosyl-oligosaccharide glucosidase OS=Homo sapiens OX=9606 GN=MOGS PE=1 SV=5	92 kDa	11	Homo sapiens	0	0.112	-0.308
375	sp|P13861|KAP2_HUMAN cAMP-dependent protein kinase type II-alpha regulatory subunit OS=Homo sapiens OX=9606 GN=PRKAR2A PE=1 SV=2	46 kDa	6	Homo sapiens	0	0.343	-0.106
376	sp|P07741|APT_HUMAN Adenine phosphoribosyltransferase OS=Homo sapiens OX=9606 GN=APRT PE=1 SV=2	20 kDa	8	Homo sapiens	0	-0.356	0.189
377	sp|O75915|PRAF3_HUMAN PRA1 family protein 3 OS=Homo sapiens OX=9606 GN=ARL6IP5 PE=1 SV=1	22 kDa	3	Homo sapiens	0	0.104	-0.342
378	sp|P50990|TCPQ_HUMAN T-complex protein 1 subunit theta OS=Homo sapiens OX=9606 GN=CCT8 PE=1 SV=4	60 kDa	30	Homo sapiens	0	-0.0375	-0.283
379	sp|Q9Y5M8|SRPRB_HUMAN Signal recognition particle receptor subunit beta OS=Homo sapiens OX=9606 GN=SRPRB PE=1 SV=3	30 kDa	4	Homo sapiens	0	0.23	-0.196
380	sp|Q92974|ARHG2_HUMAN Rho guanine nucleotide exchange factor 2 OS=Homo sapiens OX=9606 GN=ARHGEF2 PE=1 SV=4	112 kDa	3	Homo sapiens	0	0.225	-0.845
381	sp|P13674|P4HA1_HUMAN Prolyl 4-hydroxylase subunit alpha-1 OS=Homo sapiens OX=9606 GN=P4HA1 PE=1 SV=2	61 kDa	19	Homo sapiens	0	0.532	0.0847
382	sp|O60664|PLIN3_HUMAN Perilipin-3 OS=Homo sapiens OX=9606 GN=PLIN3 PE=1 SV=3	47 kDa	7	Homo sapiens	0	-0.322	-0.689
383	sp|P10768|ESTD_HUMAN S-formylglutathione hydrolase OS=Homo sapiens OX=9606 GN=ESD PE=1 SV=2	31 kDa	9	Homo sapiens	0	0.113	-0.709
384	sp|P62258|1433E_HUMAN 14-3-3 protein epsilon OS=Homo sapiens OX=9606 GN=YWHAE PE=1 SV=1	29 kDa	19	Homo sapiens	0	-0.218	-0.322
385	sp|P30086|PEBP1_HUMAN Phosphatidylethanolamine-binding protein 1 OS=Homo sapiens OX=9606 GN=PEBP1 PE=1 SV=3	21 kDa	10	Homo sapiens	0	-0.543	-0.839
386	sp|P07996|TSP1_HUMAN Thrombospondin-1 OS=Homo sapiens OX=9606 GN=THBS1 PE=1 SV=2	129 kDa	24	Homo sapiens	0	0.811	0.179
387	sp|P62316|SMD2_HUMAN Small nuclear ribonucleoprotein Sm D2 OS=Homo sapiens OX=9606 GN=SNRPD2 PE=1 SV=1	14 kDa	6	Homo sapiens	0	-0.199	-0.0996
388	sp|O76074|PDE5A_HUMAN cGMP-specific 3',5'-cyclic phosphodiesterase OS=Homo sapiens OX=9606 GN=PDE5A PE=1 SV=2	100 kDa	1	Homo sapiens	0	0.961	-1.35
389	sp|Q8NF37|PCAT1_HUMAN Lysophosphatidylcholine acyltransferase 1 OS=Homo sapiens OX=9606 GN=LPCAT1 PE=1 SV=2	59 kDa	10	Homo sapiens	0	0.623	1.12
390	sp|P08865|RSSA_HUMAN 40S ribosomal protein SA OS=Homo sapiens OX=9606 GN=RPSA PE=1 SV=4	33 kDa	11	Homo sapiens	0	-0.278	0.404
391	sp|P60033|CD81_HUMAN CD81 antigen OS=Homo sapiens OX=9606 GN=CD81 PE=1 SV=1	26 kDa	3	Homo sapiens	0	-2.96	-1.64
392	sp|P05023|AT1A1_HUMAN Sodium/potassium-transporting ATPase subunit alpha-1 OS=Homo sapiens OX=9606 GN=ATP1A1 PE=1 SV=1	113 kDa	26	Homo sapiens	0	0.102	0.28
393	sp|Q12906|ILF3_HUMAN Interleukin enhancer-binding factor 3 OS=Homo sapiens OX=9606 GN=ILF3 PE=1 SV=3	95 kDa	23	Homo sapiens	0	-0.329	-0.367
394	sp|P0DMV8|HS71A_HUMAN Heat shock 70 kDa protein 1A OS=Homo sapiens OX=9606 GN=HSPA1A PE=1 SV=1	70 kDa	31	Homo sapiens	0	-0.22	0.169
395	sp|O75506|HSBP1_HUMAN Heat shock factor-binding protein 1 OS=Homo sapiens OX=9606 GN=HSBP1 PE=1 SV=1	9 kDa	3	Homo sapiens	0	0.59	-0.181
396	sp|P12429|ANXA3_HUMAN Annexin A3 OS=Homo sapiens OX=9606 GN=ANXA3 PE=1 SV=3	36 kDa	21	Homo sapiens	0	0.0519	0.216
397	sp|Q13509|TBB3_HUMAN Tubulin beta-3 chain OS=Homo sapiens OX=9606 GN=TUBB3 PE=1 SV=2	50 kDa	26	Homo sapiens	0	0.769	1.19
398	sp|P23526|SAHH_HUMAN Adenosylhomocysteinase OS=Homo sapiens OX=9606 GN=AHCY PE=1 SV=4	48 kDa	17	Homo sapiens	0	-0.184	-0.132
399	sp|Q9NQR4|NIT2_HUMAN Omega-amidase NIT2 OS=Homo sapiens OX=9606 GN=NIT2 PE=1 SV=1	31 kDa	3	Homo sapiens	0	0.0167	-0.221
400	sp|Q15942|ZYX_HUMAN Zyxin OS=Homo sapiens OX=9606 GN=ZYX PE=1 SV=1	61 kDa	2	Homo sapiens	0	1.14	-3.41
401	sp|P62736|ACTA_HUMAN Actin, aortic smooth muscle OS=Homo sapiens OX=9606 GN=ACTA2 PE=1 SV=1	42 kDa	23	Homo sapiens	0	-0.211	-0.281
402	sp|Q15293|RCN1_HUMAN Reticulocalbin-1 OS=Homo sapiens OX=9606 GN=RCN1 PE=1 SV=1	39 kDa	14	Homo sapiens	0	-0.665	-0.653
403	sp|P14550|AK1A1_HUMAN Aldo-keto reductase family 1 member A1 OS=Homo sapiens OX=9606 GN=AKR1A1 PE=1 SV=3	37 kDa	14	Homo sapiens	0	0.172	0.109
404	sp|P00338|LDHA_HUMAN L-lactate dehydrogenase A chain OS=Homo sapiens OX=9606 GN=LDHA PE=1 SV=2	37 kDa	21	Homo sapiens	0	0.106	-0.158
405	sp|O43488|ARK72_HUMAN Aflatoxin B1 aldehyde reductase member 2 OS=Homo sapiens OX=9606 GN=AKR7A2 PE=1 SV=3	40 kDa	7	Homo sapiens	0	-0.0198	-0.375
406	sp|P80303|NUCB2_HUMAN Nucleobindin-2 OS=Homo sapiens OX=9606 GN=NUCB2 PE=1 SV=3	50 kDa	7	Homo sapiens	0	0.398	0.53
407	sp|Q8NBS9|TXND5_HUMAN Thioredoxin domain-containing protein 5 OS=Homo sapiens OX=9606 GN=TXNDC5 PE=1 SV=2	48 kDa	11	Homo sapiens	0	0.17	-0.373
408	sp|P15311|EZRI_HUMAN Ezrin OS=Homo sapiens OX=9606 GN=EZR PE=1 SV=4	69 kDa	33	Homo sapiens	0	0.228	0.287
409	sp|P06748|NPM_HUMAN Nucleophosmin OS=Homo sapiens OX=9606 GN=NPM1 PE=1 SV=2	33 kDa	13	Homo sapiens	0	0.0191	0.105
410	sp|P62805|H4_HUMAN Histone H4 OS=Homo sapiens OX=9606 GN=HIST1H4A PE=1 SV=2	11 kDa	11	Homo sapiens	0	-1.28	-0.343
411	sp|P36543|VATE1_HUMAN V-type proton ATPase subunit E 1 OS=Homo sapiens OX=9606 GN=ATP6V1E1 PE=1 SV=1	26 kDa	4	Homo sapiens	0	0.54	0.49
412	sp|P20810|ICAL_HUMAN Calpastatin OS=Homo sapiens OX=9606 GN=CAST PE=1 SV=4	77 kDa	2	Homo sapiens	0	0.227	-0.212
413	sp|P05091|ALDH2_HUMAN Aldehyde dehydrogenase, mitochondrial OS=Homo sapiens OX=9606 GN=ALDH2 PE=1 SV=2	56 kDa	14	Homo sapiens	0	-0.457	-0.292
414	sp|P62191|PRS4_HUMAN 26S proteasome regulatory subunit 4 OS=Homo sapiens OX=9606 GN=PSMC1 PE=1 SV=1	49 kDa	12	Homo sapiens	0	-0.212	-0.131
415	sp|O15230|LAMA5_HUMAN Laminin subunit alpha-5 OS=Homo sapiens OX=9606 GN=LAMA5 PE=1 SV=8	400 kDa	44	Homo sapiens	0	0.367	0.411
416	sp|P62195|PRS8_HUMAN 26S proteasome regulatory subunit 8 OS=Homo sapiens OX=9606 GN=PSMC5 PE=1 SV=1	46 kDa	9	Homo sapiens	0	0.107	-0.125
417	sp|Q16881|TRXR1_HUMAN Thioredoxin reductase 1, cytoplasmic OS=Homo sapiens OX=9606 GN=TXNRD1 PE=1 SV=3	71 kDa	5	Homo sapiens	0	-0.15	0.0379
418	sp|Q13423|NNTM_HUMAN NAD(P) transhydrogenase, mitochondrial OS=Homo sapiens OX=9606 GN=NNT PE=1 SV=3	114 kDa	9	Homo sapiens	0	0.579	-0.99
419	sp|P02787|TRFE_HUMAN Serotransferrin OS=Homo sapiens OX=9606 GN=TF PE=1 SV=3	77 kDa	28	Homo sapiens	0	-0.0233	0.175
420	sp|P21926|CD9_HUMAN CD9 antigen OS=Homo sapiens OX=9606 GN=CD9 PE=1 SV=4	25 kDa	3	Homo sapiens	0	0.0705	0.529
421	sp|Q14258|TRI25_HUMAN E3 ubiquitin/ISG15 ligase TRIM25 OS=Homo sapiens OX=9606 GN=TRIM25 PE=1 SV=2	71 kDa	6	Homo sapiens	0	0.18	0.504
422	sp|Q99471|PFD5_HUMAN Prefoldin subunit 5 OS=Homo sapiens OX=9606 GN=PFDN5 PE=1 SV=2	17 kDa	2	Homo sapiens	0	0.11	-0.00244
423	sp|Q8NC51|PAIRB_HUMAN Plasminogen activator inhibitor 1 RNA-binding protein OS=Homo sapiens OX=9606 GN=SERBP1 PE=1 SV=2	45 kDa	11	Homo sapiens	0	-0.389	-0.26
424	sp|P35556|FBN2_HUMAN Fibrillin-2 OS=Homo sapiens OX=9606 GN=FBN2 PE=1 SV=3	315 kDa	50	Homo sapiens	0	-0.132	0.059
425	sp|Q01105|SET_HUMAN Protein SET OS=Homo sapiens OX=9606 GN=SET PE=1 SV=3	33 kDa	6	Homo sapiens	0	-0.173	-1.43
426	sp|O75874|IDHC_HUMAN Isocitrate dehydrogenase [NADP] cytoplasmic OS=Homo sapiens OX=9606 GN=IDH1 PE=1 SV=2	47 kDa	19	Homo sapiens	0	-0.00323	0.253
427	sp|P21796|VDAC1_HUMAN Voltage-dependent anion-selective channel protein 1 OS=Homo sapiens OX=9606 GN=VDAC1 PE=1 SV=2	31 kDa	9	Homo sapiens	0	-0.0166	0.303
428	sp|P50991|TCPD_HUMAN T-complex protein 1 subunit delta OS=Homo sapiens OX=9606 GN=CCT4 PE=1 SV=4	58 kDa	24	Homo sapiens	0	0.0901	0.221
429	sp|Q92499|DDX1_HUMAN ATP-dependent RNA helicase DDX1 OS=Homo sapiens OX=9606 GN=DDX1 PE=1 SV=2	82 kDa	18	Homo sapiens	0	0.0176	-0.0146
430	sp|Q09666|AHNK_HUMAN Neuroblast differentiation-associated protein AHNAK OS=Homo sapiens OX=9606 GN=AHNAK PE=1 SV=2	629 kDa	52	Homo sapiens	0	0.622	0.5
431	sp|Q7Z478|DHX29_HUMAN ATP-dependent RNA helicase DHX29 OS=Homo sapiens OX=9606 GN=DHX29 PE=1 SV=2	155 kDa	3	Homo sapiens	0	0.372	-0.147
432	sp|Q96CN7|ISOC1_HUMAN Isochorismatase domain-containing protein 1 OS=Homo sapiens OX=9606 GN=ISOC1 PE=1 SV=3	32 kDa	4	Homo sapiens	0	0.0634	-0.294
433	sp|O00469|PLOD2_HUMAN Procollagen-lysine,2-oxoglutarate 5-dioxygenase 2 OS=Homo sapiens OX=9606 GN=PLOD2 PE=1 SV=2	85 kDa	17	Homo sapiens	0	0.593	-0.201
434	sp|Q9Y696|CLIC4_HUMAN Chloride intracellular channel protein 4 OS=Homo sapiens OX=9606 GN=CLIC4 PE=1 SV=4	29 kDa	10	Homo sapiens	0	-0.394	-0.519
435	sp|P08243|ASNS_HUMAN Asparagine synthetase [glutamine-hydrolyzing] OS=Homo sapiens OX=9606 GN=ASNS PE=1 SV=4	64 kDa	10	Homo sapiens	0	-2.44	-2.35
436	sp|P15170|ERF3A_HUMAN Eukaryotic peptide chain release factor GTP-binding subunit ERF3A OS=Homo sapiens OX=9606 GN=GSPT1 PE=1 SV=1	56 kDa	3	Homo sapiens	0	-0.168	-0.0301
437	sp|O75694|NU155_HUMAN Nuclear pore complex protein Nup155 OS=Homo sapiens OX=9606 GN=NUP155 PE=1 SV=1	155 kDa	3	Homo sapiens	0	0.531	-0.198
438	sp|O43776|SYNC_HUMAN Asparagine--tRNA ligase, cytoplasmic OS=Homo sapiens OX=9606 GN=NARS PE=1 SV=1	63 kDa	10	Homo sapiens	0	-0.563	-0.503
439	sp|P10909|CLUS_HUMAN Clusterin OS=Homo sapiens OX=9606 GN=CLU PE=1 SV=1	52 kDa	16	Homo sapiens	0	0.216	0.503
440	sp|P23284|PPIB_HUMAN Peptidyl-prolyl cis-trans isomerase B OS=Homo sapiens OX=9606 GN=PPIB PE=1 SV=2	24 kDa	16	Homo sapiens	0	0.228	-0.053
441	sp|P62081|RS7_HUMAN 40S ribosomal protein S7 OS=Homo sapiens OX=9606 GN=RPS7 PE=1 SV=1	22 kDa	9	Homo sapiens	0	-0.147	-0.0308
442	sp|P07099|HYEP_HUMAN Epoxide hydrolase 1 OS=Homo sapiens OX=9606 GN=EPHX1 PE=1 SV=1	53 kDa	8	Homo sapiens	0	-0.176	0.174
443	sp|Q12805|FBLN3_HUMAN EGF-containing fibulin-like extracellular matrix protein 1 OS=Homo sapiens OX=9606 GN=EFEMP1 PE=1 SV=2	55 kDa	14	Homo sapiens	0	0.493	0.348
444	sp|P07737|PROF1_HUMAN Profilin-1 OS=Homo sapiens OX=9606 GN=PFN1 PE=1 SV=2	15 kDa	11	Homo sapiens	0	-0.0491	-0.363
445	sp|P02656|APOC3_HUMAN Apolipoprotein C-III OS=Homo sapiens OX=9606 GN=APOC3 PE=1 SV=1	11 kDa	1	Homo sapiens	0	-0.98	-0.211
446	sp|Q9Y5S9|RBM8A_HUMAN RNA-binding protein 8A OS=Homo sapiens OX=9606 GN=RBM8A PE=1 SV=1	20 kDa	5	Homo sapiens	0	0.349	0.321
447	sp|Q96QK1|VPS35_HUMAN Vacuolar protein sorting-associated protein 35 OS=Homo sapiens OX=9606 GN=VPS35 PE=1 SV=2	92 kDa	20	Homo sapiens	0	-0.409	0.233
448	sp|O00629|IMA3_HUMAN Importin subunit alpha-3 OS=Homo sapiens OX=9606 GN=KPNA4 PE=1 SV=1	58 kDa	5	Homo sapiens	0	0.0274	-0.381
449	sp|P19367|HXK1_HUMAN Hexokinase-1 OS=Homo sapiens OX=9606 GN=HK1 PE=1 SV=3	102 kDa	21	Homo sapiens	0	0.771	0.459
450	sp|Q5T4S7|UBR4_HUMAN E3 ubiquitin-protein ligase UBR4 OS=Homo sapiens OX=9606 GN=UBR4 PE=1 SV=1	574 kDa	7	Homo sapiens	0	0.448	0.415
451	sp|P05156|CFAI_HUMAN Complement factor I OS=Homo sapiens OX=9606 GN=CFI PE=1 SV=2	66 kDa	8	Homo sapiens	0	0.633	0.829
452	sp|P61088|UBE2N_HUMAN Ubiquitin-conjugating enzyme E2 N OS=Homo sapiens OX=9606 GN=UBE2N PE=1 SV=1	17 kDa	8	Homo sapiens	0	0.121	-0.13
453	sp|P40939|ECHA_HUMAN Trifunctional enzyme subunit alpha, mitochondrial OS=Homo sapiens OX=9606 GN=HADHA PE=1 SV=2	83 kDa	24	Homo sapiens	0	-0.412	1.19
454	sp|Q09028|RBBP4_HUMAN Histone-binding protein RBBP4 OS=Homo sapiens OX=9606 GN=RBBP4 PE=1 SV=3	48 kDa	10	Homo sapiens	0	-0.147	-0.264
455	sp|Q9Y2B0|CNPY2_HUMAN Protein canopy homolog 2 OS=Homo sapiens OX=9606 GN=CNPY2 PE=1 SV=1	21 kDa	7	Homo sapiens	0	0.539	0.32
456	sp|P17655|CAN2_HUMAN Calpain-2 catalytic subunit OS=Homo sapiens OX=9606 GN=CAPN2 PE=1 SV=6	80 kDa	10	Homo sapiens	0	0.113	0.125
457	sp|Q92769|HDAC2_HUMAN Histone deacetylase 2 OS=Homo sapiens OX=9606 GN=HDAC2 PE=1 SV=2	55 kDa	5	Homo sapiens	0	-0.0618	-1.26
458	sp|P02458|CO2A1_HUMAN Collagen alpha-1(II) chain OS=Homo sapiens OX=9606 GN=COL2A1 PE=1 SV=3	142 kDa	11	Homo sapiens	0	0.505	0.303
459	sp|P61586|RHOA_HUMAN Transforming protein RhoA OS=Homo sapiens OX=9606 GN=RHOA PE=1 SV=1	22 kDa	9	Homo sapiens	0	0.214	0.85
460	sp|P38646|GRP75_HUMAN Stress-70 protein, mitochondrial OS=Homo sapiens OX=9606 GN=HSPA9 PE=1 SV=2	74 kDa	30	Homo sapiens	0	0.415	-0.535
461	sp|O14979|HNRDL_HUMAN Heterogeneous nuclear ribonucleoprotein D-like OS=Homo sapiens OX=9606 GN=HNRNPDL PE=1 SV=3	46 kDa	7	Homo sapiens	0	-0.256	-0.16
462	sp|P00167|CYB5_HUMAN Cytochrome b5 OS=Homo sapiens OX=9606 GN=CYB5A PE=1 SV=2	15 kDa	4	Homo sapiens	0	-0.22	0.328
463	sp|P61916|NPC2_HUMAN NPC intracellular cholesterol transporter 2 OS=Homo sapiens OX=9606 GN=NPC2 PE=1 SV=1	17 kDa	8	Homo sapiens	0	-0.0586	0.133
464	sp|P15924|DESP_HUMAN Desmoplakin OS=Homo sapiens OX=9606 GN=DSP PE=1 SV=3	332 kDa	22	Homo sapiens	0	0.487	0.479
465	sp|P28070|PSB4_HUMAN Proteasome subunit beta type-4 OS=Homo sapiens OX=9606 GN=PSMB4 PE=1 SV=4	29 kDa	4	Homo sapiens	0	-0.16	-0.0859
466	sp|P22234|PUR6_HUMAN Multifunctional protein ADE2 OS=Homo sapiens OX=9606 GN=PAICS PE=1 SV=3	47 kDa	15	Homo sapiens	0	-0.105	0.135
467	sp|P20042|IF2B_HUMAN Eukaryotic translation initiation factor 2 subunit 2 OS=Homo sapiens OX=9606 GN=EIF2S2 PE=1 SV=2	38 kDa	7	Homo sapiens	0	-0.652	-0.843
468	sp|P28799|GRN_HUMAN Progranulin OS=Homo sapiens OX=9606 GN=GRN PE=1 SV=2	64 kDa	5	Homo sapiens	0	0.087	-1.29
469	sp|P02768|ALBU_HUMAN Serum albumin OS=Homo sapiens OX=9606 GN=ALB PE=1 SV=2	69 kDa	14	Homo sapiens	0	-0.476	-0.159
470	sp|O43399|TPD54_HUMAN Tumor protein D54 OS=Homo sapiens OX=9606 GN=TPD52L2 PE=1 SV=2	22 kDa	7	Homo sapiens	0	-0.527	-0.0764
471	sp|Q9UH99|SUN2_HUMAN SUN domain-containing protein 2 OS=Homo sapiens OX=9606 GN=SUN2 PE=1 SV=3	80 kDa	5	Homo sapiens	0	0.649	-0.188
472	sp|P25398|RS12_HUMAN 40S ribosomal protein S12 OS=Homo sapiens OX=9606 GN=RPS12 PE=1 SV=3	15 kDa	7	Homo sapiens	0	-0.21	-0.072
473	sp|P30084|ECHM_HUMAN Enoyl-CoA hydratase, mitochondrial OS=Homo sapiens OX=9606 GN=ECHS1 PE=1 SV=4	31 kDa	8	Homo sapiens	0	0.375	0.354
474	sp|P31040|SDHA_HUMAN Succinate dehydrogenase [ubiquinone] flavoprotein subunit, mitochondrial OS=Homo sapiens OX=9606 GN=SDHA PE=1 SV=2	73 kDa	11	Homo sapiens	0	0.0844	0.114
475	sp|P35749|MYH11_HUMAN Myosin-11 OS=Homo sapiens OX=9606 GN=MYH11 PE=1 SV=3	227 kDa	30	Homo sapiens	0	0.41	0.644
476	sp|Q02878|RL6_HUMAN 60S ribosomal protein L6 OS=Homo sapiens OX=9606 GN=RPL6 PE=1 SV=3	33 kDa	15	Homo sapiens	0	0.034	-0.223
477	sp|P61970|NTF2_HUMAN Nuclear transport factor 2 OS=Homo sapiens OX=9606 GN=NUTF2 PE=1 SV=1	14 kDa	4	Homo sapiens	0	-0.466	-0.119
478	sp|O96013|PAK4_HUMAN Serine/threonine-protein kinase PAK 4 OS=Homo sapiens OX=9606 GN=PAK4 PE=1 SV=1	64 kDa	2	Homo sapiens	0	1.29	-0.077
479	sp|Q96A26|F162A_HUMAN Protein FAM162A OS=Homo sapiens OX=9606 GN=FAM162A PE=1 SV=2	17 kDa	4	Homo sapiens	0	0.86	0.524
480	sp|O95372|LYPA2_HUMAN Acyl-protein thioesterase 2 OS=Homo sapiens OX=9606 GN=LYPLA2 PE=1 SV=1	25 kDa	6	Homo sapiens	0	0.182	0.332
481	sp|P02545|LMNA_HUMAN Prelamin-A/C OS=Homo sapiens OX=9606 GN=LMNA PE=1 SV=1	74 kDa	47	Homo sapiens	0	0.161	0.0519
482	sp|Q8WUM4|PDC6I_HUMAN Programmed cell death 6-interacting protein OS=Homo sapiens OX=9606 GN=PDCD6IP PE=1 SV=1	96 kDa	23	Homo sapiens	0	0.231	-1.17
483	sp|P52907|CAZA1_HUMAN F-actin-capping protein subunit alpha-1 OS=Homo sapiens OX=9606 GN=CAPZA1 PE=1 SV=3	33 kDa	6	Homo sapiens	0	-1.14	1.04
484	sp|Q08380|LG3BP_HUMAN Galectin-3-binding protein OS=Homo sapiens OX=9606 GN=LGALS3BP PE=1 SV=1	65 kDa	18	Homo sapiens	0	-0.0303	0.311
485	sp|P12270|TPR_HUMAN Nucleoprotein TPR OS=Homo sapiens OX=9606 GN=TPR PE=1 SV=3	267 kDa	12	Homo sapiens	0	0.3	-0.349
486	sp|P07339|CATD_HUMAN Cathepsin D OS=Homo sapiens OX=9606 GN=CTSD PE=1 SV=1	45 kDa	14	Homo sapiens	0	0.271	-0.285
487	sp|P20618|PSB1_HUMAN Proteasome subunit beta type-1 OS=Homo sapiens OX=9606 GN=PSMB1 PE=1 SV=2	26 kDa	9	Homo sapiens	0	-0.0453	-0.317
488	sp|P22695|QCR2_HUMAN Cytochrome b-c1 complex subunit 2, mitochondrial OS=Homo sapiens OX=9606 GN=UQCRC2 PE=1 SV=3	48 kDa	8	Homo sapiens	0	0.00955	0.156
489	sp|Q03252|LMNB2_HUMAN Lamin-B2 OS=Homo sapiens OX=9606 GN=LMNB2 PE=1 SV=4	70 kDa	26	Homo sapiens	0	-0.0564	-0.0385
490	sp|P62979|RS27A_HUMAN Ubiquitin-40S ribosomal protein S27a OS=Homo sapiens OX=9606 GN=RPS27A PE=1 SV=2	18 kDa	7	Homo sapiens	0	-0.00301	0.0364
491	sp|P12645|BMP3_HUMAN Bone morphogenetic protein 3 OS=Homo sapiens OX=9606 GN=BMP3 PE=1 SV=2	53 kDa	6	Homo sapiens	0	0.154	-0.374
492	sp|Q86UP2|KTN1_HUMAN Kinectin OS=Homo sapiens OX=9606 GN=KTN1 PE=1 SV=1	156 kDa	22	Homo sapiens	0	0.17	-1.63
493	sp|P04632|CPNS1_HUMAN Calpain small subunit 1 OS=Homo sapiens OX=9606 GN=CAPNS1 PE=1 SV=1	28 kDa	7	Homo sapiens	0	0.184	0.649
494	sp|P05787|K2C8_HUMAN Keratin, type II cytoskeletal 8 OS=Homo sapiens OX=9606 GN=KRT8 PE=1 SV=7	54 kDa	37	Homo sapiens	0	0.135	0.215
495	sp|Q9Y3Z3|SAMH1_HUMAN Deoxynucleoside triphosphate triphosphohydrolase SAMHD1 OS=Homo sapiens OX=9606 GN=SAMHD1 PE=1 SV=2	72 kDa	8	Homo sapiens	0	0.337	0.315
496	sp|Q9UNZ2|NSF1C_HUMAN NSFL1 cofactor p47 OS=Homo sapiens OX=9606 GN=NSFL1C PE=1 SV=2	41 kDa	4	Homo sapiens	0	0.00445	-0.329
497	sp|P51884|LUM_HUMAN Lumican OS=Homo sapiens OX=9606 GN=LUM PE=1 SV=2	38 kDa	13	Homo sapiens	0	-0.173	-0.132
498	sp|P14314|GLU2B_HUMAN Glucosidase 2 subunit beta OS=Homo sapiens OX=9606 GN=PRKCSH PE=1 SV=2	59 kDa	17	Homo sapiens	0	-0.00719	0.0131
499	sp|P49755|TMEDA_HUMAN Transmembrane emp24 domain-containing protein 10 OS=Homo sapiens OX=9606 GN=TMED10 PE=1 SV=2	25 kDa	6	Homo sapiens	0	0.151	0.434
500	sp|Q9GZT4|SRR_HUMAN Serine racemase OS=Homo sapiens OX=9606 GN=SRR PE=1 SV=1	37 kDa	1	Homo sapiens	0	0.56	0.18
501	sp|Q9Y4F1|FARP1_HUMAN FERM, ARHGEF and pleckstrin domain-containing protein 1 OS=Homo sapiens OX=9606 GN=FARP1 PE=1 SV=1	119 kDa	6	Homo sapiens	0	0.118	0.363
502	sp|Q15029|U5S1_HUMAN 116 kDa U5 small nuclear ribonucleoprotein component OS=Homo sapiens OX=9606 GN=EFTUD2 PE=1 SV=1	109 kDa	17	Homo sapiens	0	0.18	0.259
503	sp|P06744|G6PI_HUMAN Glucose-6-phosphate isomerase OS=Homo sapiens OX=9606 GN=GPI PE=1 SV=4	63 kDa	13	Homo sapiens	0	0.387	0.107
504	sp|P40763|STAT3_HUMAN Signal transducer and activator of transcription 3 OS=Homo sapiens OX=9606 GN=STAT3 PE=1 SV=2	88 kDa	15	Homo sapiens	0	0.274	-0.0265
505	sp|Q7Z406|MYH14_HUMAN Myosin-14 OS=Homo sapiens OX=9606 GN=MYH14 PE=1 SV=2	228 kDa	39	Homo sapiens	0	0.348	0.0648
506	sp|Q9P2E9|RRBP1_HUMAN Ribosome-binding protein 1 OS=Homo sapiens OX=9606 GN=RRBP1 PE=1 SV=5	152 kDa	43	Homo sapiens	0	-0.616	0.377
507	sp|P54577|SYYC_HUMAN Tyrosine--tRNA ligase, cytoplasmic OS=Homo sapiens OX=9606 GN=YARS PE=1 SV=4	59 kDa	16	Homo sapiens	0	-0.105	-0.897
508	sp|Q9BWD1|THIC_HUMAN Acetyl-CoA acetyltransferase, cytosolic OS=Homo sapiens OX=9606 GN=ACAT2 PE=1 SV=2	41 kDa	5	Homo sapiens	0	0.0956	0.253
509	sp|P62888|RL30_HUMAN 60S ribosomal protein L30 OS=Homo sapiens OX=9606 GN=RPL30 PE=1 SV=2	13 kDa	7	Homo sapiens	0	-0.235	-0.148
510	sp|Q01130|SRSF2_HUMAN Serine/arginine-rich splicing factor 2 OS=Homo sapiens OX=9606 GN=SRSF2 PE=1 SV=4	25 kDa	6	Homo sapiens	0	-0.554	-0.23
511	sp|Q9UBG0|MRC2_HUMAN C-type mannose receptor 2 OS=Homo sapiens OX=9606 GN=MRC2 PE=1 SV=2	167 kDa	9	Homo sapiens	0	0.0379	0.119
512	sp|P07602|SAP_HUMAN Prosaposin OS=Homo sapiens OX=9606 GN=PSAP PE=1 SV=2	58 kDa	12	Homo sapiens	0	0.0493	-0.149
513	sp|P04792|HSPB1_HUMAN Heat shock protein beta-1 OS=Homo sapiens OX=9606 GN=HSPB1 PE=1 SV=2	23 kDa	9	Homo sapiens	0	0.23	0.467
514	sp|O75832|PSD10_HUMAN 26S proteasome non-ATPase regulatory subunit 10 OS=Homo sapiens OX=9606 GN=PSMD10 PE=1 SV=1	24 kDa	4	Homo sapiens	0	0.182	-0.208
515	sp|Q14061|COX17_HUMAN Cytochrome c oxidase copper chaperone OS=Homo sapiens OX=9606 GN=COX17 PE=1 SV=2	7 kDa	2	Homo sapiens	0	-1.91	-0.372
516	sp|O00303|EIF3F_HUMAN Eukaryotic translation initiation factor 3 subunit F OS=Homo sapiens OX=9606 GN=EIF3F PE=1 SV=1	38 kDa	10	Homo sapiens	0	0.0586	0.183
517	sp|P28838|AMPL_HUMAN Cytosol aminopeptidase OS=Homo sapiens OX=9606 GN=LAP3 PE=1 SV=3	56 kDa	15	Homo sapiens	0	-0.305	0.376
518	sp|P50895|BCAM_HUMAN Basal cell adhesion molecule OS=Homo sapiens OX=9606 GN=BCAM PE=1 SV=2	67 kDa	12	Homo sapiens	0	0.226	-0.0556
519	sp|P32119|PRDX2_HUMAN Peroxiredoxin-2 OS=Homo sapiens OX=9606 GN=PRDX2 PE=1 SV=5	22 kDa	14	Homo sapiens	0	0.0547	-0.113
520	sp|P37802|TAGL2_HUMAN Transgelin-2 OS=Homo sapiens OX=9606 GN=TAGLN2 PE=1 SV=3	22 kDa	16	Homo sapiens	0	0.0158	-0.149
521	sp|Q04637|IF4G1_HUMAN Eukaryotic translation initiation factor 4 gamma 1 OS=Homo sapiens OX=9606 GN=EIF4G1 PE=1 SV=4	175 kDa	20	Homo sapiens	0	-0.101	-0.334
522	sp|O00764|PDXK_HUMAN Pyridoxal kinase OS=Homo sapiens OX=9606 GN=PDXK PE=1 SV=1	35 kDa	7	Homo sapiens	0	0.223	-0.412
523	sp|O00560|SDCB1_HUMAN Syntenin-1 OS=Homo sapiens OX=9606 GN=SDCBP PE=1 SV=1	32 kDa	3	Homo sapiens	0	0.419	1.36
524	sp|P04350|TBB4A_HUMAN Tubulin beta-4A chain OS=Homo sapiens OX=9606 GN=TUBB4A PE=1 SV=2	50 kDa	26	Homo sapiens	0	0.342	-1.76
525	sp|P61313|RL15_HUMAN 60S ribosomal protein L15 OS=Homo sapiens OX=9606 GN=RPL15 PE=1 SV=2	24 kDa	11	Homo sapiens	0	-0.415	-0.102
526	sp|P99999|CYC_HUMAN Cytochrome c OS=Homo sapiens OX=9606 GN=CYCS PE=1 SV=2	12 kDa	7	Homo sapiens	0	0.206	0.353
527	sp|Q02809|PLOD1_HUMAN Procollagen-lysine,2-oxoglutarate 5-dioxygenase 1 OS=Homo sapiens OX=9606 GN=PLOD1 PE=1 SV=2	84 kDa	18	Homo sapiens	0	0.275	0.216
528	sp|O75369|FLNB_HUMAN Filamin-B OS=Homo sapiens OX=9606 GN=FLNB PE=1 SV=2	278 kDa	47	Homo sapiens	0	0.163	-0.145
529	sp|Q9H299|SH3L3_HUMAN SH3 domain-binding glutamic acid-rich-like protein 3 OS=Homo sapiens OX=9606 GN=SH3BGRL3 PE=1 SV=1	10 kDa	4	Homo sapiens	0	0.0838	0.232
530	sp|Q16891|MIC60_HUMAN MICOS complex subunit MIC60 OS=Homo sapiens OX=9606 GN=IMMT PE=1 SV=1	84 kDa	24	Homo sapiens	0	-0.0364	-0.0254
531	sp|Q15427|SF3B4_HUMAN Splicing factor 3B subunit 4 OS=Homo sapiens OX=9606 GN=SF3B4 PE=1 SV=1	44 kDa	1	Homo sapiens	No Values	No Values	No Values
532	sp|Q8TF05|PP4R1_HUMAN Serine/threonine-protein phosphatase 4 regulatory subunit 1 OS=Homo sapiens OX=9606 GN=PPP4R1 PE=1 SV=1	107 kDa	2	Homo sapiens	0	0.887	-0.0194
533	sp|O00231|PSD11_HUMAN 26S proteasome non-ATPase regulatory subunit 11 OS=Homo sapiens OX=9606 GN=PSMD11 PE=1 SV=3	47 kDa	16	Homo sapiens	0	-0.00259	-0.0307
534	sp|O60256|KPRB_HUMAN Phosphoribosyl pyrophosphate synthase-associated protein 2 OS=Homo sapiens OX=9606 GN=PRPSAP2 PE=1 SV=1	41 kDa	7	Homo sapiens	0	0.0622	-0.162
535	sp|P42167|LAP2B_HUMAN Lamina-associated polypeptide 2, isoforms beta/gamma OS=Homo sapiens OX=9606 GN=TMPO PE=1 SV=2	51 kDa	14		0	-0.435	0.384
536	sp|P68400|CSK21_HUMAN Casein kinase II subunit alpha OS=Homo sapiens OX=9606 GN=CSNK2A1 PE=1 SV=1	45 kDa	3	Homo sapiens	0	-0.359	-0.533
537	sp|P37108|SRP14_HUMAN Signal recognition particle 14 kDa protein OS=Homo sapiens OX=9606 GN=SRP14 PE=1 SV=2	15 kDa	5	Homo sapiens	0	-0.259	0.54
538	sp|P04843|RPN1_HUMAN Dolichyl-diphosphooligosaccharide--protein glycosyltransferase subunit 1 OS=Homo sapiens OX=9606 GN=RPN1 PE=1 SV=1	69 kDa	30	Homo sapiens	0	0.113	0.0744
539	sp|P48147|PPCE_HUMAN Prolyl endopeptidase OS=Homo sapiens OX=9606 GN=PREP PE=1 SV=2	81 kDa	11	Homo sapiens	0	-0.0425	-0.00623
540	sp|P21980|TGM2_HUMAN Protein-glutamine gamma-glutamyltransferase 2 OS=Homo sapiens OX=9606 GN=TGM2 PE=1 SV=2	77 kDa	17	Homo sapiens	0	0.397	0.224
541	sp|P11177|ODPB_HUMAN Pyruvate dehydrogenase E1 component subunit beta, mitochondrial OS=Homo sapiens OX=9606 GN=PDHB PE=1 SV=3	39 kDa	10	Homo sapiens	0	0.0687	0.0405
542	sp|Q9BRJ6|CG050_HUMAN Uncharacterized protein C7orf50 OS=Homo sapiens OX=9606 GN=C7orf50 PE=1 SV=1	22 kDa	2	Homo sapiens	0	-0.0679	-0.736
543	sp|P14384|CBPM_HUMAN Carboxypeptidase M OS=Homo sapiens OX=9606 GN=CPM PE=1 SV=2	51 kDa	15	Homo sapiens	0	0.0686	-0.345
544	sp|P50995|ANX11_HUMAN Annexin A11 OS=Homo sapiens OX=9606 GN=ANXA11 PE=1 SV=1	54 kDa	14	Homo sapiens	0	-0.0284	-0.0821
545	sp|P16422|EPCAM_HUMAN Epithelial cell adhesion molecule OS=Homo sapiens OX=9606 GN=EPCAM PE=1 SV=2	35 kDa	5	Homo sapiens	0	-0.29	-0.422
546	sp|P11216|PYGB_HUMAN Glycogen phosphorylase, brain form OS=Homo sapiens OX=9606 GN=PYGB PE=1 SV=5	97 kDa	26	Homo sapiens	0	0.12	-0.0893
547	sp|P27824|CALX_HUMAN Calnexin OS=Homo sapiens OX=9606 GN=CANX PE=1 SV=2	68 kDa	18	Homo sapiens	0	-0.1	-0.298
548	sp|P10643|CO7_HUMAN Complement component C7 OS=Homo sapiens OX=9606 GN=C7 PE=1 SV=2	94 kDa	10	Homo sapiens	0	0.311	-0.201
549	sp|O75083|WDR1_HUMAN WD repeat-containing protein 1 OS=Homo sapiens OX=9606 GN=WDR1 PE=1 SV=4	66 kDa	21	Homo sapiens	0	-0.0205	-0.097
550	sp|P21266|GSTM3_HUMAN Glutathione S-transferase Mu 3 OS=Homo sapiens OX=9606 GN=GSTM3 PE=1 SV=3	27 kDa	13	Homo sapiens	0	0.0641	-0.0263
551	sp|Q9NVA2|SEP11_HUMAN Septin-11 OS=Homo sapiens OX=9606 GN=SEPT11 PE=1 SV=3	49 kDa	11	Homo sapiens	0	0.258	0.127
552	sp|Q9H2H8|PPIL3_HUMAN Peptidyl-prolyl cis-trans isomerase-like 3 OS=Homo sapiens OX=9606 GN=PPIL3 PE=1 SV=1	18 kDa	1	Homo sapiens	0	0.286	-0.139
553	sp|P35080|PROF2_HUMAN Profilin-2 OS=Homo sapiens OX=9606 GN=PFN2 PE=1 SV=3	15 kDa	2	Homo sapiens	0	0.563	0.628
554	sp|P60660|MYL6_HUMAN Myosin light polypeptide 6 OS=Homo sapiens OX=9606 GN=MYL6 PE=1 SV=2	17 kDa	11	Homo sapiens	0	-0.0856	0.239
555	sp|P55196|AFAD_HUMAN Afadin OS=Homo sapiens OX=9606 GN=AFDN PE=1 SV=3	207 kDa	5	Homo sapiens	0	-0.296	0.441
556	sp|P31939|PUR9_HUMAN Bifunctional purine biosynthesis protein PURH OS=Homo sapiens OX=9606 GN=ATIC PE=1 SV=3	65 kDa	17	Homo sapiens	0	0.0102	-0.34
557	sp|P21964|COMT_HUMAN Catechol O-methyltransferase OS=Homo sapiens OX=9606 GN=COMT PE=1 SV=2	30 kDa	10	Homo sapiens	0	0.214	0.26
558	sp|P39748|FEN1_HUMAN Flap endonuclease 1 OS=Homo sapiens OX=9606 GN=FEN1 PE=1 SV=1	43 kDa	4	Homo sapiens	0	-0.0989	0.0185
559	sp|Q16836|HCDH_HUMAN Hydroxyacyl-coenzyme A dehydrogenase, mitochondrial OS=Homo sapiens OX=9606 GN=HADH PE=1 SV=3	34 kDa	9	Homo sapiens	0	-0.134	-0.0453
560	sp|P48047|ATPO_HUMAN ATP synthase subunit O, mitochondrial OS=Homo sapiens OX=9606 GN=ATP5PO PE=1 SV=1	23 kDa	11	Homo sapiens	0	0.353	0.119
561	sp|Q99538|LGMN_HUMAN Legumain OS=Homo sapiens OX=9606 GN=LGMN PE=1 SV=1	49 kDa	4	Homo sapiens	0	0.615	0.801
562	sp|Q14651|PLSI_HUMAN Plastin-1 OS=Homo sapiens OX=9606 GN=PLS1 PE=1 SV=2	70 kDa	5	Homo sapiens	0	-2.48	-0.0961
563	sp|Q9NZ01|TECR_HUMAN Very-long-chain enoyl-CoA reductase OS=Homo sapiens OX=9606 GN=TECR PE=1 SV=1	36 kDa	4	Homo sapiens	0	-3.41	-0.78
564	sp|Q92616|GCN1_HUMAN eIF-2-alpha kinase activator GCN1 OS=Homo sapiens OX=9606 GN=GCN1 PE=1 SV=6	293 kDa	12	Homo sapiens	0	0.507	0.349
565	sp|O75531|BAF_HUMAN Barrier-to-autointegration factor OS=Homo sapiens OX=9606 GN=BANF1 PE=1 SV=1	10 kDa	4	Homo sapiens	0	-0.486	-0.258
566	sp|P63172|DYLT1_HUMAN Dynein light chain Tctex-type 1 OS=Homo sapiens OX=9606 GN=DYNLT1 PE=1 SV=1	12 kDa	1	Homo sapiens	0	0.447	-0.169
567	sp|Q9NTK5|OLA1_HUMAN Obg-like ATPase 1 OS=Homo sapiens OX=9606 GN=OLA1 PE=1 SV=2	45 kDa	8	Homo sapiens	0	-0.216	-0.141
568	sp|Q99536|VAT1_HUMAN Synaptic vesicle membrane protein VAT-1 homolog OS=Homo sapiens OX=9606 GN=VAT1 PE=1 SV=2	42 kDa	8	Homo sapiens	0	0.338	0.315
569	sp|P07437|TBB5_HUMAN Tubulin beta chain OS=Homo sapiens OX=9606 GN=TUBB PE=1 SV=2	50 kDa	30	Homo sapiens	0	-0.448	-0.206
570	sp|Q13126|MTAP_HUMAN S-methyl-5'-thioadenosine phosphorylase OS=Homo sapiens OX=9606 GN=MTAP PE=1 SV=2	31 kDa	6	Homo sapiens	0	-0.16	-0.36
571	sp|P61019|RAB2A_HUMAN Ras-related protein Rab-2A OS=Homo sapiens OX=9606 GN=RAB2A PE=1 SV=1	24 kDa	9	Homo sapiens	0	0.423	0.17
572	sp|Q96KA5|CLP1L_HUMAN Cleft lip and palate transmembrane protein 1-like protein OS=Homo sapiens OX=9606 GN=CLPTM1L PE=1 SV=1	62 kDa	1	Homo sapiens	0	0.296	-0.057
573	sp|Q13151|ROA0_HUMAN Heterogeneous nuclear ribonucleoprotein A0 OS=Homo sapiens OX=9606 GN=HNRNPA0 PE=1 SV=1	31 kDa	8	Homo sapiens	0	-0.592	-1.08
574	Group of sp|P0DN76|U2AF5_HUMAN Splicing factor U2AF 35 kDa subunit-like protein OS=Homo sapiens OX=9606 GN=U2AF1L5 PE=1 SV=1		6	Homo sapiens	0	0.01	-0.263
574.1	sp|P0DN76|U2AF5_HUMAN Splicing factor U2AF 35 kDa subunit-like protein OS=Homo sapiens OX=9606 GN=U2AF1L5 PE=1 SV=1	28 kDa	6	Homo sapiens	0	0.01	-0.263
574.2	sp|Q01081|U2AF1_HUMAN Splicing factor U2AF 35 kDa subunit OS=Homo sapiens OX=9606 GN=U2AF1 PE=1 SV=3	28 kDa	6	Homo sapiens	0	0.01	-0.263
575	sp|P42785|PCP_HUMAN Lysosomal Pro-X carboxypeptidase OS=Homo sapiens OX=9606 GN=PRCP PE=1 SV=1	56 kDa	10	Homo sapiens	0	0.454	1.32
576	sp|O43396|TXNL1_HUMAN Thioredoxin-like protein 1 OS=Homo sapiens OX=9606 GN=TXNL1 PE=1 SV=3	32 kDa	4	Homo sapiens	0	-0.108	-0.622
577	sp|P31942|HNRH3_HUMAN Heterogeneous nuclear ribonucleoprotein H3 OS=Homo sapiens OX=9606 GN=HNRNPH3 PE=1 SV=2	37 kDa	6	Homo sapiens	0	-0.209	0.15
578	sp|Q99715|COCA1_HUMAN Collagen alpha-1(XII) chain OS=Homo sapiens OX=9606 GN=COL12A1 PE=1 SV=2	333 kDa	59	Homo sapiens	0	0.404	0.0464
579	sp|Q13630|FCL_HUMAN GDP-L-fucose synthase OS=Homo sapiens OX=9606 GN=TSTA3 PE=1 SV=1	36 kDa	6	Homo sapiens	0	0.899	-0.791
580	sp|P16401|H15_HUMAN Histone H1.5 OS=Homo sapiens OX=9606 GN=HIST1H1B PE=1 SV=3	23 kDa	12	Homo sapiens	0	-0.295	0.331
581	sp|P31153|METK2_HUMAN S-adenosylmethionine synthase isoform type-2 OS=Homo sapiens OX=9606 GN=MAT2A PE=1 SV=1	44 kDa	3	Homo sapiens	0	-0.0222	-0.444
582	sp|Q9ULV4|COR1C_HUMAN Coronin-1C OS=Homo sapiens OX=9606 GN=CORO1C PE=1 SV=1	53 kDa	9	Homo sapiens	0	0.399	-0.0428
583	sp|Q92597|NDRG1_HUMAN Protein NDRG1 OS=Homo sapiens OX=9606 GN=NDRG1 PE=1 SV=1	43 kDa	6	Homo sapiens	0	1.41	0.554
584	sp|P54687|BCAT1_HUMAN Branched-chain-amino-acid aminotransferase, cytosolic OS=Homo sapiens OX=9606 GN=BCAT1 PE=1 SV=3	43 kDa	4	Homo sapiens	0	0.393	-1.81
585	sp|O94826|TOM70_HUMAN Mitochondrial import receptor subunit TOM70 OS=Homo sapiens OX=9606 GN=TOMM70 PE=1 SV=1	67 kDa	4	Homo sapiens	0	-0.278	-0.889
586	sp|Q15717|ELAV1_HUMAN ELAV-like protein 1 OS=Homo sapiens OX=9606 GN=ELAVL1 PE=1 SV=2	36 kDa	9	Homo sapiens	0	-0.171	-0.147
587	sp|P10301|RRAS_HUMAN Ras-related protein R-Ras OS=Homo sapiens OX=9606 GN=RRAS PE=1 SV=1	23 kDa	3	Homo sapiens	0	0.149	-0.209
588	sp|P07585|PGS2_HUMAN Decorin OS=Homo sapiens OX=9606 GN=DCN PE=1 SV=1	40 kDa	13	Homo sapiens	0	-0.095	0.696
589	sp|P62753|RS6_HUMAN 40S ribosomal protein S6 OS=Homo sapiens OX=9606 GN=RPS6 PE=1 SV=1	29 kDa	8	Homo sapiens	0	-0.224	-0.294
590	sp|Q16698|DECR_HUMAN 2,4-dienoyl-CoA reductase, mitochondrial OS=Homo sapiens OX=9606 GN=DECR1 PE=1 SV=1	36 kDa	10	Homo sapiens	0	-0.156	0.395
591	sp|Q07954|LRP1_HUMAN Prolow-density lipoprotein receptor-related protein 1 OS=Homo sapiens OX=9606 GN=LRP1 PE=1 SV=2	505 kDa	58	Homo sapiens	0	0.233	-0.0373
592	sp|P55036|PSMD4_HUMAN 26S proteasome non-ATPase regulatory subunit 4 OS=Homo sapiens OX=9606 GN=PSMD4 PE=1 SV=1	41 kDa	7	Homo sapiens	0	-0.274	-0.367
593	sp|Q8NFJ5|RAI3_HUMAN Retinoic acid-induced protein 3 OS=Homo sapiens OX=9606 GN=GPRC5A PE=1 SV=2	40 kDa	1	Homo sapiens	0	0.629	0.77
594	sp|Q00325|MPCP_HUMAN Phosphate carrier protein, mitochondrial OS=Homo sapiens OX=9606 GN=SLC25A3 PE=1 SV=2	40 kDa	11	Homo sapiens	0	0.0447	-0.14
595	sp|Q92665|RT31_HUMAN 28S ribosomal protein S31, mitochondrial OS=Homo sapiens OX=9606 GN=MRPS31 PE=1 SV=3	45 kDa	1	Homo sapiens	0	0.6	0.177
596	sp|P26038|MOES_HUMAN Moesin OS=Homo sapiens OX=9606 GN=MSN PE=1 SV=3	68 kDa	34	Homo sapiens	0	0.0716	-0.0331
597	sp|P08603|CFAH_HUMAN Complement factor H OS=Homo sapiens OX=9606 GN=CFH PE=1 SV=4	139 kDa	12	Homo sapiens	0	-0.424	-0.155
598	sp|P60983|GMFB_HUMAN Glia maturation factor beta OS=Homo sapiens OX=9606 GN=GMFB PE=1 SV=2	17 kDa	3	Homo sapiens	0	-0.87	0.48
599	sp|Q13838|DX39B_HUMAN Spliceosome RNA helicase DDX39B OS=Homo sapiens OX=9606 GN=DDX39B PE=1 SV=1	49 kDa	21	Homo sapiens	0	-0.546	-0.248
600	sp|P55268|LAMB2_HUMAN Laminin subunit beta-2 OS=Homo sapiens OX=9606 GN=LAMB2 PE=1 SV=2	196 kDa	37	Homo sapiens	0	-0.289	-0.303
601	sp|P62917|RL8_HUMAN 60S ribosomal protein L8 OS=Homo sapiens OX=9606 GN=RPL8 PE=1 SV=2	28 kDa	10	Homo sapiens	0	-0.336	-0.495
602	sp|Q9BUF5|TBB6_HUMAN Tubulin beta-6 chain OS=Homo sapiens OX=9606 GN=TUBB6 PE=1 SV=1	50 kDa	19	Homo sapiens	0	0.0544	-0.107
603	sp|Q15393|SF3B3_HUMAN Splicing factor 3B subunit 3 OS=Homo sapiens OX=9606 GN=SF3B3 PE=1 SV=4	136 kDa	17	Homo sapiens	0	0.0117	-0.108
604	sp|Q04760|LGUL_HUMAN Lactoylglutathione lyase OS=Homo sapiens OX=9606 GN=GLO1 PE=1 SV=4	21 kDa	10	Homo sapiens	0	-0.118	0.241
605	sp|Q16539|MK14_HUMAN Mitogen-activated protein kinase 14 OS=Homo sapiens OX=9606 GN=MAPK14 PE=1 SV=3	41 kDa	3	Homo sapiens	0	0.325	0.0599
606	sp|Q9BRK5|CAB45_HUMAN 45 kDa calcium-binding protein OS=Homo sapiens OX=9606 GN=SDF4 PE=1 SV=1	42 kDa	2	Homo sapiens	No Values	No Values	No Values
607	sp|Q96HY6|DDRGK_HUMAN DDRGK domain-containing protein 1 OS=Homo sapiens OX=9606 GN=DDRGK1 PE=1 SV=2	36 kDa	3	Homo sapiens	0	-0.33	-0.349
608	sp|Q9BTY7|HGH1_HUMAN Protein HGH1 homolog OS=Homo sapiens OX=9606 GN=HGH1 PE=1 SV=1	42 kDa	1	Homo sapiens	0	2.82	0.97
609	sp|O43765|SGTA_HUMAN Small glutamine-rich tetratricopeptide repeat-containing protein alpha OS=Homo sapiens OX=9606 GN=SGTA PE=1 SV=1	34 kDa	7	Homo sapiens	0	0.0615	0.0461
610	sp|P62241|RS8_HUMAN 40S ribosomal protein S8 OS=Homo sapiens OX=9606 GN=RPS8 PE=1 SV=2	24 kDa	9	Homo sapiens	0	-0.378	-0.384
611	sp|P61758|PFD3_HUMAN Prefoldin subunit 3 OS=Homo sapiens OX=9606 GN=VBP1 PE=1 SV=3	23 kDa	5	Homo sapiens	0	0.0829	0.138
612	sp|P53396|ACLY_HUMAN ATP-citrate synthase OS=Homo sapiens OX=9606 GN=ACLY PE=1 SV=3	121 kDa	29	Homo sapiens	0	0.0491	-0.0265
613	sp|P62820|RAB1A_HUMAN Ras-related protein Rab-1A OS=Homo sapiens OX=9606 GN=RAB1A PE=1 SV=3	23 kDa	14	Homo sapiens	0	0.0185	0.174
614	sp|P20290|BTF3_HUMAN Transcription factor BTF3 OS=Homo sapiens OX=9606 GN=BTF3 PE=1 SV=1	22 kDa	2	Homo sapiens	0	0.135	-0.127
615	sp|Q16630|CPSF6_HUMAN Cleavage and polyadenylation specificity factor subunit 6 OS=Homo sapiens OX=9606 GN=CPSF6 PE=1 SV=2	59 kDa	5	Homo sapiens	0	0.0411	0.106
616	sp|Q92598|HS105_HUMAN Heat shock protein 105 kDa OS=Homo sapiens OX=9606 GN=HSPH1 PE=1 SV=1	97 kDa	11	Homo sapiens	0	-0.143	-0.085
617	sp|O14828|SCAM3_HUMAN Secretory carrier-associated membrane protein 3 OS=Homo sapiens OX=9606 GN=SCAMP3 PE=1 SV=3	38 kDa	1	Homo sapiens	No Values	No Values	No Values
618	sp|P05556|ITB1_HUMAN Integrin beta-1 OS=Homo sapiens OX=9606 GN=ITGB1 PE=1 SV=2	88 kDa	13	Homo sapiens	0	0.162	-0.173
619	sp|P62854|RS26_HUMAN 40S ribosomal protein S26 OS=Homo sapiens OX=9606 GN=RPS26 PE=1 SV=3	13 kDa	5	Homo sapiens	0	-0.491	0.12
620	sp|O15260|SURF4_HUMAN Surfeit locus protein 4 OS=Homo sapiens OX=9606 GN=SURF4 PE=1 SV=3	30 kDa	6	Homo sapiens	0	0.0639	0.12
621	sp|P00325|ADH1B_HUMAN Alcohol dehydrogenase 1B OS=Homo sapiens OX=9606 GN=ADH1B PE=1 SV=2	40 kDa	12	Homo sapiens	0	0.226	0.352
622	sp|P62244|RS15A_HUMAN 40S ribosomal protein S15a OS=Homo sapiens OX=9606 GN=RPS15A PE=1 SV=2	15 kDa	6	Homo sapiens	0	-0.0765	-0.34
623	sp|Q9H6R3|ACSS3_HUMAN Acyl-CoA synthetase short-chain family member 3, mitochondrial OS=Homo sapiens OX=9606 GN=ACSS3 PE=1 SV=1	75 kDa	6	Homo sapiens	0	0.995	1.25
624	sp|P60953|CDC42_HUMAN Cell division control protein 42 homolog OS=Homo sapiens OX=9606 GN=CDC42 PE=1 SV=2	21 kDa	7	Homo sapiens	0	0.0038	-1.17
625	sp|P04066|FUCO_HUMAN Tissue alpha-L-fucosidase OS=Homo sapiens OX=9606 GN=FUCA1 PE=1 SV=4	54 kDa	5	Homo sapiens	0	0.443	0.201
626	sp|Q92896|GSLG1_HUMAN Golgi apparatus protein 1 OS=Homo sapiens OX=9606 GN=GLG1 PE=1 SV=2	135 kDa	22	Homo sapiens	0	0.323	0.124
627	sp|P27105|STOM_HUMAN Erythrocyte band 7 integral membrane protein OS=Homo sapiens OX=9606 GN=STOM PE=1 SV=3	32 kDa	5	Homo sapiens	0	0.573	0.402
628	sp|Q68E01|INT3_HUMAN Integrator complex subunit 3 OS=Homo sapiens OX=9606 GN=INTS3 PE=1 SV=1	118 kDa	5	Homo sapiens	0	0.463	0.676
629	sp|Q15102|PA1B3_HUMAN Platelet-activating factor acetylhydrolase IB subunit gamma OS=Homo sapiens OX=9606 GN=PAFAH1B3 PE=1 SV=1	26 kDa	11	Homo sapiens	0	-0.22	0.00628
630	sp|O75390|CISY_HUMAN Citrate synthase, mitochondrial OS=Homo sapiens OX=9606 GN=CS PE=1 SV=2	52 kDa	13	Homo sapiens	0	0.161	0.578
631	sp|P18124|RL7_HUMAN 60S ribosomal protein L7 OS=Homo sapiens OX=9606 GN=RPL7 PE=1 SV=1	29 kDa	16	Homo sapiens	0	0.0857	0.0712
632	sp|P49006|MRP_HUMAN MARCKS-related protein OS=Homo sapiens OX=9606 GN=MARCKSL1 PE=1 SV=2	20 kDa	2	Homo sapiens	0	-0.247	-0.513
633	sp|Q14103|HNRPD_HUMAN Heterogeneous nuclear ribonucleoprotein D0 OS=Homo sapiens OX=9606 GN=HNRNPD PE=1 SV=1	38 kDa	10	Homo sapiens	0	0.527	0.0523
634	sp|P00736|C1R_HUMAN Complement C1r subcomponent OS=Homo sapiens OX=9606 GN=C1R PE=1 SV=2	80 kDa	17	Homo sapiens	0	0.161	0.0809
635	sp|P12004|PCNA_HUMAN Proliferating cell nuclear antigen OS=Homo sapiens OX=9606 GN=PCNA PE=1 SV=1	29 kDa	10	Homo sapiens	0	0.0979	0.517
636	sp|P00505|AATM_HUMAN Aspartate aminotransferase, mitochondrial OS=Homo sapiens OX=9606 GN=GOT2 PE=1 SV=3	48 kDa	14	Homo sapiens	0	0.126	0.179
637	sp|Q96AE4|FUBP1_HUMAN Far upstream element-binding protein 1 OS=Homo sapiens OX=9606 GN=FUBP1 PE=1 SV=3	68 kDa	16	Homo sapiens	0	0.161	-0.185
638	sp|Q13011|ECH1_HUMAN Delta(3,5)-Delta(2,4)-dienoyl-CoA isomerase, mitochondrial OS=Homo sapiens OX=9606 GN=ECH1 PE=1 SV=2	36 kDa	10	Homo sapiens	0	0.123	0.259
639	sp|P00387|NB5R3_HUMAN NADH-cytochrome b5 reductase 3 OS=Homo sapiens OX=9606 GN=CYB5R3 PE=1 SV=3	34 kDa	9	Homo sapiens	0	0.669	0.27
640	sp|P41567|EIF1_HUMAN Eukaryotic translation initiation factor 1 OS=Homo sapiens OX=9606 GN=EIF1 PE=1 SV=1	13 kDa	3	Homo sapiens	0	-0.691	-0.339
641	sp|P16152|CBR1_HUMAN Carbonyl reductase [NADPH] 1 OS=Homo sapiens OX=9606 GN=CBR1 PE=1 SV=3	30 kDa	14	Homo sapiens	0	0.0773	0.658
642	sp|P0CG30|GSTT2_HUMAN Glutathione S-transferase theta-2B OS=Homo sapiens OX=9606 GN=GSTT2B PE=1 SV=1	28 kDa	3	Homo sapiens	0	1.07	0.746
643	sp|Q99439|CNN2_HUMAN Calponin-2 OS=Homo sapiens OX=9606 GN=CNN2 PE=1 SV=4	34 kDa	8	Homo sapiens	0	-0.286	-0.0637
644	sp|Q92841|DDX17_HUMAN Probable ATP-dependent RNA helicase DDX17 OS=Homo sapiens OX=9606 GN=DDX17 PE=1 SV=2	80 kDa	26	Homo sapiens	0	-0.147	-0.575
645	sp|P26583|HMGB2_HUMAN High mobility group protein B2 OS=Homo sapiens OX=9606 GN=HMGB2 PE=1 SV=2	24 kDa	5	Homo sapiens	0	-0.706	-0.246
646	sp|O95299|NDUAA_HUMAN NADH dehydrogenase [ubiquinone] 1 alpha subcomplex subunit 10, mitochondrial OS=Homo sapiens OX=9606 GN=NDUFA10 PE=1 SV=1	41 kDa	4	Homo sapiens	0	-0.0818	-0.543
647	sp|O43795|MYO1B_HUMAN Unconventional myosin-Ib OS=Homo sapiens OX=9606 GN=MYO1B PE=1 SV=3	132 kDa	8	Homo sapiens	0	0.223	-0.111
648	sp|Q14195|DPYL3_HUMAN Dihydropyrimidinase-related protein 3 OS=Homo sapiens OX=9606 GN=DPYSL3 PE=1 SV=1	62 kDa	17	Homo sapiens	0	0.415	0.0414
649	sp|P07477|TRY1_HUMAN Trypsin-1 OS=Homo sapiens OX=9606 GN=PRSS1 PE=1 SV=1	27 kDa	2	Homo sapiens	0	0.327	-0.192
650	sp|Q03135|CAV1_HUMAN Caveolin-1 OS=Homo sapiens OX=9606 GN=CAV1 PE=1 SV=4	20 kDa	6	Homo sapiens	0	0.135	0.483
651	sp|Q6UX71|PXDC2_HUMAN Plexin domain-containing protein 2 OS=Homo sapiens OX=9606 GN=PLXDC2 PE=1 SV=1	60 kDa	9	Homo sapiens	0	-0.179	-0.49
652	sp|P38606|VATA_HUMAN V-type proton ATPase catalytic subunit A OS=Homo sapiens OX=9606 GN=ATP6V1A PE=1 SV=2	68 kDa	13	Homo sapiens	0	0.663	0.0285
653	sp|P25788|PSA3_HUMAN Proteasome subunit alpha type-3 OS=Homo sapiens OX=9606 GN=PSMA3 PE=1 SV=2	28 kDa	8	Homo sapiens	0	-0.143	0.128
654	sp|Q09161|NCBP1_HUMAN Nuclear cap-binding protein subunit 1 OS=Homo sapiens OX=9606 GN=NCBP1 PE=1 SV=1	92 kDa	4	Homo sapiens	0	0.958	0.57
655	sp|P58876|H2B1D_HUMAN Histone H2B type 1-D OS=Homo sapiens OX=9606 GN=HIST1H2BD PE=1 SV=2	14 kDa	14	Homo sapiens	0	-1.06	-0.13
656	sp|P51149|RAB7A_HUMAN Ras-related protein Rab-7a OS=Homo sapiens OX=9606 GN=RAB7A PE=1 SV=1	23 kDa	12	Homo sapiens	0	-0.0338	0.164
657	sp|O60888|CUTA_HUMAN Protein CutA OS=Homo sapiens OX=9606 GN=CUTA PE=1 SV=2	19 kDa	2	Homo sapiens	0	-0.0337	-0.0733
658	sp|Q93009|UBP7_HUMAN Ubiquitin carboxyl-terminal hydrolase 7 OS=Homo sapiens OX=9606 GN=USP7 PE=1 SV=2	128 kDa	4	Homo sapiens	0	0.572	0.371
659	sp|P78371|TCPB_HUMAN T-complex protein 1 subunit beta OS=Homo sapiens OX=9606 GN=CCT2 PE=1 SV=4	57 kDa	20	Homo sapiens	0	-0.0108	0.0402
660	sp|P23396|RS3_HUMAN 40S ribosomal protein S3 OS=Homo sapiens OX=9606 GN=RPS3 PE=1 SV=2	27 kDa	19	Homo sapiens	0	-0.13	-0.304
661	sp|Q6S8J3|POTEE_HUMAN POTE ankyrin domain family member E OS=Homo sapiens OX=9606 GN=POTEE PE=2 SV=3	121 kDa	10	Homo sapiens	0	-0.131	-0.212
662	sp|Q15370|ELOB_HUMAN Elongin-B OS=Homo sapiens OX=9606 GN=ELOB PE=1 SV=1	13 kDa	3	Homo sapiens	0	0.00304	-0.828
663	sp|P11233|RALA_HUMAN Ras-related protein Ral-A OS=Homo sapiens OX=9606 GN=RALA PE=1 SV=1	24 kDa	5	Homo sapiens	0	0.244	0.0502
664	sp|P56192|SYMC_HUMAN Methionine--tRNA ligase, cytoplasmic OS=Homo sapiens OX=9606 GN=MARS PE=1 SV=2	101 kDa	10	Homo sapiens	0	-0.424	-0.559
665	sp|O95747|OXSR1_HUMAN Serine/threonine-protein kinase OSR1 OS=Homo sapiens OX=9606 GN=OXSR1 PE=1 SV=1	58 kDa	7	Homo sapiens	0	-0.45	-0.319
666	sp|Q9UBB4|ATX10_HUMAN Ataxin-10 OS=Homo sapiens OX=9606 GN=ATXN10 PE=1 SV=1	53 kDa	4	Homo sapiens	0	-0.656	-0.391
667	sp|Q9Y277|VDAC3_HUMAN Voltage-dependent anion-selective channel protein 3 OS=Homo sapiens OX=9606 GN=VDAC3 PE=1 SV=1	31 kDa	6	Homo sapiens	0	-0.232	0.747
668	sp|P53992|SC24C_HUMAN Protein transport protein Sec24C OS=Homo sapiens OX=9606 GN=SEC24C PE=1 SV=3	118 kDa	8	Homo sapiens	0	0.185	-0.0961
669	sp|Q15063|POSTN_HUMAN Periostin OS=Homo sapiens OX=9606 GN=POSTN PE=1 SV=2	93 kDa	12	Homo sapiens	0	0.595	0.0553
670	sp|Q9Y6M1|IF2B2_HUMAN Insulin-like growth factor 2 mRNA-binding protein 2 OS=Homo sapiens OX=9606 GN=IGF2BP2 PE=1 SV=2	66 kDa	9	Homo sapiens	0	0.2	0.111
671	sp|Q16651|PRSS8_HUMAN Prostasin OS=Homo sapiens OX=9606 GN=PRSS8 PE=1 SV=1	36 kDa	1	Homo sapiens	0	0.279	-0.116
672	sp|Q96C90|PP14B_HUMAN Protein phosphatase 1 regulatory subunit 14B OS=Homo sapiens OX=9606 GN=PPP1R14B PE=1 SV=3	16 kDa	2	Homo sapiens	0	0.539	0.0919
673	sp|Q9Y263|PLAP_HUMAN Phospholipase A-2-activating protein OS=Homo sapiens OX=9606 GN=PLAA PE=1 SV=2	87 kDa	4	Homo sapiens	0	0.33	0.0824
674	sp|P11940|PABP1_HUMAN Polyadenylate-binding protein 1 OS=Homo sapiens OX=9606 GN=PABPC1 PE=1 SV=2	71 kDa	19	Homo sapiens	0	-0.196	-0.234
675	sp|Q04837|SSBP_HUMAN Single-stranded DNA-binding protein, mitochondrial OS=Homo sapiens OX=9606 GN=SSBP1 PE=1 SV=1	17 kDa	4	Homo sapiens	0	-0.0512	0.0877
676	sp|P10599|THIO_HUMAN Thioredoxin OS=Homo sapiens OX=9606 GN=TXN PE=1 SV=3	12 kDa	6	Homo sapiens	0	0.236	0.14
677	sp|P32455|GBP1_HUMAN Guanylate-binding protein 1 OS=Homo sapiens OX=9606 GN=GBP1 PE=1 SV=2	68 kDa	2	Homo sapiens	0	0.569	-0.674
678	sp|Q16762|THTR_HUMAN Thiosulfate sulfurtransferase OS=Homo sapiens OX=9606 GN=TST PE=1 SV=4	33 kDa	5	Homo sapiens	0	0.379	-0.126
679	sp|Q13492|PICAL_HUMAN Phosphatidylinositol-binding clathrin assembly protein OS=Homo sapiens OX=9606 GN=PICALM PE=1 SV=2	71 kDa	5	Homo sapiens	0	0.342	-0.0937
680	sp|Q9P035|HACD3_HUMAN Very-long-chain (3R)-3-hydroxyacyl-CoA dehydratase 3 OS=Homo sapiens OX=9606 GN=HACD3 PE=1 SV=2	43 kDa	6	Homo sapiens	0	0.255	0.0322
681	sp|O15460|P4HA2_HUMAN Prolyl 4-hydroxylase subunit alpha-2 OS=Homo sapiens OX=9606 GN=P4HA2 PE=1 SV=1	61 kDa	16	Homo sapiens	0	0.6	-0.0568
682	sp|Q9P258|RCC2_HUMAN Protein RCC2 OS=Homo sapiens OX=9606 GN=RCC2 PE=1 SV=2	56 kDa	10	Homo sapiens	0	-0.17	-0.654
683	sp|P20908|CO5A1_HUMAN Collagen alpha-1(V) chain OS=Homo sapiens OX=9606 GN=COL5A1 PE=1 SV=3	184 kDa	11	Homo sapiens	0	-0.195	-0.267
684	sp|P08579|RU2B_HUMAN U2 small nuclear ribonucleoprotein B'' OS=Homo sapiens OX=9606 GN=SNRPB2 PE=1 SV=1	25 kDa	5	Homo sapiens	0	1.18	1.01
685	sp|Q9H7Z7|PGES2_HUMAN Prostaglandin E synthase 2 OS=Homo sapiens OX=9606 GN=PTGES2 PE=1 SV=1	42 kDa	4	Homo sapiens	0	-0.155	-1.28
686	sp|P10645|CMGA_HUMAN Chromogranin-A OS=Homo sapiens OX=9606 GN=CHGA PE=1 SV=7	51 kDa	6	Homo sapiens	0	1.45	-0.0348
687	sp|O14925|TIM23_HUMAN Mitochondrial import inner membrane translocase subunit Tim23 OS=Homo sapiens OX=9606 GN=TIMM23 PE=1 SV=1	22 kDa	2	Homo sapiens	0	-0.202	-0.309
688	sp|P26373|RL13_HUMAN 60S ribosomal protein L13 OS=Homo sapiens OX=9606 GN=RPL13 PE=1 SV=4	24 kDa	9	Homo sapiens	0	-0.222	-0.307
689	sp|Q00341|VIGLN_HUMAN Vigilin OS=Homo sapiens OX=9606 GN=HDLBP PE=1 SV=2	141 kDa	19	Homo sapiens	0	-0.381	1.22
690	sp|Q06323|PSME1_HUMAN Proteasome activator complex subunit 1 OS=Homo sapiens OX=9606 GN=PSME1 PE=1 SV=1	29 kDa	14	Homo sapiens	0	0.616	0.149
691	sp|P62847|RS24_HUMAN 40S ribosomal protein S24 OS=Homo sapiens OX=9606 GN=RPS24 PE=1 SV=1	15 kDa	5	Homo sapiens	0	-0.0718	-0.36
692	Group of sp|P63092|GNAS2_HUMAN Guanine nucleotide-binding protein G(s) subunit alpha isoforms short OS=Homo sapiens OX=9606 GN=GNAS PE=1 SV=1		7	Homo sapiens	0	0.145	-0.203
692.1	sp|P63092|GNAS2_HUMAN Guanine nucleotide-binding protein G(s) subunit alpha isoforms short OS=Homo sapiens OX=9606 GN=GNAS PE=1 SV=1	46 kDa	7	Homo sapiens	0	0.145	-0.203
692.2	sp|Q5JWF2|GNAS1_HUMAN Guanine nucleotide-binding protein G(s) subunit alpha isoforms XLas OS=Homo sapiens OX=9606 GN=GNAS PE=1 SV=2	111 kDa	7	Homo sapiens	0	0.145	-0.203
693	sp|Q9UHG3|PCYOX_HUMAN Prenylcysteine oxidase 1 OS=Homo sapiens OX=9606 GN=PCYOX1 PE=1 SV=3	57 kDa	15	Homo sapiens	0	-0.127	0.343
694	sp|Q14240|IF4A2_HUMAN Eukaryotic initiation factor 4A-II OS=Homo sapiens OX=9606 GN=EIF4A2 PE=1 SV=2	46 kDa	15	Homo sapiens	0	-0.179	0.264
695	sp|O75533|SF3B1_HUMAN Splicing factor 3B subunit 1 OS=Homo sapiens OX=9606 GN=SF3B1 PE=1 SV=3	146 kDa	21	Homo sapiens	0	-0.216	-0.117
696	sp|Q9UBX5|FBLN5_HUMAN Fibulin-5 OS=Homo sapiens OX=9606 GN=FBLN5 PE=1 SV=1	50 kDa	12	Homo sapiens	0	0.112	0.0218
697	sp|P35232|PHB_HUMAN Prohibitin OS=Homo sapiens OX=9606 GN=PHB PE=1 SV=1	30 kDa	14	Homo sapiens	0	0.167	0.255
698	sp|O60506|HNRPQ_HUMAN Heterogeneous nuclear ribonucleoprotein Q OS=Homo sapiens OX=9606 GN=SYNCRIP PE=1 SV=2	70 kDa	15	Homo sapiens	0	-0.265	-0.302
699	sp|Q1KMD3|HNRL2_HUMAN Heterogeneous nuclear ribonucleoprotein U-like protein 2 OS=Homo sapiens OX=9606 GN=HNRNPUL2 PE=1 SV=1	85 kDa	15	Homo sapiens	0	-0.194	-0.00562
700	sp|P60842|IF4A1_HUMAN Eukaryotic initiation factor 4A-I OS=Homo sapiens OX=9606 GN=EIF4A1 PE=1 SV=1	46 kDa	19	Homo sapiens	0	-0.367	-0.111
701	sp|P28161|GSTM2_HUMAN Glutathione S-transferase Mu 2 OS=Homo sapiens OX=9606 GN=GSTM2 PE=1 SV=2	26 kDa	8	Homo sapiens	0	0.0214	-0.211
702	sp|O96008|TOM40_HUMAN Mitochondrial import receptor subunit TOM40 homolog OS=Homo sapiens OX=9606 GN=TOMM40 PE=1 SV=1	38 kDa	4	Homo sapiens	0	-0.0878	0.0501
703	sp|Q14108|SCRB2_HUMAN Lysosome membrane protein 2 OS=Homo sapiens OX=9606 GN=SCARB2 PE=1 SV=2	54 kDa	12	Homo sapiens	0	0.157	0.00817
704	sp|P16435|NCPR_HUMAN NADPH--cytochrome P450 reductase OS=Homo sapiens OX=9606 GN=POR PE=1 SV=2	77 kDa	6	Homo sapiens	0	-0.217	0.256
705	sp|Q14764|MVP_HUMAN Major vault protein OS=Homo sapiens OX=9606 GN=MVP PE=1 SV=4	99 kDa	17	Homo sapiens	0	0.189	-0.087
706	sp|P16615|AT2A2_HUMAN Sarcoplasmic/endoplasmic reticulum calcium ATPase 2 OS=Homo sapiens OX=9606 GN=ATP2A2 PE=1 SV=1	115 kDa	22	Homo sapiens	0	0.176	0.0422
707	sp|Q9UI12|VATH_HUMAN V-type proton ATPase subunit H OS=Homo sapiens OX=9606 GN=ATP6V1H PE=1 SV=1	56 kDa	4	Homo sapiens	0	0.947	0.446
708	sp|P21281|VATB2_HUMAN V-type proton ATPase subunit B, brain isoform OS=Homo sapiens OX=9606 GN=ATP6V1B2 PE=1 SV=3	57 kDa	10	Homo sapiens	0	0.342	0.0724
709	sp|P49368|TCPG_HUMAN T-complex protein 1 subunit gamma OS=Homo sapiens OX=9606 GN=CCT3 PE=1 SV=4	61 kDa	21	Homo sapiens	0	-1.77	-1.53
710	sp|Q92743|HTRA1_HUMAN Serine protease HTRA1 OS=Homo sapiens OX=9606 GN=HTRA1 PE=1 SV=1	51 kDa	11	Homo sapiens	0	0.462	0.463
711	sp|P07686|HEXB_HUMAN Beta-hexosaminidase subunit beta OS=Homo sapiens OX=9606 GN=HEXB PE=1 SV=3	63 kDa	14	Homo sapiens	0	0.0702	-0.138
712	sp|P52926|HMGA2_HUMAN High mobility group protein HMGI-C OS=Homo sapiens OX=9606 GN=HMGA2 PE=1 SV=1	12 kDa	4	Homo sapiens	0	0.183	-0.099
713	sp|P46926|GNPI1_HUMAN Glucosamine-6-phosphate isomerase 1 OS=Homo sapiens OX=9606 GN=GNPDA1 PE=1 SV=1	33 kDa	8	Homo sapiens	0	0.246	0.13
714	sp|O75494|SRS10_HUMAN Serine/arginine-rich splicing factor 10 OS=Homo sapiens OX=9606 GN=SRSF10 PE=1 SV=1	31 kDa	3	Homo sapiens	0	0.363	-1.13
715	sp|P55212|CASP6_HUMAN Caspase-6 OS=Homo sapiens OX=9606 GN=CASP6 PE=1 SV=2	33 kDa	4	Homo sapiens	0	-0.219	0.134
716	sp|P11279|LAMP1_HUMAN Lysosome-associated membrane glycoprotein 1 OS=Homo sapiens OX=9606 GN=LAMP1 PE=1 SV=3	45 kDa	6	Homo sapiens	0	-0.587	-1.29
717	sp|P40261|NNMT_HUMAN Nicotinamide N-methyltransferase OS=Homo sapiens OX=9606 GN=NNMT PE=1 SV=1	30 kDa	5	Homo sapiens	0	0.166	-1.14
718	sp|P55083|MFAP4_HUMAN Microfibril-associated glycoprotein 4 OS=Homo sapiens OX=9606 GN=MFAP4 PE=1 SV=2	29 kDa	2	Homo sapiens	0	0.0214	-0.3
719	sp|Q969X5|ERGI1_HUMAN Endoplasmic reticulum-Golgi intermediate compartment protein 1 OS=Homo sapiens OX=9606 GN=ERGIC1 PE=1 SV=1	33 kDa	6	Homo sapiens	0	0.199	-0.0372
720	sp|O00429|DNM1L_HUMAN Dynamin-1-like protein OS=Homo sapiens OX=9606 GN=DNM1L PE=1 SV=2	82 kDa	5	Homo sapiens	0	0.661	1.38
721	sp|P62333|PRS10_HUMAN 26S proteasome regulatory subunit 10B OS=Homo sapiens OX=9606 GN=PSMC6 PE=1 SV=1	44 kDa	13	Homo sapiens	0	-0.104	-0.365
722	sp|P54886|P5CS_HUMAN Delta-1-pyrroline-5-carboxylate synthase OS=Homo sapiens OX=9606 GN=ALDH18A1 PE=1 SV=2	87 kDa	12	Homo sapiens	0	0.293	-0.0137
723	sp|Q9UBQ7|GRHPR_HUMAN Glyoxylate reductase/hydroxypyruvate reductase OS=Homo sapiens OX=9606 GN=GRHPR PE=1 SV=1	36 kDa	8	Homo sapiens	0	0.221	0.46
724	sp|Q9UJZ1|STML2_HUMAN Stomatin-like protein 2, mitochondrial OS=Homo sapiens OX=9606 GN=STOML2 PE=1 SV=1	39 kDa	5	Homo sapiens	0	0.0382	0.464
725	sp|P62424|RL7A_HUMAN 60S ribosomal protein L7a OS=Homo sapiens OX=9606 GN=RPL7A PE=1 SV=2	30 kDa	15	Homo sapiens	0	-0.238	-0.139
726	sp|Q5EB52|MEST_HUMAN Mesoderm-specific transcript homolog protein OS=Homo sapiens OX=9606 GN=MEST PE=2 SV=2	39 kDa	2	Homo sapiens	0	0.63	0.509
727	sp|Q99873|ANM1_HUMAN Protein arginine N-methyltransferase 1 OS=Homo sapiens OX=9606 GN=PRMT1 PE=1 SV=3	42 kDa	13	Homo sapiens	0	-0.187	-0.0976
728	sp|P49591|SYSC_HUMAN Serine--tRNA ligase, cytoplasmic OS=Homo sapiens OX=9606 GN=SARS PE=1 SV=3	59 kDa	11	Homo sapiens	0	-0.434	-0.57
729	sp|O43143|DHX15_HUMAN Pre-mRNA-splicing factor ATP-dependent RNA helicase DHX15 OS=Homo sapiens OX=9606 GN=DHX15 PE=1 SV=2	91 kDa	20	Homo sapiens	0	0.0396	-0.119
730	sp|P17931|LEG3_HUMAN Galectin-3 OS=Homo sapiens OX=9606 GN=LGALS3 PE=1 SV=5	26 kDa	7	Homo sapiens	0	-0.0221	0.428
731	sp|P54802|ANAG_HUMAN Alpha-N-acetylglucosaminidase OS=Homo sapiens OX=9606 GN=NAGLU PE=1 SV=2	82 kDa	4	Homo sapiens	0	0.252	0.224
732	sp|P35998|PRS7_HUMAN 26S proteasome regulatory subunit 7 OS=Homo sapiens OX=9606 GN=PSMC2 PE=1 SV=3	49 kDa	14	Homo sapiens	0	0.0744	-0.341
733	sp|P39023|RL3_HUMAN 60S ribosomal protein L3 OS=Homo sapiens OX=9606 GN=RPL3 PE=1 SV=2	46 kDa	17	Homo sapiens	0	-0.382	0.0597
734	sp|Q9BZE4|NOG1_HUMAN Nucleolar GTP-binding protein 1 OS=Homo sapiens OX=9606 GN=GTPBP4 PE=1 SV=3	74 kDa	2	Homo sapiens	0	0.191	-0.945
735	sp|Q13740|CD166_HUMAN CD166 antigen OS=Homo sapiens OX=9606 GN=ALCAM PE=1 SV=2	65 kDa	9	Homo sapiens	0	0.49	0.226
736	sp|P35606|COPB2_HUMAN Coatomer subunit beta' OS=Homo sapiens OX=9606 GN=COPB2 PE=1 SV=2	102 kDa	18	Homo sapiens	0	0.243	-0.135
737	sp|Q9UBP4|DKK3_HUMAN Dickkopf-related protein 3 OS=Homo sapiens OX=9606 GN=DKK3 PE=1 SV=2	38 kDa	3	Homo sapiens	0	-0.0746	0.944
738	sp|Q08257|QOR_HUMAN Quinone oxidoreductase OS=Homo sapiens OX=9606 GN=CRYZ PE=1 SV=1	35 kDa	10	Homo sapiens	0	0.143	-0.304
739	sp|Q9NRG7|D39U1_HUMAN Epimerase family protein SDR39U1 OS=Homo sapiens OX=9606 GN=SDR39U1 PE=1 SV=3	31 kDa	2	Homo sapiens	0	1.31	0.712
740	sp|P55265|DSRAD_HUMAN Double-stranded RNA-specific adenosine deaminase OS=Homo sapiens OX=9606 GN=ADAR PE=1 SV=4	136 kDa	6	Homo sapiens	0	-0.116	0.103
741	sp|Q9Y230|RUVB2_HUMAN RuvB-like 2 OS=Homo sapiens OX=9606 GN=RUVBL2 PE=1 SV=3	51 kDa	12	Homo sapiens	0	0.025	0.228
742	sp|O94905|ERLN2_HUMAN Erlin-2 OS=Homo sapiens OX=9606 GN=ERLIN2 PE=1 SV=1	38 kDa	9	Homo sapiens	0	-0.0451	0.108
743	sp|Q16531|DDB1_HUMAN DNA damage-binding protein 1 OS=Homo sapiens OX=9606 GN=DDB1 PE=1 SV=1	127 kDa	24	Homo sapiens	0	0.00827	0.0254
744	sp|Q15274|NADC_HUMAN Nicotinate-nucleotide pyrophosphorylase [carboxylating] OS=Homo sapiens OX=9606 GN=QPRT PE=1 SV=3	31 kDa	5	Homo sapiens	0	0.516	0.539
745	sp|Q9Y265|RUVB1_HUMAN RuvB-like 1 OS=Homo sapiens OX=9606 GN=RUVBL1 PE=1 SV=1	50 kDa	10	Homo sapiens	0	0.0342	0.00306
746	sp|P46783|RS10_HUMAN 40S ribosomal protein S10 OS=Homo sapiens OX=9606 GN=RPS10 PE=1 SV=1	19 kDa	7	Homo sapiens	0	-0.179	-0.182
747	sp|P04080|CYTB_HUMAN Cystatin-B OS=Homo sapiens OX=9606 GN=CSTB PE=1 SV=2	11 kDa	4	Homo sapiens	0	-0.349	0.692
748	sp|Q96T76|MMS19_HUMAN MMS19 nucleotide excision repair protein homolog OS=Homo sapiens OX=9606 GN=MMS19 PE=1 SV=2	113 kDa	1	Homo sapiens	0	0.843	-0.0877
749	sp|Q9NY33|DPP3_HUMAN Dipeptidyl peptidase 3 OS=Homo sapiens OX=9606 GN=DPP3 PE=1 SV=2	83 kDa	9	Homo sapiens	0	-0.929	-0.318
750	sp|O75569|PRKRA_HUMAN Interferon-inducible double-stranded RNA-dependent protein kinase activator A OS=Homo sapiens OX=9606 GN=PRKRA PE=1 SV=1	34 kDa	3	Homo sapiens	0	0.659	-0.131
751	sp|Q92600|CNOT9_HUMAN CCR4-NOT transcription complex subunit 9 OS=Homo sapiens OX=9606 GN=CNOT9 PE=1 SV=1	34 kDa	1	Homo sapiens	0	-2.47	0.243
752	sp|Q99613|EIF3C_HUMAN Eukaryotic translation initiation factor 3 subunit C OS=Homo sapiens OX=9606 GN=EIF3C PE=1 SV=1	105 kDa	11	Homo sapiens	0	0.18	0.0249
753	sp|P35611|ADDA_HUMAN Alpha-adducin OS=Homo sapiens OX=9606 GN=ADD1 PE=1 SV=2	81 kDa	6	Homo sapiens	0	-0.181	-0.178
754	sp|Q15637|SF01_HUMAN Splicing factor 1 OS=Homo sapiens OX=9606 GN=SF1 PE=1 SV=4	68 kDa	5	Homo sapiens	0	0.0556	0.0367
755	sp|Q9ULA0|DNPEP_HUMAN Aspartyl aminopeptidase OS=Homo sapiens OX=9606 GN=DNPEP PE=1 SV=1	52 kDa	2	Homo sapiens	0	-0.0513	1.65
756	sp|P01034|CYTC_HUMAN Cystatin-C OS=Homo sapiens OX=9606 GN=CST3 PE=1 SV=1	16 kDa	4	Homo sapiens	0	-0.109	0.503
757	sp|P62913|RL11_HUMAN 60S ribosomal protein L11 OS=Homo sapiens OX=9606 GN=RPL11 PE=1 SV=2	20 kDa	4	Homo sapiens	0	-0.282	-0.283
758	sp|P10620|MGST1_HUMAN Microsomal glutathione S-transferase 1 OS=Homo sapiens OX=9606 GN=MGST1 PE=1 SV=1	18 kDa	3	Homo sapiens	0	-0.209	-0.524
759	sp|P61353|RL27_HUMAN 60S ribosomal protein L27 OS=Homo sapiens OX=9606 GN=RPL27 PE=1 SV=2	16 kDa	5	Homo sapiens	0	-0.00809	0.0255
760	sp|P62750|RL23A_HUMAN 60S ribosomal protein L23a OS=Homo sapiens OX=9606 GN=RPL23A PE=1 SV=1	18 kDa	6	Homo sapiens	0	0.172	-0.633
761	sp|Q9GZS9|CHST5_HUMAN Carbohydrate sulfotransferase 5 OS=Homo sapiens OX=9606 GN=CHST5 PE=2 SV=3	46 kDa	1	Homo sapiens	0	0.893	-0.263
762	sp|P60228|EIF3E_HUMAN Eukaryotic translation initiation factor 3 subunit E OS=Homo sapiens OX=9606 GN=EIF3E PE=1 SV=1	52 kDa	11	Homo sapiens	0	0.217	-0.0266
763	sp|P04179|SODM_HUMAN Superoxide dismutase [Mn], mitochondrial OS=Homo sapiens OX=9606 GN=SOD2 PE=1 SV=3	25 kDa	5	Homo sapiens	0	0.106	0.378
764	sp|Q9NR45|SIAS_HUMAN Sialic acid synthase OS=Homo sapiens OX=9606 GN=NANS PE=1 SV=2	40 kDa	7	Homo sapiens	0	0.0888	0.981
765	sp|P45974|UBP5_HUMAN Ubiquitin carboxyl-terminal hydrolase 5 OS=Homo sapiens OX=9606 GN=USP5 PE=1 SV=2	96 kDa	18	Homo sapiens	0	0.444	-0.000266
766	sp|P61769|B2MG_HUMAN Beta-2-microglobulin OS=Homo sapiens OX=9606 GN=B2M PE=1 SV=1	14 kDa	2	Homo sapiens	0	0.354	1.14
767	sp|P61077|UB2D3_HUMAN Ubiquitin-conjugating enzyme E2 D3 OS=Homo sapiens OX=9606 GN=UBE2D3 PE=1 SV=1	17 kDa	3	Homo sapiens	0	0.14	-0.303
768	sp|O75489|NDUS3_HUMAN NADH dehydrogenase [ubiquinone] iron-sulfur protein 3, mitochondrial OS=Homo sapiens OX=9606 GN=NDUFS3 PE=1 SV=1	30 kDa	7	Homo sapiens	0	-0.107	-0.0319
769	sp|P00403|COX2_HUMAN Cytochrome c oxidase subunit 2 OS=Homo sapiens OX=9606 GN=MT-CO2 PE=1 SV=1	26 kDa	5	Homo sapiens	0	-0.714	-1.16
770	sp|Q96I99|SUCB2_HUMAN Succinate--CoA ligase [GDP-forming] subunit beta, mitochondrial OS=Homo sapiens OX=9606 GN=SUCLG2 PE=1 SV=2	47 kDa	8	Homo sapiens	0	0.239	-0.2
771	sp|Q02880|TOP2B_HUMAN DNA topoisomerase 2-beta OS=Homo sapiens OX=9606 GN=TOP2B PE=1 SV=3	183 kDa	7	Homo sapiens	0	0.22	0.311
772	sp|P55209|NP1L1_HUMAN Nucleosome assembly protein 1-like 1 OS=Homo sapiens OX=9606 GN=NAP1L1 PE=1 SV=1	45 kDa	6	Homo sapiens	0	0.52	0.358
773	sp|P22087|FBRL_HUMAN rRNA 2'-O-methyltransferase fibrillarin OS=Homo sapiens OX=9606 GN=FBL PE=1 SV=2	34 kDa	10	Homo sapiens	0	-0.105	-0.234
774	sp|P62910|RL32_HUMAN 60S ribosomal protein L32 OS=Homo sapiens OX=9606 GN=RPL32 PE=1 SV=2	16 kDa	6	Homo sapiens	0	-0.254	-0.289
775	sp|Q93052|LPP_HUMAN Lipoma-preferred partner OS=Homo sapiens OX=9606 GN=LPP PE=1 SV=1	66 kDa	7	Homo sapiens	0	0.773	0.0728
776	sp|Q9NRF8|PYRG2_HUMAN CTP synthase 2 OS=Homo sapiens OX=9606 GN=CTPS2 PE=1 SV=1	66 kDa	9	Homo sapiens	0	0.0438	-0.917
777	sp|Q9BVK6|TMED9_HUMAN Transmembrane emp24 domain-containing protein 9 OS=Homo sapiens OX=9606 GN=TMED9 PE=1 SV=2	27 kDa	4	Homo sapiens	0	-0.295	-0.108
778	sp|Q6DN03|H2B2C_HUMAN Putative histone H2B type 2-C OS=Homo sapiens OX=9606 GN=HIST2H2BC PE=5 SV=3	21 kDa	6	Homo sapiens	0	-0.767	0.128
779	sp|Q13541|4EBP1_HUMAN Eukaryotic translation initiation factor 4E-binding protein 1 OS=Homo sapiens OX=9606 GN=EIF4EBP1 PE=1 SV=3	13 kDa	1	Homo sapiens	0	-1.66	-2.86
780	sp|O15067|PUR4_HUMAN Phosphoribosylformylglycinamidine synthase OS=Homo sapiens OX=9606 GN=PFAS PE=1 SV=4	145 kDa	4	Homo sapiens	0	0.332	-0.158
781	sp|Q15417|CNN3_HUMAN Calponin-3 OS=Homo sapiens OX=9606 GN=CNN3 PE=1 SV=1	36 kDa	9	Homo sapiens	0	0.262	-0.207
782	sp|P29373|RABP2_HUMAN Cellular retinoic acid-binding protein 2 OS=Homo sapiens OX=9606 GN=CRABP2 PE=1 SV=2	16 kDa	7	Homo sapiens	0	0.208	0.308
783	sp|P61163|ACTZ_HUMAN Alpha-centractin OS=Homo sapiens OX=9606 GN=ACTR1A PE=1 SV=1	43 kDa	5	Homo sapiens	0	0.28	0.0109
784	sp|P40925|MDHC_HUMAN Malate dehydrogenase, cytoplasmic OS=Homo sapiens OX=9606 GN=MDH1 PE=1 SV=4	36 kDa	14	Homo sapiens	0	-0.114	-0.675
785	sp|P54727|RD23B_HUMAN UV excision repair protein RAD23 homolog B OS=Homo sapiens OX=9606 GN=RAD23B PE=1 SV=1	43 kDa	11	Homo sapiens	0	0.286	-0.515
786	sp|P08729|K2C7_HUMAN Keratin, type II cytoskeletal 7 OS=Homo sapiens OX=9606 GN=KRT7 PE=1 SV=5	51 kDa	27	Homo sapiens	0	-0.062	0.155
787	sp|Q9UBI6|GBG12_HUMAN Guanine nucleotide-binding protein G(I)/G(S)/G(O) subunit gamma-12 OS=Homo sapiens OX=9606 GN=GNG12 PE=1 SV=3	8 kDa	4	Homo sapiens	0	0.115	-0.3
788	sp|P07305|H10_HUMAN Histone H1.0 OS=Homo sapiens OX=9606 GN=H1F0 PE=1 SV=3	21 kDa	6	Homo sapiens	0	-0.564	-0.414
789	sp|P17844|DDX5_HUMAN Probable ATP-dependent RNA helicase DDX5 OS=Homo sapiens OX=9606 GN=DDX5 PE=1 SV=1	69 kDa	24	Homo sapiens	0	0.101	-0.27
790	sp|P33176|KINH_HUMAN Kinesin-1 heavy chain OS=Homo sapiens OX=9606 GN=KIF5B PE=1 SV=1	110 kDa	22	Homo sapiens	0	0.389	0.476
791	sp|Q9NZN4|EHD2_HUMAN EH domain-containing protein 2 OS=Homo sapiens OX=9606 GN=EHD2 PE=1 SV=2	61 kDa	7	Homo sapiens	0	0.632	0.457
792	sp|Q13619|CUL4A_HUMAN Cullin-4A OS=Homo sapiens OX=9606 GN=CUL4A PE=1 SV=3	88 kDa	8	Homo sapiens	0	-0.386	0.239
793	sp|P33908|MA1A1_HUMAN Mannosyl-oligosaccharide 1,2-alpha-mannosidase IA OS=Homo sapiens OX=9606 GN=MAN1A1 PE=1 SV=3	73 kDa	7	Homo sapiens	0	-0.296	0.33
794	sp|O14976|GAK_HUMAN Cyclin-G-associated kinase OS=Homo sapiens OX=9606 GN=GAK PE=1 SV=2	143 kDa	1	Homo sapiens	0	1.2	0.313
795	sp|P31948|STIP1_HUMAN Stress-induced-phosphoprotein 1 OS=Homo sapiens OX=9606 GN=STIP1 PE=1 SV=1	63 kDa	31	Homo sapiens	0	-0.207	-0.122
796	sp|Q99436|PSB7_HUMAN Proteasome subunit beta type-7 OS=Homo sapiens OX=9606 GN=PSMB7 PE=1 SV=1	30 kDa	5	Homo sapiens	0	-0.134	-0.54
797	sp|Q9BQB6|VKOR1_HUMAN Vitamin K epoxide reductase complex subunit 1 OS=Homo sapiens OX=9606 GN=VKORC1 PE=1 SV=1	18 kDa	1	Homo sapiens	0	-0.203	-0.551
798	sp|P09668|CATH_HUMAN Pro-cathepsin H OS=Homo sapiens OX=9606 GN=CTSH PE=1 SV=4	37 kDa	6	Homo sapiens	0	0.201	0.149
799	sp|P27635|RL10_HUMAN 60S ribosomal protein L10 OS=Homo sapiens OX=9606 GN=RPL10 PE=1 SV=4	25 kDa	6	Homo sapiens	0	-0.35	-0.404
800	sp|P35244|RFA3_HUMAN Replication protein A 14 kDa subunit OS=Homo sapiens OX=9606 GN=RPA3 PE=1 SV=1	14 kDa	2	Homo sapiens	0	0.105	0.928
801	sp|Q9H4M9|EHD1_HUMAN EH domain-containing protein 1 OS=Homo sapiens OX=9606 GN=EHD1 PE=1 SV=2	61 kDa	9	Homo sapiens	0	0.116	0.34
802	sp|P13693|TCTP_HUMAN Translationally-controlled tumor protein OS=Homo sapiens OX=9606 GN=TPT1 PE=1 SV=1	20 kDa	5	Homo sapiens	0	-0.441	0.652
803	sp|P16278|BGAL_HUMAN Beta-galactosidase OS=Homo sapiens OX=9606 GN=GLB1 PE=1 SV=2	76 kDa	10	Homo sapiens	0	0.612	-0.779
804	sp|P39019|RS19_HUMAN 40S ribosomal protein S19 OS=Homo sapiens OX=9606 GN=RPS19 PE=1 SV=2	16 kDa	11	Homo sapiens	0	0.0341	-0.197
805	sp|Q14376|GALE_HUMAN UDP-glucose 4-epimerase OS=Homo sapiens OX=9606 GN=GALE PE=1 SV=2	38 kDa	2	Homo sapiens	0	0.369	0.0366
806	sp|Q9UIJ7|KAD3_HUMAN GTP:AMP phosphotransferase AK3, mitochondrial OS=Homo sapiens OX=9606 GN=AK3 PE=1 SV=4	26 kDa	9	Homo sapiens	0	0.122	-0.0165
807	sp|Q52LJ0|FA98B_HUMAN Protein FAM98B OS=Homo sapiens OX=9606 GN=FAM98B PE=1 SV=1	37 kDa	6	Homo sapiens	0	0.141	0.581
808	sp|P09486|SPRC_HUMAN SPARC OS=Homo sapiens OX=9606 GN=SPARC PE=1 SV=1	35 kDa	8	Homo sapiens	0	0.152	0.134
809	sp|O95336|6PGL_HUMAN 6-phosphogluconolactonase OS=Homo sapiens OX=9606 GN=PGLS PE=1 SV=2	28 kDa	9	Homo sapiens	0	-0.188	-0.733
810	sp|P07093|GDN_HUMAN Glia-derived nexin OS=Homo sapiens OX=9606 GN=SERPINE2 PE=1 SV=1	44 kDa	2	Homo sapiens	0	1.62	-2.35
811	sp|Q99829|CPNE1_HUMAN Copine-1 OS=Homo sapiens OX=9606 GN=CPNE1 PE=1 SV=1	59 kDa	9	Homo sapiens	0	0.0937	-0.813
812	sp|P62269|RS18_HUMAN 40S ribosomal protein S18 OS=Homo sapiens OX=9606 GN=RPS18 PE=1 SV=3	18 kDa	11	Homo sapiens	0	-0.289	-0.0992
813	sp|Q6IAA8|LTOR1_HUMAN Ragulator complex protein LAMTOR1 OS=Homo sapiens OX=9606 GN=LAMTOR1 PE=1 SV=2	18 kDa	1	Homo sapiens	0	-0.0449	-0.681
814	sp|Q8WWY3|PRP31_HUMAN U4/U6 small nuclear ribonucleoprotein Prp31 OS=Homo sapiens OX=9606 GN=PRPF31 PE=1 SV=2	55 kDa	3	Homo sapiens	No Values	No Values	No Values
815	sp|O15144|ARPC2_HUMAN Actin-related protein 2/3 complex subunit 2 OS=Homo sapiens OX=9606 GN=ARPC2 PE=1 SV=1	34 kDa	11	Homo sapiens	0	-0.0446	-0.503
816	sp|P35241|RADI_HUMAN Radixin OS=Homo sapiens OX=9606 GN=RDX PE=1 SV=1	69 kDa	22	Homo sapiens	0	0.0322	-0.0852
817	sp|P14854|CX6B1_HUMAN Cytochrome c oxidase subunit 6B1 OS=Homo sapiens OX=9606 GN=COX6B1 PE=1 SV=2	10 kDa	2	Homo sapiens	0	-0.556	-0.705
818	sp|P52565|GDIR1_HUMAN Rho GDP-dissociation inhibitor 1 OS=Homo sapiens OX=9606 GN=ARHGDIA PE=1 SV=3	23 kDa	6	Homo sapiens	0	-0.0991	-0.321
819	sp|P84077|ARF1_HUMAN ADP-ribosylation factor 1 OS=Homo sapiens OX=9606 GN=ARF1 PE=1 SV=2	21 kDa	8	Homo sapiens	0	-1.01	-0.866
820	sp|O95202|LETM1_HUMAN Mitochondrial proton/calcium exchanger protein OS=Homo sapiens OX=9606 GN=LETM1 PE=1 SV=1	83 kDa	3	Homo sapiens	0	0.11	0.235
821	sp|P55957|BID_HUMAN BH3-interacting domain death agonist OS=Homo sapiens OX=9606 GN=BID PE=1 SV=1	22 kDa	2	Homo sapiens	0	1.55	1.47
822	sp|P61247|RS3A_HUMAN 40S ribosomal protein S3a OS=Homo sapiens OX=9606 GN=RPS3A PE=1 SV=2	30 kDa	16	Homo sapiens	0	-0.161	-0.285
823	sp|P62857|RS28_HUMAN 40S ribosomal protein S28 OS=Homo sapiens OX=9606 GN=RPS28 PE=1 SV=1	8 kDa	3	Homo sapiens	0	-0.341	0.441
824	sp|Q92522|H1X_HUMAN Histone H1x OS=Homo sapiens OX=9606 GN=H1FX PE=1 SV=1	22 kDa	6	Homo sapiens	0	-1.16	-0.104
825	sp|Q14839|CHD4_HUMAN Chromodomain-helicase-DNA-binding protein 4 OS=Homo sapiens OX=9606 GN=CHD4 PE=1 SV=2	218 kDa	10	Homo sapiens	0	0.212	0.209
826	sp|Q8TAQ2|SMRC2_HUMAN SWI/SNF complex subunit SMARCC2 OS=Homo sapiens OX=9606 GN=SMARCC2 PE=1 SV=1	133 kDa	8	Homo sapiens	0	-0.422	-0.0792
827	sp|O43684|BUB3_HUMAN Mitotic checkpoint protein BUB3 OS=Homo sapiens OX=9606 GN=BUB3 PE=1 SV=1	37 kDa	6	Homo sapiens	0	0.124	-0.192
828	sp|P43686|PRS6B_HUMAN 26S proteasome regulatory subunit 6B OS=Homo sapiens OX=9606 GN=PSMC4 PE=1 SV=2	47 kDa	13	Homo sapiens	0	-0.057	-0.061
829	sp|Q92504|S39A7_HUMAN Zinc transporter SLC39A7 OS=Homo sapiens OX=9606 GN=SLC39A7 PE=1 SV=2	50 kDa	2	Homo sapiens	0	3.03	1.91
830	sp|P61158|ARP3_HUMAN Actin-related protein 3 OS=Homo sapiens OX=9606 GN=ACTR3 PE=1 SV=3	47 kDa	13	Homo sapiens	0	0.0929	-0.152
831	sp|O75487|GPC4_HUMAN Glypican-4 OS=Homo sapiens OX=9606 GN=GPC4 PE=1 SV=4	62 kDa	6	Homo sapiens	0	0.196	-0.954
832	sp|Q96G03|PGM2_HUMAN Phosphoglucomutase-2 OS=Homo sapiens OX=9606 GN=PGM2 PE=1 SV=4	68 kDa	4	Homo sapiens	0	1.46	2.34
833	sp|O76021|RL1D1_HUMAN Ribosomal L1 domain-containing protein 1 OS=Homo sapiens OX=9606 GN=RSL1D1 PE=1 SV=3	55 kDa	8	Homo sapiens	0	0.112	-0.0107
834	sp|Q9P0L0|VAPA_HUMAN Vesicle-associated membrane protein-associated protein A OS=Homo sapiens OX=9606 GN=VAPA PE=1 SV=3	28 kDa	5	Homo sapiens	0	-0.278	0.131
835	sp|P62306|RUXF_HUMAN Small nuclear ribonucleoprotein F OS=Homo sapiens OX=9606 GN=SNRPF PE=1 SV=1	10 kDa	2	Homo sapiens	0	2.22	2.7
836	sp|Q9UHX1|PUF60_HUMAN Poly(U)-binding-splicing factor PUF60 OS=Homo sapiens OX=9606 GN=PUF60 PE=1 SV=1	60 kDa	4	Homo sapiens	0	0.15	-0.808
837	sp|P56537|IF6_HUMAN Eukaryotic translation initiation factor 6 OS=Homo sapiens OX=9606 GN=EIF6 PE=1 SV=1	27 kDa	6	Homo sapiens	0	0.231	-0.231
838	sp|Q07020|RL18_HUMAN 60S ribosomal protein L18 OS=Homo sapiens OX=9606 GN=RPL18 PE=1 SV=2	22 kDa	6	Homo sapiens	0	-0.422	-0.504
839	sp|O75347|TBCA_HUMAN Tubulin-specific chaperone A OS=Homo sapiens OX=9606 GN=TBCA PE=1 SV=3	13 kDa	8	Homo sapiens	0	0.0538	0.191
840	sp|P61604|CH10_HUMAN 10 kDa heat shock protein, mitochondrial OS=Homo sapiens OX=9606 GN=HSPE1 PE=1 SV=2	11 kDa	8	Homo sapiens	0	0.0704	-0.0253
841	sp|O43670|ZN207_HUMAN BUB3-interacting and GLEBS motif-containing protein ZNF207 OS=Homo sapiens OX=9606 GN=ZNF207 PE=1 SV=1	51 kDa	3	Homo sapiens	0	-0.173	-0.0394
842	sp|Q8IWL1|SFPA2_HUMAN Pulmonary surfactant-associated protein A2 OS=Homo sapiens OX=9606 GN=SFTPA2 PE=1 SV=1	26 kDa	3	Homo sapiens	0	-0.615	1.79
843	sp|O60684|IMA7_HUMAN Importin subunit alpha-7 OS=Homo sapiens OX=9606 GN=KPNA6 PE=1 SV=1	60 kDa	2	Homo sapiens	0	0.345	0.097
844	sp|P07108|ACBP_HUMAN Acyl-CoA-binding protein OS=Homo sapiens OX=9606 GN=DBI PE=1 SV=2	10 kDa	3	Homo sapiens	0	0.339	-1.04
845	sp|P61160|ARP2_HUMAN Actin-related protein 2 OS=Homo sapiens OX=9606 GN=ACTR2 PE=1 SV=1	45 kDa	10	Homo sapiens	0	0.000836	-0.146
846	sp|Q07021|C1QBP_HUMAN Complement component 1 Q subcomponent-binding protein, mitochondrial OS=Homo sapiens OX=9606 GN=C1QBP PE=1 SV=1	31 kDa	3	Homo sapiens	0	0.0749	0.701
847	sp|P14174|MIF_HUMAN Macrophage migration inhibitory factor OS=Homo sapiens OX=9606 GN=MIF PE=1 SV=4	12 kDa	3	Homo sapiens	0	0.0639	-0.109
848	sp|O75643|U520_HUMAN U5 small nuclear ribonucleoprotein 200 kDa helicase OS=Homo sapiens OX=9606 GN=SNRNP200 PE=1 SV=2	245 kDa	19	Homo sapiens	0	-0.0349	-0.0442
849	sp|O14950|ML12B_HUMAN Myosin regulatory light chain 12B OS=Homo sapiens OX=9606 GN=MYL12B PE=1 SV=2	20 kDa	9	Homo sapiens	0	-0.267	-0.00639
850	sp|Q9BTY2|FUCO2_HUMAN Plasma alpha-L-fucosidase OS=Homo sapiens OX=9606 GN=FUCA2 PE=1 SV=2	54 kDa	3	Homo sapiens	0	0.437	-0.182
851	sp|P53618|COPB_HUMAN Coatomer subunit beta OS=Homo sapiens OX=9606 GN=COPB1 PE=1 SV=3	107 kDa	21	Homo sapiens	0	-0.0892	0.441
852	sp|P15880|RS2_HUMAN 40S ribosomal protein S2 OS=Homo sapiens OX=9606 GN=RPS2 PE=1 SV=2	31 kDa	14	Homo sapiens	0	-0.159	0.0511
853	sp|O75935|DCTN3_HUMAN Dynactin subunit 3 OS=Homo sapiens OX=9606 GN=DCTN3 PE=1 SV=1	21 kDa	3	Homo sapiens	0	-0.72	-0.24
854	sp|P30043|BLVRB_HUMAN Flavin reductase (NADPH) OS=Homo sapiens OX=9606 GN=BLVRB PE=1 SV=3	22 kDa	4	Homo sapiens	0	-0.0783	-0.329
855	sp|O95302|FKBP9_HUMAN Peptidyl-prolyl cis-trans isomerase FKBP9 OS=Homo sapiens OX=9606 GN=FKBP9 PE=1 SV=2	63 kDa	15	Homo sapiens	0	0.238	-0.1
856	sp|Q01658|NC2B_HUMAN Protein Dr1 OS=Homo sapiens OX=9606 GN=DR1 PE=1 SV=1	19 kDa	1	Homo sapiens	0	0.824	1.24
857	sp|A1L0T0|ILVBL_HUMAN Acetolactate synthase-like protein OS=Homo sapiens OX=9606 GN=ILVBL PE=1 SV=2	68 kDa	2	Homo sapiens	No Values	No Values	No Values
858	sp|O43390|HNRPR_HUMAN Heterogeneous nuclear ribonucleoprotein R OS=Homo sapiens OX=9606 GN=HNRNPR PE=1 SV=1	71 kDa	18	Homo sapiens	0	-0.00541	-0.378
859	sp|O60749|SNX2_HUMAN Sorting nexin-2 OS=Homo sapiens OX=9606 GN=SNX2 PE=1 SV=2	58 kDa	5	Homo sapiens	0	0.0238	-0.314
860	sp|P00367|DHE3_HUMAN Glutamate dehydrogenase 1, mitochondrial OS=Homo sapiens OX=9606 GN=GLUD1 PE=1 SV=2	61 kDa	15	Homo sapiens	0	0.121	-0.078
861	sp|Q7KZF4|SND1_HUMAN Staphylococcal nuclease domain-containing protein 1 OS=Homo sapiens OX=9606 GN=SND1 PE=1 SV=1	102 kDa	27	Homo sapiens	0	0.193	-0.142
862	sp|P46781|RS9_HUMAN 40S ribosomal protein S9 OS=Homo sapiens OX=9606 GN=RPS9 PE=1 SV=3	23 kDa	14	Homo sapiens	0	0.0986	-0.0787
863	sp|Q12907|LMAN2_HUMAN Vesicular integral-membrane protein VIP36 OS=Homo sapiens OX=9606 GN=LMAN2 PE=1 SV=1	40 kDa	12	Homo sapiens	0	0.32	0.531
864	sp|Q9UJ70|NAGK_HUMAN N-acetyl-D-glucosamine kinase OS=Homo sapiens OX=9606 GN=NAGK PE=1 SV=4	37 kDa	7	Homo sapiens	0	0.789	-0.147
865	sp|Q9NVD7|PARVA_HUMAN Alpha-parvin OS=Homo sapiens OX=9606 GN=PARVA PE=1 SV=1	42 kDa	5	Homo sapiens	0	-0.12	0.294
866	sp|P62826|RAN_HUMAN GTP-binding nuclear protein Ran OS=Homo sapiens OX=9606 GN=RAN PE=1 SV=3	24 kDa	9	Homo sapiens	0	0.405	-0.0128
867	sp|P53597|SUCA_HUMAN Succinate--CoA ligase [ADP/GDP-forming] subunit alpha, mitochondrial OS=Homo sapiens OX=9606 GN=SUCLG1 PE=1 SV=4	36 kDa	6	Homo sapiens	0	-0.419	-0.363
868	sp|Q7Z4H8|PLGT3_HUMAN Protein O-glucosyltransferase 3 OS=Homo sapiens OX=9606 GN=KDELC2 PE=1 SV=2	59 kDa	4	Homo sapiens	0	0.238	0.64
869	sp|P35613|BASI_HUMAN Basigin OS=Homo sapiens OX=9606 GN=BSG PE=1 SV=2	42 kDa	6	Homo sapiens	0	0.107	-0.0117
870	sp|Q9GZM7|TINAL_HUMAN Tubulointerstitial nephritis antigen-like OS=Homo sapiens OX=9606 GN=TINAGL1 PE=1 SV=1	52 kDa	3	Homo sapiens	0	0.238	-0.398
871	sp|P22061|PIMT_HUMAN Protein-L-isoaspartate(D-aspartate) O-methyltransferase OS=Homo sapiens OX=9606 GN=PCMT1 PE=1 SV=4	25 kDa	5	Homo sapiens	0	1.04	0.503
872	sp|P62942|FKB1A_HUMAN Peptidyl-prolyl cis-trans isomerase FKBP1A OS=Homo sapiens OX=9606 GN=FKBP1A PE=1 SV=2	12 kDa	3	Homo sapiens	No Values	No Values	No Values
873	sp|Q12792|TWF1_HUMAN Twinfilin-1 OS=Homo sapiens OX=9606 GN=TWF1 PE=1 SV=3	40 kDa	3	Homo sapiens	0	-0.834	-0.662
874	sp|Q14152|EIF3A_HUMAN Eukaryotic translation initiation factor 3 subunit A OS=Homo sapiens OX=9606 GN=EIF3A PE=1 SV=1	167 kDa	31	Homo sapiens	0	-0.00285	0.522
875	sp|P32322|P5CR1_HUMAN Pyrroline-5-carboxylate reductase 1, mitochondrial OS=Homo sapiens OX=9606 GN=PYCR1 PE=1 SV=2	33 kDa	3	Homo sapiens	0	-1.77	-0.993
876	sp|Q96AC1|FERM2_HUMAN Fermitin family homolog 2 OS=Homo sapiens OX=9606 GN=FERMT2 PE=1 SV=1	78 kDa	9	Homo sapiens	0	0.222	-0.25
877	sp|P28482|MK01_HUMAN Mitogen-activated protein kinase 1 OS=Homo sapiens OX=9606 GN=MAPK1 PE=1 SV=3	41 kDa	12	Homo sapiens	0	0.297	0.124
878	sp|Q6XQN6|PNCB_HUMAN Nicotinate phosphoribosyltransferase OS=Homo sapiens OX=9606 GN=NAPRT PE=1 SV=2	58 kDa	3	Homo sapiens	0	-0.101	0.309
879	sp|P26368|U2AF2_HUMAN Splicing factor U2AF 65 kDa subunit OS=Homo sapiens OX=9606 GN=U2AF2 PE=1 SV=4	54 kDa	7	Homo sapiens	0	-0.118	-0.237
880	sp|Q9BPW8|NIPS1_HUMAN Protein NipSnap homolog 1 OS=Homo sapiens OX=9606 GN=NIPSNAP1 PE=1 SV=1	33 kDa	9	Homo sapiens	0	0.213	0.0852
881	sp|Q6EMK4|VASN_HUMAN Vasorin OS=Homo sapiens OX=9606 GN=VASN PE=1 SV=1	72 kDa	1	Homo sapiens	0	0.532	-0.28
882	sp|Q16543|CDC37_HUMAN Hsp90 co-chaperone Cdc37 OS=Homo sapiens OX=9606 GN=CDC37 PE=1 SV=1	44 kDa	8	Homo sapiens	0	0.254	-0.3
883	sp|P30085|KCY_HUMAN UMP-CMP kinase OS=Homo sapiens OX=9606 GN=CMPK1 PE=1 SV=3	22 kDa	9	Homo sapiens	0	0.591	-0.3
884	sp|Q15691|MARE1_HUMAN Microtubule-associated protein RP/EB family member 1 OS=Homo sapiens OX=9606 GN=MAPRE1 PE=1 SV=3	30 kDa	6	Homo sapiens	0	0.0216	-0.125
885	sp|P08195|4F2_HUMAN 4F2 cell-surface antigen heavy chain OS=Homo sapiens OX=9606 GN=SLC3A2 PE=1 SV=3	68 kDa	10	Homo sapiens	0	-1.36	-1.77
886	sp|P05455|LA_HUMAN Lupus La protein OS=Homo sapiens OX=9606 GN=SSB PE=1 SV=2	47 kDa	18	Homo sapiens	0	-0.219	-0.0381
887	sp|P68366|TBA4A_HUMAN Tubulin alpha-4A chain OS=Homo sapiens OX=9606 GN=TUBA4A PE=1 SV=1	50 kDa	26	Homo sapiens	0	0.544	0.98
888	sp|Q9Y383|LC7L2_HUMAN Putative RNA-binding protein Luc7-like 2 OS=Homo sapiens OX=9606 GN=LUC7L2 PE=1 SV=2	47 kDa	8	Homo sapiens	0	-0.381	-0.505
889	sp|O75844|FACE1_HUMAN CAAX prenyl protease 1 homolog OS=Homo sapiens OX=9606 GN=ZMPSTE24 PE=1 SV=2	55 kDa	1	Homo sapiens	0	0.425	0.837
890	sp|Q15366|PCBP2_HUMAN Poly(rC)-binding protein 2 OS=Homo sapiens OX=9606 GN=PCBP2 PE=1 SV=1	39 kDa	9	Homo sapiens	0	-0.161	-0.251
891	sp|P14923|PLAK_HUMAN Junction plakoglobin OS=Homo sapiens OX=9606 GN=JUP PE=1 SV=3	82 kDa	15	Homo sapiens	0	0.685	0.165
892	sp|Q4LDE5|SVEP1_HUMAN Sushi, von Willebrand factor type A, EGF and pentraxin domain-containing protein 1 OS=Homo sapiens OX=9606 GN=SVEP1 PE=1 SV=3	390 kDa	8	Homo sapiens	0	0.106	-0.453
893	sp|P30536|TSPO_HUMAN Translocator protein OS=Homo sapiens OX=9606 GN=TSPO PE=1 SV=3	19 kDa	2	Homo sapiens	0	0.616	0.519
894	sp|P35659|DEK_HUMAN Protein DEK OS=Homo sapiens OX=9606 GN=DEK PE=1 SV=1	43 kDa	9	Homo sapiens	0	0.271	0.186
895	sp|Q14498|RBM39_HUMAN RNA-binding protein 39 OS=Homo sapiens OX=9606 GN=RBM39 PE=1 SV=2	59 kDa	4	Homo sapiens	0	-0.471	0.356
896	sp|Q9UNL2|SSRG_HUMAN Translocon-associated protein subunit gamma OS=Homo sapiens OX=9606 GN=SSR3 PE=1 SV=1	21 kDa	1	Homo sapiens	0	-0.461	-0.22
897	sp|P18085|ARF4_HUMAN ADP-ribosylation factor 4 OS=Homo sapiens OX=9606 GN=ARF4 PE=1 SV=3	21 kDa	9	Homo sapiens	0	-0.903	-0.0619
898	sp|O95218|ZRAB2_HUMAN Zinc finger Ran-binding domain-containing protein 2 OS=Homo sapiens OX=9606 GN=ZRANB2 PE=1 SV=2	37 kDa	5	Homo sapiens	0	-0.172	-0.576
899	sp|Q6GMV3|PTRD1_HUMAN Putative peptidyl-tRNA hydrolase PTRHD1 OS=Homo sapiens OX=9606 GN=PTRHD1 PE=1 SV=1	16 kDa	3	Homo sapiens	0	-0.0979	-0.796
900	sp|P16035|TIMP2_HUMAN Metalloproteinase inhibitor 2 OS=Homo sapiens OX=9606 GN=TIMP2 PE=1 SV=2	24 kDa	4	Homo sapiens	0	0.066	0.346
901	sp|Q7Z6Z7|HUWE1_HUMAN E3 ubiquitin-protein ligase HUWE1 OS=Homo sapiens OX=9606 GN=HUWE1 PE=1 SV=3	482 kDa	11	Homo sapiens	0	0.0659	0.00866
902	sp|Q9P0M6|H2AW_HUMAN Core histone macro-H2A.2 OS=Homo sapiens OX=9606 GN=H2AFY2 PE=1 SV=3	40 kDa	10	Homo sapiens	0	-0.352	0.445
903	sp|P35270|SPRE_HUMAN Sepiapterin reductase OS=Homo sapiens OX=9606 GN=SPR PE=1 SV=1	28 kDa	1	Homo sapiens	0	1.21	0.536
904	sp|Q9BWF3|RBM4_HUMAN RNA-binding protein 4 OS=Homo sapiens OX=9606 GN=RBM4 PE=1 SV=1	40 kDa	6	Homo sapiens	0	-0.222	-0.465
905	sp|Q15008|PSMD6_HUMAN 26S proteasome non-ATPase regulatory subunit 6 OS=Homo sapiens OX=9606 GN=PSMD6 PE=1 SV=1	46 kDa	13	Homo sapiens	0	-0.378	-0.428
906	sp|P53634|CATC_HUMAN Dipeptidyl peptidase 1 OS=Homo sapiens OX=9606 GN=CTSC PE=1 SV=2	52 kDa	7	Homo sapiens	0	0.148	-0.179
907	sp|Q9H4A4|AMPB_HUMAN Aminopeptidase B OS=Homo sapiens OX=9606 GN=RNPEP PE=1 SV=2	73 kDa	14	Homo sapiens	0	-0.0564	-0.394
908	sp|Q9BZE1|RM37_HUMAN 39S ribosomal protein L37, mitochondrial OS=Homo sapiens OX=9606 GN=MRPL37 PE=1 SV=2	48 kDa	1	Homo sapiens	0	-0.506	-1.37
909	sp|P15586|GNS_HUMAN N-acetylglucosamine-6-sulfatase OS=Homo sapiens OX=9606 GN=GNS PE=1 SV=3	62 kDa	7	Homo sapiens	0	-0.0113	-0.291
910	sp|Q13131|AAPK1_HUMAN 5'-AMP-activated protein kinase catalytic subunit alpha-1 OS=Homo sapiens OX=9606 GN=PRKAA1 PE=1 SV=4	64 kDa	4	Homo sapiens	0	-0.00821	0.00412
911	sp|P83731|RL24_HUMAN 60S ribosomal protein L24 OS=Homo sapiens OX=9606 GN=RPL24 PE=1 SV=1	18 kDa	7	Homo sapiens	0	-0.264	-0.115
912	sp|Q99805|TM9S2_HUMAN Transmembrane 9 superfamily member 2 OS=Homo sapiens OX=9606 GN=TM9SF2 PE=1 SV=1	76 kDa	2	Homo sapiens	0	0.326	-0.15
913	sp|P39656|OST48_HUMAN Dolichyl-diphosphooligosaccharide--protein glycosyltransferase 48 kDa subunit OS=Homo sapiens OX=9606 GN=DDOST PE=1 SV=4	51 kDa	7	Homo sapiens	0	-0.084	0.0896
914	sp|O14737|PDCD5_HUMAN Programmed cell death protein 5 OS=Homo sapiens OX=9606 GN=PDCD5 PE=1 SV=3	14 kDa	4	Homo sapiens	0	-0.108	0.452
915	sp|Q14254|FLOT2_HUMAN Flotillin-2 OS=Homo sapiens OX=9606 GN=FLOT2 PE=1 SV=2	47 kDa	2	Homo sapiens	0	-0.334	-3.1
916	sp|Q15020|SART3_HUMAN Squamous cell carcinoma antigen recognized by T-cells 3 OS=Homo sapiens OX=9606 GN=SART3 PE=1 SV=1	110 kDa	5	Homo sapiens	0	0.0125	-1.05
917	sp|P46777|RL5_HUMAN 60S ribosomal protein L5 OS=Homo sapiens OX=9606 GN=RPL5 PE=1 SV=3	34 kDa	12	Homo sapiens	0	-0.398	-0.175
918	sp|Q562R1|ACTBL_HUMAN Beta-actin-like protein 2 OS=Homo sapiens OX=9606 GN=ACTBL2 PE=1 SV=2	42 kDa	14	Homo sapiens	0	-1.61	-1.02
919	sp|P49720|PSB3_HUMAN Proteasome subunit beta type-3 OS=Homo sapiens OX=9606 GN=PSMB3 PE=1 SV=2	23 kDa	5	Homo sapiens	0	0.0198	-0.14
920	sp|Q08945|SSRP1_HUMAN FACT complex subunit SSRP1 OS=Homo sapiens OX=9606 GN=SSRP1 PE=1 SV=1	81 kDa	9	Homo sapiens	0	-0.293	0.58
921	sp|P46379|BAG6_HUMAN Large proline-rich protein BAG6 OS=Homo sapiens OX=9606 GN=BAG6 PE=1 SV=2	119 kDa	2	Homo sapiens	0	0.133	0.195
922	sp|Q15907|RB11B_HUMAN Ras-related protein Rab-11B OS=Homo sapiens OX=9606 GN=RAB11B PE=1 SV=4	24 kDa	11	Homo sapiens	0	0.408	0.552
923	sp|P42126|ECI1_HUMAN Enoyl-CoA delta isomerase 1, mitochondrial OS=Homo sapiens OX=9606 GN=ECI1 PE=1 SV=1	33 kDa	5	Homo sapiens	0	-0.4	-0.626
924	sp|P42224|STAT1_HUMAN Signal transducer and activator of transcription 1-alpha/beta OS=Homo sapiens OX=9606 GN=STAT1 PE=1 SV=2	87 kDa	7	Homo sapiens	0	0.157	0.164
925	sp|P62277|RS13_HUMAN 40S ribosomal protein S13 OS=Homo sapiens OX=9606 GN=RPS13 PE=1 SV=2	17 kDa	7	Homo sapiens	0	-0.646	0.0934
926	sp|Q9NUQ6|SPS2L_HUMAN SPATS2-like protein OS=Homo sapiens OX=9606 GN=SPATS2L PE=1 SV=2	62 kDa	1	Homo sapiens	0	0.988	0.0878
927	sp|Q8NCW5|NNRE_HUMAN NAD(P)H-hydrate epimerase OS=Homo sapiens OX=9606 GN=NAXE PE=1 SV=2	32 kDa	8	Homo sapiens	0	1.26	0.463
928	sp|P28331|NDUS1_HUMAN NADH-ubiquinone oxidoreductase 75 kDa subunit, mitochondrial OS=Homo sapiens OX=9606 GN=NDUFS1 PE=1 SV=3	79 kDa	12	Homo sapiens	0	0.068	-0.0496
929	sp|Q96RW7|HMCN1_HUMAN Hemicentin-1 OS=Homo sapiens OX=9606 GN=HMCN1 PE=1 SV=2	613 kDa	20	Homo sapiens	0	0.254	-0.00548
930	sp|Q9UHD8|SEPT9_HUMAN Septin-9 OS=Homo sapiens OX=9606 GN=SEPT9 PE=1 SV=2	65 kDa	18	Homo sapiens	0	-0.283	0.108
931	sp|Q9NRP0|OSTC_HUMAN Oligosaccharyltransferase complex subunit OSTC OS=Homo sapiens OX=9606 GN=OSTC PE=1 SV=1	17 kDa	1	Homo sapiens	0	0.491	0.062
932	sp|Q9HDC9|APMAP_HUMAN Adipocyte plasma membrane-associated protein OS=Homo sapiens OX=9606 GN=APMAP PE=1 SV=2	46 kDa	13	Homo sapiens	0	0.121	0.127
933	sp|P00352|AL1A1_HUMAN Retinal dehydrogenase 1 OS=Homo sapiens OX=9606 GN=ALDH1A1 PE=1 SV=2	55 kDa	10	Homo sapiens	0	-1.39	-1.41
934	sp|Q06210|GFPT1_HUMAN Glutamine--fructose-6-phosphate aminotransferase [isomerizing] 1 OS=Homo sapiens OX=9606 GN=GFPT1 PE=1 SV=3	79 kDa	9	Homo sapiens	0	0.0289	-0.237
935	sp|O15126|SCAM1_HUMAN Secretory carrier-associated membrane protein 1 OS=Homo sapiens OX=9606 GN=SCAMP1 PE=1 SV=2	38 kDa	2	Homo sapiens	0	-0.281	-1.36
936	sp|Q8TCT9|HM13_HUMAN Minor histocompatibility antigen H13 OS=Homo sapiens OX=9606 GN=HM13 PE=1 SV=1	41 kDa	4	Homo sapiens	0	0.426	0.459
937	sp|P26639|SYTC_HUMAN Threonine--tRNA ligase, cytoplasmic OS=Homo sapiens OX=9606 GN=TARS PE=1 SV=3	83 kDa	24	Homo sapiens	0	-0.0899	-0.278
938	sp|Q9Y617|SERC_HUMAN Phosphoserine aminotransferase OS=Homo sapiens OX=9606 GN=PSAT1 PE=1 SV=2	40 kDa	16	Homo sapiens	0	-2.32	-1.7
939	sp|P49354|FNTA_HUMAN Protein farnesyltransferase/geranylgeranyltransferase type-1 subunit alpha OS=Homo sapiens OX=9606 GN=FNTA PE=1 SV=1	44 kDa	2	Homo sapiens	0	0.229	0.0924
940	sp|P46778|RL21_HUMAN 60S ribosomal protein L21 OS=Homo sapiens OX=9606 GN=RPL21 PE=1 SV=2	19 kDa	6	Homo sapiens	0	-0.292	-0.0573
941	sp|Q14019|COTL1_HUMAN Coactosin-like protein OS=Homo sapiens OX=9606 GN=COTL1 PE=1 SV=3	16 kDa	7	Homo sapiens	0	-0.223	-0.487
942	sp|O14818|PSA7_HUMAN Proteasome subunit alpha type-7 OS=Homo sapiens OX=9606 GN=PSMA7 PE=1 SV=1	28 kDa	9	Homo sapiens	0	0.138	0.348
943	sp|P31150|GDIA_HUMAN Rab GDP dissociation inhibitor alpha OS=Homo sapiens OX=9606 GN=GDI1 PE=1 SV=2	51 kDa	17	Homo sapiens	0	1.2	1.29
944	sp|P04216|THY1_HUMAN Thy-1 membrane glycoprotein OS=Homo sapiens OX=9606 GN=THY1 PE=1 SV=2	18 kDa	3	Homo sapiens	0	-0.206	0.52
945	sp|P20962|PTMS_HUMAN Parathymosin OS=Homo sapiens OX=9606 GN=PTMS PE=1 SV=2	12 kDa	3	Homo sapiens	0	0.275	-0.0615
946	sp|P55786|PSA_HUMAN Puromycin-sensitive aminopeptidase OS=Homo sapiens OX=9606 GN=NPEPPS PE=1 SV=2	103 kDa	26	Homo sapiens	0	0.063	-0.144
947	sp|P34059|GALNS_HUMAN N-acetylgalactosamine-6-sulfatase OS=Homo sapiens OX=9606 GN=GALNS PE=1 SV=1	58 kDa	1	Homo sapiens	0	1.22	0.115
948	sp|O15232|MATN3_HUMAN Matrilin-3 OS=Homo sapiens OX=9606 GN=MATN3 PE=1 SV=2	53 kDa	7	Homo sapiens	0	0.337	-0.141
949	sp|P38919|IF4A3_HUMAN Eukaryotic initiation factor 4A-III OS=Homo sapiens OX=9606 GN=EIF4A3 PE=1 SV=4	47 kDa	18	Homo sapiens	0	-0.264	-0.0618
950	sp|Q96TA1|NIBL1_HUMAN Niban-like protein 1 OS=Homo sapiens OX=9606 GN=FAM129B PE=1 SV=3	84 kDa	11	Homo sapiens	0	0.437	-0.135
951	sp|P18621|RL17_HUMAN 60S ribosomal protein L17 OS=Homo sapiens OX=9606 GN=RPL17 PE=1 SV=3	21 kDa	7	Homo sapiens	0	-0.312	-0.833
952	sp|Q9NQG5|RPR1B_HUMAN Regulation of nuclear pre-mRNA domain-containing protein 1B OS=Homo sapiens OX=9606 GN=RPRD1B PE=1 SV=1	37 kDa	3	Homo sapiens	0	1.29	-0.652
953	sp|P13798|ACPH_HUMAN Acylamino-acid-releasing enzyme OS=Homo sapiens OX=9606 GN=APEH PE=1 SV=4	81 kDa	10	Homo sapiens	0	-0.192	-0.182
954	sp|P61803|DAD1_HUMAN Dolichyl-diphosphooligosaccharide--protein glycosyltransferase subunit DAD1 OS=Homo sapiens OX=9606 GN=DAD1 PE=1 SV=3	12 kDa	3	Homo sapiens	0	-0.848	-1.24
955	sp|Q9BSJ8|ESYT1_HUMAN Extended synaptotagmin-1 OS=Homo sapiens OX=9606 GN=ESYT1 PE=1 SV=1	123 kDa	7	Homo sapiens	0	0.0557	-1.13
956	sp|O00584|RNT2_HUMAN Ribonuclease T2 OS=Homo sapiens OX=9606 GN=RNASET2 PE=1 SV=2	29 kDa	3	Homo sapiens	0	0.737	0.641
957	sp|O75947|ATP5H_HUMAN ATP synthase subunit d, mitochondrial OS=Homo sapiens OX=9606 GN=ATP5PD PE=1 SV=3	18 kDa	7	Homo sapiens	0	0.182	0.165
958	sp|Q14847|LASP1_HUMAN LIM and SH3 domain protein 1 OS=Homo sapiens OX=9606 GN=LASP1 PE=1 SV=2	30 kDa	11	Homo sapiens	0	0.0106	-0.197
959	sp|P37837|TALDO_HUMAN Transaldolase OS=Homo sapiens OX=9606 GN=TALDO1 PE=1 SV=2	38 kDa	19	Homo sapiens	0	0.464	0.827
960	sp|Q9BUJ2|HNRL1_HUMAN Heterogeneous nuclear ribonucleoprotein U-like protein 1 OS=Homo sapiens OX=9606 GN=HNRNPUL1 PE=1 SV=2	96 kDa	9	Homo sapiens	0	-0.173	-0.205
961	sp|Q9Y625|GPC6_HUMAN Glypican-6 OS=Homo sapiens OX=9606 GN=GPC6 PE=1 SV=1	63 kDa	5	Homo sapiens	0	0.288	0.281
962	sp|P51858|HDGF_HUMAN Hepatoma-derived growth factor OS=Homo sapiens OX=9606 GN=HDGF PE=1 SV=1	27 kDa	7	Homo sapiens	0	-0.0107	-0.383
963	sp|Q9NS69|TOM22_HUMAN Mitochondrial import receptor subunit TOM22 homolog OS=Homo sapiens OX=9606 GN=TOMM22 PE=1 SV=3	16 kDa	2	Homo sapiens	0	0.256	-1.68
964	sp|Q9UHY7|ENOPH_HUMAN Enolase-phosphatase E1 OS=Homo sapiens OX=9606 GN=ENOPH1 PE=1 SV=1	29 kDa	2	Homo sapiens	0	-0.429	-0.663
965	sp|Q9H444|CHM4B_HUMAN Charged multivesicular body protein 4b OS=Homo sapiens OX=9606 GN=CHMP4B PE=1 SV=1	25 kDa	6	Homo sapiens	0	0.688	0.837
966	sp|O95865|DDAH2_HUMAN N(G),N(G)-dimethylarginine dimethylaminohydrolase 2 OS=Homo sapiens OX=9606 GN=DDAH2 PE=1 SV=1	30 kDa	8	Homo sapiens	0	-0.194	-0.396
967	sp|P84085|ARF5_HUMAN ADP-ribosylation factor 5 OS=Homo sapiens OX=9606 GN=ARF5 PE=1 SV=2	21 kDa	7	Homo sapiens	0	0.34	0.145
968	sp|Q96NY7|CLIC6_HUMAN Chloride intracellular channel protein 6 OS=Homo sapiens OX=9606 GN=CLIC6 PE=2 SV=3	73 kDa	7	Homo sapiens	0	-0.71	-0.08
969	sp|P41091|IF2G_HUMAN Eukaryotic translation initiation factor 2 subunit 3 OS=Homo sapiens OX=9606 GN=EIF2S3 PE=1 SV=3	51 kDa	12	Homo sapiens	0	-0.27	-0.849
970	sp|P49747|COMP_HUMAN Cartilage oligomeric matrix protein OS=Homo sapiens OX=9606 GN=COMP PE=1 SV=2	83 kDa	5	Homo sapiens	0	0.00528	0.107
971	sp|P17174|AATC_HUMAN Aspartate aminotransferase, cytoplasmic OS=Homo sapiens OX=9606 GN=GOT1 PE=1 SV=3	46 kDa	11	Homo sapiens	0	-0.0292	-0.528
972	sp|P48643|TCPE_HUMAN T-complex protein 1 subunit epsilon OS=Homo sapiens OX=9606 GN=CCT5 PE=1 SV=1	60 kDa	24	Homo sapiens	0	0.171	0.0451
973	sp|Q9UI26|IPO11_HUMAN Importin-11 OS=Homo sapiens OX=9606 GN=IPO11 PE=1 SV=1	113 kDa	4	Homo sapiens	0	0.254	0.0248
974	sp|Q15286|RAB35_HUMAN Ras-related protein Rab-35 OS=Homo sapiens OX=9606 GN=RAB35 PE=1 SV=1	23 kDa	5	Homo sapiens	0	0.0749	0.199
975	sp|Q9UJS0|CMC2_HUMAN Calcium-binding mitochondrial carrier protein Aralar2 OS=Homo sapiens OX=9606 GN=SLC25A13 PE=1 SV=2	74 kDa	6	Homo sapiens	0	0.25	-0.351
976	sp|P55769|NH2L1_HUMAN NHP2-like protein 1 OS=Homo sapiens OX=9606 GN=SNU13 PE=1 SV=3	14 kDa	4	Homo sapiens	0	-0.554	-0.286
977	sp|Q12849|GRSF1_HUMAN G-rich sequence factor 1 OS=Homo sapiens OX=9606 GN=GRSF1 PE=1 SV=3	53 kDa	1	Homo sapiens	0	0.838	0.266
978	sp|P54619|AAKG1_HUMAN 5'-AMP-activated protein kinase subunit gamma-1 OS=Homo sapiens OX=9606 GN=PRKAG1 PE=1 SV=1	38 kDa	5	Homo sapiens	0	0.968	0.281
979	sp|O00159|MYO1C_HUMAN Unconventional myosin-Ic OS=Homo sapiens OX=9606 GN=MYO1C PE=1 SV=4	122 kDa	13	Homo sapiens	0	-0.0128	-0.375
980	sp|O43747|AP1G1_HUMAN AP-1 complex subunit gamma-1 OS=Homo sapiens OX=9606 GN=AP1G1 PE=1 SV=5	91 kDa	10	Homo sapiens	0	0.162	0.105
981	sp|P20073|ANXA7_HUMAN Annexin A7 OS=Homo sapiens OX=9606 GN=ANXA7 PE=1 SV=3	53 kDa	9	Homo sapiens	0	0.358	0.398
982	sp|Q96PL1|SG3A2_HUMAN Secretoglobin family 3A member 2 OS=Homo sapiens OX=9606 GN=SCGB3A2 PE=1 SV=1	10 kDa	6	Homo sapiens	0	2.15	1.27
983	sp|P98095|FBLN2_HUMAN Fibulin-2 OS=Homo sapiens OX=9606 GN=FBLN2 PE=1 SV=2	127 kDa	5	Homo sapiens	0	-1.04	-1.06
984	sp|P04899|GNAI2_HUMAN Guanine nucleotide-binding protein G(i) subunit alpha-2 OS=Homo sapiens OX=9606 GN=GNAI2 PE=1 SV=3	40 kDa	8	Homo sapiens	0	0.842	0.171
985	sp|Q13435|SF3B2_HUMAN Splicing factor 3B subunit 2 OS=Homo sapiens OX=9606 GN=SF3B2 PE=1 SV=2	100 kDa	9	Homo sapiens	0	0.038	0.00944
986	sp|Q58FF6|H90B4_HUMAN Putative heat shock protein HSP 90-beta 4 OS=Homo sapiens OX=9606 GN=HSP90AB4P PE=5 SV=1	58 kDa	9	Homo sapiens	0	-0.129	1.12
987	sp|O43813|LANC1_HUMAN Glutathione S-transferase LANCL1 OS=Homo sapiens OX=9606 GN=LANCL1 PE=1 SV=1	45 kDa	2	Homo sapiens	No Values	No Values	No Values
988	sp|Q15369|ELOC_HUMAN Elongin-C OS=Homo sapiens OX=9606 GN=ELOC PE=1 SV=1	12 kDa	5	Homo sapiens	0	-0.214	-0.219
989	sp|Q8N8U9|BMPER_HUMAN BMP-binding endothelial regulator protein OS=Homo sapiens OX=9606 GN=BMPER PE=1 SV=3	76 kDa	2	Homo sapiens	0	0.782	0.565
990	sp|P49458|SRP09_HUMAN Signal recognition particle 9 kDa protein OS=Homo sapiens OX=9606 GN=SRP9 PE=1 SV=2	10 kDa	5	Homo sapiens	0	-0.303	0.00349
991	sp|P54709|AT1B3_HUMAN Sodium/potassium-transporting ATPase subunit beta-3 OS=Homo sapiens OX=9606 GN=ATP1B3 PE=1 SV=1	32 kDa	4	Homo sapiens	0	-0.132	-0.135
992	sp|P62266|RS23_HUMAN 40S ribosomal protein S23 OS=Homo sapiens OX=9606 GN=RPS23 PE=1 SV=3	16 kDa	5	Homo sapiens	0	-0.506	0.175
993	sp|P60900|PSA6_HUMAN Proteasome subunit alpha type-6 OS=Homo sapiens OX=9606 GN=PSMA6 PE=1 SV=1	27 kDa	13	Homo sapiens	0	-0.155	-0.407
994	sp|P20674|COX5A_HUMAN Cytochrome c oxidase subunit 5A, mitochondrial OS=Homo sapiens OX=9606 GN=COX5A PE=1 SV=2	17 kDa	3	Homo sapiens	0	-0.72	-0.636
995	sp|P24752|THIL_HUMAN Acetyl-CoA acetyltransferase, mitochondrial OS=Homo sapiens OX=9606 GN=ACAT1 PE=1 SV=1	45 kDa	5	Homo sapiens	0	-3.19	0.379
996	sp|O00470|MEIS1_HUMAN Homeobox protein Meis1 OS=Homo sapiens OX=9606 GN=MEIS1 PE=1 SV=1	43 kDa	3	Homo sapiens	0	0.17	-0.581
997	sp|Q9HB71|CYBP_HUMAN Calcyclin-binding protein OS=Homo sapiens OX=9606 GN=CACYBP PE=1 SV=2	26 kDa	5	Homo sapiens	0	0.283	-0.204
998	sp|Q9Y6U3|ADSV_HUMAN Adseverin OS=Homo sapiens OX=9606 GN=SCIN PE=1 SV=4	80 kDa	2	Homo sapiens	0	1.24	0.993
999	sp|Q9NRV9|HEBP1_HUMAN Heme-binding protein 1 OS=Homo sapiens OX=9606 GN=HEBP1 PE=1 SV=1	21 kDa	3	Homo sapiens	0	-0.15	0.304
1000	sp|P61224|RAP1B_HUMAN Ras-related protein Rap-1b OS=Homo sapiens OX=9606 GN=RAP1B PE=1 SV=1	21 kDa	6	Homo sapiens	0	0.0739	0.165
1001	sp|P62136|PP1A_HUMAN Serine/threonine-protein phosphatase PP1-alpha catalytic subunit OS=Homo sapiens OX=9606 GN=PPP1CA PE=1 SV=1	38 kDa	12	Homo sapiens	0	-0.735	0.344
1002	sp|P51148|RAB5C_HUMAN Ras-related protein Rab-5C OS=Homo sapiens OX=9606 GN=RAB5C PE=1 SV=2	23 kDa	8	Homo sapiens	0	-0.0666	0.333
1003	sp|P63151|2ABA_HUMAN Serine/threonine-protein phosphatase 2A 55 kDa regulatory subunit B alpha isoform OS=Homo sapiens OX=9606 GN=PPP2R2A PE=1 SV=1	52 kDa	8	Homo sapiens	0	0.534	-0.637
1004	sp|Q9Y376|CAB39_HUMAN Calcium-binding protein 39 OS=Homo sapiens OX=9606 GN=CAB39 PE=1 SV=1	40 kDa	2	Homo sapiens	0	0.352	0.477
1005	sp|P52735|VAV2_HUMAN Guanine nucleotide exchange factor VAV2 OS=Homo sapiens OX=9606 GN=VAV2 PE=1 SV=2	101 kDa	1	Homo sapiens	0	1.02	0.87
1006	sp|P15144|AMPN_HUMAN Aminopeptidase N OS=Homo sapiens OX=9606 GN=ANPEP PE=1 SV=4	110 kDa	9	Homo sapiens	0	0.0595	0.0453
1007	sp|O95967|FBLN4_HUMAN EGF-containing fibulin-like extracellular matrix protein 2 OS=Homo sapiens OX=9606 GN=EFEMP2 PE=1 SV=3	49 kDa	9	Homo sapiens	0	0.113	-0.282
1008	sp|Q8WVV9|HNRLL_HUMAN Heterogeneous nuclear ribonucleoprotein L-like OS=Homo sapiens OX=9606 GN=HNRNPLL PE=1 SV=1	60 kDa	2	Homo sapiens	0	1.66	1.47
1009	sp|O00264|PGRC1_HUMAN Membrane-associated progesterone receptor component 1 OS=Homo sapiens OX=9606 GN=PGRMC1 PE=1 SV=3	22 kDa	4	Homo sapiens	0	-0.0888	-0.469
1010	sp|Q13177|PAK2_HUMAN Serine/threonine-protein kinase PAK 2 OS=Homo sapiens OX=9606 GN=PAK2 PE=1 SV=3	58 kDa	4	Homo sapiens	0	0.267	-0.107
1011	sp|P61421|VA0D1_HUMAN V-type proton ATPase subunit d 1 OS=Homo sapiens OX=9606 GN=ATP6V0D1 PE=1 SV=1	40 kDa	5	Homo sapiens	0	0.278	-0.418
1012	sp|Q07960|RHG01_HUMAN Rho GTPase-activating protein 1 OS=Homo sapiens OX=9606 GN=ARHGAP1 PE=1 SV=1	50 kDa	9	Homo sapiens	0	-0.0969	0.259
1013	sp|Q15185|TEBP_HUMAN Prostaglandin E synthase 3 OS=Homo sapiens OX=9606 GN=PTGES3 PE=1 SV=1	19 kDa	6	Homo sapiens	0	0.152	0.244
1014	sp|Q8N163|CCAR2_HUMAN Cell cycle and apoptosis regulator protein 2 OS=Homo sapiens OX=9606 GN=CCAR2 PE=1 SV=2	103 kDa	11	Homo sapiens	0	0.0462	-0.123
1015	sp|Q9UGI8|TES_HUMAN Testin OS=Homo sapiens OX=9606 GN=TES PE=1 SV=1	48 kDa	11	Homo sapiens	0	-0.356	-0.576
1016	sp|Q9BW30|TPPP3_HUMAN Tubulin polymerization-promoting protein family member 3 OS=Homo sapiens OX=9606 GN=TPPP3 PE=1 SV=1	19 kDa	5	Homo sapiens	0	0.358	1.35
1017	sp|P25786|PSA1_HUMAN Proteasome subunit alpha type-1 OS=Homo sapiens OX=9606 GN=PSMA1 PE=1 SV=1	30 kDa	12	Homo sapiens	0	0.118	0.00885
1018	sp|P50914|RL14_HUMAN 60S ribosomal protein L14 OS=Homo sapiens OX=9606 GN=RPL14 PE=1 SV=4	23 kDa	6	Homo sapiens	0	-0.697	0.0287
1019	sp|Q6PCB0|VWA1_HUMAN von Willebrand factor A domain-containing protein 1 OS=Homo sapiens OX=9606 GN=VWA1 PE=1 SV=1	47 kDa	3	Homo sapiens	0	1	1.2
1020	sp|O15143|ARC1B_HUMAN Actin-related protein 2/3 complex subunit 1B OS=Homo sapiens OX=9606 GN=ARPC1B PE=1 SV=3	41 kDa	12	Homo sapiens	0	-1.34	0.748
1021	sp|Q71UM5|RS27L_HUMAN 40S ribosomal protein S27-like OS=Homo sapiens OX=9606 GN=RPS27L PE=1 SV=3	9 kDa	3	Homo sapiens	0	-0.111	-0.455
1022	sp|P48444|COPD_HUMAN Coatomer subunit delta OS=Homo sapiens OX=9606 GN=ARCN1 PE=1 SV=1	57 kDa	15	Homo sapiens	0	0.0788	-0.167
1023	sp|P51812|KS6A3_HUMAN Ribosomal protein S6 kinase alpha-3 OS=Homo sapiens OX=9606 GN=RPS6KA3 PE=1 SV=1	84 kDa	11	Homo sapiens	0	0.157	0.67
1024	sp|P35527|K1C9_HUMAN Keratin, type I cytoskeletal 9 OS=Homo sapiens OX=9606 GN=KRT9 PE=1 SV=3	62 kDa	10	Homo sapiens	0	-0.344	-2.14
1025	sp|Q9UMX0|UBQL1_HUMAN Ubiquilin-1 OS=Homo sapiens OX=9606 GN=UBQLN1 PE=1 SV=2	63 kDa	3	Homo sapiens	No Values	No Values	No Values
1026	sp|P25787|PSA2_HUMAN Proteasome subunit alpha type-2 OS=Homo sapiens OX=9606 GN=PSMA2 PE=1 SV=2	26 kDa	6	Homo sapiens	0	-0.0538	0.144
1027	sp|Q13155|AIMP2_HUMAN Aminoacyl tRNA synthase complex-interacting multifunctional protein 2 OS=Homo sapiens OX=9606 GN=AIMP2 PE=1 SV=2	35 kDa	4	Homo sapiens	0	-0.25	-0.152
1028	Group of sp|P01111|RASN_HUMAN GTPase NRas OS=Homo sapiens OX=9606 GN=NRAS PE=1 SV=1		2	Homo sapiens	No Values	No Values	No Values
1028.1	sp|P01111|RASN_HUMAN GTPase NRas OS=Homo sapiens OX=9606 GN=NRAS PE=1 SV=1	21 kDa	2	Homo sapiens	No Values	No Values	No Values
1028.2	sp|P01112|RASH_HUMAN GTPase HRas OS=Homo sapiens OX=9606 GN=HRAS PE=1 SV=1	21 kDa	2	Homo sapiens	No Values	No Values	No Values
1028.3	sp|P01116|RASK_HUMAN GTPase KRas OS=Homo sapiens OX=9606 GN=KRAS PE=1 SV=1	22 kDa	2	Homo sapiens	No Values	No Values	No Values
1029	sp|P53004|BIEA_HUMAN Biliverdin reductase A OS=Homo sapiens OX=9606 GN=BLVRA PE=1 SV=2	33 kDa	5	Homo sapiens	0	-0.105	0.151
1030	sp|Q9NRX4|PHP14_HUMAN 14 kDa phosphohistidine phosphatase OS=Homo sapiens OX=9606 GN=PHPT1 PE=1 SV=1	14 kDa	1	Homo sapiens	0	0.413	-4.44
1031	sp|P68371|TBB4B_HUMAN Tubulin beta-4B chain OS=Homo sapiens OX=9606 GN=TUBB4B PE=1 SV=1	50 kDa	30	Homo sapiens	0	-6.46	0.627
1032	sp|P00568|KAD1_HUMAN Adenylate kinase isoenzyme 1 OS=Homo sapiens OX=9606 GN=AK1 PE=1 SV=3	22 kDa	7	Homo sapiens	0	-0.112	-0.548
1033	sp|P63218|GBG5_HUMAN Guanine nucleotide-binding protein G(I)/G(S)/G(O) subunit gamma-5 OS=Homo sapiens OX=9606 GN=GNG5 PE=1 SV=3	7 kDa	3	Homo sapiens	0	0.771	1.19
1034	sp|Q8IX12|CCAR1_HUMAN Cell division cycle and apoptosis regulator protein 1 OS=Homo sapiens OX=9606 GN=CCAR1 PE=1 SV=2	133 kDa	4	Homo sapiens	0	-0.383	-0.828
1035	sp|Q9H857|NT5D2_HUMAN 5'-nucleotidase domain-containing protein 2 OS=Homo sapiens OX=9606 GN=NT5DC2 PE=1 SV=1	61 kDa	5	Homo sapiens	0	0.364	0.341
1036	sp|P13473|LAMP2_HUMAN Lysosome-associated membrane glycoprotein 2 OS=Homo sapiens OX=9606 GN=LAMP2 PE=1 SV=2	45 kDa	6	Homo sapiens	0	-0.294	0.403
1037	sp|P47755|CAZA2_HUMAN F-actin-capping protein subunit alpha-2 OS=Homo sapiens OX=9606 GN=CAPZA2 PE=1 SV=3	33 kDa	4	Homo sapiens	0	0.114	0.185
1038	sp|Q15642|CIP4_HUMAN Cdc42-interacting protein 4 OS=Homo sapiens OX=9606 GN=TRIP10 PE=1 SV=3	68 kDa	2	Homo sapiens	0	0.26	-0.438
1039	sp|P07203|GPX1_HUMAN Glutathione peroxidase 1 OS=Homo sapiens OX=9606 GN=GPX1 PE=1 SV=4	22 kDa	5	Homo sapiens	0	0.384	-0.351
1040	sp|P51532|SMCA4_HUMAN Transcription activator BRG1 OS=Homo sapiens OX=9606 GN=SMARCA4 PE=1 SV=2	185 kDa	5	Homo sapiens	0	0.488	0.00724
1041	sp|P16870|CBPE_HUMAN Carboxypeptidase E OS=Homo sapiens OX=9606 GN=CPE PE=1 SV=1	53 kDa	2	Homo sapiens	0	0.363	0.851
1042	sp|P36957|ODO2_HUMAN Dihydrolipoyllysine-residue succinyltransferase component of 2-oxoglutarate dehydrogenase complex, mitochondrial OS=Homo sapiens OX=9606 GN=DLST PE=1 SV=4	49 kDa	10	Homo sapiens	0	-0.0896	0.0925
1043	sp|Q96I24|FUBP3_HUMAN Far upstream element-binding protein 3 OS=Homo sapiens OX=9606 GN=FUBP3 PE=1 SV=2	62 kDa	4	Homo sapiens	0	-0.0596	-0.137
1044	sp|P35609|ACTN2_HUMAN Alpha-actinin-2 OS=Homo sapiens OX=9606 GN=ACTN2 PE=1 SV=1	104 kDa	16	Homo sapiens	No Values	No Values	Reference Missing
1045	sp|Q53EL6|PDCD4_HUMAN Programmed cell death protein 4 OS=Homo sapiens OX=9606 GN=PDCD4 PE=1 SV=2	52 kDa	8	Homo sapiens	0	0.552	0.823
1046	sp|O94979|SC31A_HUMAN Protein transport protein Sec31A OS=Homo sapiens OX=9606 GN=SEC31A PE=1 SV=3	133 kDa	20	Homo sapiens	0	-0.0175	-0.344
1047	sp|Q5H9R7|PP6R3_HUMAN Serine/threonine-protein phosphatase 6 regulatory subunit 3 OS=Homo sapiens OX=9606 GN=PPP6R3 PE=1 SV=2	98 kDa	5	Homo sapiens	0	-2.92	2.49
1048	sp|Q9Y6D6|BIG1_HUMAN Brefeldin A-inhibited guanine nucleotide-exchange protein 1 OS=Homo sapiens OX=9606 GN=ARFGEF1 PE=1 SV=2	209 kDa	3	Homo sapiens	0	0.695	0.45
1049	sp|P35573|GDE_HUMAN Glycogen debranching enzyme OS=Homo sapiens OX=9606 GN=AGL PE=1 SV=3	175 kDa	6	Homo sapiens	0	-0.000573	-1.03
1050	sp|Q15363|TMED2_HUMAN Transmembrane emp24 domain-containing protein 2 OS=Homo sapiens OX=9606 GN=TMED2 PE=1 SV=1	23 kDa	5	Homo sapiens	0	1.14	0.682
1051	sp|Q969N2|PIGT_HUMAN GPI transamidase component PIG-T OS=Homo sapiens OX=9606 GN=PIGT PE=1 SV=1	66 kDa	2	Homo sapiens	0	0.372	-0.234
1052	sp|Q13347|EIF3I_HUMAN Eukaryotic translation initiation factor 3 subunit I OS=Homo sapiens OX=9606 GN=EIF3I PE=1 SV=1	37 kDa	7	Homo sapiens	0	-0.328	-0.29
1053	sp|O60437|PEPL_HUMAN Periplakin OS=Homo sapiens OX=9606 GN=PPL PE=1 SV=4	205 kDa	20	Homo sapiens	0	1.27	0.177
1054	sp|O95777|LSM8_HUMAN U6 snRNA-associated Sm-like protein LSm8 OS=Homo sapiens OX=9606 GN=LSM8 PE=1 SV=3	10 kDa	2	Homo sapiens	0	0.186	-0.0277
1055	sp|Q7Z4V5|HDGR2_HUMAN Hepatoma-derived growth factor-related protein 2 OS=Homo sapiens OX=9606 GN=HDGFL2 PE=1 SV=1	74 kDa	4	Homo sapiens	0	-0.111	1.79
1056	sp|P28074|PSB5_HUMAN Proteasome subunit beta type-5 OS=Homo sapiens OX=9606 GN=PSMB5 PE=1 SV=3	28 kDa	5	Homo sapiens	0	-0.342	-0.303
1057	sp|Q14728|MFS10_HUMAN Major facilitator superfamily domain-containing protein 10 OS=Homo sapiens OX=9606 GN=MFSD10 PE=1 SV=1	48 kDa	3	Homo sapiens	0	-0.299	0.473
1058	sp|Q3LXA3|TKFC_HUMAN Triokinase/FMN cyclase OS=Homo sapiens OX=9606 GN=TKFC PE=1 SV=2	59 kDa	2	Homo sapiens	0	1.19	-0.0891
1059	sp|Q15843|NEDD8_HUMAN NEDD8 OS=Homo sapiens OX=9606 GN=NEDD8 PE=1 SV=1	9 kDa	4	Homo sapiens	0	-2.86	1.56
1060	sp|Q9Y3B3|TMED7_HUMAN Transmembrane emp24 domain-containing protein 7 OS=Homo sapiens OX=9606 GN=TMED7 PE=1 SV=2	25 kDa	4	Homo sapiens	0	-0.925	0.952
1061	sp|O95831|AIFM1_HUMAN Apoptosis-inducing factor 1, mitochondrial OS=Homo sapiens OX=9606 GN=AIFM1 PE=1 SV=1	67 kDa	15	Homo sapiens	0	0.148	-0.326
1062	sp|Q9BV38|WDR18_HUMAN WD repeat-containing protein 18 OS=Homo sapiens OX=9606 GN=WDR18 PE=1 SV=2	47 kDa	1	Homo sapiens	0	0.699	0.725
1063	sp|Q02241|KIF23_HUMAN Kinesin-like protein KIF23 OS=Homo sapiens OX=9606 GN=KIF23 PE=1 SV=3	110 kDa	2	Homo sapiens	0	0.376	0.16
1064	sp|Q9UKM9|RALY_HUMAN RNA-binding protein Raly OS=Homo sapiens OX=9606 GN=RALY PE=1 SV=1	32 kDa	12	Homo sapiens	0	-0.462	0.0994
1065	sp|P62899|RL31_HUMAN 60S ribosomal protein L31 OS=Homo sapiens OX=9606 GN=RPL31 PE=1 SV=1	14 kDa	5	Homo sapiens	0	0.803	-0.921
1066	sp|P56747|CLD6_HUMAN Claudin-6 OS=Homo sapiens OX=9606 GN=CLDN6 PE=1 SV=2	23 kDa	3	Homo sapiens	0	0.196	-0.0636
1067	sp|Q06124|PTN11_HUMAN Tyrosine-protein phosphatase non-receptor type 11 OS=Homo sapiens OX=9606 GN=PTPN11 PE=1 SV=2	68 kDa	7	Homo sapiens	0	0.195	-1.04
1068	sp|Q9UBQ0|VPS29_HUMAN Vacuolar protein sorting-associated protein 29 OS=Homo sapiens OX=9606 GN=VPS29 PE=1 SV=1	21 kDa	4	Homo sapiens	0	0.118	0.326
1069	sp|P00390|GSHR_HUMAN Glutathione reductase, mitochondrial OS=Homo sapiens OX=9606 GN=GSR PE=1 SV=2	56 kDa	6	Homo sapiens	0	0.622	0.648
1070	sp|Q92791|SC65_HUMAN Endoplasmic reticulum protein SC65 OS=Homo sapiens OX=9606 GN=P3H4 PE=1 SV=1	50 kDa	1	Homo sapiens	0	0.939	0.0497
1071	sp|P09525|ANXA4_HUMAN Annexin A4 OS=Homo sapiens OX=9606 GN=ANXA4 PE=1 SV=4	36 kDa	16	Homo sapiens	0	0.263	0.488
1072	sp|Q9NRN5|OLFL3_HUMAN Olfactomedin-like protein 3 OS=Homo sapiens OX=9606 GN=OLFML3 PE=2 SV=1	46 kDa	7	Homo sapiens	0	-0.0183	0.128
1073	sp|Q9NRN7|ADPPT_HUMAN L-aminoadipate-semialdehyde dehydrogenase-phosphopantetheinyl transferase OS=Homo sapiens OX=9606 GN=AASDHPPT PE=1 SV=2	36 kDa	2	Homo sapiens	0	-0.0905	-1.15
1074	sp|P26232|CTNA2_HUMAN Catenin alpha-2 OS=Homo sapiens OX=9606 GN=CTNNA2 PE=1 SV=5	105 kDa	7	Homo sapiens	0	-0.0219	0.969
1075	sp|Q9Y5Z4|HEBP2_HUMAN Heme-binding protein 2 OS=Homo sapiens OX=9606 GN=HEBP2 PE=1 SV=1	23 kDa	4	Homo sapiens	0	-0.0179	-0.273
1076	sp|Q12841|FSTL1_HUMAN Follistatin-related protein 1 OS=Homo sapiens OX=9606 GN=FSTL1 PE=1 SV=1	35 kDa	8	Homo sapiens	0	1.1	0.838
1077	sp|P36776|LONM_HUMAN Lon protease homolog, mitochondrial OS=Homo sapiens OX=9606 GN=LONP1 PE=1 SV=2	106 kDa	12	Homo sapiens	0	-0.118	-0.636
1078	sp|Q13620|CUL4B_HUMAN Cullin-4B OS=Homo sapiens OX=9606 GN=CUL4B PE=1 SV=4	104 kDa	13	Homo sapiens	0	0.0707	-0.482
1079	sp|Q99733|NP1L4_HUMAN Nucleosome assembly protein 1-like 4 OS=Homo sapiens OX=9606 GN=NAP1L4 PE=1 SV=1	43 kDa	11	Homo sapiens	0	0.269	0.0468
1080	sp|Q07955|SRSF1_HUMAN Serine/arginine-rich splicing factor 1 OS=Homo sapiens OX=9606 GN=SRSF1 PE=1 SV=2	28 kDa	11	Homo sapiens	0	-0.418	-0.522
1081	sp|P62312|LSM6_HUMAN U6 snRNA-associated Sm-like protein LSm6 OS=Homo sapiens OX=9606 GN=LSM6 PE=1 SV=1	9 kDa	4	Homo sapiens	0	0.361	-0.0639
1082	sp|P15121|ALDR_HUMAN Aldose reductase OS=Homo sapiens OX=9606 GN=AKR1B1 PE=1 SV=3	36 kDa	13	Homo sapiens	0	-0.582	0.0525
1083	sp|P62273|RS29_HUMAN 40S ribosomal protein S29 OS=Homo sapiens OX=9606 GN=RPS29 PE=1 SV=2	7 kDa	4	Homo sapiens	0	-0.753	-0.183
1084	sp|Q9BZZ5|API5_HUMAN Apoptosis inhibitor 5 OS=Homo sapiens OX=9606 GN=API5 PE=1 SV=3	59 kDa	8	Homo sapiens	0	-0.204	1.16
1085	sp|P47914|RL29_HUMAN 60S ribosomal protein L29 OS=Homo sapiens OX=9606 GN=RPL29 PE=1 SV=2	18 kDa	3	Homo sapiens	0	-1.33	-0.74
1086	sp|Q14914|PTGR1_HUMAN Prostaglandin reductase 1 OS=Homo sapiens OX=9606 GN=PTGR1 PE=1 SV=2	36 kDa	5	Homo sapiens	0	0.0943	-0.274
1087	sp|Q59GN2|R39L5_HUMAN Putative 60S ribosomal protein L39-like 5 OS=Homo sapiens OX=9606 GN=RPL39P5 PE=5 SV=2	6 kDa	1	Homo sapiens	0	-0.0853	-0.644
1088	sp|P29218|IMPA1_HUMAN Inositol monophosphatase 1 OS=Homo sapiens OX=9606 GN=IMPA1 PE=1 SV=1	30 kDa	2	Homo sapiens	0	0.41	0.193
1089	sp|Q9NUU7|DD19A_HUMAN ATP-dependent RNA helicase DDX19A OS=Homo sapiens OX=9606 GN=DDX19A PE=1 SV=1	54 kDa	4	Homo sapiens	0	0.168	-0.423
1090	sp|Q9Y4K0|LOXL2_HUMAN Lysyl oxidase homolog 2 OS=Homo sapiens OX=9606 GN=LOXL2 PE=1 SV=1	87 kDa	9	Homo sapiens	0	0.866	-0.497
1091	sp|P05141|ADT2_HUMAN ADP/ATP translocase 2 OS=Homo sapiens OX=9606 GN=SLC25A5 PE=1 SV=7	33 kDa	14	Homo sapiens	0	-0.569	-0.259
1092	sp|P52294|IMA5_HUMAN Importin subunit alpha-5 OS=Homo sapiens OX=9606 GN=KPNA1 PE=1 SV=3	60 kDa	1	Homo sapiens	0	-1.57	0.896
1093	sp|Q99729|ROAA_HUMAN Heterogeneous nuclear ribonucleoprotein A/B OS=Homo sapiens OX=9606 GN=HNRNPAB PE=1 SV=2	36 kDa	10	Homo sapiens	0	-0.393	-0.84
1094	sp|Q92747|ARC1A_HUMAN Actin-related protein 2/3 complex subunit 1A OS=Homo sapiens OX=9606 GN=ARPC1A PE=2 SV=2	42 kDa	8	Homo sapiens	0	0.012	0.68
1095	sp|Q9UBQ5|EIF3K_HUMAN Eukaryotic translation initiation factor 3 subunit K OS=Homo sapiens OX=9606 GN=EIF3K PE=1 SV=1	25 kDa	5	Homo sapiens	0	0.0742	0.221
1096	sp|Q9UMS4|PRP19_HUMAN Pre-mRNA-processing factor 19 OS=Homo sapiens OX=9606 GN=PRPF19 PE=1 SV=1	55 kDa	10	Homo sapiens	0	-0.0964	-0.113
1097	sp|P09874|PARP1_HUMAN Poly [ADP-ribose] polymerase 1 OS=Homo sapiens OX=9606 GN=PARP1 PE=1 SV=4	113 kDa	18	Homo sapiens	0	-0.0538	-0.119
1098	sp|P22392|NDKB_HUMAN Nucleoside diphosphate kinase B OS=Homo sapiens OX=9606 GN=NME2 PE=1 SV=1	17 kDa	12	Homo sapiens	0	-0.0823	-0.0993
1099	sp|Q13162|PRDX4_HUMAN Peroxiredoxin-4 OS=Homo sapiens OX=9606 GN=PRDX4 PE=1 SV=1	31 kDa	10	Homo sapiens	0	0.401	1.85
1100	sp|Q14139|UBE4A_HUMAN Ubiquitin conjugation factor E4 A OS=Homo sapiens OX=9606 GN=UBE4A PE=1 SV=2	123 kDa	2	Homo sapiens	0	0.715	-0.311
1101	sp|O94973|AP2A2_HUMAN AP-2 complex subunit alpha-2 OS=Homo sapiens OX=9606 GN=AP2A2 PE=1 SV=2	104 kDa	20	Homo sapiens	0	0.256	0.157
1102	sp|Q9UIA9|XPO7_HUMAN Exportin-7 OS=Homo sapiens OX=9606 GN=XPO7 PE=1 SV=3	124 kDa	3	Homo sapiens	0	0.0433	-0.348
1103	sp|P20142|PEPC_HUMAN Gastricsin OS=Homo sapiens OX=9606 GN=PGC PE=1 SV=1	42 kDa	3	Homo sapiens	0	0.309	0.571
1104	sp|Q9UIL1|SCOC_HUMAN Short coiled-coil protein OS=Homo sapiens OX=9606 GN=SCOC PE=1 SV=2	18 kDa	1	Homo sapiens	0	0.748	0.997
1105	sp|P51178|PLCD1_HUMAN 1-phosphatidylinositol 4,5-bisphosphate phosphodiesterase delta-1 OS=Homo sapiens OX=9606 GN=PLCD1 PE=1 SV=2	86 kDa	3	Homo sapiens	0	0.437	0.26
1106	sp|P14868|SYDC_HUMAN Aspartate--tRNA ligase, cytoplasmic OS=Homo sapiens OX=9606 GN=DARS PE=1 SV=2	57 kDa	18	Homo sapiens	0	0.0828	-0.21
1107	sp|P50570|DYN2_HUMAN Dynamin-2 OS=Homo sapiens OX=9606 GN=DNM2 PE=1 SV=2	98 kDa	9	Homo sapiens	0	0.24	-0.172
1108	sp|Q15404|RSU1_HUMAN Ras suppressor protein 1 OS=Homo sapiens OX=9606 GN=RSU1 PE=1 SV=3	32 kDa	5	Homo sapiens	0	0.847	0.167
1109	sp|P49773|HINT1_HUMAN Histidine triad nucleotide-binding protein 1 OS=Homo sapiens OX=9606 GN=HINT1 PE=1 SV=2	14 kDa	3	Homo sapiens	0	-0.0657	-0.366
1110	sp|P61106|RAB14_HUMAN Ras-related protein Rab-14 OS=Homo sapiens OX=9606 GN=RAB14 PE=1 SV=4	24 kDa	12	Homo sapiens	0	-0.272	0.165
1111	sp|Q8TCD5|NT5C_HUMAN 5'(3')-deoxyribonucleotidase, cytosolic type OS=Homo sapiens OX=9606 GN=NT5C PE=1 SV=2	23 kDa	1	Homo sapiens	0	1.24	0.103
1112	sp|P57088|TMM33_HUMAN Transmembrane protein 33 OS=Homo sapiens OX=9606 GN=TMEM33 PE=1 SV=2	28 kDa	1	Homo sapiens	0	-0.0933	0.218
1113	sp|P55795|HNRH2_HUMAN Heterogeneous nuclear ribonucleoprotein H2 OS=Homo sapiens OX=9606 GN=HNRNPH2 PE=1 SV=1	49 kDa	10	Homo sapiens	0	0.119	-0.244
1114	sp|Q13243|SRSF5_HUMAN Serine/arginine-rich splicing factor 5 OS=Homo sapiens OX=9606 GN=SRSF5 PE=1 SV=1	31 kDa	4	Homo sapiens	0	-0.384	-1.15
1115	sp|P55884|EIF3B_HUMAN Eukaryotic translation initiation factor 3 subunit B OS=Homo sapiens OX=9606 GN=EIF3B PE=1 SV=3	92 kDa	12	Homo sapiens	0	0.24	0.0843
1116	sp|P27361|MK03_HUMAN Mitogen-activated protein kinase 3 OS=Homo sapiens OX=9606 GN=MAPK3 PE=1 SV=4	43 kDa	7	Homo sapiens	0	0.578	0.0359
1117	sp|P07919|QCR6_HUMAN Cytochrome b-c1 complex subunit 6, mitochondrial OS=Homo sapiens OX=9606 GN=UQCRH PE=1 SV=2	11 kDa	2	Homo sapiens	0	0.316	1.28
1118	sp|Q16795|NDUA9_HUMAN NADH dehydrogenase [ubiquinone] 1 alpha subcomplex subunit 9, mitochondrial OS=Homo sapiens OX=9606 GN=NDUFA9 PE=1 SV=2	43 kDa	3	Homo sapiens	0	0.337	-0.0585
1119	sp|Q8IYB3|SRRM1_HUMAN Serine/arginine repetitive matrix protein 1 OS=Homo sapiens OX=9606 GN=SRRM1 PE=1 SV=2	102 kDa	3	Homo sapiens	0	0.367	3.87
1120	sp|Q9Y3B4|SF3B6_HUMAN Splicing factor 3B subunit 6 OS=Homo sapiens OX=9606 GN=SF3B6 PE=1 SV=1	15 kDa	2	Homo sapiens	0	0.0222	-0.847
1121	sp|P62280|RS11_HUMAN 40S ribosomal protein S11 OS=Homo sapiens OX=9606 GN=RPS11 PE=1 SV=3	18 kDa	9	Homo sapiens	0	-0.39	-0.542
1122	sp|Q6UX73|CP089_HUMAN UPF0764 protein C16orf89 OS=Homo sapiens OX=9606 GN=C16orf89 PE=1 SV=2	45 kDa	1	Homo sapiens	No Values	No Values	No Values
1123	sp|Q13228|SBP1_HUMAN Methanethiol oxidase OS=Homo sapiens OX=9606 GN=SELENBP1 PE=1 SV=2	52 kDa	8	Homo sapiens	0	0.325	0.287
1124	sp|Q13404|UB2V1_HUMAN Ubiquitin-conjugating enzyme E2 variant 1 OS=Homo sapiens OX=9606 GN=UBE2V1 PE=1 SV=2	16 kDa	4	Homo sapiens	0	0.257	-0.446
1125	sp|Q14157|UBP2L_HUMAN Ubiquitin-associated protein 2-like OS=Homo sapiens OX=9606 GN=UBAP2L PE=1 SV=2	115 kDa	5	Homo sapiens	0	-0.45	0.425
1126	sp|Q16270|IBP7_HUMAN Insulin-like growth factor-binding protein 7 OS=Homo sapiens OX=9606 GN=IGFBP7 PE=1 SV=1	29 kDa	2	Homo sapiens	0	0.337	0.325
1127	sp|O60831|PRAF2_HUMAN PRA1 family protein 2 OS=Homo sapiens OX=9606 GN=PRAF2 PE=1 SV=1	19 kDa	2	Homo sapiens	0	3.06	-0.884
1128	sp|P09493|TPM1_HUMAN Tropomyosin alpha-1 chain OS=Homo sapiens OX=9606 GN=TPM1 PE=1 SV=2	33 kDa	14	Homo sapiens	0	0.0477	0.0993
1129	sp|Q16851|UGPA_HUMAN UTP--glucose-1-phosphate uridylyltransferase OS=Homo sapiens OX=9606 GN=UGP2 PE=1 SV=5	57 kDa	15	Homo sapiens	0	0.315	0.277
1130	sp|P61326|MGN_HUMAN Protein mago nashi homolog OS=Homo sapiens OX=9606 GN=MAGOH PE=1 SV=1	17 kDa	5	Homo sapiens	0	-0.331	0.317
1131	sp|O75131|CPNE3_HUMAN Copine-3 OS=Homo sapiens OX=9606 GN=CPNE3 PE=1 SV=1	60 kDa	10	Homo sapiens	0	0.0382	-0.0601
1132	sp|Q9NWU2|GID8_HUMAN Glucose-induced degradation protein 8 homolog OS=Homo sapiens OX=9606 GN=GID8 PE=1 SV=1	27 kDa	2	Homo sapiens	0	1.44	0.459
1133	Group of sp|O95841|ANGL1_HUMAN Angiopoietin-related protein 1 OS=Homo sapiens OX=9606 GN=ANGPTL1 PE=2 SV=1		1	Homo sapiens	0	1	-0.301
1133.1	sp|O95841|ANGL1_HUMAN Angiopoietin-related protein 1 OS=Homo sapiens OX=9606 GN=ANGPTL1 PE=2 SV=1	57 kDa	1	Homo sapiens	0	1	-0.301
1133.2	sp|Q9UKU9|ANGL2_HUMAN Angiopoietin-related protein 2 OS=Homo sapiens OX=9606 GN=ANGPTL2 PE=1 SV=1	57 kDa	1	Homo sapiens	0	1	-0.301
1134	sp|Q9BRX8|PXL2A_HUMAN Peroxiredoxin-like 2A OS=Homo sapiens OX=9606 GN=PRXL2A PE=1 SV=3	26 kDa	4	Homo sapiens	0	0.192	-0.0561
1135	sp|Q96KP4|CNDP2_HUMAN Cytosolic non-specific dipeptidase OS=Homo sapiens OX=9606 GN=CNDP2 PE=1 SV=2	53 kDa	13	Homo sapiens	0	-0.169	-0.362
1136	sp|Q9NR12|PDLI7_HUMAN PDZ and LIM domain protein 7 OS=Homo sapiens OX=9606 GN=PDLIM7 PE=1 SV=1	50 kDa	4	Homo sapiens	0	0.197	-0.686
1137	sp|P46776|RL27A_HUMAN 60S ribosomal protein L27a OS=Homo sapiens OX=9606 GN=RPL27A PE=1 SV=2	17 kDa	6	Homo sapiens	0	-0.443	-0.638
1138	sp|P45877|PPIC_HUMAN Peptidyl-prolyl cis-trans isomerase C OS=Homo sapiens OX=9606 GN=PPIC PE=1 SV=1	23 kDa	3	Homo sapiens	0	0.273	0.515
1139	sp|P61956|SUMO2_HUMAN Small ubiquitin-related modifier 2 OS=Homo sapiens OX=9606 GN=SUMO2 PE=1 SV=3	11 kDa	2	Homo sapiens	0	-0.692	-0.378
1140	sp|Q9NTI5|PDS5B_HUMAN Sister chromatid cohesion protein PDS5 homolog B OS=Homo sapiens OX=9606 GN=PDS5B PE=1 SV=1	165 kDa	2	Homo sapiens	0	-0.0524	-0.333
1141	sp|P62318|SMD3_HUMAN Small nuclear ribonucleoprotein Sm D3 OS=Homo sapiens OX=9606 GN=SNRPD3 PE=1 SV=1	14 kDa	3	Homo sapiens	0	-0.0105	0.0667
1142	sp|O15371|EIF3D_HUMAN Eukaryotic translation initiation factor 3 subunit D OS=Homo sapiens OX=9606 GN=EIF3D PE=1 SV=1	64 kDa	4	Homo sapiens	0	-0.452	-0.0544
1143	sp|Q86X55|CARM1_HUMAN Histone-arginine methyltransferase CARM1 OS=Homo sapiens OX=9606 GN=CARM1 PE=1 SV=3	66 kDa	6	Homo sapiens	0	0.15	-0.147
1144	sp|P67870|CSK2B_HUMAN Casein kinase II subunit beta OS=Homo sapiens OX=9606 GN=CSNK2B PE=1 SV=1	25 kDa	3	Homo sapiens	0	0.544	-0.0226
1145	sp|P38159|RBMX_HUMAN RNA-binding motif protein, X chromosome OS=Homo sapiens OX=9606 GN=RBMX PE=1 SV=3	42 kDa	16	Homo sapiens	0	-0.317	-0.304
1146	sp|O75396|SC22B_HUMAN Vesicle-trafficking protein SEC22b OS=Homo sapiens OX=9606 GN=SEC22B PE=1 SV=4	25 kDa	7	Homo sapiens	0	-0.104	0.0665
1147	sp|P51659|DHB4_HUMAN Peroxisomal multifunctional enzyme type 2 OS=Homo sapiens OX=9606 GN=HSD17B4 PE=1 SV=3	80 kDa	9	Homo sapiens	0	0.437	0.0386
1148	sp|Q96FJ2|DYL2_HUMAN Dynein light chain 2, cytoplasmic OS=Homo sapiens OX=9606 GN=DYNLL2 PE=1 SV=1	10 kDa	4	Homo sapiens	0	0.102	-2.18
1149	sp|Q96S52|PIGS_HUMAN GPI transamidase component PIG-S OS=Homo sapiens OX=9606 GN=PIGS PE=1 SV=3	62 kDa	2	Homo sapiens	0	1.07	1.04
1150	sp|Q01995|TAGL_HUMAN Transgelin OS=Homo sapiens OX=9606 GN=TAGLN PE=1 SV=4	23 kDa	13	Homo sapiens	0	-0.0484	-0.563
1151	sp|P35268|RL22_HUMAN 60S ribosomal protein L22 OS=Homo sapiens OX=9606 GN=RPL22 PE=1 SV=2	15 kDa	2	Homo sapiens	0	-0.704	-0.398
1152	sp|O43491|E41L2_HUMAN Band 4.1-like protein 2 OS=Homo sapiens OX=9606 GN=EPB41L2 PE=1 SV=1	113 kDa	5	Homo sapiens	0	-0.386	1.09
1153	sp|Q32P28|P3H1_HUMAN Prolyl 3-hydroxylase 1 OS=Homo sapiens OX=9606 GN=P3H1 PE=1 SV=2	83 kDa	11	Homo sapiens	0	-0.0164	-0.136
1154	sp|Q86U42|PABP2_HUMAN Polyadenylate-binding protein 2 OS=Homo sapiens OX=9606 GN=PABPN1 PE=1 SV=3	33 kDa	2	Homo sapiens	0	-0.166	-0.721
1155	sp|Q9Y2G5|OFUT2_HUMAN GDP-fucose protein O-fucosyltransferase 2 OS=Homo sapiens OX=9606 GN=POFUT2 PE=1 SV=3	50 kDa	1	Homo sapiens	0	0.561	-0.432
1156	sp|P09622|DLDH_HUMAN Dihydrolipoyl dehydrogenase, mitochondrial OS=Homo sapiens OX=9606 GN=DLD PE=1 SV=2	54 kDa	8	Homo sapiens	0	0.166	0.152
1157	sp|P46779|RL28_HUMAN 60S ribosomal protein L28 OS=Homo sapiens OX=9606 GN=RPL28 PE=1 SV=3	16 kDa	8	Homo sapiens	0	-0.288	-0.459
1158	sp|P49189|AL9A1_HUMAN 4-trimethylaminobutyraldehyde dehydrogenase OS=Homo sapiens OX=9606 GN=ALDH9A1 PE=1 SV=3	54 kDa	12	Homo sapiens	0	0.54	0.254
1159	sp|P09417|DHPR_HUMAN Dihydropteridine reductase OS=Homo sapiens OX=9606 GN=QDPR PE=1 SV=2	26 kDa	4	Homo sapiens	0	0.015	-0.215
1160	sp|P53582|MAP11_HUMAN Methionine aminopeptidase 1 OS=Homo sapiens OX=9606 GN=METAP1 PE=1 SV=2	43 kDa	2	Homo sapiens	0	0.0524	-0.843
1161	sp|Q9H0D6|XRN2_HUMAN 5'-3' exoribonuclease 2 OS=Homo sapiens OX=9606 GN=XRN2 PE=1 SV=1	109 kDa	2	Homo sapiens	0	0.0829	-0.0237
1162	sp|P40121|CAPG_HUMAN Macrophage-capping protein OS=Homo sapiens OX=9606 GN=CAPG PE=1 SV=2	38 kDa	2	Homo sapiens	0	-0.0971	-0.518
1163	sp|P05026|AT1B1_HUMAN Sodium/potassium-transporting ATPase subunit beta-1 OS=Homo sapiens OX=9606 GN=ATP1B1 PE=1 SV=1	35 kDa	8	Homo sapiens	0	0.438	0.226
1164	sp|Q7L576|CYFP1_HUMAN Cytoplasmic FMR1-interacting protein 1 OS=Homo sapiens OX=9606 GN=CYFIP1 PE=1 SV=1	145 kDa	9	Homo sapiens	0	0.134	0.058
1165	sp|Q99969|RARR2_HUMAN Retinoic acid receptor responder protein 2 OS=Homo sapiens OX=9606 GN=RARRES2 PE=1 SV=1	19 kDa	2	Homo sapiens	0	0.837	-0.394
1166	sp|P55001|MFAP2_HUMAN Microfibrillar-associated protein 2 OS=Homo sapiens OX=9606 GN=MFAP2 PE=2 SV=1	21 kDa	4	Homo sapiens	0	-0.473	0.138
1167	sp|P08574|CY1_HUMAN Cytochrome c1, heme protein, mitochondrial OS=Homo sapiens OX=9606 GN=CYC1 PE=1 SV=3	35 kDa	2	Homo sapiens	0	0.109	-0.344
1168	sp|P43487|RANG_HUMAN Ran-specific GTPase-activating protein OS=Homo sapiens OX=9606 GN=RANBP1 PE=1 SV=1	23 kDa	5	Homo sapiens	0	-0.31	-0.23
1169	sp|Q9UBF2|COPG2_HUMAN Coatomer subunit gamma-2 OS=Homo sapiens OX=9606 GN=COPG2 PE=1 SV=1	98 kDa	6	Homo sapiens	0	1.25	-3.65
1170	sp|Q86X76|NIT1_HUMAN Deaminated glutathione amidase OS=Homo sapiens OX=9606 GN=NIT1 PE=1 SV=2	36 kDa	3	Homo sapiens	0	0.518	0.0804
1171	sp|E9PAV3|NACAM_HUMAN Nascent polypeptide-associated complex subunit alpha, muscle-specific form OS=Homo sapiens OX=9606 GN=NACA PE=1 SV=1	205 kDa	4	Homo sapiens	0	-0.142	0.305
1172	sp|Q15121|PEA15_HUMAN Astrocytic phosphoprotein PEA-15 OS=Homo sapiens OX=9606 GN=PEA15 PE=1 SV=2	15 kDa	2	Homo sapiens	0	-0.0217	-0.525
1173	sp|P56134|ATPK_HUMAN ATP synthase subunit f, mitochondrial OS=Homo sapiens OX=9606 GN=ATP5MF PE=1 SV=3	11 kDa	2	Homo sapiens	0	0.344	0.213
1174	sp|Q8TAE6|PP14C_HUMAN Protein phosphatase 1 regulatory subunit 14C OS=Homo sapiens OX=9606 GN=PPP1R14C PE=1 SV=3	18 kDa	1	Homo sapiens	0	-0.445	0.213
1175	sp|Q9Y2Q3|GSTK1_HUMAN Glutathione S-transferase kappa 1 OS=Homo sapiens OX=9606 GN=GSTK1 PE=1 SV=3	25 kDa	5	Homo sapiens	0	0.329	-0.0566
1176	sp|Q93008|USP9X_HUMAN Probable ubiquitin carboxyl-terminal hydrolase FAF-X OS=Homo sapiens OX=9606 GN=USP9X PE=1 SV=3	292 kDa	10	Homo sapiens	0	0.359	-0.336
1177	sp|O00232|PSD12_HUMAN 26S proteasome non-ATPase regulatory subunit 12 OS=Homo sapiens OX=9606 GN=PSMD12 PE=1 SV=3	53 kDa	12	Homo sapiens	0	-0.261	0.172
1178	sp|P19623|SPEE_HUMAN Spermidine synthase OS=Homo sapiens OX=9606 GN=SRM PE=1 SV=1	34 kDa	6	Homo sapiens	0	-0.211	-0.35
1179	sp|O95881|TXD12_HUMAN Thioredoxin domain-containing protein 12 OS=Homo sapiens OX=9606 GN=TXNDC12 PE=1 SV=1	19 kDa	4	Homo sapiens	0	0.486	-0.401
1180	sp|P63208|SKP1_HUMAN S-phase kinase-associated protein 1 OS=Homo sapiens OX=9606 GN=SKP1 PE=1 SV=2	19 kDa	6	Homo sapiens	0	0.16	0.32
1181	sp|P41252|SYIC_HUMAN Isoleucine--tRNA ligase, cytoplasmic OS=Homo sapiens OX=9606 GN=IARS PE=1 SV=2	145 kDa	22	Homo sapiens	0	-0.645	0.0355
1182	sp|P11586|C1TC_HUMAN C-1-tetrahydrofolate synthase, cytoplasmic OS=Homo sapiens OX=9606 GN=MTHFD1 PE=1 SV=3	102 kDa	15	Homo sapiens	0	0.026	0.155
1183	sp|Q8TD06|AGR3_HUMAN Anterior gradient protein 3 OS=Homo sapiens OX=9606 GN=AGR3 PE=1 SV=1	19 kDa	4	Homo sapiens	0	1.6	1.74
1184	sp|P53999|TCP4_HUMAN Activated RNA polymerase II transcriptional coactivator p15 OS=Homo sapiens OX=9606 GN=SUB1 PE=1 SV=3	14 kDa	6	Homo sapiens	0	-0.059	-1.18
1185	sp|P35052|GPC1_HUMAN Glypican-1 OS=Homo sapiens OX=9606 GN=GPC1 PE=1 SV=2	62 kDa	1	Homo sapiens	0	0.24	0.458
1186	sp|Q16576|RBBP7_HUMAN Histone-binding protein RBBP7 OS=Homo sapiens OX=9606 GN=RBBP7 PE=1 SV=1	48 kDa	10	Homo sapiens	0	-0.36	0.387
1187	sp|O60832|DKC1_HUMAN H/ACA ribonucleoprotein complex subunit DKC1 OS=Homo sapiens OX=9606 GN=DKC1 PE=1 SV=3	58 kDa	10	Homo sapiens	0	0.22	-0.637
1188	sp|P61201|CSN2_HUMAN COP9 signalosome complex subunit 2 OS=Homo sapiens OX=9606 GN=COPS2 PE=1 SV=1	52 kDa	4	Homo sapiens	0	0.381	0.0629
1189	sp|O60841|IF2P_HUMAN Eukaryotic translation initiation factor 5B OS=Homo sapiens OX=9606 GN=EIF5B PE=1 SV=4	139 kDa	6	Homo sapiens	0	-0.279	0.418
1190	sp|Q9UDW1|QCR9_HUMAN Cytochrome b-c1 complex subunit 9 OS=Homo sapiens OX=9606 GN=UQCR10 PE=1 SV=3	7 kDa	2	Homo sapiens	0	-0.00733	-0.53
1191	sp|P62851|RS25_HUMAN 40S ribosomal protein S25 OS=Homo sapiens OX=9606 GN=RPS25 PE=1 SV=1	14 kDa	6	Homo sapiens	0	0.0991	-0.603
1192	sp|Q96CX2|KCD12_HUMAN BTB/POZ domain-containing protein KCTD12 OS=Homo sapiens OX=9606 GN=KCTD12 PE=1 SV=1	36 kDa	8	Homo sapiens	0	0.0921	-0.39
1193	sp|Q8IVL6|P3H3_HUMAN Prolyl 3-hydroxylase 3 OS=Homo sapiens OX=9606 GN=P3H3 PE=1 SV=1	82 kDa	2	Homo sapiens	0	0.0663	-0.16
1194	sp|P13284|GILT_HUMAN Gamma-interferon-inducible lysosomal thiol reductase OS=Homo sapiens OX=9606 GN=IFI30 PE=1 SV=3	28 kDa	1	Homo sapiens	0	1.11	-0.831
1195	sp|Q9P1F3|ABRAL_HUMAN Costars family protein ABRACL OS=Homo sapiens OX=9606 GN=ABRACL PE=1 SV=1	9 kDa	1	Homo sapiens	0	-0.338	-0.427
1196	sp|O75436|VP26A_HUMAN Vacuolar protein sorting-associated protein 26A OS=Homo sapiens OX=9606 GN=VPS26A PE=1 SV=2	38 kDa	4	Homo sapiens	0	0.0644	-0.0495
1197	sp|Q9BY67|CADM1_HUMAN Cell adhesion molecule 1 OS=Homo sapiens OX=9606 GN=CADM1 PE=1 SV=2	49 kDa	2	Homo sapiens	0	0.211	0.562
1198	sp|Q8WVM8|SCFD1_HUMAN Sec1 family domain-containing protein 1 OS=Homo sapiens OX=9606 GN=SCFD1 PE=1 SV=4	72 kDa	5	Homo sapiens	0	0.0702	0.619
1199	sp|P61923|COPZ1_HUMAN Coatomer subunit zeta-1 OS=Homo sapiens OX=9606 GN=COPZ1 PE=1 SV=1	20 kDa	3	Homo sapiens	0	-0.0559	0.221
1200	sp|P63000|RAC1_HUMAN Ras-related C3 botulinum toxin substrate 1 OS=Homo sapiens OX=9606 GN=RAC1 PE=1 SV=1	21 kDa	7	Homo sapiens	0	-0.149	-0.441
1201	sp|P60891|PRPS1_HUMAN Ribose-phosphate pyrophosphokinase 1 OS=Homo sapiens OX=9606 GN=PRPS1 PE=1 SV=2	35 kDa	6	Homo sapiens	0	0.258	-0.443
1202	sp|Q07812|BAX_HUMAN Apoptosis regulator BAX OS=Homo sapiens OX=9606 GN=BAX PE=1 SV=1	21 kDa	6	Homo sapiens	0	0.864	0.972
1203	sp|Q7Z4N8|P4HA3_HUMAN Prolyl 4-hydroxylase subunit alpha-3 OS=Homo sapiens OX=9606 GN=P4HA3 PE=1 SV=1	61 kDa	1	Homo sapiens	No Values	No Values	No Values
1204	sp|Q16527|CSRP2_HUMAN Cysteine and glycine-rich protein 2 OS=Homo sapiens OX=9606 GN=CSRP2 PE=1 SV=3	21 kDa	2	Homo sapiens	0	-0.0367	-0.5
1205	sp|Q14031|CO4A6_HUMAN Collagen alpha-6(IV) chain OS=Homo sapiens OX=9606 GN=COL4A6 PE=1 SV=3	164 kDa	3	Homo sapiens	0	0.521	-0.088
1206	sp|Q15631|TSN_HUMAN Translin OS=Homo sapiens OX=9606 GN=TSN PE=1 SV=1	26 kDa	8	Homo sapiens	0	-0.38	-0.0392
1207	sp|P55145|MANF_HUMAN Mesencephalic astrocyte-derived neurotrophic factor OS=Homo sapiens OX=9606 GN=MANF PE=1 SV=3	21 kDa	5	Homo sapiens	0	0.207	-1.36
1208	sp|Q9BY32|ITPA_HUMAN Inosine triphosphate pyrophosphatase OS=Homo sapiens OX=9606 GN=ITPA PE=1 SV=2	21 kDa	1	Homo sapiens	0	-1.58	5.51
1209	sp|P61026|RAB10_HUMAN Ras-related protein Rab-10 OS=Homo sapiens OX=9606 GN=RAB10 PE=1 SV=1	23 kDa	6	Homo sapiens	0	-0.139	0.0815
1210	sp|O43657|TSN6_HUMAN Tetraspanin-6 OS=Homo sapiens OX=9606 GN=TSPAN6 PE=1 SV=1	28 kDa	2	Homo sapiens	0	-0.864	-0.438
1211	sp|Q9NRB3|CHSTC_HUMAN Carbohydrate sulfotransferase 12 OS=Homo sapiens OX=9606 GN=CHST12 PE=2 SV=2	48 kDa	4	Homo sapiens	0	1.54	1.12
1212	sp|P18077|RL35A_HUMAN 60S ribosomal protein L35a OS=Homo sapiens OX=9606 GN=RPL35A PE=1 SV=2	13 kDa	8	Homo sapiens	0	-0.14	-0.208
1213	sp|P63220|RS21_HUMAN 40S ribosomal protein S21 OS=Homo sapiens OX=9606 GN=RPS21 PE=1 SV=1	9 kDa	3	Homo sapiens	0	0.351	1.57
1214	sp|Q9NYL9|TMOD3_HUMAN Tropomodulin-3 OS=Homo sapiens OX=9606 GN=TMOD3 PE=1 SV=1	40 kDa	6	Homo sapiens	0	0.0109	-0.496
1215	sp|Q15758|AAAT_HUMAN Neutral amino acid transporter B(0) OS=Homo sapiens OX=9606 GN=SLC1A5 PE=1 SV=2	57 kDa	2	Homo sapiens	0	-1.26	-1.17
1216	sp|Q8WVJ2|NUDC2_HUMAN NudC domain-containing protein 2 OS=Homo sapiens OX=9606 GN=NUDCD2 PE=1 SV=1	18 kDa	1	Homo sapiens	0	-0.157	-0.41
1217	sp|P14406|CX7A2_HUMAN Cytochrome c oxidase subunit 7A2, mitochondrial OS=Homo sapiens OX=9606 GN=COX7A2 PE=1 SV=1	9 kDa	2	Homo sapiens	0	-0.292	-0.515
1218	sp|Q9H479|FN3K_HUMAN Fructosamine-3-kinase OS=Homo sapiens OX=9606 GN=FN3K PE=1 SV=1	35 kDa	4	Homo sapiens	0	0.353	-1.55
1219	sp|P53985|MOT1_HUMAN Monocarboxylate transporter 1 OS=Homo sapiens OX=9606 GN=SLC16A1 PE=1 SV=3	54 kDa	1	Homo sapiens	0	2.61	-2.01
1220	sp|P22102|PUR2_HUMAN Trifunctional purine biosynthetic protein adenosine-3 OS=Homo sapiens OX=9606 GN=GART PE=1 SV=1	108 kDa	13	Homo sapiens	0	0.322	0.237
1221	sp|P06753|TPM3_HUMAN Tropomyosin alpha-3 chain OS=Homo sapiens OX=9606 GN=TPM3 PE=1 SV=2	33 kDa	16	Homo sapiens	0	0.436	0.893
1222	sp|Q9H8Y8|GORS2_HUMAN Golgi reassembly-stacking protein 2 OS=Homo sapiens OX=9606 GN=GORASP2 PE=1 SV=3	47 kDa	4	Homo sapiens	0	-0.00403	0.208
1223	sp|P60903|S10AA_HUMAN Protein S100-A10 OS=Homo sapiens OX=9606 GN=S100A10 PE=1 SV=2	11 kDa	3	Homo sapiens	0	-0.366	-0.471
1224	sp|Q5BJD5|TM41B_HUMAN Transmembrane protein 41B OS=Homo sapiens OX=9606 GN=TMEM41B PE=1 SV=1	33 kDa	1	Homo sapiens	0	-0.0242	-0.0117
1225	sp|Q9UNS2|CSN3_HUMAN COP9 signalosome complex subunit 3 OS=Homo sapiens OX=9606 GN=COPS3 PE=1 SV=3	48 kDa	5	Homo sapiens	0	0.0438	-0.289
1226	sp|P42766|RL35_HUMAN 60S ribosomal protein L35 OS=Homo sapiens OX=9606 GN=RPL35 PE=1 SV=2	15 kDa	5	Homo sapiens	0	-0.231	-0.175
1227	sp|Q16718|NDUA5_HUMAN NADH dehydrogenase [ubiquinone] 1 alpha subcomplex subunit 5 OS=Homo sapiens OX=9606 GN=NDUFA5 PE=1 SV=3	13 kDa	2	Homo sapiens	0	0.404	0.19
1228	sp|O75718|CRTAP_HUMAN Cartilage-associated protein OS=Homo sapiens OX=9606 GN=CRTAP PE=1 SV=1	47 kDa	5	Homo sapiens	0	-0.0683	0.0966
1229	sp|O00487|PSDE_HUMAN 26S proteasome non-ATPase regulatory subunit 14 OS=Homo sapiens OX=9606 GN=PSMD14 PE=1 SV=1	35 kDa	6	Homo sapiens	0	-0.067	0.00309
1230	sp|Q9NVJ2|ARL8B_HUMAN ADP-ribosylation factor-like protein 8B OS=Homo sapiens OX=9606 GN=ARL8B PE=1 SV=1	22 kDa	7	Homo sapiens	0	0.0142	-0.468
1231	sp|O14617|AP3D1_HUMAN AP-3 complex subunit delta-1 OS=Homo sapiens OX=9606 GN=AP3D1 PE=1 SV=1	130 kDa	6	Homo sapiens	0	0.46	-0.275
1232	sp|O75223|GGCT_HUMAN Gamma-glutamylcyclotransferase OS=Homo sapiens OX=9606 GN=GGCT PE=1 SV=1	21 kDa	5	Homo sapiens	0	-0.268	0.1
1233	sp|P52434|RPAB3_HUMAN DNA-directed RNA polymerases I, II, and III subunit RPABC3 OS=Homo sapiens OX=9606 GN=POLR2H PE=1 SV=4	17 kDa	2	Homo sapiens	0	-0.00109	-0.304
1234	sp|Q13561|DCTN2_HUMAN Dynactin subunit 2 OS=Homo sapiens OX=9606 GN=DCTN2 PE=1 SV=4	44 kDa	9	Homo sapiens	0	0.627	0.807
1235	sp|P49753|ACOT2_HUMAN Acyl-coenzyme A thioesterase 2, mitochondrial OS=Homo sapiens OX=9606 GN=ACOT2 PE=1 SV=6	53 kDa	5	Homo sapiens	0	-0.142	0.163
1236	sp|Q13283|G3BP1_HUMAN Ras GTPase-activating protein-binding protein 1 OS=Homo sapiens OX=9606 GN=G3BP1 PE=1 SV=1	52 kDa	8	Homo sapiens	0	-0.608	0.617
1237	sp|Q15459|SF3A1_HUMAN Splicing factor 3A subunit 1 OS=Homo sapiens OX=9606 GN=SF3A1 PE=1 SV=1	89 kDa	8	Homo sapiens	0	-0.224	-0.393
1238	sp|Q9UBS4|DJB11_HUMAN DnaJ homolog subfamily B member 11 OS=Homo sapiens OX=9606 GN=DNAJB11 PE=1 SV=1	41 kDa	5	Homo sapiens	0	0.18	1.22
1239	sp|O95861|BPNT1_HUMAN 3'(2'),5'-bisphosphate nucleotidase 1 OS=Homo sapiens OX=9606 GN=BPNT1 PE=1 SV=1	33 kDa	7	Homo sapiens	0	0.64	1.54
1240	sp|Q8NHP8|PLBL2_HUMAN Putative phospholipase B-like 2 OS=Homo sapiens OX=9606 GN=PLBD2 PE=1 SV=2	65 kDa	7	Homo sapiens	0	1.22	0.522
1241	sp|Q969H8|MYDGF_HUMAN Myeloid-derived growth factor OS=Homo sapiens OX=9606 GN=MYDGF PE=1 SV=1	19 kDa	3	Homo sapiens	0	-0.0769	-0.0851
1242	sp|P45973|CBX5_HUMAN Chromobox protein homolog 5 OS=Homo sapiens OX=9606 GN=CBX5 PE=1 SV=1	22 kDa	7	Homo sapiens	0	0.0859	-0.627
1243	sp|Q9NR28|DBLOH_HUMAN Diablo homolog, mitochondrial OS=Homo sapiens OX=9606 GN=DIABLO PE=1 SV=1	27 kDa	5	Homo sapiens	0	0.679	0.257
1244	sp|P78539|SRPX_HUMAN Sushi repeat-containing protein SRPX OS=Homo sapiens OX=9606 GN=SRPX PE=1 SV=1	52 kDa	5	Homo sapiens	0	0.00531	0.312
1245	sp|P13987|CD59_HUMAN CD59 glycoprotein OS=Homo sapiens OX=9606 GN=CD59 PE=1 SV=1	14 kDa	2	Homo sapiens	0	0.728	0.794
1246	sp|Q13409|DC1I2_HUMAN Cytoplasmic dynein 1 intermediate chain 2 OS=Homo sapiens OX=9606 GN=DYNC1I2 PE=1 SV=3	71 kDa	7	Homo sapiens	0	-0.0677	-0.25
1247	sp|P46977|STT3A_HUMAN Dolichyl-diphosphooligosaccharide--protein glycosyltransferase subunit STT3A OS=Homo sapiens OX=9606 GN=STT3A PE=1 SV=2	81 kDa	6	Homo sapiens	0	0.15	-0.252
1248	sp|O43592|XPOT_HUMAN Exportin-T OS=Homo sapiens OX=9606 GN=XPOT PE=1 SV=2	110 kDa	3	Homo sapiens	0	-0.0224	-0.577
1249	sp|P31937|3HIDH_HUMAN 3-hydroxyisobutyrate dehydrogenase, mitochondrial OS=Homo sapiens OX=9606 GN=HIBADH PE=1 SV=2	35 kDa	4	Homo sapiens	0	0.0904	-0.0463
1250	sp|P54920|SNAA_HUMAN Alpha-soluble NSF attachment protein OS=Homo sapiens OX=9606 GN=NAPA PE=1 SV=3	33 kDa	5	Homo sapiens	0	0.554	0.37
1251	sp|Q8NE86|MCU_HUMAN Calcium uniporter protein, mitochondrial OS=Homo sapiens OX=9606 GN=MCU PE=1 SV=1	40 kDa	3	Homo sapiens	0	0.673	0.381
1252	sp|P35637|FUS_HUMAN RNA-binding protein FUS OS=Homo sapiens OX=9606 GN=FUS PE=1 SV=1	53 kDa	6	Homo sapiens	0	-0.469	-0.287
1253	sp|P04181|OAT_HUMAN Ornithine aminotransferase, mitochondrial OS=Homo sapiens OX=9606 GN=OAT PE=1 SV=1	49 kDa	8	Homo sapiens	0	0.104	-0.0239
1254	sp|Q9BPX5|ARP5L_HUMAN Actin-related protein 2/3 complex subunit 5-like protein OS=Homo sapiens OX=9606 GN=ARPC5L PE=1 SV=1	17 kDa	4	Homo sapiens	0	-0.149	0.411
1255	sp|P68402|PA1B2_HUMAN Platelet-activating factor acetylhydrolase IB subunit beta OS=Homo sapiens OX=9606 GN=PAFAH1B2 PE=1 SV=1	26 kDa	4	Homo sapiens	0	0.0389	0.148
1256	sp|Q9P2R7|SUCB1_HUMAN Succinate--CoA ligase [ADP-forming] subunit beta, mitochondrial OS=Homo sapiens OX=9606 GN=SUCLA2 PE=1 SV=3	50 kDa	10	Homo sapiens	0	-0.0645	-0.0271
1257	sp|O75351|VPS4B_HUMAN Vacuolar protein sorting-associated protein 4B OS=Homo sapiens OX=9606 GN=VPS4B PE=1 SV=2	49 kDa	4	Homo sapiens	0	-0.039	0.168
1258	sp|Q15113|PCOC1_HUMAN Procollagen C-endopeptidase enhancer 1 OS=Homo sapiens OX=9606 GN=PCOLCE PE=1 SV=2	48 kDa	5	Homo sapiens	0	0.484	0.0588
1259	sp|P40429|RL13A_HUMAN 60S ribosomal protein L13a OS=Homo sapiens OX=9606 GN=RPL13A PE=1 SV=2	24 kDa	8	Homo sapiens	0	-0.354	0.367
1260	sp|O60763|USO1_HUMAN General vesicular transport factor p115 OS=Homo sapiens OX=9606 GN=USO1 PE=1 SV=2	108 kDa	15	Homo sapiens	0	0.193	1.08
1261	sp|Q8TCJ2|STT3B_HUMAN Dolichyl-diphosphooligosaccharide--protein glycosyltransferase subunit STT3B OS=Homo sapiens OX=9606 GN=STT3B PE=1 SV=1	94 kDa	11	Homo sapiens	0	0.166	-0.0755
1262	sp|P14324|FPPS_HUMAN Farnesyl pyrophosphate synthase OS=Homo sapiens OX=9606 GN=FDPS PE=1 SV=4	48 kDa	5	Homo sapiens	0	0.717	0.058
1263	sp|Q92621|NU205_HUMAN Nuclear pore complex protein Nup205 OS=Homo sapiens OX=9606 GN=NUP205 PE=1 SV=3	228 kDa	4	Homo sapiens	0	0.34	0.368
1264	sp|P61086|UBE2K_HUMAN Ubiquitin-conjugating enzyme E2 K OS=Homo sapiens OX=9606 GN=UBE2K PE=1 SV=3	22 kDa	5	Homo sapiens	0	-0.277	0.53
1265	sp|O14776|TCRG1_HUMAN Transcription elongation regulator 1 OS=Homo sapiens OX=9606 GN=TCERG1 PE=1 SV=2	124 kDa	6	Homo sapiens	0	0.00879	-0.545
1266	sp|P25815|S100P_HUMAN Protein S100-P OS=Homo sapiens OX=9606 GN=S100P PE=1 SV=2	10 kDa	1	Homo sapiens	0	0.154	-3.42
1267	sp|P54578|UBP14_HUMAN Ubiquitin carboxyl-terminal hydrolase 14 OS=Homo sapiens OX=9606 GN=USP14 PE=1 SV=3	56 kDa	8	Homo sapiens	0	-0.049	0.0154
1268	sp|A1L4H1|SRCRL_HUMAN Soluble scavenger receptor cysteine-rich domain-containing protein SSC5D OS=Homo sapiens OX=9606 GN=SSC5D PE=1 SV=3	166 kDa	5	Homo sapiens	0	-1.78	-0.266
1269	sp|Q14165|MLEC_HUMAN Malectin OS=Homo sapiens OX=9606 GN=MLEC PE=1 SV=1	32 kDa	4	Homo sapiens	0	-0.0456	-0.309
1270	sp|Q9BQ67|GRWD1_HUMAN Glutamate-rich WD repeat-containing protein 1 OS=Homo sapiens OX=9606 GN=GRWD1 PE=1 SV=1	49 kDa	1	Homo sapiens	0	-0.0505	-0.419
1271	sp|Q13618|CUL3_HUMAN Cullin-3 OS=Homo sapiens OX=9606 GN=CUL3 PE=1 SV=2	89 kDa	5	Homo sapiens	0	0.276	0.662
1272	sp|P11388|TOP2A_HUMAN DNA topoisomerase 2-alpha OS=Homo sapiens OX=9606 GN=TOP2A PE=1 SV=3	174 kDa	8	Homo sapiens	0	-0.907	-0.062
1273	sp|Q9Y3U8|RL36_HUMAN 60S ribosomal protein L36 OS=Homo sapiens OX=9606 GN=RPL36 PE=1 SV=3	12 kDa	3	Homo sapiens	0	-0.769	-0.489
1274	sp|Q9UEY8|ADDG_HUMAN Gamma-adducin OS=Homo sapiens OX=9606 GN=ADD3 PE=1 SV=1	79 kDa	5	Homo sapiens	0	-0.0601	-0.432
1275	sp|Q16787|LAMA3_HUMAN Laminin subunit alpha-3 OS=Homo sapiens OX=9606 GN=LAMA3 PE=1 SV=2	367 kDa	10	Homo sapiens	0	0.412	1.03
1276	sp|Q13247|SRSF6_HUMAN Serine/arginine-rich splicing factor 6 OS=Homo sapiens OX=9606 GN=SRSF6 PE=1 SV=2	40 kDa	9	Homo sapiens	0	-0.477	-0.725
1277	sp|Q6DD88|ATLA3_HUMAN Atlastin-3 OS=Homo sapiens OX=9606 GN=ATL3 PE=1 SV=1	61 kDa	5	Homo sapiens	0	0.212	0.25
1278	sp|Q9NZ08|ERAP1_HUMAN Endoplasmic reticulum aminopeptidase 1 OS=Homo sapiens OX=9606 GN=ERAP1 PE=1 SV=3	107 kDa	6	Homo sapiens	0	-0.907	-0.276
1279	sp|P11387|TOP1_HUMAN DNA topoisomerase 1 OS=Homo sapiens OX=9606 GN=TOP1 PE=1 SV=2	91 kDa	12	Homo sapiens	0	-0.0813	0.169
1280	sp|O60306|AQR_HUMAN RNA helicase aquarius OS=Homo sapiens OX=9606 GN=AQR PE=1 SV=4	171 kDa	5	Homo sapiens	0	1.18	1.23
1281	sp|P61457|PHS_HUMAN Pterin-4-alpha-carbinolamine dehydratase OS=Homo sapiens OX=9606 GN=PCBD1 PE=1 SV=2	12 kDa	6	Homo sapiens	0	-0.386	0.0308
1282	sp|P22307|NLTP_HUMAN Non-specific lipid-transfer protein OS=Homo sapiens OX=9606 GN=SCP2 PE=1 SV=2	59 kDa	6	Homo sapiens	0	0.3	0.377
1283	sp|Q9Y3A6|TMED5_HUMAN Transmembrane emp24 domain-containing protein 5 OS=Homo sapiens OX=9606 GN=TMED5 PE=1 SV=1	26 kDa	2	Homo sapiens	0	-0.0775	0.176
1284	sp|P13073|COX41_HUMAN Cytochrome c oxidase subunit 4 isoform 1, mitochondrial OS=Homo sapiens OX=9606 GN=COX4I1 PE=1 SV=1	20 kDa	6	Homo sapiens	0	2	-0.145
1285	sp|O14936|CSKP_HUMAN Peripheral plasma membrane protein CASK OS=Homo sapiens OX=9606 GN=CASK PE=1 SV=3	105 kDa	6	Homo sapiens	0	-0.0338	0.162
1286	sp|Q07866|KLC1_HUMAN Kinesin light chain 1 OS=Homo sapiens OX=9606 GN=KLC1 PE=1 SV=2	65 kDa	8	Homo sapiens	0	-0.0487	-0.317
1287	sp|P39687|AN32A_HUMAN Acidic leucine-rich nuclear phosphoprotein 32 family member A OS=Homo sapiens OX=9606 GN=ANP32A PE=1 SV=1	29 kDa	11	Homo sapiens	0	-0.0388	-0.11
1288	sp|P10155|RO60_HUMAN 60 kDa SS-A/Ro ribonucleoprotein OS=Homo sapiens OX=9606 GN=TROVE2 PE=1 SV=2	61 kDa	9	Homo sapiens	0	0.41	-0.688
1289	sp|P51571|SSRD_HUMAN Translocon-associated protein subunit delta OS=Homo sapiens OX=9606 GN=SSR4 PE=1 SV=1	19 kDa	6	Homo sapiens	0	-0.602	-0.0677
1290	sp|P60468|SC61B_HUMAN Protein transport protein Sec61 subunit beta OS=Homo sapiens OX=9606 GN=SEC61B PE=1 SV=2	10 kDa	4	Homo sapiens	0	-0.00216	-0.389
1291	sp|Q9HC38|GLOD4_HUMAN Glyoxalase domain-containing protein 4 OS=Homo sapiens OX=9606 GN=GLOD4 PE=1 SV=1	35 kDa	9	Homo sapiens	0	0.21	0.1
1292	sp|Q13596|SNX1_HUMAN Sorting nexin-1 OS=Homo sapiens OX=9606 GN=SNX1 PE=1 SV=3	59 kDa	9	Homo sapiens	0	-0.364	-0.298
1293	sp|P16949|STMN1_HUMAN Stathmin OS=Homo sapiens OX=9606 GN=STMN1 PE=1 SV=3	17 kDa	12	Homo sapiens	0	-0.225	0.785
1294	sp|P31943|HNRH1_HUMAN Heterogeneous nuclear ribonucleoprotein H OS=Homo sapiens OX=9606 GN=HNRNPH1 PE=1 SV=4	49 kDa	11	Homo sapiens	0	-0.433	-0.569
1295	sp|P41250|GARS_HUMAN Glycine--tRNA ligase OS=Homo sapiens OX=9606 GN=GARS PE=1 SV=3	83 kDa	17	Homo sapiens	0	-0.907	-1.15
1296	sp|P61009|SPCS3_HUMAN Signal peptidase complex subunit 3 OS=Homo sapiens OX=9606 GN=SPCS3 PE=1 SV=1	20 kDa	4	Homo sapiens	0	0.276	0.0963
1297	sp|Q8N474|SFRP1_HUMAN Secreted frizzled-related protein 1 OS=Homo sapiens OX=9606 GN=SFRP1 PE=1 SV=1	35 kDa	6	Homo sapiens	0	0.227	0.171
1298	sp|O00462|MANBA_HUMAN Beta-mannosidase OS=Homo sapiens OX=9606 GN=MANBA PE=2 SV=3	101 kDa	7	Homo sapiens	0	-0.0129	0.0778
1299	sp|P60866|RS20_HUMAN 40S ribosomal protein S20 OS=Homo sapiens OX=9606 GN=RPS20 PE=1 SV=1	13 kDa	3	Homo sapiens	0	-0.404	-3.22
1300	sp|Q9HD45|TM9S3_HUMAN Transmembrane 9 superfamily member 3 OS=Homo sapiens OX=9606 GN=TM9SF3 PE=1 SV=2	68 kDa	4	Homo sapiens	0	-0.105	1.61
1301	sp|P49821|NDUV1_HUMAN NADH dehydrogenase [ubiquinone] flavoprotein 1, mitochondrial OS=Homo sapiens OX=9606 GN=NDUFV1 PE=1 SV=4	51 kDa	3	Homo sapiens	0	0.926	0.0487
1302	sp|Q6IBS0|TWF2_HUMAN Twinfilin-2 OS=Homo sapiens OX=9606 GN=TWF2 PE=1 SV=2	40 kDa	4	Homo sapiens	0	0.458	-0.738
1303	sp|P49023|PAXI_HUMAN Paxillin OS=Homo sapiens OX=9606 GN=PXN PE=1 SV=3	65 kDa	1	Homo sapiens	0	1.78	-1.74
1304	sp|P80297|MT1X_HUMAN Metallothionein-1X OS=Homo sapiens OX=9606 GN=MT1X PE=1 SV=1	6 kDa	2	Homo sapiens	0	0.00338	-0.147
1305	sp|O95433|AHSA1_HUMAN Activator of 90 kDa heat shock protein ATPase homolog 1 OS=Homo sapiens OX=9606 GN=AHSA1 PE=1 SV=1	38 kDa	6	Homo sapiens	0	0.151	-0.0813
1306	sp|P55058|PLTP_HUMAN Phospholipid transfer protein OS=Homo sapiens OX=9606 GN=PLTP PE=1 SV=1	55 kDa	7	Homo sapiens	0	-0.0574	0.775
1307	sp|P20340|RAB6A_HUMAN Ras-related protein Rab-6A OS=Homo sapiens OX=9606 GN=RAB6A PE=1 SV=3	24 kDa	4	Homo sapiens	0	-2.85	0.675
1308	sp|Q9Y295|DRG1_HUMAN Developmentally-regulated GTP-binding protein 1 OS=Homo sapiens OX=9606 GN=DRG1 PE=1 SV=1	41 kDa	4	Homo sapiens	0	0.129	-0.452
1309	sp|Q9Y2W1|TR150_HUMAN Thyroid hormone receptor-associated protein 3 OS=Homo sapiens OX=9606 GN=THRAP3 PE=1 SV=2	109 kDa	8	Homo sapiens	0	-0.36	-0.285
1310	sp|Q9Y240|CLC11_HUMAN C-type lectin domain family 11 member A OS=Homo sapiens OX=9606 GN=CLEC11A PE=1 SV=1	36 kDa	1	Homo sapiens	0	0.798	-1.06
1311	sp|Q53GQ0|DHB12_HUMAN Very-long-chain 3-oxoacyl-CoA reductase OS=Homo sapiens OX=9606 GN=HSD17B12 PE=1 SV=2	34 kDa	8	Homo sapiens	0	0.132	0.0518
1312	sp|A0AVT1|UBA6_HUMAN Ubiquitin-like modifier-activating enzyme 6 OS=Homo sapiens OX=9606 GN=UBA6 PE=1 SV=1	118 kDa	4	Homo sapiens	0	-0.0461	-1.48
1313	sp|Q9NZL9|MAT2B_HUMAN Methionine adenosyltransferase 2 subunit beta OS=Homo sapiens OX=9606 GN=MAT2B PE=1 SV=1	38 kDa	3	Homo sapiens	0	0.449	0.51
1314	sp|P55735|SEC13_HUMAN Protein SEC13 homolog OS=Homo sapiens OX=9606 GN=SEC13 PE=1 SV=3	36 kDa	5	Homo sapiens	0	0.189	0.74
1315	sp|P26885|FKBP2_HUMAN Peptidyl-prolyl cis-trans isomerase FKBP2 OS=Homo sapiens OX=9606 GN=FKBP2 PE=1 SV=2	16 kDa	2	Homo sapiens	0	0.383	-0.229
1316	sp|Q08623|HDHD1_HUMAN Pseudouridine-5'-phosphatase OS=Homo sapiens OX=9606 GN=PUDP PE=1 SV=3	25 kDa	3	Homo sapiens	0	-0.114	-0.574
1317	sp|Q9NZI8|IF2B1_HUMAN Insulin-like growth factor 2 mRNA-binding protein 1 OS=Homo sapiens OX=9606 GN=IGF2BP1 PE=1 SV=2	63 kDa	14	Homo sapiens	0	0.123	0.283
1318	sp|Q96PK6|RBM14_HUMAN RNA-binding protein 14 OS=Homo sapiens OX=9606 GN=RBM14 PE=1 SV=2	69 kDa	6	Homo sapiens	0	-0.0228	0.0857
1319	sp|P59998|ARPC4_HUMAN Actin-related protein 2/3 complex subunit 4 OS=Homo sapiens OX=9606 GN=ARPC4 PE=1 SV=3	20 kDa	6	Homo sapiens	0	-0.0842	-0.559
1320	sp|P61081|UBC12_HUMAN NEDD8-conjugating enzyme Ubc12 OS=Homo sapiens OX=9606 GN=UBE2M PE=1 SV=1	21 kDa	4	Homo sapiens	0	0.0659	-0.306
1321	sp|O75608|LYPA1_HUMAN Acyl-protein thioesterase 1 OS=Homo sapiens OX=9606 GN=LYPLA1 PE=1 SV=1	25 kDa	4	Homo sapiens	0	0.0505	0.402
1322	sp|O95394|AGM1_HUMAN Phosphoacetylglucosamine mutase OS=Homo sapiens OX=9606 GN=PGM3 PE=1 SV=1	60 kDa	9	Homo sapiens	0	-0.112	-0.27
1323	sp|Q9Y4P3|TBL2_HUMAN Transducin beta-like protein 2 OS=Homo sapiens OX=9606 GN=TBL2 PE=1 SV=1	50 kDa	2	Homo sapiens	0	0.0134	-0.213
1324	sp|Q9NY12|GAR1_HUMAN H/ACA ribonucleoprotein complex subunit 1 OS=Homo sapiens OX=9606 GN=GAR1 PE=1 SV=1	22 kDa	1	Homo sapiens	0	-3.14	3.3
1325	sp|Q13564|ULA1_HUMAN NEDD8-activating enzyme E1 regulatory subunit OS=Homo sapiens OX=9606 GN=NAE1 PE=1 SV=1	60 kDa	3	Homo sapiens	0	-0.213	0.314
1326	sp|Q9BUT1|BDH2_HUMAN 3-hydroxybutyrate dehydrogenase type 2 OS=Homo sapiens OX=9606 GN=BDH2 PE=1 SV=2	27 kDa	2	Homo sapiens	0	-0.0554	-0.00951
1327	sp|P08962|CD63_HUMAN CD63 antigen OS=Homo sapiens OX=9606 GN=CD63 PE=1 SV=2	26 kDa	2	Homo sapiens	0	0.103	-0.114
1328	sp|Q9NQW7|XPP1_HUMAN Xaa-Pro aminopeptidase 1 OS=Homo sapiens OX=9606 GN=XPNPEP1 PE=1 SV=3	70 kDa	8	Homo sapiens	0	0.342	-0.158
1329	sp|Q6UW68|TM205_HUMAN Transmembrane protein 205 OS=Homo sapiens OX=9606 GN=TMEM205 PE=1 SV=1	21 kDa	2	Homo sapiens	0	1.68	2.02
1330	sp|Q9H9B4|SFXN1_HUMAN Sideroflexin-1 OS=Homo sapiens OX=9606 GN=SFXN1 PE=1 SV=4	36 kDa	4	Homo sapiens	0	0.242	0.0821
1331	sp|P05114|HMGN1_HUMAN Non-histone chromosomal protein HMG-14 OS=Homo sapiens OX=9606 GN=HMGN1 PE=1 SV=3	11 kDa	5	Homo sapiens	0	-0.0856	-0.0658
1332	sp|P18859|ATP5J_HUMAN ATP synthase-coupling factor 6, mitochondrial OS=Homo sapiens OX=9606 GN=ATP5PF PE=1 SV=1	13 kDa	4	Homo sapiens	0	0.0706	-0.153
1333	sp|Q92520|FAM3C_HUMAN Protein FAM3C OS=Homo sapiens OX=9606 GN=FAM3C PE=1 SV=1	25 kDa	1	Homo sapiens	0	0.43	0.514
1334	sp|P05067|A4_HUMAN Amyloid-beta precursor protein OS=Homo sapiens OX=9606 GN=APP PE=1 SV=3	87 kDa	5	Homo sapiens	0	0.508	0.253
1335	sp|Q9P2I0|CPSF2_HUMAN Cleavage and polyadenylation specificity factor subunit 2 OS=Homo sapiens OX=9606 GN=CPSF2 PE=1 SV=2	88 kDa	1	Homo sapiens	0	0.477	-0.0924
1336	sp|P53007|TXTP_HUMAN Tricarboxylate transport protein, mitochondrial OS=Homo sapiens OX=9606 GN=SLC25A1 PE=1 SV=2	34 kDa	9	Homo sapiens	0	-0.0315	-0.109
1337	sp|O14561|ACPM_HUMAN Acyl carrier protein, mitochondrial OS=Homo sapiens OX=9606 GN=NDUFAB1 PE=1 SV=3	17 kDa	2	Homo sapiens	0	0.127	0.985
1338	sp|O75340|PDCD6_HUMAN Programmed cell death protein 6 OS=Homo sapiens OX=9606 GN=PDCD6 PE=1 SV=1	22 kDa	5	Homo sapiens	0	0.0759	-0.144
1339	sp|P50897|PPT1_HUMAN Palmitoyl-protein thioesterase 1 OS=Homo sapiens OX=9606 GN=PPT1 PE=1 SV=1	34 kDa	3	Homo sapiens	0	0.673	0.618
1340	sp|P20339|RAB5A_HUMAN Ras-related protein Rab-5A OS=Homo sapiens OX=9606 GN=RAB5A PE=1 SV=2	24 kDa	4	Homo sapiens	No Values	No Values	No Values
1341	sp|O60784|TOM1_HUMAN Target of Myb protein 1 OS=Homo sapiens OX=9606 GN=TOM1 PE=1 SV=2	54 kDa	2	Homo sapiens	0	0.188	1.13
1342	sp|Q9Y237|PIN4_HUMAN Peptidyl-prolyl cis-trans isomerase NIMA-interacting 4 OS=Homo sapiens OX=9606 GN=PIN4 PE=1 SV=1	14 kDa	2	Homo sapiens	0	0.398	-0.263
1343	sp|P13807|GYS1_HUMAN Glycogen [starch] synthase, muscle OS=Homo sapiens OX=9606 GN=GYS1 PE=1 SV=2	84 kDa	2	Homo sapiens	0	0.462	0.0606
1344	sp|O00483|NDUA4_HUMAN Cytochrome c oxidase subunit NDUFA4 OS=Homo sapiens OX=9606 GN=NDUFA4 PE=1 SV=1	9 kDa	4	Homo sapiens	0	-0.312	-0.474
1345	sp|Q9Y3C6|PPIL1_HUMAN Peptidyl-prolyl cis-trans isomerase-like 1 OS=Homo sapiens OX=9606 GN=PPIL1 PE=1 SV=1	18 kDa	4	Homo sapiens	0	-0.278	-0.339
1346	sp|P31749|AKT1_HUMAN RAC-alpha serine/threonine-protein kinase OS=Homo sapiens OX=9606 GN=AKT1 PE=1 SV=2	56 kDa	5	Homo sapiens	0	0.108	-0.328
1347	sp|Q96GG9|DCNL1_HUMAN DCN1-like protein 1 OS=Homo sapiens OX=9606 GN=DCUN1D1 PE=1 SV=1	30 kDa	2	Homo sapiens	0	0.181	-0.0687
1348	sp|Q9NSD9|SYFB_HUMAN Phenylalanine--tRNA ligase beta subunit OS=Homo sapiens OX=9606 GN=FARSB PE=1 SV=3	66 kDa	11	Homo sapiens	0	-0.896	-0.641
1349	sp|Q92900|RENT1_HUMAN Regulator of nonsense transcripts 1 OS=Homo sapiens OX=9606 GN=UPF1 PE=1 SV=2	124 kDa	10	Homo sapiens	0	-0.00494	-0.208
1350	sp|Q15257|PTPA_HUMAN Serine/threonine-protein phosphatase 2A activator OS=Homo sapiens OX=9606 GN=PTPA PE=1 SV=3	41 kDa	4	Homo sapiens	0	-0.218	-0.235
1351	sp|P52895|AK1C2_HUMAN Aldo-keto reductase family 1 member C2 OS=Homo sapiens OX=9606 GN=AKR1C2 PE=1 SV=3	37 kDa	7	Homo sapiens	0	1.25	-0.000105
1352	sp|Q8NFV4|ABHDB_HUMAN Protein ABHD11 OS=Homo sapiens OX=9606 GN=ABHD11 PE=1 SV=1	35 kDa	2	Homo sapiens	No Values	No Values	No Values
1353	sp|P40616|ARL1_HUMAN ADP-ribosylation factor-like protein 1 OS=Homo sapiens OX=9606 GN=ARL1 PE=1 SV=1	20 kDa	2	Homo sapiens	0	0.222	0.711
1354	sp|Q9BS40|LXN_HUMAN Latexin OS=Homo sapiens OX=9606 GN=LXN PE=1 SV=2	26 kDa	4	Homo sapiens	0	-0.619	-0.174
1355	sp|P15328|FOLR1_HUMAN Folate receptor alpha OS=Homo sapiens OX=9606 GN=FOLR1 PE=1 SV=3	30 kDa	2	Homo sapiens	0	0.309	-1.03
1356	sp|Q9Y2A7|NCKP1_HUMAN Nck-associated protein 1 OS=Homo sapiens OX=9606 GN=NCKAP1 PE=1 SV=1	129 kDa	5	Homo sapiens	0	0.442	0.248
1357	sp|P02792|FRIL_HUMAN Ferritin light chain OS=Homo sapiens OX=9606 GN=FTL PE=1 SV=2	20 kDa	2	Homo sapiens	0	-1.27	-1.08
1358	sp|Q56VL3|OCAD2_HUMAN OCIA domain-containing protein 2 OS=Homo sapiens OX=9606 GN=OCIAD2 PE=1 SV=1	17 kDa	6	Homo sapiens	0	-0.485	-0.367
1359	sp|P49590|SYHM_HUMAN Probable histidine--tRNA ligase, mitochondrial OS=Homo sapiens OX=9606 GN=HARS2 PE=1 SV=1	57 kDa	2	Homo sapiens	0	-0.524	-0.275
1360	sp|O60884|DNJA2_HUMAN DnaJ homolog subfamily A member 2 OS=Homo sapiens OX=9606 GN=DNAJA2 PE=1 SV=1	46 kDa	6	Homo sapiens	0	0.116	0.445
1361	sp|Q9UBR2|CATZ_HUMAN Cathepsin Z OS=Homo sapiens OX=9606 GN=CTSZ PE=1 SV=1	34 kDa	1	Homo sapiens	0	0.322	-0.53
1362	sp|O00244|ATOX1_HUMAN Copper transport protein ATOX1 OS=Homo sapiens OX=9606 GN=ATOX1 PE=1 SV=1	7 kDa	2	Homo sapiens	0	0.711	1.08
1363	sp|Q969V3|NCLN_HUMAN Nicalin OS=Homo sapiens OX=9606 GN=NCLN PE=1 SV=2	63 kDa	5	Homo sapiens	0	0.701	-0.339
1364	sp|P52701|MSH6_HUMAN DNA mismatch repair protein Msh6 OS=Homo sapiens OX=9606 GN=MSH6 PE=1 SV=2	153 kDa	3	Homo sapiens	0	0.96	1.01
1365	sp|P36542|ATPG_HUMAN ATP synthase subunit gamma, mitochondrial OS=Homo sapiens OX=9606 GN=ATP5F1C PE=1 SV=1	33 kDa	10	Homo sapiens	0	0.0475	0.379
1366	sp|P24666|PPAC_HUMAN Low molecular weight phosphotyrosine protein phosphatase OS=Homo sapiens OX=9606 GN=ACP1 PE=1 SV=3	18 kDa	3	Homo sapiens	0	-0.289	-0.235
1367	sp|Q8NBJ4|GOLM1_HUMAN Golgi membrane protein 1 OS=Homo sapiens OX=9606 GN=GOLM1 PE=1 SV=1	45 kDa	5	Homo sapiens	0	0.495	0.341
1368	sp|Q9H3K6|BOLA2_HUMAN BolA-like protein 2 OS=Homo sapiens OX=9606 GN=BOLA2 PE=1 SV=1	10 kDa	2	Homo sapiens	0	0.339	-5.12
1369	sp|Q9UHD9|UBQL2_HUMAN Ubiquilin-2 OS=Homo sapiens OX=9606 GN=UBQLN2 PE=1 SV=2	66 kDa	3	Homo sapiens	0	0.311	0.474
1370	sp|Q9NQ88|TIGAR_HUMAN Fructose-2,6-bisphosphatase TIGAR OS=Homo sapiens OX=9606 GN=TIGAR PE=1 SV=1	30 kDa	2	Homo sapiens	0	0.983	0.263
1371	sp|P84090|ERH_HUMAN Enhancer of rudimentary homolog OS=Homo sapiens OX=9606 GN=ERH PE=1 SV=1	12 kDa	3	Homo sapiens	0	0.412	-0.299
1372	sp|P61011|SRP54_HUMAN Signal recognition particle 54 kDa protein OS=Homo sapiens OX=9606 GN=SRP54 PE=1 SV=1	56 kDa	3	Homo sapiens	0	-0.0268	-0.187
1373	sp|P07384|CAN1_HUMAN Calpain-1 catalytic subunit OS=Homo sapiens OX=9606 GN=CAPN1 PE=1 SV=1	82 kDa	11	Homo sapiens	0	0.282	-0.192
1374	sp|Q15056|IF4H_HUMAN Eukaryotic translation initiation factor 4H OS=Homo sapiens OX=9606 GN=EIF4H PE=1 SV=5	27 kDa	3	Homo sapiens	0	-2.05	0.146
1375	sp|P08237|PFKAM_HUMAN ATP-dependent 6-phosphofructokinase, muscle type OS=Homo sapiens OX=9606 GN=PFKM PE=1 SV=2	85 kDa	8	Homo sapiens	0	0.225	0.0771
1376	sp|Q00688|FKBP3_HUMAN Peptidyl-prolyl cis-trans isomerase FKBP3 OS=Homo sapiens OX=9606 GN=FKBP3 PE=1 SV=1	25 kDa	6	Homo sapiens	0	-0.119	-0.315
1377	sp|P23193|TCEA1_HUMAN Transcription elongation factor A protein 1 OS=Homo sapiens OX=9606 GN=TCEA1 PE=1 SV=2	34 kDa	5	Homo sapiens	0	-0.298	-0.612
1378	sp|Q8N766|EMC1_HUMAN ER membrane protein complex subunit 1 OS=Homo sapiens OX=9606 GN=EMC1 PE=1 SV=1	112 kDa	3	Homo sapiens	0	0.768	-0.0476
1379	sp|Q02543|RL18A_HUMAN 60S ribosomal protein L18a OS=Homo sapiens OX=9606 GN=RPL18A PE=1 SV=2	21 kDa	7	Homo sapiens	0	-0.272	-0.014
1380	sp|P46976|GLYG_HUMAN Glycogenin-1 OS=Homo sapiens OX=9606 GN=GYG1 PE=1 SV=4	39 kDa	2	Homo sapiens	0	-0.523	0.139
1381	sp|P11908|PRPS2_HUMAN Ribose-phosphate pyrophosphokinase 2 OS=Homo sapiens OX=9606 GN=PRPS2 PE=1 SV=2	35 kDa	3	Homo sapiens	0	0.417	0.297
1382	sp|O43854|EDIL3_HUMAN EGF-like repeat and discoidin I-like domain-containing protein 3 OS=Homo sapiens OX=9606 GN=EDIL3 PE=1 SV=1	54 kDa	13	Homo sapiens	0	0.429	0.436
1383	sp|P51570|GALK1_HUMAN Galactokinase OS=Homo sapiens OX=9606 GN=GALK1 PE=1 SV=1	42 kDa	6	Homo sapiens	0	3.63	0.434
1384	sp|P84103|SRSF3_HUMAN Serine/arginine-rich splicing factor 3 OS=Homo sapiens OX=9606 GN=SRSF3 PE=1 SV=1	19 kDa	6	Homo sapiens	0	-0.0522	-0.377
1385	sp|Q96HE7|ERO1A_HUMAN ERO1-like protein alpha OS=Homo sapiens OX=9606 GN=ERO1A PE=1 SV=2	54 kDa	10	Homo sapiens	0	1.11	0.662
1386	sp|P15291|B4GT1_HUMAN Beta-1,4-galactosyltransferase 1 OS=Homo sapiens OX=9606 GN=B4GALT1 PE=1 SV=5	44 kDa	3	Homo sapiens	0	0.3	-0.558
1387	sp|Q9C0C2|TB182_HUMAN 182 kDa tankyrase-1-binding protein OS=Homo sapiens OX=9606 GN=TNKS1BP1 PE=1 SV=4	182 kDa	5	Homo sapiens	0	0.0846	-0.272
1388	sp|Q9Y6Y8|S23IP_HUMAN SEC23-interacting protein OS=Homo sapiens OX=9606 GN=SEC23IP PE=1 SV=1	111 kDa	2	Homo sapiens	0	0.0791	-0.813
1389	sp|Q63HR2|TNS2_HUMAN Tensin-2 OS=Homo sapiens OX=9606 GN=TNS2 PE=1 SV=2	153 kDa	2	Homo sapiens	0	-2.21	-0.608
1390	sp|Q99627|CSN8_HUMAN COP9 signalosome complex subunit 8 OS=Homo sapiens OX=9606 GN=COPS8 PE=1 SV=1	23 kDa	1	Homo sapiens	0	-0.72	0.195
1391	sp|P49902|5NTC_HUMAN Cytosolic purine 5'-nucleotidase OS=Homo sapiens OX=9606 GN=NT5C2 PE=1 SV=1	65 kDa	3	Homo sapiens	0	0.791	1.29
1392	sp|P07951|TPM2_HUMAN Tropomyosin beta chain OS=Homo sapiens OX=9606 GN=TPM2 PE=1 SV=1	33 kDa	14	Homo sapiens	0	0.0364	0.205
1393	sp|P61513|RL37A_HUMAN 60S ribosomal protein L37a OS=Homo sapiens OX=9606 GN=RPL37A PE=1 SV=2	10 kDa	4	Homo sapiens	0	-0.124	-0.324
1394	sp|Q92905|CSN5_HUMAN COP9 signalosome complex subunit 5 OS=Homo sapiens OX=9606 GN=COPS5 PE=1 SV=4	38 kDa	5	Homo sapiens	0	0.915	-0.256
1395	sp|Q9BVC6|TM109_HUMAN Transmembrane protein 109 OS=Homo sapiens OX=9606 GN=TMEM109 PE=1 SV=1	26 kDa	3	Homo sapiens	0	0.104	-0.0529
1396	sp|P67812|SC11A_HUMAN Signal peptidase complex catalytic subunit SEC11A OS=Homo sapiens OX=9606 GN=SEC11A PE=1 SV=1	21 kDa	3	Homo sapiens	0	-0.104	0.185
1397	sp|P28288|ABCD3_HUMAN ATP-binding cassette sub-family D member 3 OS=Homo sapiens OX=9606 GN=ABCD3 PE=1 SV=1	75 kDa	4	Homo sapiens	0	0.368	0.273
1398	sp|P42765|THIM_HUMAN 3-ketoacyl-CoA thiolase, mitochondrial OS=Homo sapiens OX=9606 GN=ACAA2 PE=1 SV=2	42 kDa	6	Homo sapiens	0	0.103	-0.58
1399	sp|Q9UBM7|DHCR7_HUMAN 7-dehydrocholesterol reductase OS=Homo sapiens OX=9606 GN=DHCR7 PE=1 SV=1	54 kDa	4	Homo sapiens	0	0.0305	-1.09
1400	sp|Q10471|GALT2_HUMAN Polypeptide N-acetylgalactosaminyltransferase 2 OS=Homo sapiens OX=9606 GN=GALNT2 PE=1 SV=1	65 kDa	3	Homo sapiens	0	0.251	0.168
1401	sp|Q9NVI7|ATD3A_HUMAN ATPase family AAA domain-containing protein 3A OS=Homo sapiens OX=9606 GN=ATAD3A PE=1 SV=2	71 kDa	6	Homo sapiens	0	-0.0617	-0.105
1402	sp|O43615|TIM44_HUMAN Mitochondrial import inner membrane translocase subunit TIM44 OS=Homo sapiens OX=9606 GN=TIMM44 PE=1 SV=2	51 kDa	5	Homo sapiens	0	-0.442	-0.0405
1403	sp|Q16850|CP51A_HUMAN Lanosterol 14-alpha demethylase OS=Homo sapiens OX=9606 GN=CYP51A1 PE=1 SV=3	57 kDa	1	Homo sapiens	0	0.822	0.515
1404	sp|Q8NFH5|NUP35_HUMAN Nucleoporin NUP35 OS=Homo sapiens OX=9606 GN=NUP35 PE=1 SV=1	35 kDa	2	Homo sapiens	No Values	No Values	No Values
1405	sp|Q6NZI2|CAVN1_HUMAN Caveolae-associated protein 1 OS=Homo sapiens OX=9606 GN=CAVIN1 PE=1 SV=1	43 kDa	6	Homo sapiens	0	0.527	0.475
1406	sp|P20645|MPRD_HUMAN Cation-dependent mannose-6-phosphate receptor OS=Homo sapiens OX=9606 GN=M6PR PE=1 SV=1	31 kDa	1	Homo sapiens	0	-0.306	-0.901
1407	sp|Q9H307|PININ_HUMAN Pinin OS=Homo sapiens OX=9606 GN=PNN PE=1 SV=5	82 kDa	6	Homo sapiens	0	-0.915	0.201
1408	sp|P55287|CAD11_HUMAN Cadherin-11 OS=Homo sapiens OX=9606 GN=CDH11 PE=1 SV=2	88 kDa	1	Homo sapiens	0	0.153	-0.614
1409	sp|Q9HAT2|SIAE_HUMAN Sialate O-acetylesterase OS=Homo sapiens OX=9606 GN=SIAE PE=1 SV=1	58 kDa	5	Homo sapiens	0	-0.708	4.46
1410	sp|Q9UJC5|SH3L2_HUMAN SH3 domain-binding glutamic acid-rich-like protein 2 OS=Homo sapiens OX=9606 GN=SH3BGRL2 PE=1 SV=2	12 kDa	1	Homo sapiens	0	-0.109	-3.79
1411	sp|O15511|ARPC5_HUMAN Actin-related protein 2/3 complex subunit 5 OS=Homo sapiens OX=9606 GN=ARPC5 PE=1 SV=3	16 kDa	3	Homo sapiens	0	-0.152	-1.94
1412	sp|Q96D15|RCN3_HUMAN Reticulocalbin-3 OS=Homo sapiens OX=9606 GN=RCN3 PE=1 SV=1	37 kDa	4	Homo sapiens	0	0.24	-0.552
1413	sp|Q00059|TFAM_HUMAN Transcription factor A, mitochondrial OS=Homo sapiens OX=9606 GN=TFAM PE=1 SV=1	29 kDa	5	Homo sapiens	0	-0.698	-1.41
1414	sp|Q9H910|JUPI2_HUMAN Jupiter microtubule associated homolog 2 OS=Homo sapiens OX=9606 GN=JPT2 PE=1 SV=1	20 kDa	3	Homo sapiens	0	0.177	-0.881
1415	sp|P15941|MUC1_HUMAN Mucin-1 OS=Homo sapiens OX=9606 GN=MUC1 PE=1 SV=3	122 kDa	5	Homo sapiens	0	0.733	0.468
1416	sp|Q9P000|COMD9_HUMAN COMM domain-containing protein 9 OS=Homo sapiens OX=9606 GN=COMMD9 PE=1 SV=2	22 kDa	1	Homo sapiens	0	0.706	0.767
1417	sp|P27708|PYR1_HUMAN CAD protein OS=Homo sapiens OX=9606 GN=CAD PE=1 SV=3	243 kDa	7	Homo sapiens	0	-0.0366	-0.239
1418	sp|P21810|PGS1_HUMAN Biglycan OS=Homo sapiens OX=9606 GN=BGN PE=1 SV=2	42 kDa	4	Homo sapiens	0	0.519	-1.85
1419	sp|Q13310|PABP4_HUMAN Polyadenylate-binding protein 4 OS=Homo sapiens OX=9606 GN=PABPC4 PE=1 SV=1	71 kDa	14	Homo sapiens	0	0.768	-0.00643
1420	sp|Q13642|FHL1_HUMAN Four and a half LIM domains protein 1 OS=Homo sapiens OX=9606 GN=FHL1 PE=1 SV=4	36 kDa	5	Homo sapiens	0	0.68	-0.118
1421	sp|P17480|UBF1_HUMAN Nucleolar transcription factor 1 OS=Homo sapiens OX=9606 GN=UBTF PE=1 SV=1	89 kDa	4	Homo sapiens	0	-0.895	-0.536
1422	sp|P62140|PP1B_HUMAN Serine/threonine-protein phosphatase PP1-beta catalytic subunit OS=Homo sapiens OX=9606 GN=PPP1CB PE=1 SV=3	37 kDa	12	Homo sapiens	0	1.61	2.68
1423	sp|Q13595|TRA2A_HUMAN Transformer-2 protein homolog alpha OS=Homo sapiens OX=9606 GN=TRA2A PE=1 SV=1	33 kDa	5	Homo sapiens	0	-0.264	-0.687
1424	sp|Q04446|GLGB_HUMAN 1,4-alpha-glucan-branching enzyme OS=Homo sapiens OX=9606 GN=GBE1 PE=1 SV=3	80 kDa	3	Homo sapiens	0	0.527	0.571
1425	sp|Q9ULX6|AKP8L_HUMAN A-kinase anchor protein 8-like OS=Homo sapiens OX=9606 GN=AKAP8L PE=1 SV=4	72 kDa	2	Homo sapiens	0	0.123	-1.17
1426	sp|Q9Y5Y2|NUBP2_HUMAN Cytosolic Fe-S cluster assembly factor NUBP2 OS=Homo sapiens OX=9606 GN=NUBP2 PE=1 SV=1	29 kDa	1	Homo sapiens	0	0.673	0.254
1427	sp|Q8IWE2|NXP20_HUMAN Protein NOXP20 OS=Homo sapiens OX=9606 GN=FAM114A1 PE=1 SV=2	61 kDa	4	Homo sapiens	No Values	No Values	No Values
1428	sp|Q9Y266|NUDC_HUMAN Nuclear migration protein nudC OS=Homo sapiens OX=9606 GN=NUDC PE=1 SV=1	38 kDa	9	Homo sapiens	0	-0.701	0.0348
1429	sp|Q9Y2V2|CHSP1_HUMAN Calcium-regulated heat-stable protein 1 OS=Homo sapiens OX=9606 GN=CARHSP1 PE=1 SV=2	16 kDa	2	Homo sapiens	0	-0.262	1.91
1430	sp|P38117|ETFB_HUMAN Electron transfer flavoprotein subunit beta OS=Homo sapiens OX=9606 GN=ETFB PE=1 SV=3	28 kDa	9	Homo sapiens	0	-0.112	0.18
1431	sp|Q92990|GLMN_HUMAN Glomulin OS=Homo sapiens OX=9606 GN=GLMN PE=1 SV=2	68 kDa	1	Homo sapiens	0	0.973	0.171
1432	sp|Q13867|BLMH_HUMAN Bleomycin hydrolase OS=Homo sapiens OX=9606 GN=BLMH PE=1 SV=1	53 kDa	2	Homo sapiens	0	0.271	-0.164
1433	sp|P49756|RBM25_HUMAN RNA-binding protein 25 OS=Homo sapiens OX=9606 GN=RBM25 PE=1 SV=3	100 kDa	6	Homo sapiens	0	-0.875	1.02
1434	sp|P30837|AL1B1_HUMAN Aldehyde dehydrogenase X, mitochondrial OS=Homo sapiens OX=9606 GN=ALDH1B1 PE=1 SV=3	57 kDa	4	Homo sapiens	0	0.37	0.514
1435	sp|Q9H4G4|GAPR1_HUMAN Golgi-associated plant pathogenesis-related protein 1 OS=Homo sapiens OX=9606 GN=GLIPR2 PE=1 SV=3	17 kDa	1	Homo sapiens	0	-0.742	-0.182
1436	sp|Q9H8H3|MET7A_HUMAN Methyltransferase-like protein 7A OS=Homo sapiens OX=9606 GN=METTL7A PE=1 SV=1	28 kDa	3	Homo sapiens	0	0.45	0.396
1437	sp|O60610|DIAP1_HUMAN Protein diaphanous homolog 1 OS=Homo sapiens OX=9606 GN=DIAPH1 PE=1 SV=2	141 kDa	4	Homo sapiens	0	0.2	-0.64
1438	sp|P08473|NEP_HUMAN Neprilysin OS=Homo sapiens OX=9606 GN=MME PE=1 SV=2	86 kDa	2	Homo sapiens	0	0.504	0.513
1439	sp|Q14554|PDIA5_HUMAN Protein disulfide-isomerase A5 OS=Homo sapiens OX=9606 GN=PDIA5 PE=1 SV=1	60 kDa	5	Homo sapiens	0	0.645	-0.409
1440	sp|Q14444|CAPR1_HUMAN Caprin-1 OS=Homo sapiens OX=9606 GN=CAPRIN1 PE=1 SV=2	78 kDa	4	Homo sapiens	0	-0.0324	0.119
1441	sp|P23588|IF4B_HUMAN Eukaryotic translation initiation factor 4B OS=Homo sapiens OX=9606 GN=EIF4B PE=1 SV=2	69 kDa	4	Homo sapiens	0	0.133	-3.17
1442	sp|O15355|PPM1G_HUMAN Protein phosphatase 1G OS=Homo sapiens OX=9606 GN=PPM1G PE=1 SV=1	59 kDa	4	Homo sapiens	0	-0.154	-0.499
1443	sp|Q9H3N1|TMX1_HUMAN Thioredoxin-related transmembrane protein 1 OS=Homo sapiens OX=9606 GN=TMX1 PE=1 SV=1	32 kDa	4	Homo sapiens	0	-0.947	-0.256
1444	sp|P09497|CLCB_HUMAN Clathrin light chain B OS=Homo sapiens OX=9606 GN=CLTB PE=1 SV=1	25 kDa	3	Homo sapiens	0	0.191	0.0749
1445	sp|P00492|HPRT_HUMAN Hypoxanthine-guanine phosphoribosyltransferase OS=Homo sapiens OX=9606 GN=HPRT1 PE=1 SV=2	25 kDa	6	Homo sapiens	0	0.374	0.252
1446	sp|P20933|ASPG_HUMAN N(4)-(beta-N-acetylglucosaminyl)-L-asparaginase OS=Homo sapiens OX=9606 GN=AGA PE=1 SV=2	37 kDa	1	Homo sapiens	0	-0.119	-0.153
1447	sp|A8MWD9|RUXGL_HUMAN Putative small nuclear ribonucleoprotein G-like protein 15 OS=Homo sapiens OX=9606 GN=SNRPGP15 PE=5 SV=2	9 kDa	4	Homo sapiens	0	-0.169	0.359
1448	sp|Q9BR76|COR1B_HUMAN Coronin-1B OS=Homo sapiens OX=9606 GN=CORO1B PE=1 SV=1	54 kDa	9	Homo sapiens	0	0.0971	-0.256
1449	sp|Q13057|COASY_HUMAN Bifunctional coenzyme A synthase OS=Homo sapiens OX=9606 GN=COASY PE=1 SV=4	62 kDa	2	Homo sapiens	0	1.55	0.484
1450	sp|Q04828|AK1C1_HUMAN Aldo-keto reductase family 1 member C1 OS=Homo sapiens OX=9606 GN=AKR1C1 PE=1 SV=1	37 kDa	9	Homo sapiens	0	0.493	0.507
1451	sp|P01033|TIMP1_HUMAN Metalloproteinase inhibitor 1 OS=Homo sapiens OX=9606 GN=TIMP1 PE=1 SV=1	23 kDa	2	Homo sapiens	0	0.467	0.0632
1452	sp|Q00765|REEP5_HUMAN Receptor expression-enhancing protein 5 OS=Homo sapiens OX=9606 GN=REEP5 PE=1 SV=3	21 kDa	3	Homo sapiens	0	1.47	-3.44
1453	sp|P13646|K1C13_HUMAN Keratin, type I cytoskeletal 13 OS=Homo sapiens OX=9606 GN=KRT13 PE=1 SV=4	50 kDa	4	Homo sapiens	0	0.468	0.507
1454	sp|Q969Q0|RL36L_HUMAN 60S ribosomal protein L36a-like OS=Homo sapiens OX=9606 GN=RPL36AL PE=1 SV=3	12 kDa	6	Homo sapiens	0	-0.272	-0.399
1455	sp|Q02978|M2OM_HUMAN Mitochondrial 2-oxoglutarate/malate carrier protein OS=Homo sapiens OX=9606 GN=SLC25A11 PE=1 SV=3	34 kDa	7	Homo sapiens	0	0.559	0.522
1456	sp|P61254|RL26_HUMAN 60S ribosomal protein L26 OS=Homo sapiens OX=9606 GN=RPL26 PE=1 SV=1	17 kDa	7	Homo sapiens	0	0.0619	-0.476
1457	Group of sp|Q15155|NOMO1_HUMAN Nodal modulator 1 OS=Homo sapiens OX=9606 GN=NOMO1 PE=1 SV=5		5	Homo sapiens	0	0.327	-0.321
1457.1	sp|Q15155|NOMO1_HUMAN Nodal modulator 1 OS=Homo sapiens OX=9606 GN=NOMO1 PE=1 SV=5	134 kDa	5	Homo sapiens	0	0.327	-0.321
1457.2	sp|Q5JPE7|NOMO2_HUMAN Nodal modulator 2 OS=Homo sapiens OX=9606 GN=NOMO2 PE=1 SV=1	139 kDa	5	Homo sapiens	0	0.327	-0.321
1458	sp|Q13098|CSN1_HUMAN COP9 signalosome complex subunit 1 OS=Homo sapiens OX=9606 GN=GPS1 PE=1 SV=4	56 kDa	5	Homo sapiens	0	0.115	-0.651
1459	sp|O95573|ACSL3_HUMAN Long-chain-fatty-acid--CoA ligase 3 OS=Homo sapiens OX=9606 GN=ACSL3 PE=1 SV=3	80 kDa	1	Homo sapiens	0	0.297	-0.0598
1460	sp|P48059|LIMS1_HUMAN LIM and senescent cell antigen-like-containing domain protein 1 OS=Homo sapiens OX=9606 GN=LIMS1 PE=1 SV=4	37 kDa	3	Homo sapiens	0	0.382	0.0457
1461	sp|Q9GZZ1|NAA50_HUMAN N-alpha-acetyltransferase 50 OS=Homo sapiens OX=9606 GN=NAA50 PE=1 SV=1	19 kDa	3	Homo sapiens	0	-0.00819	-0.624
1462	sp|P62249|RS16_HUMAN 40S ribosomal protein S16 OS=Homo sapiens OX=9606 GN=RPS16 PE=1 SV=2	16 kDa	12	Homo sapiens	0	-0.57	-0.461
1463	sp|Q13442|HAP28_HUMAN 28 kDa heat- and acid-stable phosphoprotein OS=Homo sapiens OX=9606 GN=PDAP1 PE=1 SV=1	21 kDa	3	Homo sapiens	0	-1.97	0.538
1464	sp|P14927|QCR7_HUMAN Cytochrome b-c1 complex subunit 7 OS=Homo sapiens OX=9606 GN=UQCRB PE=1 SV=2	14 kDa	2	Homo sapiens	0	-0.068	-0.356
1465	sp|Q9Y3D6|FIS1_HUMAN Mitochondrial fission 1 protein OS=Homo sapiens OX=9606 GN=FIS1 PE=1 SV=2	17 kDa	1	Homo sapiens	0	0.606	-0.754
1466	sp|P10412|H14_HUMAN Histone H1.4 OS=Homo sapiens OX=9606 GN=HIST1H1E PE=1 SV=2	22 kDa	13	Homo sapiens	0	-0.559	5.09
1467	sp|Q9BT78|CSN4_HUMAN COP9 signalosome complex subunit 4 OS=Homo sapiens OX=9606 GN=COPS4 PE=1 SV=1	46 kDa	5	Homo sapiens	0	0.503	0.248
1468	sp|P14735|IDE_HUMAN Insulin-degrading enzyme OS=Homo sapiens OX=9606 GN=IDE PE=1 SV=4	118 kDa	2	Homo sapiens	0	0.505	0.148
1469	DECOY_sp|P22626|ROA2_HUMAN		2		No Values	No Values	No Values
1470	sp|P05198|IF2A_HUMAN Eukaryotic translation initiation factor 2 subunit 1 OS=Homo sapiens OX=9606 GN=EIF2S1 PE=1 SV=3	36 kDa	9	Homo sapiens	0	-0.0268	0.115
1471	sp|Q5TZA2|CROCC_HUMAN Rootletin OS=Homo sapiens OX=9606 GN=CROCC PE=1 SV=1	229 kDa	3	Homo sapiens	0	0.609	0.796
1472	sp|O14558|HSPB6_HUMAN Heat shock protein beta-6 OS=Homo sapiens OX=9606 GN=HSPB6 PE=1 SV=2	17 kDa	6	Homo sapiens	0	0.481	0.611
1473	sp|P11532|DMD_HUMAN Dystrophin OS=Homo sapiens OX=9606 GN=DMD PE=1 SV=3	427 kDa	6	Homo sapiens	0	0.42	1
1474	sp|Q9NX47|MARH5_HUMAN E3 ubiquitin-protein ligase MARCH5 OS=Homo sapiens OX=9606 GN=MARCH5 PE=1 SV=1	31 kDa	1	Homo sapiens	0	-0.532	-0.577
1475	sp|Q53FA7|QORX_HUMAN Quinone oxidoreductase PIG3 OS=Homo sapiens OX=9606 GN=TP53I3 PE=1 SV=2	36 kDa	7	Homo sapiens	0	0.309	0.368
1476	sp|P16403|H12_HUMAN Histone H1.2 OS=Homo sapiens OX=9606 GN=HIST1H1C PE=1 SV=2	21 kDa	12	Homo sapiens	0	-0.368	1.58
1477	sp|Q9Y2Z4|SYYM_HUMAN Tyrosine--tRNA ligase, mitochondrial OS=Homo sapiens OX=9606 GN=YARS2 PE=1 SV=2	53 kDa	1	Homo sapiens	0	0.33	0.374
1478	sp|O76003|GLRX3_HUMAN Glutaredoxin-3 OS=Homo sapiens OX=9606 GN=GLRX3 PE=1 SV=2	37 kDa	4	Homo sapiens	0	0.281	-0.0509
1479	sp|Q6UXI9|NPNT_HUMAN Nephronectin OS=Homo sapiens OX=9606 GN=NPNT PE=2 SV=3	62 kDa	8	Homo sapiens	0	0.354	0.814
1480	sp|P00846|ATP6_HUMAN ATP synthase subunit a OS=Homo sapiens OX=9606 GN=MT-ATP6 PE=1 SV=1	25 kDa	1	Homo sapiens	0	-0.802	1.05
1481	sp|O60568|PLOD3_HUMAN Multifunctional procollagen lysine hydroxylase and glycosyltransferase LH3 OS=Homo sapiens OX=9606 GN=PLOD3 PE=1 SV=1	85 kDa	5	Homo sapiens	0	0.249	-0.166
1482	sp|P53990|IST1_HUMAN IST1 homolog OS=Homo sapiens OX=9606 GN=IST1 PE=1 SV=1	40 kDa	5	Homo sapiens	0	0.116	-0.154
1483	sp|P53367|ARFP1_HUMAN Arfaptin-1 OS=Homo sapiens OX=9606 GN=ARFIP1 PE=1 SV=2	42 kDa	3	Homo sapiens	0	0.0498	0.0434
1484	sp|Q92973|TNPO1_HUMAN Transportin-1 OS=Homo sapiens OX=9606 GN=TNPO1 PE=1 SV=2	102 kDa	8	Homo sapiens	0	0.162	0.173
1485	sp|P35625|TIMP3_HUMAN Metalloproteinase inhibitor 3 OS=Homo sapiens OX=9606 GN=TIMP3 PE=1 SV=2	24 kDa	2	Homo sapiens	0	0.502	-0.193
1486	sp|P55327|TPD52_HUMAN Tumor protein D52 OS=Homo sapiens OX=9606 GN=TPD52 PE=1 SV=2	24 kDa	2	Homo sapiens	0	-0.676	-0.543
1487	sp|Q6P6C2|ALKB5_HUMAN RNA demethylase ALKBH5 OS=Homo sapiens OX=9606 GN=ALKBH5 PE=1 SV=2	44 kDa	1	Homo sapiens	0	1.37	-0.14
1488	sp|P14209|CD99_HUMAN CD99 antigen OS=Homo sapiens OX=9606 GN=CD99 PE=1 SV=1	19 kDa	2	Homo sapiens	0	-0.51	0.0496
1489	sp|Q15833|STXB2_HUMAN Syntaxin-binding protein 2 OS=Homo sapiens OX=9606 GN=STXBP2 PE=1 SV=2	66 kDa	1	Homo sapiens	0	-3.09	0.762
1490	sp|Q9HB40|RISC_HUMAN Retinoid-inducible serine carboxypeptidase OS=Homo sapiens OX=9606 GN=SCPEP1 PE=1 SV=1	51 kDa	3	Homo sapiens	0	1.43	-0.463
1491	sp|Q99598|TSNAX_HUMAN Translin-associated protein X OS=Homo sapiens OX=9606 GN=TSNAX PE=1 SV=1	33 kDa	3	Homo sapiens	0	0.404	0.684
1492	sp|P82979|SARNP_HUMAN SAP domain-containing ribonucleoprotein OS=Homo sapiens OX=9606 GN=SARNP PE=1 SV=3	24 kDa	5	Homo sapiens	0	0.361	-0.225
1493	sp|O15258|RER1_HUMAN Protein RER1 OS=Homo sapiens OX=9606 GN=RER1 PE=1 SV=1	23 kDa	1	Homo sapiens	0	0.0198	-1.19
1494	sp|O75116|ROCK2_HUMAN Rho-associated protein kinase 2 OS=Homo sapiens OX=9606 GN=ROCK2 PE=1 SV=4	161 kDa	4	Homo sapiens	0	-0.94	0.0914
1495	sp|P02753|RET4_HUMAN Retinol-binding protein 4 OS=Homo sapiens OX=9606 GN=RBP4 PE=1 SV=3	23 kDa	5	Homo sapiens	0	-0.24	0.283
1496	sp|Q08AM6|VAC14_HUMAN Protein VAC14 homolog OS=Homo sapiens OX=9606 GN=VAC14 PE=1 SV=1	88 kDa	3	Homo sapiens	0	0.553	-0.0502
1497	sp|Q8WWI1|LMO7_HUMAN LIM domain only protein 7 OS=Homo sapiens OX=9606 GN=LMO7 PE=1 SV=3	193 kDa	2	Homo sapiens	0	2.61	-4.06
1498	sp|P01008|ANT3_HUMAN Antithrombin-III OS=Homo sapiens OX=9606 GN=SERPINC1 PE=1 SV=1	53 kDa	7	Homo sapiens	0	0.233	-0.211
1499	sp|Q2TAY7|SMU1_HUMAN WD40 repeat-containing protein SMU1 OS=Homo sapiens OX=9606 GN=SMU1 PE=1 SV=2	58 kDa	2	Homo sapiens	0	-0.0241	0.139
1500	sp|P09012|SNRPA_HUMAN U1 small nuclear ribonucleoprotein A OS=Homo sapiens OX=9606 GN=SNRPA PE=1 SV=3	31 kDa	6	Homo sapiens	0	1.81	0.281
1501	sp|Q12765|SCRN1_HUMAN Secernin-1 OS=Homo sapiens OX=9606 GN=SCRN1 PE=1 SV=2	46 kDa	5	Homo sapiens	0	0.243	-0.088
1502	sp|Q9BYT8|NEUL_HUMAN Neurolysin, mitochondrial OS=Homo sapiens OX=9606 GN=NLN PE=1 SV=1	81 kDa	4	Homo sapiens	0	-0.398	0.579
1503	sp|Q9BRA2|TXD17_HUMAN Thioredoxin domain-containing protein 17 OS=Homo sapiens OX=9606 GN=TXNDC17 PE=1 SV=1	14 kDa	4	Homo sapiens	0	-0.14	-0.136
1504	sp|P42166|LAP2A_HUMAN Lamina-associated polypeptide 2, isoform alpha OS=Homo sapiens OX=9606 GN=TMPO PE=1 SV=2	75 kDa	7	Homo sapiens	0	0.0353	-2.25
1505	sp|Q6PKG0|LARP1_HUMAN La-related protein 1 OS=Homo sapiens OX=9606 GN=LARP1 PE=1 SV=2	124 kDa	4	Homo sapiens	0	0.318	0.659
1506	sp|P47813|IF1AX_HUMAN Eukaryotic translation initiation factor 1A, X-chromosomal OS=Homo sapiens OX=9606 GN=EIF1AX PE=1 SV=2	16 kDa	3	Homo sapiens	0	-0.241	-0.276
1507	sp|P13645|K1C10_HUMAN Keratin, type I cytoskeletal 10 OS=Homo sapiens OX=9606 GN=KRT10 PE=1 SV=6	59 kDa	11	Homo sapiens	0	0.737	0.595
1508	sp|P14678|RSMB_HUMAN Small nuclear ribonucleoprotein-associated proteins B and B' OS=Homo sapiens OX=9606 GN=SNRPB PE=1 SV=2	25 kDa	5	Homo sapiens	0	0.0844	0.182
1509	sp|Q14353|GAMT_HUMAN Guanidinoacetate N-methyltransferase OS=Homo sapiens OX=9606 GN=GAMT PE=1 SV=1	26 kDa	2	Homo sapiens	0	-0.0246	-0.308
1510	sp|P62495|ERF1_HUMAN Eukaryotic peptide chain release factor subunit 1 OS=Homo sapiens OX=9606 GN=ETF1 PE=1 SV=3	49 kDa	5	Homo sapiens	0	-0.0917	0.324
1511	sp|Q9NR31|SAR1A_HUMAN GTP-binding protein SAR1a OS=Homo sapiens OX=9606 GN=SAR1A PE=1 SV=1	22 kDa	7	Homo sapiens	0	0.303	0.399
1512	sp|P46109|CRKL_HUMAN Crk-like protein OS=Homo sapiens OX=9606 GN=CRKL PE=1 SV=1	34 kDa	2	Homo sapiens	0	0.0717	-0.565
1513	sp|P80404|GABT_HUMAN 4-aminobutyrate aminotransferase, mitochondrial OS=Homo sapiens OX=9606 GN=ABAT PE=1 SV=3	56 kDa	1	Homo sapiens	0	0.168	0.398
1514	sp|Q8N1F7|NUP93_HUMAN Nuclear pore complex protein Nup93 OS=Homo sapiens OX=9606 GN=NUP93 PE=1 SV=2	93 kDa	5	Homo sapiens	0	-1.8	0.074
1515	sp|Q16563|SYPL1_HUMAN Synaptophysin-like protein 1 OS=Homo sapiens OX=9606 GN=SYPL1 PE=1 SV=1	29 kDa	1	Homo sapiens	0	-0.19	-0.321
1516	sp|P49207|RL34_HUMAN 60S ribosomal protein L34 OS=Homo sapiens OX=9606 GN=RPL34 PE=1 SV=3	13 kDa	6	Homo sapiens	0	1.27	0.504
1517	sp|P00450|CERU_HUMAN Ceruloplasmin OS=Homo sapiens OX=9606 GN=CP PE=1 SV=1	122 kDa	1	Homo sapiens	0	0.598	-1.33
1518	sp|P16070|CD44_HUMAN CD44 antigen OS=Homo sapiens OX=9606 GN=CD44 PE=1 SV=3	82 kDa	5	Homo sapiens	0	-0.217	0.602
1519	sp|Q96IU4|ABHEB_HUMAN Protein ABHD14B OS=Homo sapiens OX=9606 GN=ABHD14B PE=1 SV=1	22 kDa	2	Homo sapiens	0	0.232	-0.265
1520	sp|Q9Y5X3|SNX5_HUMAN Sorting nexin-5 OS=Homo sapiens OX=9606 GN=SNX5 PE=1 SV=1	47 kDa	4	Homo sapiens	0	0.207	-0.235
1521	sp|Q9NZJ7|MTCH1_HUMAN Mitochondrial carrier homolog 1 OS=Homo sapiens OX=9606 GN=MTCH1 PE=1 SV=1	42 kDa	3	Homo sapiens	0	-0.683	-1.26
1522	sp|Q08209|PP2BA_HUMAN Serine/threonine-protein phosphatase 2B catalytic subunit alpha isoform OS=Homo sapiens OX=9606 GN=PPP3CA PE=1 SV=1	59 kDa	7	Homo sapiens	0	0.0253	-0.366
1523	sp|Q99496|RING2_HUMAN E3 ubiquitin-protein ligase RING2 OS=Homo sapiens OX=9606 GN=RNF2 PE=1 SV=1	38 kDa	2	Homo sapiens	0	0.183	-2.01
1524	sp|Q01085|TIAR_HUMAN Nucleolysin TIAR OS=Homo sapiens OX=9606 GN=TIAL1 PE=1 SV=1	42 kDa	3	Homo sapiens	0	0.258	-0.362
1525	sp|P08621|RU17_HUMAN U1 small nuclear ribonucleoprotein 70 kDa OS=Homo sapiens OX=9606 GN=SNRNP70 PE=1 SV=2	52 kDa	9	Homo sapiens	0	-0.0816	-0.28
1526	sp|P17050|NAGAB_HUMAN Alpha-N-acetylgalactosaminidase OS=Homo sapiens OX=9606 GN=NAGA PE=1 SV=2	47 kDa	2	Homo sapiens	0	1.69	1.7
1527	sp|Q9UNW1|MINP1_HUMAN Multiple inositol polyphosphate phosphatase 1 OS=Homo sapiens OX=9606 GN=MINPP1 PE=1 SV=1	55 kDa	1	Homo sapiens	0	0.509	0.282
1528	sp|Q12797|ASPH_HUMAN Aspartyl/asparaginyl beta-hydroxylase OS=Homo sapiens OX=9606 GN=ASPH PE=1 SV=3	86 kDa	10	Homo sapiens	0	0.0228	0.144
1529	sp|Q14739|LBR_HUMAN Delta(14)-sterol reductase OS=Homo sapiens OX=9606 GN=LBR PE=1 SV=2	71 kDa	7	Homo sapiens	0	0.285	0.0554
1530	sp|Q6NXG1|ESRP1_HUMAN Epithelial splicing regulatory protein 1 OS=Homo sapiens OX=9606 GN=ESRP1 PE=1 SV=2	76 kDa	2	Homo sapiens	0	-0.751	0.574
1531	sp|P04062|GLCM_HUMAN Lysosomal acid glucosylceramidase OS=Homo sapiens OX=9606 GN=GBA PE=1 SV=3	60 kDa	6	Homo sapiens	0	0.0989	0.0638
1532	sp|P24941|CDK2_HUMAN Cyclin-dependent kinase 2 OS=Homo sapiens OX=9606 GN=CDK2 PE=1 SV=2	34 kDa	4	Homo sapiens	0	0.502	0.127
1533	sp|O00203|AP3B1_HUMAN AP-3 complex subunit beta-1 OS=Homo sapiens OX=9606 GN=AP3B1 PE=1 SV=3	121 kDa	4	Homo sapiens	0	-1.95	-0.496
1534	sp|Q96SB4|SRPK1_HUMAN SRSF protein kinase 1 OS=Homo sapiens OX=9606 GN=SRPK1 PE=1 SV=2	74 kDa	4	Homo sapiens	0	0.977	0.436
1535	sp|P30419|NMT1_HUMAN Glycylpeptide N-tetradecanoyltransferase 1 OS=Homo sapiens OX=9606 GN=NMT1 PE=1 SV=2	57 kDa	5	Homo sapiens	0	0.00704	0.447
1536	sp|Q9BTV4|TMM43_HUMAN Transmembrane protein 43 OS=Homo sapiens OX=9606 GN=TMEM43 PE=1 SV=1	45 kDa	5	Homo sapiens	0	-0.0857	-0.0962
1537	sp|P30520|PURA2_HUMAN Adenylosuccinate synthetase isozyme 2 OS=Homo sapiens OX=9606 GN=ADSS PE=1 SV=3	50 kDa	2	Homo sapiens	0	0.212	0.33
1538	sp|P10606|COX5B_HUMAN Cytochrome c oxidase subunit 5B, mitochondrial OS=Homo sapiens OX=9606 GN=COX5B PE=1 SV=2	14 kDa	5	Homo sapiens	0	-0.232	-0.63
1539	sp|Q9NX63|MIC19_HUMAN MICOS complex subunit MIC19 OS=Homo sapiens OX=9606 GN=CHCHD3 PE=1 SV=1	26 kDa	5	Homo sapiens	0	0.076	-0.215
1540	sp|P51114|FXR1_HUMAN Fragile X mental retardation syndrome-related protein 1 OS=Homo sapiens OX=9606 GN=FXR1 PE=1 SV=3	70 kDa	2	Homo sapiens	0	-0.357	1.19
1541	sp|Q14203|DCTN1_HUMAN Dynactin subunit 1 OS=Homo sapiens OX=9606 GN=DCTN1 PE=1 SV=3	142 kDa	11	Homo sapiens	0	-0.00497	-0.449
1542	sp|O95793|STAU1_HUMAN Double-stranded RNA-binding protein Staufen homolog 1 OS=Homo sapiens OX=9606 GN=STAU1 PE=1 SV=2	63 kDa	2	Homo sapiens	0	0.188	-0.121
1543	sp|P62995|TRA2B_HUMAN Transformer-2 protein homolog beta OS=Homo sapiens OX=9606 GN=TRA2B PE=1 SV=1	34 kDa	3	Homo sapiens	0	-0.084	-0.255
1544	sp|P15309|PPAP_HUMAN Prostatic acid phosphatase OS=Homo sapiens OX=9606 GN=ACPP PE=1 SV=3	45 kDa	1	Homo sapiens	0	0.306	0.419
1545	sp|O75348|VATG1_HUMAN V-type proton ATPase subunit G 1 OS=Homo sapiens OX=9606 GN=ATP6V1G1 PE=1 SV=3	14 kDa	2	Homo sapiens	No Values	No Values	No Values
1546	sp|Q9NPQ8|RIC8A_HUMAN Synembryn-A OS=Homo sapiens OX=9606 GN=RIC8A PE=1 SV=3	60 kDa	2	Homo sapiens	0	0.164	0.144
1547	sp|Q9BRR6|ADPGK_HUMAN ADP-dependent glucokinase OS=Homo sapiens OX=9606 GN=ADPGK PE=1 SV=1	54 kDa	1	Homo sapiens	0	0.268	-1.24
1548	sp|Q9UMY4|SNX12_HUMAN Sorting nexin-12 OS=Homo sapiens OX=9606 GN=SNX12 PE=1 SV=3	20 kDa	4	Homo sapiens	0	0.0567	-0.581
1549	sp|O75521|ECI2_HUMAN Enoyl-CoA delta isomerase 2, mitochondrial OS=Homo sapiens OX=9606 GN=ECI2 PE=1 SV=4	44 kDa	1	Homo sapiens	0	0.343	-0.0297
1550	sp|O15294|OGT1_HUMAN UDP-N-acetylglucosamine--peptide N-acetylglucosaminyltransferase 110 kDa subunit OS=Homo sapiens OX=9606 GN=OGT PE=1 SV=3	117 kDa	2	Homo sapiens	0	0.0965	0.764
1551	sp|O95232|LC7L3_HUMAN Luc7-like protein 3 OS=Homo sapiens OX=9606 GN=LUC7L3 PE=1 SV=2	51 kDa	3	Homo sapiens	0	-0.245	0.231
1552	sp|Q92485|ASM3B_HUMAN Acid sphingomyelinase-like phosphodiesterase 3b OS=Homo sapiens OX=9606 GN=SMPDL3B PE=1 SV=2	51 kDa	3	Homo sapiens	0	1.64	1.36
1553	sp|Q5SYB0|FRPD1_HUMAN FERM and PDZ domain-containing protein 1 OS=Homo sapiens OX=9606 GN=FRMPD1 PE=1 SV=1	173 kDa	4	Homo sapiens	No Values	No Values	No Values
1554	sp|Q14573|ITPR3_HUMAN Inositol 1,4,5-trisphosphate receptor type 3 OS=Homo sapiens OX=9606 GN=ITPR3 PE=1 SV=2	304 kDa	2	Homo sapiens	0	0.0621	-0.754
1555	sp|O75822|EIF3J_HUMAN Eukaryotic translation initiation factor 3 subunit J OS=Homo sapiens OX=9606 GN=EIF3J PE=1 SV=2	29 kDa	2	Homo sapiens	0	-0.781	-0.521
1556	sp|P62873|GBB1_HUMAN Guanine nucleotide-binding protein G(I)/G(S)/G(T) subunit beta-1 OS=Homo sapiens OX=9606 GN=GNB1 PE=1 SV=3	37 kDa	8	Homo sapiens	0	-1.26	-0.185
1557	sp|P58546|MTPN_HUMAN Myotrophin OS=Homo sapiens OX=9606 GN=MTPN PE=1 SV=2	13 kDa	4	Homo sapiens	0	-0.252	0.0666
1558	sp|Q16666|IF16_HUMAN Gamma-interferon-inducible protein 16 OS=Homo sapiens OX=9606 GN=IFI16 PE=1 SV=3	88 kDa	2	Homo sapiens	0	0.0581	-0.221
1559	sp|P12236|ADT3_HUMAN ADP/ATP translocase 3 OS=Homo sapiens OX=9606 GN=SLC25A6 PE=1 SV=4	33 kDa	15	Homo sapiens	0	1.85	-2.39
1560	sp|Q9Y333|LSM2_HUMAN U6 snRNA-associated Sm-like protein LSm2 OS=Homo sapiens OX=9606 GN=LSM2 PE=1 SV=1	11 kDa	4	Homo sapiens	0	0.0616	-0.307
1561	sp|P68871|HBB_HUMAN Hemoglobin subunit beta OS=Homo sapiens OX=9606 GN=HBB PE=1 SV=2	16 kDa	2	Homo sapiens	0	-0.162	-0.1
1562	sp|Q8WVY7|UBCP1_HUMAN Ubiquitin-like domain-containing CTD phosphatase 1 OS=Homo sapiens OX=9606 GN=UBLCP1 PE=1 SV=2	37 kDa	3	Homo sapiens	0	0.145	0.0362
1563	sp|Q9Y4G6|TLN2_HUMAN Talin-2 OS=Homo sapiens OX=9606 GN=TLN2 PE=1 SV=4	272 kDa	15	Homo sapiens	0	0.0441	2.32
1564	sp|P62861|RS30_HUMAN 40S ribosomal protein S30 OS=Homo sapiens OX=9606 GN=FAU PE=1 SV=1	7 kDa	1		0	0.0119	-0.261
1565	sp|Q9H0E2|TOLIP_HUMAN Toll-interacting protein OS=Homo sapiens OX=9606 GN=TOLLIP PE=1 SV=1	30 kDa	1	Homo sapiens	0	3.84	0.228
1566	sp|Q9BT09|CNPY3_HUMAN Protein canopy homolog 3 OS=Homo sapiens OX=9606 GN=CNPY3 PE=1 SV=1	31 kDa	2	Homo sapiens	0	-0.198	-2.45
1567	sp|P46459|NSF_HUMAN Vesicle-fusing ATPase OS=Homo sapiens OX=9606 GN=NSF PE=1 SV=3	83 kDa	6	Homo sapiens	0	-0.829	-0.294
1568	sp|P49748|ACADV_HUMAN Very long-chain specific acyl-CoA dehydrogenase, mitochondrial OS=Homo sapiens OX=9606 GN=ACADVL PE=1 SV=1	70 kDa	17	Homo sapiens	0	0.193	0.473
1569	sp|P06756|ITAV_HUMAN Integrin alpha-V OS=Homo sapiens OX=9606 GN=ITGAV PE=1 SV=2	116 kDa	8	Homo sapiens	0	-0.372	0.102
1570	sp|Q9NZ45|CISD1_HUMAN CDGSH iron-sulfur domain-containing protein 1 OS=Homo sapiens OX=9606 GN=CISD1 PE=1 SV=1	12 kDa	1	Homo sapiens	0	0.212	-0.868
1571	sp|Q9P003|CNIH4_HUMAN Protein cornichon homolog 4 OS=Homo sapiens OX=9606 GN=CNIH4 PE=1 SV=1	16 kDa	1	Homo sapiens	0	-0.0469	-0.412
1572	sp|P28072|PSB6_HUMAN Proteasome subunit beta type-6 OS=Homo sapiens OX=9606 GN=PSMB6 PE=1 SV=4	25 kDa	5	Homo sapiens	0	-0.264	-0.15
1573	sp|P15289|ARSA_HUMAN Arylsulfatase A OS=Homo sapiens OX=9606 GN=ARSA PE=1 SV=3	54 kDa	4	Homo sapiens	0	0.218	-0.155
1574	sp|Q15165|PON2_HUMAN Serum paraoxonase/arylesterase 2 OS=Homo sapiens OX=9606 GN=PON2 PE=1 SV=4	39 kDa	1	Homo sapiens	0	-0.317	0.728
1575	sp|Q9UHY1|NRBP_HUMAN Nuclear receptor-binding protein OS=Homo sapiens OX=9606 GN=NRBP1 PE=1 SV=1	60 kDa	2	Homo sapiens	0	0.647	-0.355
1576	sp|Q9BY44|EIF2A_HUMAN Eukaryotic translation initiation factor 2A OS=Homo sapiens OX=9606 GN=EIF2A PE=1 SV=3	65 kDa	1	Homo sapiens	0	-2.57	-0.534
1577	sp|Q9UKV3|ACINU_HUMAN Apoptotic chromatin condensation inducer in the nucleus OS=Homo sapiens OX=9606 GN=ACIN1 PE=1 SV=2	152 kDa	6	Homo sapiens	0	0.681	0.108
1578	sp|P56378|68MP_HUMAN 6.8 kDa mitochondrial proteolipid OS=Homo sapiens OX=9606 GN=MP68 PE=1 SV=1	7 kDa	2	Homo sapiens	0	0.841	-0.973
1579	sp|P26447|S10A4_HUMAN Protein S100-A4 OS=Homo sapiens OX=9606 GN=S100A4 PE=1 SV=1	12 kDa	3	Homo sapiens	0	1.06	1.15
1580	sp|Q9UI30|TR112_HUMAN Multifunctional methyltransferase subunit TRM112-like protein OS=Homo sapiens OX=9606 GN=TRMT112 PE=1 SV=1	14 kDa	2	Homo sapiens	0	-0.308	0.101
1581	sp|P49915|GUAA_HUMAN GMP synthase [glutamine-hydrolyzing] OS=Homo sapiens OX=9606 GN=GMPS PE=1 SV=1	77 kDa	3	Homo sapiens	0	0.0718	-1.12
1582	sp|Q9HC35|EMAL4_HUMAN Echinoderm microtubule-associated protein-like 4 OS=Homo sapiens OX=9606 GN=EML4 PE=1 SV=3	109 kDa	7	Homo sapiens	0	0.112	-0.836
1583	sp|Q70UQ0|IKIP_HUMAN Inhibitor of nuclear factor kappa-B kinase-interacting protein OS=Homo sapiens OX=9606 GN=IKBIP PE=1 SV=1	39 kDa	6	Homo sapiens	0	0.578	0.283
1584	sp|O00425|IF2B3_HUMAN Insulin-like growth factor 2 mRNA-binding protein 3 OS=Homo sapiens OX=9606 GN=IGF2BP3 PE=1 SV=2	64 kDa	5	Homo sapiens	0	-0.262	-0.198
1585	sp|P51572|BAP31_HUMAN B-cell receptor-associated protein 31 OS=Homo sapiens OX=9606 GN=BCAP31 PE=1 SV=3	28 kDa	9	Homo sapiens	0	0.445	0.371
1586	sp|P48637|GSHB_HUMAN Glutathione synthetase OS=Homo sapiens OX=9606 GN=GSS PE=1 SV=1	52 kDa	5	Homo sapiens	0	5.16	5.85
1587	sp|P43358|MAGA4_HUMAN Melanoma-associated antigen 4 OS=Homo sapiens OX=9606 GN=MAGEA4 PE=1 SV=2	35 kDa	4	Homo sapiens	0	-0.0725	-0.171
1588	sp|O95292|VAPB_HUMAN Vesicle-associated membrane protein-associated protein B/C OS=Homo sapiens OX=9606 GN=VAPB PE=1 SV=3	27 kDa	3	Homo sapiens	0	0.339	0.0468
1589	sp|P05161|ISG15_HUMAN Ubiquitin-like protein ISG15 OS=Homo sapiens OX=9606 GN=ISG15 PE=1 SV=5	18 kDa	1	Homo sapiens	0	-2.61	-0.149
1590	sp|Q96N66|MBOA7_HUMAN Lysophospholipid acyltransferase 7 OS=Homo sapiens OX=9606 GN=MBOAT7 PE=1 SV=2	53 kDa	1	Homo sapiens	0	0.0867	0.512
1591	sp|Q9NUQ9|FA49B_HUMAN Protein FAM49B OS=Homo sapiens OX=9606 GN=FAM49B PE=1 SV=1	37 kDa	3	Homo sapiens	0	0.568	0.208
1592	sp|P17612|KAPCA_HUMAN cAMP-dependent protein kinase catalytic subunit alpha OS=Homo sapiens OX=9606 GN=PRKACA PE=1 SV=2	41 kDa	4	Homo sapiens	0	0.372	0.132
1593	sp|O95197|RTN3_HUMAN Reticulon-3 OS=Homo sapiens OX=9606 GN=RTN3 PE=1 SV=2	113 kDa	2	Homo sapiens	0	-0.195	0.0875
1594	sp|P61812|TGFB2_HUMAN Transforming growth factor beta-2 proprotein OS=Homo sapiens OX=9606 GN=TGFB2 PE=1 SV=1	48 kDa	2	Homo sapiens	0	0.392	1.62
1595	sp|Q8IZL8|PELP1_HUMAN Proline-, glutamic acid- and leucine-rich protein 1 OS=Homo sapiens OX=9606 GN=PELP1 PE=1 SV=2	120 kDa	5	Homo sapiens	0	0.448	-0.899
1596	sp|Q9BXP5|SRRT_HUMAN Serrate RNA effector molecule homolog OS=Homo sapiens OX=9606 GN=SRRT PE=1 SV=1	101 kDa	7	Homo sapiens	0	-0.666	0.448
1597	sp|Q8WX93|PALLD_HUMAN Palladin OS=Homo sapiens OX=9606 GN=PALLD PE=1 SV=3	151 kDa	4	Homo sapiens	0	0.609	-0.264
1598	sp|P17936|IBP3_HUMAN Insulin-like growth factor-binding protein 3 OS=Homo sapiens OX=9606 GN=IGFBP3 PE=1 SV=2	32 kDa	3	Homo sapiens	0	1.34	-1.25
1599	sp|Q8TBQ9|KISHA_HUMAN Protein kish-A OS=Homo sapiens OX=9606 GN=TMEM167A PE=1 SV=1	8 kDa	1	Homo sapiens	0	-3.4	4.35
1600	sp|Q8N1G4|LRC47_HUMAN Leucine-rich repeat-containing protein 47 OS=Homo sapiens OX=9606 GN=LRRC47 PE=1 SV=1	63 kDa	5	Homo sapiens	0	0.0508	-0.26
1601	sp|P46060|RAGP1_HUMAN Ran GTPase-activating protein 1 OS=Homo sapiens OX=9606 GN=RANGAP1 PE=1 SV=1	64 kDa	8	Homo sapiens	0	0.0311	0.322
1602	sp|O75438|NDUB1_HUMAN NADH dehydrogenase [ubiquinone] 1 beta subcomplex subunit 1 OS=Homo sapiens OX=9606 GN=NDUFB1 PE=1 SV=1	7 kDa	1	Homo sapiens	0	0.152	0.342
1603	sp|Q9UNF1|MAGD2_HUMAN Melanoma-associated antigen D2 OS=Homo sapiens OX=9606 GN=MAGED2 PE=1 SV=2	65 kDa	4	Homo sapiens	0	0.203	-0.693
1604	sp|O75964|ATP5L_HUMAN ATP synthase subunit g, mitochondrial OS=Homo sapiens OX=9606 GN=ATP5MG PE=1 SV=3	11 kDa	5	Homo sapiens	0	-0.0384	-0.212
1605	sp|Q12904|AIMP1_HUMAN Aminoacyl tRNA synthase complex-interacting multifunctional protein 1 OS=Homo sapiens OX=9606 GN=AIMP1 PE=1 SV=2	34 kDa	4	Homo sapiens	0	0.2	-0.49
1606	sp|Q9UM54|MYO6_HUMAN Unconventional myosin-VI OS=Homo sapiens OX=9606 GN=MYO6 PE=1 SV=4	150 kDa	12	Homo sapiens	0	0.202	0.0837
1607	sp|Q8IXB1|DJC10_HUMAN DnaJ homolog subfamily C member 10 OS=Homo sapiens OX=9606 GN=DNAJC10 PE=1 SV=2	91 kDa	7	Homo sapiens	0	0.0275	0.33
1608	sp|Q7L014|DDX46_HUMAN Probable ATP-dependent RNA helicase DDX46 OS=Homo sapiens OX=9606 GN=DDX46 PE=1 SV=2	117 kDa	7	Homo sapiens	0	0.454	0.0624
1609	sp|Q8WZA9|IRGQ_HUMAN Immunity-related GTPase family Q protein OS=Homo sapiens OX=9606 GN=IRGQ PE=1 SV=1	63 kDa	1	Homo sapiens	0	0.508	0.0905
1610	sp|Q8IX30|SCUB3_HUMAN Signal peptide, CUB and EGF-like domain-containing protein 3 OS=Homo sapiens OX=9606 GN=SCUBE3 PE=1 SV=1	109 kDa	3	Homo sapiens	0	0.593	-0.54
1611	sp|Q96CS3|FAF2_HUMAN FAS-associated factor 2 OS=Homo sapiens OX=9606 GN=FAF2 PE=1 SV=2	53 kDa	2	Homo sapiens	0	0.241	0.294
1612	sp|P31689|DNJA1_HUMAN DnaJ homolog subfamily A member 1 OS=Homo sapiens OX=9606 GN=DNAJA1 PE=1 SV=2	45 kDa	2	Homo sapiens	0	0.91	1.14
1613	sp|O00151|PDLI1_HUMAN PDZ and LIM domain protein 1 OS=Homo sapiens OX=9606 GN=PDLIM1 PE=1 SV=4	36 kDa	4	Homo sapiens	0	0.876	0.00968
1614	sp|Q15858|SCN9A_HUMAN Sodium channel protein type 9 subunit alpha OS=Homo sapiens OX=9606 GN=SCN9A PE=1 SV=3	226 kDa	1	Homo sapiens	0	0.339	-0.212
1615	sp|Q9ULC3|RAB23_HUMAN Ras-related protein Rab-23 OS=Homo sapiens OX=9606 GN=RAB23 PE=1 SV=1	27 kDa	2	Homo sapiens	0	0.651	0.427
1616	sp|Q9Y608|LRRF2_HUMAN Leucine-rich repeat flightless-interacting protein 2 OS=Homo sapiens OX=9606 GN=LRRFIP2 PE=1 SV=1	82 kDa	3	Homo sapiens	0	1.1	-0.378
1617	sp|Q9Y5B9|SP16H_HUMAN FACT complex subunit SPT16 OS=Homo sapiens OX=9606 GN=SUPT16H PE=1 SV=1	120 kDa	9	Homo sapiens	0	-0.176	-0.312
1618	sp|O43278|SPIT1_HUMAN Kunitz-type protease inhibitor 1 OS=Homo sapiens OX=9606 GN=SPINT1 PE=1 SV=2	58 kDa	6	Homo sapiens	0	0.215	0.12
1619	sp|P39210|MPV17_HUMAN Protein Mpv17 OS=Homo sapiens OX=9606 GN=MPV17 PE=1 SV=1	20 kDa	1	Homo sapiens	No Values	No Values	No Values
1620	sp|Q14919|NC2A_HUMAN Dr1-associated corepressor OS=Homo sapiens OX=9606 GN=DRAP1 PE=1 SV=3	22 kDa	2	Homo sapiens	0	0.121	-0.253
1621	sp|O95479|G6PE_HUMAN GDH/6PGL endoplasmic bifunctional protein OS=Homo sapiens OX=9606 GN=H6PD PE=1 SV=2	89 kDa	3	Homo sapiens	0	0.637	1.14
1622	sp|Q86W42|THOC6_HUMAN THO complex subunit 6 homolog OS=Homo sapiens OX=9606 GN=THOC6 PE=1 SV=1	38 kDa	1	Homo sapiens	0	0.182	-0.0298
1623	sp|O94985|CSTN1_HUMAN Calsyntenin-1 OS=Homo sapiens OX=9606 GN=CLSTN1 PE=1 SV=1	110 kDa	3	Homo sapiens	0	0.639	0.704
1624	sp|O43719|HTSF1_HUMAN HIV Tat-specific factor 1 OS=Homo sapiens OX=9606 GN=HTATSF1 PE=1 SV=1	86 kDa	2	Homo sapiens	0	-0.00664	-0.918
1625	sp|Q8WX92|NELFB_HUMAN Negative elongation factor B OS=Homo sapiens OX=9606 GN=NELFB PE=1 SV=1	66 kDa	2	Homo sapiens	0	0.0835	0.0971
1626	sp|P09661|RU2A_HUMAN U2 small nuclear ribonucleoprotein A' OS=Homo sapiens OX=9606 GN=SNRPA1 PE=1 SV=2	28 kDa	5	Homo sapiens	0	0.164	-2.27
1627	sp|Q13045|FLII_HUMAN Protein flightless-1 homolog OS=Homo sapiens OX=9606 GN=FLII PE=1 SV=2	145 kDa	2	Homo sapiens	No Values	No Values	No Values
1628	sp|Q9Y680|FKBP7_HUMAN Peptidyl-prolyl cis-trans isomerase FKBP7 OS=Homo sapiens OX=9606 GN=FKBP7 PE=1 SV=2	26 kDa	1	Homo sapiens	No Values	No Values	No Values
1629	sp|Q9H6Z4|RANB3_HUMAN Ran-binding protein 3 OS=Homo sapiens OX=9606 GN=RANBP3 PE=1 SV=1	60 kDa	4	Homo sapiens	0	-0.298	-0.167
1630	sp|P49589|SYCC_HUMAN Cysteine--tRNA ligase, cytoplasmic OS=Homo sapiens OX=9606 GN=CARS PE=1 SV=3	85 kDa	5	Homo sapiens	0	-1.53	-3.06
1631	sp|Q9BX68|HINT2_HUMAN Histidine triad nucleotide-binding protein 2, mitochondrial OS=Homo sapiens OX=9606 GN=HINT2 PE=1 SV=1	17 kDa	2	Homo sapiens	0	0.181	-1.43
1632	sp|Q04941|PLP2_HUMAN Proteolipid protein 2 OS=Homo sapiens OX=9606 GN=PLP2 PE=1 SV=1	17 kDa	3	Homo sapiens	No Values	No Values	No Values
1633	sp|Q01628|IFM3_HUMAN Interferon-induced transmembrane protein 3 OS=Homo sapiens OX=9606 GN=IFITM3 PE=1 SV=2	15 kDa	1	Homo sapiens	No Values	No Values	No Values
1634	sp|P11717|MPRI_HUMAN Cation-independent mannose-6-phosphate receptor OS=Homo sapiens OX=9606 GN=IGF2R PE=1 SV=3	274 kDa	6	Homo sapiens	0	0.00805	-0.479
1635	sp|P36551|HEM6_HUMAN Oxygen-dependent coproporphyrinogen-III oxidase, mitochondrial OS=Homo sapiens OX=9606 GN=CPOX PE=1 SV=3	50 kDa	1	Homo sapiens	No Values	No Values	No Values
1636	sp|P49721|PSB2_HUMAN Proteasome subunit beta type-2 OS=Homo sapiens OX=9606 GN=PSMB2 PE=1 SV=1	23 kDa	8	Homo sapiens	0	0.159	0.225
1637	sp|Q92542|NICA_HUMAN Nicastrin OS=Homo sapiens OX=9606 GN=NCSTN PE=1 SV=2	78 kDa	4	Homo sapiens	0	0.0479	0.0711
1638	sp|Q9UQE7|SMC3_HUMAN Structural maintenance of chromosomes protein 3 OS=Homo sapiens OX=9606 GN=SMC3 PE=1 SV=2	142 kDa	8	Homo sapiens	0	0.036	0.151
1639	sp|Q9UHB9|SRP68_HUMAN Signal recognition particle subunit SRP68 OS=Homo sapiens OX=9606 GN=SRP68 PE=1 SV=2	71 kDa	4	Homo sapiens	0	-0.191	-0.472
1640	sp|O75937|DNJC8_HUMAN DnaJ homolog subfamily C member 8 OS=Homo sapiens OX=9606 GN=DNAJC8 PE=1 SV=2	30 kDa	3	Homo sapiens	0	-1.26	0.414
1641	sp|Q9NSE4|SYIM_HUMAN Isoleucine--tRNA ligase, mitochondrial OS=Homo sapiens OX=9606 GN=IARS2 PE=1 SV=2	114 kDa	6	Homo sapiens	0	0.331	-0.17
1642	sp|O95168|NDUB4_HUMAN NADH dehydrogenase [ubiquinone] 1 beta subcomplex subunit 4 OS=Homo sapiens OX=9606 GN=NDUFB4 PE=1 SV=3	15 kDa	1	Homo sapiens	0	0.0708	-0.0457
1643	sp|O75306|NDUS2_HUMAN NADH dehydrogenase [ubiquinone] iron-sulfur protein 2, mitochondrial OS=Homo sapiens OX=9606 GN=NDUFS2 PE=1 SV=2	53 kDa	5	Homo sapiens	0	0.457	-0.11
1644	sp|Q7LG56|RIR2B_HUMAN Ribonucleoside-diphosphate reductase subunit M2 B OS=Homo sapiens OX=9606 GN=RRM2B PE=1 SV=1	41 kDa	1	Homo sapiens	0	3.26	1.78
1645	sp|Q9P0J0|NDUAD_HUMAN NADH dehydrogenase [ubiquinone] 1 alpha subcomplex subunit 13 OS=Homo sapiens OX=9606 GN=NDUFA13 PE=1 SV=3	17 kDa	4	Homo sapiens	0	0.255	-0.0959
1646	sp|P55010|IF5_HUMAN Eukaryotic translation initiation factor 5 OS=Homo sapiens OX=9606 GN=EIF5 PE=1 SV=2	49 kDa	7	Homo sapiens	0	0.349	0.208
1647	sp|Q9UBV8|PEF1_HUMAN Peflin OS=Homo sapiens OX=9606 GN=PEF1 PE=1 SV=1	30 kDa	1	Homo sapiens	0	-0.586	-0.115
1648	sp|Q9Y6E2|BZW2_HUMAN Basic leucine zipper and W2 domain-containing protein 2 OS=Homo sapiens OX=9606 GN=BZW2 PE=1 SV=1	48 kDa	3	Homo sapiens	0	0.491	0.336
1649	sp|Q9NP79|VTA1_HUMAN Vacuolar protein sorting-associated protein VTA1 homolog OS=Homo sapiens OX=9606 GN=VTA1 PE=1 SV=1	34 kDa	2	Homo sapiens	0	-0.197	0.45
1650	sp|P63313|TYB10_HUMAN Thymosin beta-10 OS=Homo sapiens OX=9606 GN=TMSB10 PE=1 SV=2	5 kDa	2	Homo sapiens	0	0.0148	2.85
1651	sp|P09496|CLCA_HUMAN Clathrin light chain A OS=Homo sapiens OX=9606 GN=CLTA PE=1 SV=1	27 kDa	5	Homo sapiens	0	-0.244	-0.361
1652	sp|Q9UHV9|PFD2_HUMAN Prefoldin subunit 2 OS=Homo sapiens OX=9606 GN=PFDN2 PE=1 SV=1	17 kDa	4	Homo sapiens	0	-0.206	-3.11
1653	sp|P02766|TTHY_HUMAN Transthyretin OS=Homo sapiens OX=9606 GN=TTR PE=1 SV=1	16 kDa	1	Homo sapiens	0	0.385	1.04
1654	sp|O00148|DX39A_HUMAN ATP-dependent RNA helicase DDX39A OS=Homo sapiens OX=9606 GN=DDX39A PE=1 SV=2	49 kDa	13	Homo sapiens	0	0.194	0.0842
1655	DECOY_sp|Q9BXP5|SRRT_HUMAN		2		No Values	No Values	No Values
1656	Group of sp|P51116|FXR2_HUMAN Fragile X mental retardation syndrome-related protein 2 OS=Homo sapiens OX=9606 GN=FXR2 PE=1 SV=2		3	Homo sapiens	0	-0.129	0.942
1656.1	sp|P51116|FXR2_HUMAN Fragile X mental retardation syndrome-related protein 2 OS=Homo sapiens OX=9606 GN=FXR2 PE=1 SV=2	74 kDa	3	Homo sapiens	0	-0.129	0.942
1656.2	sp|Q06787|FMR1_HUMAN Synaptic functional regulator FMR1 OS=Homo sapiens OX=9606 GN=FMR1 PE=1 SV=1	71 kDa	3	Homo sapiens	0	-0.129	0.942
1657	sp|Q7Z7H5|TMED4_HUMAN Transmembrane emp24 domain-containing protein 4 OS=Homo sapiens OX=9606 GN=TMED4 PE=1 SV=1	26 kDa	5	Homo sapiens	0	-0.241	0.0536
1658	sp|P05362|ICAM1_HUMAN Intercellular adhesion molecule 1 OS=Homo sapiens OX=9606 GN=ICAM1 PE=1 SV=2	58 kDa	5	Homo sapiens	0	0.467	1.72
1659	sp|P43897|EFTS_HUMAN Elongation factor Ts, mitochondrial OS=Homo sapiens OX=9606 GN=TSFM PE=1 SV=2	35 kDa	4	Homo sapiens	0	0.0163	-0.089
1660	sp|Q01844|EWS_HUMAN RNA-binding protein EWS OS=Homo sapiens OX=9606 GN=EWSR1 PE=1 SV=1	68 kDa	4	Homo sapiens	0	-0.347	-0.573
1661	sp|P46108|CRK_HUMAN Adapter molecule crk OS=Homo sapiens OX=9606 GN=CRK PE=1 SV=2	34 kDa	3	Homo sapiens	0	-0.113	0.114
1662	sp|Q9P2K5|MYEF2_HUMAN Myelin expression factor 2 OS=Homo sapiens OX=9606 GN=MYEF2 PE=1 SV=3	64 kDa	7	Homo sapiens	0	-0.218	1.92
1663	sp|P37198|NUP62_HUMAN Nuclear pore glycoprotein p62 OS=Homo sapiens OX=9606 GN=NUP62 PE=1 SV=3	53 kDa	1	Homo sapiens	0	-2.76	3.72
1664	sp|Q9HCD5|NCOA5_HUMAN Nuclear receptor coactivator 5 OS=Homo sapiens OX=9606 GN=NCOA5 PE=1 SV=2	66 kDa	2	Homo sapiens	0	-0.222	-0.359
1665	sp|Q6NVY1|HIBCH_HUMAN 3-hydroxyisobutyryl-CoA hydrolase, mitochondrial OS=Homo sapiens OX=9606 GN=HIBCH PE=1 SV=2	43 kDa	3	Homo sapiens	0	0.742	-2.02
1666	sp|P36969|GPX4_HUMAN Phospholipid hydroperoxide glutathione peroxidase OS=Homo sapiens OX=9606 GN=GPX4 PE=1 SV=3	22 kDa	8	Homo sapiens	0	-0.261	-0.349
1667	sp|O15212|PFD6_HUMAN Prefoldin subunit 6 OS=Homo sapiens OX=9606 GN=PFDN6 PE=1 SV=1	15 kDa	3	Homo sapiens	0	-6.38	0.109
1668	sp|Q9BVA1|TBB2B_HUMAN Tubulin beta-2B chain OS=Homo sapiens OX=9606 GN=TUBB2B PE=1 SV=1	50 kDa	27	Homo sapiens	0	-0.211	-0.0974
1669	sp|P62879|GBB2_HUMAN Guanine nucleotide-binding protein G(I)/G(S)/G(T) subunit beta-2 OS=Homo sapiens OX=9606 GN=GNB2 PE=1 SV=3	37 kDa	7	Homo sapiens	0	-0.301	3.03
1670	sp|P22033|MUTA_HUMAN Methylmalonyl-CoA mutase, mitochondrial OS=Homo sapiens OX=9606 GN=MMUT PE=1 SV=4	83 kDa	3	Homo sapiens	0	1.15	-0.293
1671	sp|Q13418|ILK_HUMAN Integrin-linked protein kinase OS=Homo sapiens OX=9606 GN=ILK PE=1 SV=2	51 kDa	5	Homo sapiens	0	0.31	-0.432
1672	sp|Q01813|PFKAP_HUMAN ATP-dependent 6-phosphofructokinase, platelet type OS=Homo sapiens OX=9606 GN=PFKP PE=1 SV=2	86 kDa	11	Homo sapiens	0	1.1	0.514
1673	sp|P61962|DCAF7_HUMAN DDB1- and CUL4-associated factor 7 OS=Homo sapiens OX=9606 GN=DCAF7 PE=1 SV=1	39 kDa	3	Homo sapiens	0	0.575	0.0259
1674	sp|P34949|MPI_HUMAN Mannose-6-phosphate isomerase OS=Homo sapiens OX=9606 GN=MPI PE=1 SV=2	47 kDa	2	Homo sapiens	0	1.15	-0.0242
1675	sp|Q99426|TBCB_HUMAN Tubulin-folding cofactor B OS=Homo sapiens OX=9606 GN=TBCB PE=1 SV=2	27 kDa	4	Homo sapiens	0	0.0505	0.016
1676	sp|P48556|PSMD8_HUMAN 26S proteasome non-ATPase regulatory subunit 8 OS=Homo sapiens OX=9606 GN=PSMD8 PE=1 SV=2	40 kDa	7	Homo sapiens	0	-0.108	-0.181
1677	sp|O94760|DDAH1_HUMAN N(G),N(G)-dimethylarginine dimethylaminohydrolase 1 OS=Homo sapiens OX=9606 GN=DDAH1 PE=1 SV=3	31 kDa	8	Homo sapiens	0	0.0667	-0.44
1678	sp|Q96A37|RN166_HUMAN RING finger protein 166 OS=Homo sapiens OX=9606 GN=RNF166 PE=1 SV=1	26 kDa	1	Homo sapiens	0	-0.122	0.56
1679	sp|P98179|RBM3_HUMAN RNA-binding protein 3 OS=Homo sapiens OX=9606 GN=RBM3 PE=1 SV=1	17 kDa	1	Homo sapiens	0	-0.143	0.566
1680	sp|Q15075|EEA1_HUMAN Early endosome antigen 1 OS=Homo sapiens OX=9606 GN=EEA1 PE=1 SV=2	162 kDa	5	Homo sapiens	0	1.01	-0.389
1681	sp|O96000|NDUBA_HUMAN NADH dehydrogenase [ubiquinone] 1 beta subcomplex subunit 10 OS=Homo sapiens OX=9606 GN=NDUFB10 PE=1 SV=3	21 kDa	3	Homo sapiens	0	0.0313	0.536
1682	sp|O60762|DPM1_HUMAN Dolichol-phosphate mannosyltransferase subunit 1 OS=Homo sapiens OX=9606 GN=DPM1 PE=1 SV=1	30 kDa	4	Homo sapiens	0	0.137	0.305
1683	sp|Q96EP5|DAZP1_HUMAN DAZ-associated protein 1 OS=Homo sapiens OX=9606 GN=DAZAP1 PE=1 SV=1	43 kDa	2	Homo sapiens	0	-4.71	3.59
1684	sp|P54725|RD23A_HUMAN UV excision repair protein RAD23 homolog A OS=Homo sapiens OX=9606 GN=RAD23A PE=1 SV=1	40 kDa	3	Homo sapiens	0	0.71	-0.356
1685	sp|P30740|ILEU_HUMAN Leukocyte elastase inhibitor OS=Homo sapiens OX=9606 GN=SERPINB1 PE=1 SV=1	43 kDa	2	Homo sapiens	0	-0.574	0.455
1686	sp|Q9BQG0|MBB1A_HUMAN Myb-binding protein 1A OS=Homo sapiens OX=9606 GN=MYBBP1A PE=1 SV=2	149 kDa	7	Homo sapiens	0	1.23	-4.34
1687	sp|O14907|TX1B3_HUMAN Tax1-binding protein 3 OS=Homo sapiens OX=9606 GN=TAX1BP3 PE=1 SV=2	14 kDa	3	Homo sapiens	No Values	No Values	No Values
1688	sp|P27487|DPP4_HUMAN Dipeptidyl peptidase 4 OS=Homo sapiens OX=9606 GN=DPP4 PE=1 SV=2	88 kDa	7	Homo sapiens	0	0.353	0.224
1689	sp|P50213|IDH3A_HUMAN Isocitrate dehydrogenase [NAD] subunit alpha, mitochondrial OS=Homo sapiens OX=9606 GN=IDH3A PE=1 SV=1	40 kDa	4	Homo sapiens	0	-0.0499	-0.169
1690	sp|O15382|BCAT2_HUMAN Branched-chain-amino-acid aminotransferase, mitochondrial OS=Homo sapiens OX=9606 GN=BCAT2 PE=1 SV=2	44 kDa	5	Homo sapiens	0	0.234	0.272
1691	sp|P12830|CADH1_HUMAN Cadherin-1 OS=Homo sapiens OX=9606 GN=CDH1 PE=1 SV=3	97 kDa	7	Homo sapiens	0	0.382	0.654
1692	sp|O00217|NDUS8_HUMAN NADH dehydrogenase [ubiquinone] iron-sulfur protein 8, mitochondrial OS=Homo sapiens OX=9606 GN=NDUFS8 PE=1 SV=1	24 kDa	2	Homo sapiens	0	-0.391	-0.15
1693	sp|P29144|TPP2_HUMAN Tripeptidyl-peptidase 2 OS=Homo sapiens OX=9606 GN=TPP2 PE=1 SV=4	138 kDa	5	Homo sapiens	0	-0.0591	-0.867
1694	sp|P18754|RCC1_HUMAN Regulator of chromosome condensation OS=Homo sapiens OX=9606 GN=RCC1 PE=1 SV=1	45 kDa	4	Homo sapiens	0	0.454	-0.319
1695	sp|Q9NZM1|MYOF_HUMAN Myoferlin OS=Homo sapiens OX=9606 GN=MYOF PE=1 SV=1	235 kDa	8	Homo sapiens	0	0.504	0.408
1696	sp|Q02218|ODO1_HUMAN 2-oxoglutarate dehydrogenase, mitochondrial OS=Homo sapiens OX=9606 GN=OGDH PE=1 SV=3	116 kDa	8	Homo sapiens	0	0.0601	-0.0519
1697	sp|Q9P2X0|DPM3_HUMAN Dolichol-phosphate mannosyltransferase subunit 3 OS=Homo sapiens OX=9606 GN=DPM3 PE=1 SV=2	10 kDa	2	Homo sapiens	0	0.0185	-0.165
1698	sp|O00339|MATN2_HUMAN Matrilin-2 OS=Homo sapiens OX=9606 GN=MATN2 PE=1 SV=4	107 kDa	5	Homo sapiens	0	0.0373	0.614
1699	sp|P51654|GPC3_HUMAN Glypican-3 OS=Homo sapiens OX=9606 GN=GPC3 PE=1 SV=1	66 kDa	3	Homo sapiens	0	2.21	1.01
1700	sp|Q9UBC2|EP15R_HUMAN Epidermal growth factor receptor substrate 15-like 1 OS=Homo sapiens OX=9606 GN=EPS15L1 PE=1 SV=1	94 kDa	4	Homo sapiens	0	-0.268	0.141
1701	sp|Q14247|SRC8_HUMAN Src substrate cortactin OS=Homo sapiens OX=9606 GN=CTTN PE=1 SV=2	62 kDa	12	Homo sapiens	0	0.192	0.0376
1702	sp|Q15428|SF3A2_HUMAN Splicing factor 3A subunit 2 OS=Homo sapiens OX=9606 GN=SF3A2 PE=1 SV=2	49 kDa	5	Homo sapiens	0	-0.352	0.301
1703	sp|O75153|CLU_HUMAN Clustered mitochondria protein homolog OS=Homo sapiens OX=9606 GN=CLUH PE=1 SV=2	147 kDa	2	Homo sapiens	0	0.866	0.591
1704	sp|Q9UHI8|ATS1_HUMAN A disintegrin and metalloproteinase with thrombospondin motifs 1 OS=Homo sapiens OX=9606 GN=ADAMTS1 PE=1 SV=4	105 kDa	1	Homo sapiens	0	1.65	2.59
1705	sp|P50281|MMP14_HUMAN Matrix metalloproteinase-14 OS=Homo sapiens OX=9606 GN=MMP14 PE=1 SV=3	66 kDa	4	Homo sapiens	0	-0.297	-0.841
1706	sp|P62330|ARF6_HUMAN ADP-ribosylation factor 6 OS=Homo sapiens OX=9606 GN=ARF6 PE=1 SV=2	20 kDa	4	Homo sapiens	0	0.189	0.0327
1707	sp|Q15746|MYLK_HUMAN Myosin light chain kinase, smooth muscle OS=Homo sapiens OX=9606 GN=MYLK PE=1 SV=4	211 kDa	14	Homo sapiens	0	0.177	-0.285
1708	sp|O43865|SAHH2_HUMAN S-adenosylhomocysteine hydrolase-like protein 1 OS=Homo sapiens OX=9606 GN=AHCYL1 PE=1 SV=2	59 kDa	5	Homo sapiens	0	0.264	-0.929
1709	sp|A6NKT7|RGPD3_HUMAN RanBP2-like and GRIP domain-containing protein 3 OS=Homo sapiens OX=9606 GN=RGPD3 PE=3 SV=2	197 kDa	5	Homo sapiens	0	-0.384	-0.00711
1710	sp|P33991|MCM4_HUMAN DNA replication licensing factor MCM4 OS=Homo sapiens OX=9606 GN=MCM4 PE=1 SV=5	97 kDa	1	Homo sapiens	0	2.11	2.36
1711	sp|Q9Y305|ACOT9_HUMAN Acyl-coenzyme A thioesterase 9, mitochondrial OS=Homo sapiens OX=9606 GN=ACOT9 PE=1 SV=2	50 kDa	4	Homo sapiens	0	1.57	0.753
1712	sp|Q13907|IDI1_HUMAN Isopentenyl-diphosphate Delta-isomerase 1 OS=Homo sapiens OX=9606 GN=IDI1 PE=1 SV=2	26 kDa	4	Homo sapiens	0	0.109	0.806
1713	sp|Q9NP97|DLRB1_HUMAN Dynein light chain roadblock-type 1 OS=Homo sapiens OX=9606 GN=DYNLRB1 PE=1 SV=3	11 kDa	1	Homo sapiens	0	0.256	-0.357
1714	sp|Q9Y5K8|VATD_HUMAN V-type proton ATPase subunit D OS=Homo sapiens OX=9606 GN=ATP6V1D PE=1 SV=1	28 kDa	1	Homo sapiens	0	0.434	0.218
1715	sp|P09871|C1S_HUMAN Complement C1s subcomponent OS=Homo sapiens OX=9606 GN=C1S PE=1 SV=1	77 kDa	8	Homo sapiens	0	0.00717	0.0623
1716	sp|Q16822|PCKGM_HUMAN Phosphoenolpyruvate carboxykinase [GTP], mitochondrial OS=Homo sapiens OX=9606 GN=PCK2 PE=1 SV=4	71 kDa	11	Homo sapiens	0	-1.44	-2.41
1717	sp|Q9Y624|JAM1_HUMAN Junctional adhesion molecule A OS=Homo sapiens OX=9606 GN=F11R PE=1 SV=1	33 kDa	4	Homo sapiens	0	0.352	-0.141
1718	sp|Q96CG8|CTHR1_HUMAN Collagen triple helix repeat-containing protein 1 OS=Homo sapiens OX=9606 GN=CTHRC1 PE=1 SV=1	26 kDa	3	Homo sapiens	0	0.521	-1.05
1719	sp|Q14683|SMC1A_HUMAN Structural maintenance of chromosomes protein 1A OS=Homo sapiens OX=9606 GN=SMC1A PE=1 SV=2	143 kDa	7	Homo sapiens	0	0.179	-0.131
1720	sp|Q9Y4Z0|LSM4_HUMAN U6 snRNA-associated Sm-like protein LSm4 OS=Homo sapiens OX=9606 GN=LSM4 PE=1 SV=1	15 kDa	4	Homo sapiens	0	0.203	-0.0495
1721	sp|P17900|SAP3_HUMAN Ganglioside GM2 activator OS=Homo sapiens OX=9606 GN=GM2A PE=1 SV=4	21 kDa	2	Homo sapiens	0	0.0856	-0.139
1722	sp|O00154|BACH_HUMAN Cytosolic acyl coenzyme A thioester hydrolase OS=Homo sapiens OX=9606 GN=ACOT7 PE=1 SV=3	42 kDa	1	Homo sapiens	0	0.341	0.0456
1723	sp|P37235|HPCL1_HUMAN Hippocalcin-like protein 1 OS=Homo sapiens OX=9606 GN=HPCAL1 PE=1 SV=3	22 kDa	1	Homo sapiens	0	0.354	0.402
1724	sp|Q14008|CKAP5_HUMAN Cytoskeleton-associated protein 5 OS=Homo sapiens OX=9606 GN=CKAP5 PE=1 SV=3	226 kDa	5	Homo sapiens	0	0.188	4.6
1725	sp|P50402|EMD_HUMAN Emerin OS=Homo sapiens OX=9606 GN=EMD PE=1 SV=1	29 kDa	2	Homo sapiens	0	-0.0408	-0.4
1726	sp|P78344|IF4G2_HUMAN Eukaryotic translation initiation factor 4 gamma 2 OS=Homo sapiens OX=9606 GN=EIF4G2 PE=1 SV=1	102 kDa	5	Homo sapiens	0	-0.307	-0.299
1727	sp|P48729|KC1A_HUMAN Casein kinase I isoform alpha OS=Homo sapiens OX=9606 GN=CSNK1A1 PE=1 SV=2	39 kDa	4	Homo sapiens	0	-0.281	-1.11
1728	sp|P43307|SSRA_HUMAN Translocon-associated protein subunit alpha OS=Homo sapiens OX=9606 GN=SSR1 PE=1 SV=3	32 kDa	2	Homo sapiens	0	-0.109	-0.00578
1729	sp|P19404|NDUV2_HUMAN NADH dehydrogenase [ubiquinone] flavoprotein 2, mitochondrial OS=Homo sapiens OX=9606 GN=NDUFV2 PE=1 SV=2	27 kDa	2	Homo sapiens	0	0.217	0.78
1730	sp|Q53TN4|CYBR1_HUMAN Cytochrome b reductase 1 OS=Homo sapiens OX=9606 GN=CYBRD1 PE=1 SV=1	32 kDa	2	Homo sapiens	0	-0.0318	0.00399
1731	sp|P61020|RAB5B_HUMAN Ras-related protein Rab-5B OS=Homo sapiens OX=9606 GN=RAB5B PE=1 SV=1	24 kDa	5	Homo sapiens	0	0.188	-0.17
1732	sp|P09327|VILI_HUMAN Villin-1 OS=Homo sapiens OX=9606 GN=VIL1 PE=1 SV=4	93 kDa	4	Homo sapiens	0	0.161	0.408
1733	sp|Q92575|UBXN4_HUMAN UBX domain-containing protein 4 OS=Homo sapiens OX=9606 GN=UBXN4 PE=1 SV=2	57 kDa	3	Homo sapiens	0	0.736	-2.05
1734	sp|Q9NS15|LTBP3_HUMAN Latent-transforming growth factor beta-binding protein 3 OS=Homo sapiens OX=9606 GN=LTBP3 PE=1 SV=4	139 kDa	2	Homo sapiens	0	0.879	0.392
1735	sp|Q9H3M7|TXNIP_HUMAN Thioredoxin-interacting protein OS=Homo sapiens OX=9606 GN=TXNIP PE=1 SV=1	44 kDa	1	Homo sapiens	No Values	No Values	No Values
1736	sp|Q92878|RAD50_HUMAN DNA repair protein RAD50 OS=Homo sapiens OX=9606 GN=RAD50 PE=1 SV=1	154 kDa	4	Homo sapiens	0	-0.0904	0.619
1737	sp|P56545|CTBP2_HUMAN C-terminal-binding protein 2 OS=Homo sapiens OX=9606 GN=CTBP2 PE=1 SV=1	49 kDa	6	Homo sapiens	0	-0.274	-0.453
1738	sp|O43920|NDUS5_HUMAN NADH dehydrogenase [ubiquinone] iron-sulfur protein 5 OS=Homo sapiens OX=9606 GN=NDUFS5 PE=1 SV=3	13 kDa	3	Homo sapiens	0	0.0166	0.245
1739	sp|O75352|MPU1_HUMAN Mannose-P-dolichol utilization defect 1 protein OS=Homo sapiens OX=9606 GN=MPDU1 PE=1 SV=2	27 kDa	2	Homo sapiens	0	-0.0263	-0.0402
1740	sp|P09455|RET1_HUMAN Retinol-binding protein 1 OS=Homo sapiens OX=9606 GN=RBP1 PE=1 SV=2	16 kDa	7	Homo sapiens	0	0.307	0.784
1741	sp|P43304|GPDM_HUMAN Glycerol-3-phosphate dehydrogenase, mitochondrial OS=Homo sapiens OX=9606 GN=GPD2 PE=1 SV=3	81 kDa	6	Homo sapiens	0	-0.116	-0.398
1742	sp|Q92530|PSMF1_HUMAN Proteasome inhibitor PI31 subunit OS=Homo sapiens OX=9606 GN=PSMF1 PE=1 SV=2	30 kDa	1	Homo sapiens	0	-0.261	-0.556
1743	sp|P51610|HCFC1_HUMAN Host cell factor 1 OS=Homo sapiens OX=9606 GN=HCFC1 PE=1 SV=2	209 kDa	1	Homo sapiens	No Values	No Values	No Values
1744	sp|Q9BVG4|PBDC1_HUMAN Protein PBDC1 OS=Homo sapiens OX=9606 GN=PBDC1 PE=1 SV=1	26 kDa	1	Homo sapiens	0	0.26	-0.161
1745	sp|O43768|ENSA_HUMAN Alpha-endosulfine OS=Homo sapiens OX=9606 GN=ENSA PE=1 SV=1	13 kDa	3	Homo sapiens	0	-0.65	-0.844
1746	Group of sp|O95837|GNA14_HUMAN Guanine nucleotide-binding protein subunit alpha-14 OS=Homo sapiens OX=9606 GN=GNA14 PE=1 SV=1		4	Homo sapiens	0	-0.00757	-0.123
1746.1	sp|O95837|GNA14_HUMAN Guanine nucleotide-binding protein subunit alpha-14 OS=Homo sapiens OX=9606 GN=GNA14 PE=1 SV=1	42 kDa	4	Homo sapiens	0	-0.00757	-0.123
1746.2	sp|P29992|GNA11_HUMAN Guanine nucleotide-binding protein subunit alpha-11 OS=Homo sapiens OX=9606 GN=GNA11 PE=1 SV=2	42 kDa	4	Homo sapiens	0	-0.00757	-0.123
1747	sp|O94903|PLPHP_HUMAN Pyridoxal phosphate homeostasis protein OS=Homo sapiens OX=9606 GN=PLPBP PE=1 SV=1	30 kDa	2	Homo sapiens	No Values	No Values	No Values
1748	sp|Q13445|TMED1_HUMAN Transmembrane emp24 domain-containing protein 1 OS=Homo sapiens OX=9606 GN=TMED1 PE=1 SV=1	25 kDa	2	Homo sapiens	0	-0.2	-0.635
1749	sp|P33992|MCM5_HUMAN DNA replication licensing factor MCM5 OS=Homo sapiens OX=9606 GN=MCM5 PE=1 SV=5	82 kDa	4	Homo sapiens	0	1.13	-0.14
1750	sp|A6NHR9|SMHD1_HUMAN Structural maintenance of chromosomes flexible hinge domain-containing protein 1 OS=Homo sapiens OX=9606 GN=SMCHD1 PE=1 SV=2	226 kDa	3	Homo sapiens	0	0.571	0.294
1751	sp|Q06055|AT5G2_HUMAN ATP synthase F(0) complex subunit C2, mitochondrial OS=Homo sapiens OX=9606 GN=ATP5MC2 PE=1 SV=1	15 kDa	1	Homo sapiens	0	0.376	2.32
1752	sp|P62310|LSM3_HUMAN U6 snRNA-associated Sm-like protein LSm3 OS=Homo sapiens OX=9606 GN=LSM3 PE=1 SV=2	12 kDa	2	Homo sapiens	0	0.0838	-0.797
1753	sp|P42574|CASP3_HUMAN Caspase-3 OS=Homo sapiens OX=9606 GN=CASP3 PE=1 SV=2	32 kDa	2	Homo sapiens	0	0.0818	0.239
1754	sp|Q9BZG1|RAB34_HUMAN Ras-related protein Rab-34 OS=Homo sapiens OX=9606 GN=RAB34 PE=1 SV=1	29 kDa	3	Homo sapiens	0	-0.0371	-0.308
1755	sp|O43181|NDUS4_HUMAN NADH dehydrogenase [ubiquinone] iron-sulfur protein 4, mitochondrial OS=Homo sapiens OX=9606 GN=NDUFS4 PE=1 SV=1	20 kDa	1	Homo sapiens	0	-0.889	0.196
1756	sp|Q92538|GBF1_HUMAN Golgi-specific brefeldin A-resistance guanine nucleotide exchange factor 1 OS=Homo sapiens OX=9606 GN=GBF1 PE=1 SV=2	206 kDa	4	Homo sapiens	0	0.51	0.406
1757	sp|P42285|MTREX_HUMAN Exosome RNA helicase MTR4 OS=Homo sapiens OX=9606 GN=MTREX PE=1 SV=3	118 kDa	8	Homo sapiens	0	-2.74	-1.44
1758	sp|Q12874|SF3A3_HUMAN Splicing factor 3A subunit 3 OS=Homo sapiens OX=9606 GN=SF3A3 PE=1 SV=1	59 kDa	5	Homo sapiens	0	-0.706	0.092
1759	sp|Q9UKR5|ERG28_HUMAN Probable ergosterol biosynthetic protein 28 OS=Homo sapiens OX=9606 GN=ERG28 PE=1 SV=1	16 kDa	2	Homo sapiens	0	0.978	0.805
1760	sp|O43447|PPIH_HUMAN Peptidyl-prolyl cis-trans isomerase H OS=Homo sapiens OX=9606 GN=PPIH PE=1 SV=1	19 kDa	2	Homo sapiens	0	0.138	0.487
1761	sp|Q92688|AN32B_HUMAN Acidic leucine-rich nuclear phosphoprotein 32 family member B OS=Homo sapiens OX=9606 GN=ANP32B PE=1 SV=1	29 kDa	10	Homo sapiens	0	-0.206	-0.218
1762	sp|Q15836|VAMP3_HUMAN Vesicle-associated membrane protein 3 OS=Homo sapiens OX=9606 GN=VAMP3 PE=1 SV=3	11 kDa	2	Homo sapiens	0	0.1	-1.97
1763	sp|O75368|SH3L1_HUMAN SH3 domain-binding glutamic acid-rich-like protein OS=Homo sapiens OX=9606 GN=SH3BGRL PE=1 SV=1	13 kDa	6	Homo sapiens	0	-0.911	-0.183
1764	sp|Q08AF3|SLFN5_HUMAN Schlafen family member 5 OS=Homo sapiens OX=9606 GN=SLFN5 PE=1 SV=1	101 kDa	3	Homo sapiens	0	1.04	0.367
1765	sp|Q9UL25|RAB21_HUMAN Ras-related protein Rab-21 OS=Homo sapiens OX=9606 GN=RAB21 PE=1 SV=3	24 kDa	3	Homo sapiens	0	0.118	-0.243
1766	sp|Q92882|OSTF1_HUMAN Osteoclast-stimulating factor 1 OS=Homo sapiens OX=9606 GN=OSTF1 PE=1 SV=2	24 kDa	2	Homo sapiens	0	0.373	0.386
1767	sp|Q96FQ6|S10AG_HUMAN Protein S100-A16 OS=Homo sapiens OX=9606 GN=S100A16 PE=1 SV=1	12 kDa	2	Homo sapiens	0	0.669	1.07
1768	sp|P24844|MYL9_HUMAN Myosin regulatory light polypeptide 9 OS=Homo sapiens OX=9606 GN=MYL9 PE=1 SV=4	20 kDa	9	Homo sapiens	0	0.241	0.0356
1769	Group of sp|O00712|NFIB_HUMAN Nuclear factor 1 B-type OS=Homo sapiens OX=9606 GN=NFIB PE=1 SV=2		1	Homo sapiens	0	-0.0109	-0.448
1769.1	sp|O00712|NFIB_HUMAN Nuclear factor 1 B-type OS=Homo sapiens OX=9606 GN=NFIB PE=1 SV=2	47 kDa	1	Homo sapiens	0	-0.0109	-0.448
1769.2	sp|P08651|NFIC_HUMAN Nuclear factor 1 C-type OS=Homo sapiens OX=9606 GN=NFIC PE=1 SV=2	56 kDa	1	Homo sapiens	0	-0.0109	-0.448
1769.3	sp|Q12857|NFIA_HUMAN Nuclear factor 1 A-type OS=Homo sapiens OX=9606 GN=NFIA PE=1 SV=2	56 kDa	1	Homo sapiens	0	-0.0109	-0.448
1770	sp|P49593|PPM1F_HUMAN Protein phosphatase 1F OS=Homo sapiens OX=9606 GN=PPM1F PE=1 SV=3	50 kDa	1	Homo sapiens	No Values	No Values	No Values
1771	sp|Q8N6L1|KTAP2_HUMAN Keratinocyte-associated protein 2 OS=Homo sapiens OX=9606 GN=KRTCAP2 PE=1 SV=2	15 kDa	1	Homo sapiens	0	0.864	-3.69
1772	sp|Q02790|FKBP4_HUMAN Peptidyl-prolyl cis-trans isomerase FKBP4 OS=Homo sapiens OX=9606 GN=FKBP4 PE=1 SV=3	52 kDa	3	Homo sapiens	0	0.23	-0.000813
1773	sp|P17661|DESM_HUMAN Desmin OS=Homo sapiens OX=9606 GN=DES PE=1 SV=3	54 kDa	7	Homo sapiens	0	1.72	3.4
1774	sp|Q14315|FLNC_HUMAN Filamin-C OS=Homo sapiens OX=9606 GN=FLNC PE=1 SV=3	291 kDa	16	Homo sapiens	0	-0.177	-0.051
1775	sp|P22692|IBP4_HUMAN Insulin-like growth factor-binding protein 4 OS=Homo sapiens OX=9606 GN=IGFBP4 PE=1 SV=2	28 kDa	2	Homo sapiens	0	0.08	0.48
1776	sp|P30049|ATPD_HUMAN ATP synthase subunit delta, mitochondrial OS=Homo sapiens OX=9606 GN=ATP5F1D PE=1 SV=2	17 kDa	2	Homo sapiens	0	0.0979	-0.101
1777	sp|Q8NEG5|ZSWM2_HUMAN E3 ubiquitin-protein ligase ZSWIM2 OS=Homo sapiens OX=9606 GN=ZSWIM2 PE=1 SV=2	73 kDa	3	Homo sapiens	No Values	No Values	No Values
1778	sp|Q8NBJ7|SUMF2_HUMAN Inactive C-alpha-formylglycine-generating enzyme 2 OS=Homo sapiens OX=9606 GN=SUMF2 PE=1 SV=2	34 kDa	4	Homo sapiens	0	0.891	-0.221
1779	sp|Q86X29|LSR_HUMAN Lipolysis-stimulated lipoprotein receptor OS=Homo sapiens OX=9606 GN=LSR PE=1 SV=4	71 kDa	1	Homo sapiens	0	0.246	-0.0584
1780	sp|Q8TEA7|TBCK_HUMAN TBC domain-containing protein kinase-like protein OS=Homo sapiens OX=9606 GN=TBCK PE=1 SV=4	101 kDa	1	Homo sapiens	No Values	No Values	No Values
1781	sp|Q8TCT8|SPP2A_HUMAN Signal peptide peptidase-like 2A OS=Homo sapiens OX=9606 GN=SPPL2A PE=1 SV=2	58 kDa	1	Homo sapiens	0	0.195	-0.602
1782	sp|P53680|AP2S1_HUMAN AP-2 complex subunit sigma OS=Homo sapiens OX=9606 GN=AP2S1 PE=1 SV=2	17 kDa	3	Homo sapiens	0	0.144	0.263
1783	sp|O14744|ANM5_HUMAN Protein arginine N-methyltransferase 5 OS=Homo sapiens OX=9606 GN=PRMT5 PE=1 SV=4	73 kDa	4	Homo sapiens	0	-0.351	-0.178
1784	sp|Q9UII2|ATIF1_HUMAN ATPase inhibitor, mitochondrial OS=Homo sapiens OX=9606 GN=ATP5IF1 PE=1 SV=1	12 kDa	3	Homo sapiens	0	1.22	0.127
1785	sp|Q92831|KAT2B_HUMAN Histone acetyltransferase KAT2B OS=Homo sapiens OX=9606 GN=KAT2B PE=1 SV=3	93 kDa	3	Homo sapiens	No Values	No Values	No Values
1786	sp|O94874|UFL1_HUMAN E3 UFM1-protein ligase 1 OS=Homo sapiens OX=9606 GN=UFL1 PE=1 SV=2	90 kDa	1	Homo sapiens	0	0.195	-0.178
1787	sp|Q9NYF8|BCLF1_HUMAN Bcl-2-associated transcription factor 1 OS=Homo sapiens OX=9606 GN=BCLAF1 PE=1 SV=2	106 kDa	3	Homo sapiens	0	2.9	2.91
1788	sp|P83111|LACTB_HUMAN Serine beta-lactamase-like protein LACTB, mitochondrial OS=Homo sapiens OX=9606 GN=LACTB PE=1 SV=2	61 kDa	1	Homo sapiens	0	0.347	-0.64
1789	sp|O43432|IF4G3_HUMAN Eukaryotic translation initiation factor 4 gamma 3 OS=Homo sapiens OX=9606 GN=EIF4G3 PE=1 SV=2	177 kDa	7	Homo sapiens	0	-0.324	0.0303
1790	sp|P49407|ARRB1_HUMAN Beta-arrestin-1 OS=Homo sapiens OX=9606 GN=ARRB1 PE=1 SV=2	47 kDa	5	Homo sapiens	0	0.333	0.817
1791	sp|P22570|ADRO_HUMAN NADPH:adrenodoxin oxidoreductase, mitochondrial OS=Homo sapiens OX=9606 GN=FDXR PE=1 SV=3	54 kDa	3	Homo sapiens	No Values	No Values	No Values
1792	sp|P02749|APOH_HUMAN Beta-2-glycoprotein 1 OS=Homo sapiens OX=9606 GN=APOH PE=1 SV=3	38 kDa	2	Homo sapiens	0	0.517	0.362
1793	sp|O75676|KS6A4_HUMAN Ribosomal protein S6 kinase alpha-4 OS=Homo sapiens OX=9606 GN=RPS6KA4 PE=1 SV=1	86 kDa	3	Homo sapiens	0	-0.345	1.7
1794	sp|O00233|PSMD9_HUMAN 26S proteasome non-ATPase regulatory subunit 9 OS=Homo sapiens OX=9606 GN=PSMD9 PE=1 SV=3	25 kDa	2	Homo sapiens	0	-0.466	-1.59
1795	sp|Q12769|NU160_HUMAN Nuclear pore complex protein Nup160 OS=Homo sapiens OX=9606 GN=NUP160 PE=1 SV=3	162 kDa	4	Homo sapiens	0	0.25	0.0927
1796	sp|Q9H8S9|MOB1A_HUMAN MOB kinase activator 1A OS=Homo sapiens OX=9606 GN=MOB1A PE=1 SV=4	25 kDa	2	Homo sapiens	0	0.293	0.271
1797	sp|Q96C36|P5CR2_HUMAN Pyrroline-5-carboxylate reductase 2 OS=Homo sapiens OX=9606 GN=PYCR2 PE=1 SV=1	34 kDa	2	Homo sapiens	0	-1.89	-2.49
1798	sp|P33316|DUT_HUMAN Deoxyuridine 5'-triphosphate nucleotidohydrolase, mitochondrial OS=Homo sapiens OX=9606 GN=DUT PE=1 SV=4	27 kDa	2	Homo sapiens	0	1.28	0.343
1799	sp|O95864|FADS2_HUMAN Acyl-CoA 6-desaturase OS=Homo sapiens OX=9606 GN=FADS2 PE=1 SV=1	52 kDa	2	Homo sapiens	0	0.376	-1.84
1800	sp|Q00796|DHSO_HUMAN Sorbitol dehydrogenase OS=Homo sapiens OX=9606 GN=SORD PE=1 SV=4	38 kDa	4	Homo sapiens	0	-0.729	-0.481
1801	sp|P27658|CO8A1_HUMAN Collagen alpha-1(VIII) chain OS=Homo sapiens OX=9606 GN=COL8A1 PE=1 SV=2	73 kDa	5	Homo sapiens	0	-0.601	0.192
1802	sp|P62633|CNBP_HUMAN Cellular nucleic acid-binding protein OS=Homo sapiens OX=9606 GN=CNBP PE=1 SV=1	19 kDa	4	Homo sapiens	0	-0.272	-0.049
1803	sp|Q8NBJ5|GT251_HUMAN Procollagen galactosyltransferase 1 OS=Homo sapiens OX=9606 GN=COLGALT1 PE=1 SV=1	72 kDa	6	Homo sapiens	0	-0.00705	-0.00755
1804	sp|Q9BYD6|RM01_HUMAN 39S ribosomal protein L1, mitochondrial OS=Homo sapiens OX=9606 GN=MRPL1 PE=1 SV=2	37 kDa	3	Homo sapiens	0	-0.0996	2.24
1805	sp|Q99735|MGST2_HUMAN Microsomal glutathione S-transferase 2 OS=Homo sapiens OX=9606 GN=MGST2 PE=1 SV=1	17 kDa	1	Homo sapiens	0	-0.761	-0.764
1806	sp|O75715|GPX5_HUMAN Epididymal secretory glutathione peroxidase OS=Homo sapiens OX=9606 GN=GPX5 PE=1 SV=1	25 kDa	3	Homo sapiens	0	0.119	-0.119
1807	sp|Q3ZCQ8|TIM50_HUMAN Mitochondrial import inner membrane translocase subunit TIM50 OS=Homo sapiens OX=9606 GN=TIMM50 PE=1 SV=2	40 kDa	2	Homo sapiens	0	0.104	0.0874
1808	sp|Q5TCS8|KAD9_HUMAN Adenylate kinase 9 OS=Homo sapiens OX=9606 GN=AK9 PE=1 SV=2	221 kDa	2	Homo sapiens	0	-1.4	2.93
1809	sp|Q13769|THOC5_HUMAN THO complex subunit 5 homolog OS=Homo sapiens OX=9606 GN=THOC5 PE=1 SV=2	79 kDa	2	Homo sapiens	0	1.01	0.563
1810	sp|Q15424|SAFB1_HUMAN Scaffold attachment factor B1 OS=Homo sapiens OX=9606 GN=SAFB PE=1 SV=4	103 kDa	7	Homo sapiens	0	-0.548	-0.467
1811	sp|Q8NI27|THOC2_HUMAN THO complex subunit 2 OS=Homo sapiens OX=9606 GN=THOC2 PE=1 SV=2	183 kDa	1	Homo sapiens	0	0.647	0.691
1812	Group of sp|P61225|RAP2B_HUMAN Ras-related protein Rap-2b OS=Homo sapiens OX=9606 GN=RAP2B PE=1 SV=1		1	Homo sapiens	0	0.164	-1.39
1812.1	sp|P61225|RAP2B_HUMAN Ras-related protein Rap-2b OS=Homo sapiens OX=9606 GN=RAP2B PE=1 SV=1	21 kDa	1	Homo sapiens	0	0.164	-1.39
1812.2	sp|Q9Y3L5|RAP2C_HUMAN Ras-related protein Rap-2c OS=Homo sapiens OX=9606 GN=RAP2C PE=1 SV=1	21 kDa	1	Homo sapiens	0	0.164	-1.39
1813	sp|P11166|GTR1_HUMAN Solute carrier family 2, facilitated glucose transporter member 1 OS=Homo sapiens OX=9606 GN=SLC2A1 PE=1 SV=2	54 kDa	5	Homo sapiens	0	0.408	0.442
1814	sp|O00139|KIF2A_HUMAN Kinesin-like protein KIF2A OS=Homo sapiens OX=9606 GN=KIF2A PE=1 SV=3	80 kDa	3	Homo sapiens	0	0.0227	-0.04
1815	sp|Q01433|AMPD2_HUMAN AMP deaminase 2 OS=Homo sapiens OX=9606 GN=AMPD2 PE=1 SV=2	101 kDa	3	Homo sapiens	0	0.315	-0.584
1816	sp|Q5JVF3|PCID2_HUMAN PCI domain-containing protein 2 OS=Homo sapiens OX=9606 GN=PCID2 PE=1 SV=2	46 kDa	2	Homo sapiens	0	0.669	0.785
1817	sp|P53041|PPP5_HUMAN Serine/threonine-protein phosphatase 5 OS=Homo sapiens OX=9606 GN=PPP5C PE=1 SV=1	57 kDa	2	Homo sapiens	0	1.06	1.77
1818	sp|Q9UKS6|PACN3_HUMAN Protein kinase C and casein kinase substrate in neurons protein 3 OS=Homo sapiens OX=9606 GN=PACSIN3 PE=1 SV=2	48 kDa	1	Homo sapiens	0	-0.0383	-1.13
1819	sp|Q9NWV4|CZIB_HUMAN CXXC motif containing zinc binding protein OS=Homo sapiens OX=9606 GN=CZIB PE=1 SV=1	18 kDa	2	Homo sapiens	0	-0.0922	0.0833
1820	sp|P30566|PUR8_HUMAN Adenylosuccinate lyase OS=Homo sapiens OX=9606 GN=ADSL PE=1 SV=2	55 kDa	2	Homo sapiens	0	-2.65	-0.624
1821	sp|P13995|MTDC_HUMAN Bifunctional methylenetetrahydrofolate dehydrogenase/cyclohydrolase, mitochondrial OS=Homo sapiens OX=9606 GN=MTHFD2 PE=1 SV=2	38 kDa	1	Homo sapiens	0	-1.81	-1.2
1822	sp|Q8TC59|PIWL2_HUMAN Piwi-like protein 2 OS=Homo sapiens OX=9606 GN=PIWIL2 PE=1 SV=1	110 kDa	2	Homo sapiens	0	-0.136	-1.13
1823	sp|P17568|NDUB7_HUMAN NADH dehydrogenase [ubiquinone] 1 beta subcomplex subunit 7 OS=Homo sapiens OX=9606 GN=NDUFB7 PE=1 SV=4	16 kDa	1	Homo sapiens	0	-0.0432	-0.638
1824	sp|O95782|AP2A1_HUMAN AP-2 complex subunit alpha-1 OS=Homo sapiens OX=9606 GN=AP2A1 PE=1 SV=3	108 kDa	20	Homo sapiens	0	0.232	0.015
1825	sp|O75400|PR40A_HUMAN Pre-mRNA-processing factor 40 homolog A OS=Homo sapiens OX=9606 GN=PRPF40A PE=1 SV=2	109 kDa	4	Homo sapiens	0	-0.207	0.111
1826	sp|O15427|MOT4_HUMAN Monocarboxylate transporter 4 OS=Homo sapiens OX=9606 GN=SLC16A3 PE=1 SV=1	49 kDa	3	Homo sapiens	No Values	Reference Missing	No Values
1827	sp|Q9UBC5|MYO1A_HUMAN Unconventional myosin-Ia OS=Homo sapiens OX=9606 GN=MYO1A PE=1 SV=1	118 kDa	3	Homo sapiens	0	-1.45	-0.653
1828	sp|P30533|AMRP_HUMAN Alpha-2-macroglobulin receptor-associated protein OS=Homo sapiens OX=9606 GN=LRPAP1 PE=1 SV=1	41 kDa	10	Homo sapiens	0	0.745	1.02
1829	sp|Q96AB3|ISOC2_HUMAN Isochorismatase domain-containing protein 2 OS=Homo sapiens OX=9606 GN=ISOC2 PE=1 SV=1	22 kDa	1	Homo sapiens	0	-0.108	-0.302
1830	sp|P49736|MCM2_HUMAN DNA replication licensing factor MCM2 OS=Homo sapiens OX=9606 GN=MCM2 PE=1 SV=4	102 kDa	2	Homo sapiens	0	0.361	0.511
1831	sp|P06730|IF4E_HUMAN Eukaryotic translation initiation factor 4E OS=Homo sapiens OX=9606 GN=EIF4E PE=1 SV=2	25 kDa	4	Homo sapiens	0	0.177	-0.0795
1832	sp|Q9NW68|BSDC1_HUMAN BSD domain-containing protein 1 OS=Homo sapiens OX=9606 GN=BSDC1 PE=1 SV=1	47 kDa	1	Homo sapiens	0	-1.19	3.35
1833	sp|Q9Y6C9|MTCH2_HUMAN Mitochondrial carrier homolog 2 OS=Homo sapiens OX=9606 GN=MTCH2 PE=1 SV=1	33 kDa	6	Homo sapiens	0	0.0388	0.542
1834	sp|O15372|EIF3H_HUMAN Eukaryotic translation initiation factor 3 subunit H OS=Homo sapiens OX=9606 GN=EIF3H PE=1 SV=1	40 kDa	4	Homo sapiens	0	0.315	-0.385
1835	sp|O15514|RPB4_HUMAN DNA-directed RNA polymerase II subunit RPB4 OS=Homo sapiens OX=9606 GN=POLR2D PE=1 SV=1	16 kDa	1	Homo sapiens	0	0.434	0.206
1836	sp|Q5JTV8|TOIP1_HUMAN Torsin-1A-interacting protein 1 OS=Homo sapiens OX=9606 GN=TOR1AIP1 PE=1 SV=2	66 kDa	3	Homo sapiens	0	0.0582	0.569
1837	sp|Q9NXF1|TEX10_HUMAN Testis-expressed protein 10 OS=Homo sapiens OX=9606 GN=TEX10 PE=1 SV=2	106 kDa	1	Homo sapiens	0	-1.83	0.911
1838	sp|Q9NU22|MDN1_HUMAN Midasin OS=Homo sapiens OX=9606 GN=MDN1 PE=1 SV=2	633 kDa	5	Homo sapiens	0	-0.997	-1.05
1839	sp|Q8NCN5|PDPR_HUMAN Pyruvate dehydrogenase phosphatase regulatory subunit, mitochondrial OS=Homo sapiens OX=9606 GN=PDPR PE=1 SV=2	99 kDa	4	Homo sapiens	0	0.853	1.48
1840	sp|P23786|CPT2_HUMAN Carnitine O-palmitoyltransferase 2, mitochondrial OS=Homo sapiens OX=9606 GN=CPT2 PE=1 SV=2	74 kDa	4	Homo sapiens	0	-1.55	3.89
1841	sp|F8WCM5|INSR2_HUMAN Insulin, isoform 2 OS=Homo sapiens OX=9606 GN=INS-IGF2 PE=2 SV=1	22 kDa	1	Homo sapiens	0	-2.37	-0.507
1842	sp|P30046|DOPD_HUMAN D-dopachrome decarboxylase OS=Homo sapiens OX=9606 GN=DDT PE=1 SV=3	13 kDa	3	Homo sapiens	0	2.7	2.5
1843	sp|Q6FI81|CPIN1_HUMAN Anamorsin OS=Homo sapiens OX=9606 GN=CIAPIN1 PE=1 SV=2	34 kDa	2	Homo sapiens	0	0.37	-2.32
1844	sp|O60493|SNX3_HUMAN Sorting nexin-3 OS=Homo sapiens OX=9606 GN=SNX3 PE=1 SV=3	19 kDa	3	Homo sapiens	0	-0.357	-2.02
1845	sp|P14210|HGF_HUMAN Hepatocyte growth factor OS=Homo sapiens OX=9606 GN=HGF PE=1 SV=2	83 kDa	1	Homo sapiens	0	0.265	-0.167
1846	sp|P01344|IGF2_HUMAN Insulin-like growth factor II OS=Homo sapiens OX=9606 GN=IGF2 PE=1 SV=1	20 kDa	1	Homo sapiens	0	3.17	3.29
1847	sp|Q16629|SRSF7_HUMAN Serine/arginine-rich splicing factor 7 OS=Homo sapiens OX=9606 GN=SRSF7 PE=1 SV=1	27 kDa	5	Homo sapiens	0	0.182	-1.24
1848	sp|O60925|PFD1_HUMAN Prefoldin subunit 1 OS=Homo sapiens OX=9606 GN=PFDN1 PE=1 SV=2	14 kDa	3	Homo sapiens	0	0.207	0.0982
1849	sp|Q02252|MMSA_HUMAN Methylmalonate-semialdehyde dehydrogenase [acylating], mitochondrial OS=Homo sapiens OX=9606 GN=ALDH6A1 PE=1 SV=2	58 kDa	4	Homo sapiens	0	-0.00736	-0.0726
1850	sp|O00505|IMA4_HUMAN Importin subunit alpha-4 OS=Homo sapiens OX=9606 GN=KPNA3 PE=1 SV=2	58 kDa	4	Homo sapiens	0	0.5	0.431
1851	sp|P23368|MAOM_HUMAN NAD-dependent malic enzyme, mitochondrial OS=Homo sapiens OX=9606 GN=ME2 PE=1 SV=1	65 kDa	2	Homo sapiens	0	0.208	0.0353
1852	sp|Q13085|ACACA_HUMAN Acetyl-CoA carboxylase 1 OS=Homo sapiens OX=9606 GN=ACACA PE=1 SV=2	266 kDa	2	Homo sapiens	0	0.288	0.318
1853	sp|O15145|ARPC3_HUMAN Actin-related protein 2/3 complex subunit 3 OS=Homo sapiens OX=9606 GN=ARPC3 PE=1 SV=3	21 kDa	5	Homo sapiens	0	0.743	0.443
1854	sp|P78330|SERB_HUMAN Phosphoserine phosphatase OS=Homo sapiens OX=9606 GN=PSPH PE=1 SV=2	25 kDa	3	Homo sapiens	0	-2.43	-1.91
1855	sp|P15374|UCHL3_HUMAN Ubiquitin carboxyl-terminal hydrolase isozyme L3 OS=Homo sapiens OX=9606 GN=UCHL3 PE=1 SV=1	26 kDa	3	Homo sapiens	0	-0.0566	-0.509
1856	sp|Q9Y3A5|SBDS_HUMAN Ribosome maturation protein SBDS OS=Homo sapiens OX=9606 GN=SBDS PE=1 SV=4	29 kDa	3	Homo sapiens	0	0.496	0.474
1857	sp|Q9UHA4|LTOR3_HUMAN Ragulator complex protein LAMTOR3 OS=Homo sapiens OX=9606 GN=LAMTOR3 PE=1 SV=1	14 kDa	1	Homo sapiens	0	1.03	3.59
1858	sp|Q9Y2Z0|SGT1_HUMAN Protein SGT1 homolog OS=Homo sapiens OX=9606 GN=SUGT1 PE=1 SV=3	41 kDa	2	Homo sapiens	0	0.0893	-0.42
1859	sp|Q8N335|GPD1L_HUMAN Glycerol-3-phosphate dehydrogenase 1-like protein OS=Homo sapiens OX=9606 GN=GPD1L PE=1 SV=1	38 kDa	4	Homo sapiens	0	0.355	-0.285
1860	sp|Q99470|SDF2_HUMAN Stromal cell-derived factor 2 OS=Homo sapiens OX=9606 GN=SDF2 PE=1 SV=2	23 kDa	2	Homo sapiens	No Values	No Values	No Values
1861	sp|O15305|PMM2_HUMAN Phosphomannomutase 2 OS=Homo sapiens OX=9606 GN=PMM2 PE=1 SV=1	28 kDa	1	Homo sapiens	0	-2.07	-0.121
1862	sp|Q9UJU6|DBNL_HUMAN Drebrin-like protein OS=Homo sapiens OX=9606 GN=DBNL PE=1 SV=1	48 kDa	4	Homo sapiens	0	-0.746	-0.195
1863	sp|Q05519|SRS11_HUMAN Serine/arginine-rich splicing factor 11 OS=Homo sapiens OX=9606 GN=SRSF11 PE=1 SV=1	54 kDa	1	Homo sapiens	0	0.625	-1.46
1864	sp|Q9P2T1|GMPR2_HUMAN GMP reductase 2 OS=Homo sapiens OX=9606 GN=GMPR2 PE=1 SV=1	38 kDa	1	Homo sapiens	0	-0.318	-0.224
1865	sp|Q9H0U3|MAGT1_HUMAN Magnesium transporter protein 1 OS=Homo sapiens OX=9606 GN=MAGT1 PE=1 SV=1	38 kDa	4	Homo sapiens	0	0.184	0.272
1866	sp|P04259|K2C6B_HUMAN Keratin, type II cytoskeletal 6B OS=Homo sapiens OX=9606 GN=KRT6B PE=1 SV=5	60 kDa	9	Homo sapiens	0	-0.28	-1.68
1867	sp|Q14011|CIRBP_HUMAN Cold-inducible RNA-binding protein OS=Homo sapiens OX=9606 GN=CIRBP PE=1 SV=1	19 kDa	4	Homo sapiens	0	-0.774	-0.0287
1868	sp|P05165|PCCA_HUMAN Propionyl-CoA carboxylase alpha chain, mitochondrial OS=Homo sapiens OX=9606 GN=PCCA PE=1 SV=4	80 kDa	3	Homo sapiens	0	2.36	1.72
1869	sp|P53602|MVD1_HUMAN Diphosphomevalonate decarboxylase OS=Homo sapiens OX=9606 GN=MVD PE=1 SV=1	43 kDa	3	Homo sapiens	No Values	No Values	No Values
1870	sp|Q969E2|SCAM4_HUMAN Secretory carrier-associated membrane protein 4 OS=Homo sapiens OX=9606 GN=SCAMP4 PE=1 SV=1	26 kDa	1	Homo sapiens	0	-0.246	-0.856
1871	sp|P28062|PSB8_HUMAN Proteasome subunit beta type-8 OS=Homo sapiens OX=9606 GN=PSMB8 PE=1 SV=3	30 kDa	2	Homo sapiens	0	0.917	1.66
1872	sp|Q8TER0|SNED1_HUMAN Sushi, nidogen and EGF-like domain-containing protein 1 OS=Homo sapiens OX=9606 GN=SNED1 PE=2 SV=2	152 kDa	4	Homo sapiens	0	1.18	2.35
1873	sp|Q96G23|CERS2_HUMAN Ceramide synthase 2 OS=Homo sapiens OX=9606 GN=CERS2 PE=1 SV=1	45 kDa	1	Homo sapiens	0	0.131	-0.386
1874	sp|O60518|RNBP6_HUMAN Ran-binding protein 6 OS=Homo sapiens OX=9606 GN=RANBP6 PE=1 SV=2	125 kDa	3	Homo sapiens	0	0.318	0.107
1875	sp|P10515|ODP2_HUMAN Dihydrolipoyllysine-residue acetyltransferase component of pyruvate dehydrogenase complex, mitochondrial OS=Homo sapiens OX=9606 GN=DLAT PE=1 SV=3	69 kDa	6	Homo sapiens	0	0.1	-0.178
1876	sp|Q969G3|SMCE1_HUMAN SWI/SNF-related matrix-associated actin-dependent regulator of chromatin subfamily E member 1 OS=Homo sapiens OX=9606 GN=SMARCE1 PE=1 SV=2	47 kDa	1	Homo sapiens	0	-0.619	-0.544
1877	DECOY_sp|P05388|RLA0_HUMAN		2		No Values	No Values	No Values
1878	sp|A5YKK6|CNOT1_HUMAN CCR4-NOT transcription complex subunit 1 OS=Homo sapiens OX=9606 GN=CNOT1 PE=1 SV=2	267 kDa	3	Homo sapiens	0	-0.0381	-0.2
1879	sp|O15173|PGRC2_HUMAN Membrane-associated progesterone receptor component 2 OS=Homo sapiens OX=9606 GN=PGRMC2 PE=1 SV=1	24 kDa	3	Homo sapiens	0	-0.758	-0.336
1880	sp|Q96DI7|SNR40_HUMAN U5 small nuclear ribonucleoprotein 40 kDa protein OS=Homo sapiens OX=9606 GN=SNRNP40 PE=1 SV=1	39 kDa	2	Homo sapiens	0	0.042	-0.209
1881	sp|P22059|OSBP1_HUMAN Oxysterol-binding protein 1 OS=Homo sapiens OX=9606 GN=OSBP PE=1 SV=1	89 kDa	2	Homo sapiens	0	-0.351	2.67
1882	sp|O75764|TCEA3_HUMAN Transcription elongation factor A protein 3 OS=Homo sapiens OX=9606 GN=TCEA3 PE=1 SV=2	39 kDa	1	Homo sapiens	0	0.458	0.437
1883	sp|Q9BV57|MTND_HUMAN 1,2-dihydroxy-3-keto-5-methylthiopentene dioxygenase OS=Homo sapiens OX=9606 GN=ADI1 PE=1 SV=1	21 kDa	4	Homo sapiens	0	0.383	-0.0378
1884	sp|P60059|SC61G_HUMAN Protein transport protein Sec61 subunit gamma OS=Homo sapiens OX=9606 GN=SEC61G PE=1 SV=1	8 kDa	1	Homo sapiens	0	1.52	0.947
1885	sp|Q86XW9|TXND6_HUMAN Thioredoxin domain-containing protein 6 OS=Homo sapiens OX=9606 GN=NME9 PE=2 SV=1	37 kDa	1	Homo sapiens	0	-0.108	-0.639
1886	sp|Q96LR5|UB2E2_HUMAN Ubiquitin-conjugating enzyme E2 E2 OS=Homo sapiens OX=9606 GN=UBE2E2 PE=1 SV=1	22 kDa	3	Homo sapiens	0	0.087	-0.44
1887	sp|Q16186|ADRM1_HUMAN Proteasomal ubiquitin receptor ADRM1 OS=Homo sapiens OX=9606 GN=ADRM1 PE=1 SV=2	42 kDa	2	Homo sapiens	0	0.111	-0.576
1888	sp|Q9HD20|AT131_HUMAN Manganese-transporting ATPase 13A1 OS=Homo sapiens OX=9606 GN=ATP13A1 PE=1 SV=2	133 kDa	2	Homo sapiens	0	-0.136	1.75
1889	sp|Q9Y287|ITM2B_HUMAN Integral membrane protein 2B OS=Homo sapiens OX=9606 GN=ITM2B PE=1 SV=1	30 kDa	1	Homo sapiens	0	0.466	-0.948
1890	sp|Q6NUK1|SCMC1_HUMAN Calcium-binding mitochondrial carrier protein SCaMC-1 OS=Homo sapiens OX=9606 GN=SLC25A24 PE=1 SV=2	53 kDa	9	Homo sapiens	0	-0.0624	0.0351
1891	sp|Q8NE71|ABCF1_HUMAN ATP-binding cassette sub-family F member 1 OS=Homo sapiens OX=9606 GN=ABCF1 PE=1 SV=2	96 kDa	4	Homo sapiens	0	-0.0246	0.246
1892	sp|Q9Y570|PPME1_HUMAN Protein phosphatase methylesterase 1 OS=Homo sapiens OX=9606 GN=PPME1 PE=1 SV=3	42 kDa	4	Homo sapiens	0	0.536	-0.0184
1893	sp|P48539|PCP4_HUMAN Calmodulin regulator protein PCP4 OS=Homo sapiens OX=9606 GN=PCP4 PE=1 SV=3	7 kDa	1	Homo sapiens	0	0.233	2.91
1894	sp|A0A075B6X5|TVA18_HUMAN T cell receptor alpha variable 18 OS=Homo sapiens OX=9606 GN=TRAV18 PE=3 SV=1	12 kDa	1	Homo sapiens	0	0.139	-0.143
1895	sp|Q9BTT0|AN32E_HUMAN Acidic leucine-rich nuclear phosphoprotein 32 family member E OS=Homo sapiens OX=9606 GN=ANP32E PE=1 SV=1	31 kDa	2	Homo sapiens	0	-0.00662	-0.519
1896	sp|O43172|PRP4_HUMAN U4/U6 small nuclear ribonucleoprotein Prp4 OS=Homo sapiens OX=9606 GN=PRPF4 PE=1 SV=2	58 kDa	1	Homo sapiens	0	0.525	-1.1
1897	sp|P52888|THOP1_HUMAN Thimet oligopeptidase OS=Homo sapiens OX=9606 GN=THOP1 PE=1 SV=2	79 kDa	5	Homo sapiens	0	-0.444	-0.312
1898	sp|O43676|NDUB3_HUMAN NADH dehydrogenase [ubiquinone] 1 beta subcomplex subunit 3 OS=Homo sapiens OX=9606 GN=NDUFB3 PE=1 SV=3	11 kDa	1	Homo sapiens	0	0.0663	-0.374
1899	sp|P06703|S10A6_HUMAN Protein S100-A6 OS=Homo sapiens OX=9606 GN=S100A6 PE=1 SV=1	10 kDa	1	Homo sapiens	0	0.194	-0.0907
1900	sp|P61221|ABCE1_HUMAN ATP-binding cassette sub-family E member 1 OS=Homo sapiens OX=9606 GN=ABCE1 PE=1 SV=1	67 kDa	5	Homo sapiens	0	-0.0553	-0.109
1901	sp|Q8TBC4|UBA3_HUMAN NEDD8-activating enzyme E1 catalytic subunit OS=Homo sapiens OX=9606 GN=UBA3 PE=1 SV=2	52 kDa	3	Homo sapiens	0	0.317	0.23
1902	DECOY_sp|P17096|HMGA1_HUMAN		3		No Values	No Values	No Values
1903	sp|P07947|YES_HUMAN Tyrosine-protein kinase Yes OS=Homo sapiens OX=9606 GN=YES1 PE=1 SV=3	61 kDa	5	Homo sapiens	0	0.469	0.16
1904	sp|Q14192|FHL2_HUMAN Four and a half LIM domains protein 2 OS=Homo sapiens OX=9606 GN=FHL2 PE=1 SV=3	32 kDa	2	Homo sapiens	0	-0.000488	-0.0781
1905	sp|Q9NR46|SHLB2_HUMAN Endophilin-B2 OS=Homo sapiens OX=9606 GN=SH3GLB2 PE=1 SV=1	44 kDa	3	Homo sapiens	0	1.93	3.93
1906	sp|Q9Y5U9|IR3IP_HUMAN Immediate early response 3-interacting protein 1 OS=Homo sapiens OX=9606 GN=IER3IP1 PE=1 SV=1	9 kDa	1	Homo sapiens	No Values	No Values	No Values
1907	sp|Q5VYK3|ECM29_HUMAN Proteasome adapter and scaffold protein ECM29 OS=Homo sapiens OX=9606 GN=ECPAS PE=1 SV=2	204 kDa	5	Homo sapiens	0	-0.339	0.466
1908	sp|Q9NX14|NDUBB_HUMAN NADH dehydrogenase [ubiquinone] 1 beta subcomplex subunit 11, mitochondrial OS=Homo sapiens OX=9606 GN=NDUFB11 PE=1 SV=1	17 kDa	1	Homo sapiens	0	-0.138	-0.541
1909	sp|Q9BUR5|MIC26_HUMAN MICOS complex subunit MIC26 OS=Homo sapiens OX=9606 GN=APOO PE=1 SV=1	22 kDa	1	Homo sapiens	0	-0.214	0.0223
1910	sp|Q14168|MPP2_HUMAN MAGUK p55 subfamily member 2 OS=Homo sapiens OX=9606 GN=MPP2 PE=1 SV=3	65 kDa	1	Homo sapiens	0	-0.0115	1.23
1911	sp|P84101|SERF2_HUMAN Small EDRK-rich factor 2 OS=Homo sapiens OX=9606 GN=SERF2 PE=1 SV=1	7 kDa	2	Homo sapiens	0	-2.9	-1.41
1912	sp|A0FGR8|ESYT2_HUMAN Extended synaptotagmin-2 OS=Homo sapiens OX=9606 GN=ESYT2 PE=1 SV=1	102 kDa	2	Homo sapiens	0	0.798	-1.15
1913	sp|Q8NI22|MCFD2_HUMAN Multiple coagulation factor deficiency protein 2 OS=Homo sapiens OX=9606 GN=MCFD2 PE=1 SV=1	16 kDa	2	Homo sapiens	0	-0.148	-0.418
1914	DECOY_sp|Q15582|BGH3_HUMAN		5		No Values	No Values	No Values
1915	sp|Q14566|MCM6_HUMAN DNA replication licensing factor MCM6 OS=Homo sapiens OX=9606 GN=MCM6 PE=1 SV=1	93 kDa	2	Homo sapiens	0	0.464	1.54
1916	sp|P15169|CBPN_HUMAN Carboxypeptidase N catalytic chain OS=Homo sapiens OX=9606 GN=CPN1 PE=1 SV=1	52 kDa	2	Homo sapiens	0	0.111	0.402
1917	sp|O14686|KMT2D_HUMAN Histone-lysine N-methyltransferase 2D OS=Homo sapiens OX=9606 GN=KMT2D PE=1 SV=2	593 kDa	4	Homo sapiens	0	1.04	2.22
1918	sp|P63173|RL38_HUMAN 60S ribosomal protein L38 OS=Homo sapiens OX=9606 GN=RPL38 PE=1 SV=2	8 kDa	3	Homo sapiens	0	-0.18	-0.422
1919	sp|P82673|RT35_HUMAN 28S ribosomal protein S35, mitochondrial OS=Homo sapiens OX=9606 GN=MRPS35 PE=1 SV=1	37 kDa	2	Homo sapiens	0	0.302	0.684
1920	DECOY_sp|P02751|FINC_HUMAN		10		No Values	No Values	No Values
1921	sp|P78386|KRT85_HUMAN Keratin, type II cuticular Hb5 OS=Homo sapiens OX=9606 GN=KRT85 PE=1 SV=1	56 kDa	4	Homo sapiens	0	-2	-2.62
1922	sp|Q9BW27|NUP85_HUMAN Nuclear pore complex protein Nup85 OS=Homo sapiens OX=9606 GN=NUP85 PE=1 SV=1	75 kDa	1	Homo sapiens	0	-1.45	0.91
1923	sp|Q8WWM9|CYGB_HUMAN Cytoglobin OS=Homo sapiens OX=9606 GN=CYGB PE=1 SV=1	21 kDa	2	Homo sapiens	0	0.0314	0.49
1924	sp|P19387|RPB3_HUMAN DNA-directed RNA polymerase II subunit RPB3 OS=Homo sapiens OX=9606 GN=POLR2C PE=1 SV=2	31 kDa	3	Homo sapiens	0	-1.27	0.817
1925	sp|P40306|PSB10_HUMAN Proteasome subunit beta type-10 OS=Homo sapiens OX=9606 GN=PSMB10 PE=1 SV=1	29 kDa	1	Homo sapiens	No Values	No Values	No Values
1926	sp|Q8N684|CPSF7_HUMAN Cleavage and polyadenylation specificity factor subunit 7 OS=Homo sapiens OX=9606 GN=CPSF7 PE=1 SV=1	52 kDa	3	Homo sapiens	0	0.133	-0.0509
1927	sp|O14964|HGS_HUMAN Hepatocyte growth factor-regulated tyrosine kinase substrate OS=Homo sapiens OX=9606 GN=HGS PE=1 SV=1	86 kDa	5	Homo sapiens	0	-1.39	-0.792
1928	sp|Q9UNH7|SNX6_HUMAN Sorting nexin-6 OS=Homo sapiens OX=9606 GN=SNX6 PE=1 SV=1	47 kDa	3	Homo sapiens	0	-0.368	0.181
1929	sp|Q8IYY4|DZI1L_HUMAN Zinc finger protein DZIP1L OS=Homo sapiens OX=9606 GN=DZIP1L PE=1 SV=2	87 kDa	2	Homo sapiens	No Values	No Values	No Values
1930	sp|Q7LBR1|CHM1B_HUMAN Charged multivesicular body protein 1b OS=Homo sapiens OX=9606 GN=CHMP1B PE=1 SV=1	22 kDa	4	Homo sapiens	0	-2.01	1.02
1931	sp|Q9Y6M9|NDUB9_HUMAN NADH dehydrogenase [ubiquinone] 1 beta subcomplex subunit 9 OS=Homo sapiens OX=9606 GN=NDUFB9 PE=1 SV=3	22 kDa	1	Homo sapiens	0	-0.741	-0.972
1932	sp|Q15041|AR6P1_HUMAN ADP-ribosylation factor-like protein 6-interacting protein 1 OS=Homo sapiens OX=9606 GN=ARL6IP1 PE=1 SV=2	23 kDa	2	Homo sapiens	0	0.596	0.0123
1933	sp|P50851|LRBA_HUMAN Lipopolysaccharide-responsive and beige-like anchor protein OS=Homo sapiens OX=9606 GN=LRBA PE=1 SV=4	319 kDa	7	Homo sapiens	0	-0.0523	0.0757
1934	sp|P21397|AOFA_HUMAN Amine oxidase [flavin-containing] A OS=Homo sapiens OX=9606 GN=MAOA PE=1 SV=1	60 kDa	4	Homo sapiens	0	0.0438	0.995
1935	Group of sp|O75157|T22D2_HUMAN TSC22 domain family protein 2 OS=Homo sapiens OX=9606 GN=TSC22D2 PE=1 SV=3		1	Homo sapiens	0	0.0835	-0.106
1935.1	sp|O75157|T22D2_HUMAN TSC22 domain family protein 2 OS=Homo sapiens OX=9606 GN=TSC22D2 PE=1 SV=3	79 kDa	1	Homo sapiens	0	0.0835	-0.106
1935.2	sp|Q15714|T22D1_HUMAN TSC22 domain family protein 1 OS=Homo sapiens OX=9606 GN=TSC22D1 PE=1 SV=3	110 kDa	1	Homo sapiens	0	0.0835	-0.106
1935.3	sp|Q99576|T22D3_HUMAN TSC22 domain family protein 3 OS=Homo sapiens OX=9606 GN=TSC22D3 PE=1 SV=2	15 kDa	1	Homo sapiens	0	0.0835	-0.106
1935.4	sp|Q9Y3Q8|T22D4_HUMAN TSC22 domain family protein 4 OS=Homo sapiens OX=9606 GN=TSC22D4 PE=1 SV=2	41 kDa	1	Homo sapiens	0	0.0835	-0.106
1936	sp|Q9P2K1|C2D2A_HUMAN Coiled-coil and C2 domain-containing protein 2A OS=Homo sapiens OX=9606 GN=CC2D2A PE=1 SV=3	186 kDa	1	Homo sapiens	0	-8.23	0.142
1937	sp|Q08722|CD47_HUMAN Leukocyte surface antigen CD47 OS=Homo sapiens OX=9606 GN=CD47 PE=1 SV=1	35 kDa	3	Homo sapiens	0	-0.133	0.848
1938	sp|Q96A33|CCD47_HUMAN Coiled-coil domain-containing protein 47 OS=Homo sapiens OX=9606 GN=CCDC47 PE=1 SV=1	56 kDa	4	Homo sapiens	0	-0.244	-0.897
1939	sp|Q9Y5P6|GMPPB_HUMAN Mannose-1-phosphate guanyltransferase beta OS=Homo sapiens OX=9606 GN=GMPPB PE=1 SV=2	40 kDa	4	Homo sapiens	0	0.133	-0.665
1940	sp|Q13242|SRSF9_HUMAN Serine/arginine-rich splicing factor 9 OS=Homo sapiens OX=9606 GN=SRSF9 PE=1 SV=1	26 kDa	3	Homo sapiens	0	0.0255	-0.538
1941	sp|Q8IWC1|MA7D3_HUMAN MAP7 domain-containing protein 3 OS=Homo sapiens OX=9606 GN=MAP7D3 PE=1 SV=2	98 kDa	1	Homo sapiens	No Values	No Values	No Values
1942	sp|P13647|K2C5_HUMAN Keratin, type II cytoskeletal 5 OS=Homo sapiens OX=9606 GN=KRT5 PE=1 SV=3	62 kDa	6	Homo sapiens	0	-2.1	-1.4
1943	sp|P01009|A1AT_HUMAN Alpha-1-antitrypsin OS=Homo sapiens OX=9606 GN=SERPINA1 PE=1 SV=3	47 kDa	4	Homo sapiens	0	0.491	0.218
1944	sp|Q6PCE3|PGM2L_HUMAN Glucose 1,6-bisphosphate synthase OS=Homo sapiens OX=9606 GN=PGM2L1 PE=1 SV=3	70 kDa	5	Homo sapiens	0	0.259	-0.597
1945	sp|A4D263|SPT48_HUMAN Spermatogenesis-associated protein 48 OS=Homo sapiens OX=9606 GN=SPATA48 PE=4 SV=2	50 kDa	2	Homo sapiens	0	-6.41	0.139
1946	sp|Q14571|ITPR2_HUMAN Inositol 1,4,5-trisphosphate receptor type 2 OS=Homo sapiens OX=9606 GN=ITPR2 PE=1 SV=2	308 kDa	4	Homo sapiens	0	0.457	-1.25
1947	sp|Q92994|TF3B_HUMAN Transcription factor IIIB 90 kDa subunit OS=Homo sapiens OX=9606 GN=BRF1 PE=1 SV=1	74 kDa	1	Homo sapiens	0	-0.211	0.236
1948	sp|Q9NPJ3|ACO13_HUMAN Acyl-coenzyme A thioesterase 13 OS=Homo sapiens OX=9606 GN=ACOT13 PE=1 SV=1	15 kDa	1	Homo sapiens	0	0.356	-0.186
1949	Group of sp|P0C7P4|UCRIL_HUMAN Putative cytochrome b-c1 complex subunit Rieske-like protein 1 OS=Homo sapiens OX=9606 GN=UQCRFS1P1 PE=5 SV=1		5	Homo sapiens	0	-0.424	-0.068
1949.1	sp|P0C7P4|UCRIL_HUMAN Putative cytochrome b-c1 complex subunit Rieske-like protein 1 OS=Homo sapiens OX=9606 GN=UQCRFS1P1 PE=5 SV=1	31 kDa	5	Homo sapiens	0	-0.424	-0.068
1949.2	sp|P47985|UCRI_HUMAN Cytochrome b-c1 complex subunit Rieske, mitochondrial OS=Homo sapiens OX=9606 GN=UQCRFS1 PE=1 SV=2	30 kDa	5	Homo sapiens	0	-0.424	-0.068
1950	sp|O60869|EDF1_HUMAN Endothelial differentiation-related factor 1 OS=Homo sapiens OX=9606 GN=EDF1 PE=1 SV=1	16 kDa	1	Homo sapiens	0	-0.356	-0.785
1951	sp|Q6UVY6|MOXD1_HUMAN DBH-like monooxygenase protein 1 OS=Homo sapiens OX=9606 GN=MOXD1 PE=1 SV=1	70 kDa	1	Homo sapiens	0	0.483	0.354
1952	sp|P09543|CN37_HUMAN 2',3'-cyclic-nucleotide 3'-phosphodiesterase OS=Homo sapiens OX=9606 GN=CNP PE=1 SV=2	48 kDa	3	Homo sapiens	0	0.257	-0.00559
1953	sp|O75663|TIPRL_HUMAN TIP41-like protein OS=Homo sapiens OX=9606 GN=TIPRL PE=1 SV=2	31 kDa	2	Homo sapiens	0	1.43	3.03
1954	sp|P32929|CGL_HUMAN Cystathionine gamma-lyase OS=Homo sapiens OX=9606 GN=CTH PE=1 SV=3	45 kDa	1	Homo sapiens	0	-2.07	-4.29
1955	sp|A1KZ92|PXDNL_HUMAN Peroxidasin-like protein OS=Homo sapiens OX=9606 GN=PXDNL PE=1 SV=3	164 kDa	3	Homo sapiens	0	0.887	-7.9
1956	sp|Q99961|SH3G1_HUMAN Endophilin-A2 OS=Homo sapiens OX=9606 GN=SH3GL1 PE=1 SV=1	41 kDa	4	Homo sapiens	0	-0.156	-0.426
1957	sp|Q9UHD1|CHRD1_HUMAN Cysteine and histidine-rich domain-containing protein 1 OS=Homo sapiens OX=9606 GN=CHORDC1 PE=1 SV=2	37 kDa	3	Homo sapiens	0	1.02	0.309
1958	sp|P01031|CO5_HUMAN Complement C5 OS=Homo sapiens OX=9606 GN=C5 PE=1 SV=4	188 kDa	1	Homo sapiens	No Values	No Values	No Values
1959	sp|Q9UBQ6|EXTL2_HUMAN Exostosin-like 2 OS=Homo sapiens OX=9606 GN=EXTL2 PE=1 SV=1	37 kDa	2	Homo sapiens	No Values	No Values	No Values
1960	sp|Q16401|PSMD5_HUMAN 26S proteasome non-ATPase regulatory subunit 5 OS=Homo sapiens OX=9606 GN=PSMD5 PE=1 SV=3	56 kDa	2	Homo sapiens	0	1.34	-0.239
1961	sp|P61289|PSME3_HUMAN Proteasome activator complex subunit 3 OS=Homo sapiens OX=9606 GN=PSME3 PE=1 SV=1	30 kDa	3	Homo sapiens	0	0.0577	0.547
1962	sp|O95486|SC24A_HUMAN Protein transport protein Sec24A OS=Homo sapiens OX=9606 GN=SEC24A PE=1 SV=2	120 kDa	3	Homo sapiens	0	0.827	-4.48
1963	sp|Q9Y4W6|AFG32_HUMAN AFG3-like protein 2 OS=Homo sapiens OX=9606 GN=AFG3L2 PE=1 SV=2	89 kDa	6	Homo sapiens	0	0.369	0.2
1964	sp|Q99643|C560_HUMAN Succinate dehydrogenase cytochrome b560 subunit, mitochondrial OS=Homo sapiens OX=9606 GN=SDHC PE=1 SV=1	19 kDa	2	Homo sapiens	0	-0.777	-0.255
1965	sp|O14787|TNPO2_HUMAN Transportin-2 OS=Homo sapiens OX=9606 GN=TNPO2 PE=1 SV=3	101 kDa	2	Homo sapiens	0	0.165	0.347
1966	DECOY_sp|Q15274|NADC_HUMAN		1		No Values	No Values	No Values
1967	sp|Q8NEP3|DAAF1_HUMAN Dynein assembly factor 1, axonemal OS=Homo sapiens OX=9606 GN=DNAAF1 PE=1 SV=5	80 kDa	2	Homo sapiens	0	0.492	0.403
1968	sp|O15031|PLXB2_HUMAN Plexin-B2 OS=Homo sapiens OX=9606 GN=PLXNB2 PE=1 SV=3	205 kDa	5	Homo sapiens	0	1.17	0.85
1969	sp|P62328|TYB4_HUMAN Thymosin beta-4 OS=Homo sapiens OX=9606 GN=TMSB4X PE=1 SV=2	5 kDa	3	Homo sapiens	0	0.872	0.249
1970	sp|O60422|ONEC3_HUMAN One cut domain family member 3 OS=Homo sapiens OX=9606 GN=ONECUT3 PE=3 SV=2	50 kDa	1	Homo sapiens	0	0.489	3.31
1971	sp|Q9H0H0|INT2_HUMAN Integrator complex subunit 2 OS=Homo sapiens OX=9606 GN=INTS2 PE=1 SV=2	134 kDa	2	Homo sapiens	0	-0.951	2.65
1972	sp|Q9Y5Y9|SCNAA_HUMAN Sodium channel protein type 10 subunit alpha OS=Homo sapiens OX=9606 GN=SCN10A PE=1 SV=2	221 kDa	3	Homo sapiens	No Values	No Values	No Values
1973	sp|Q9BT40|INP5K_HUMAN Inositol polyphosphate 5-phosphatase K OS=Homo sapiens OX=9606 GN=INPP5K PE=1 SV=3	51 kDa	1	Homo sapiens	0	0.421	0.147
[truncated: 176 more rows]

## Sheet: BLM_up
UniProtID	Entrez_ID	Gene_symbol	DMSO_log2FC	BLM_log2FC	BLM+SB525334_log2FC	Reactome_EcmOrg	Heatmap_No	Category
Q8NBX0	51097	SCCPDH	0	0.914	2.37
P08727	3880	KRT19	0	0.563	0.205
O00391	5768	QSOX1	0	0.458	0.311
P84243	3020	H3-3A	0	0.631	0.33
P58107	83481	EPPK1	0	0.834	0.405
P31946	7529	YWHAB	0	0.499	0.35
P52815	6182	MRPL12	0	0.483	-0.495
Q9C005	84661	DPY30	0	0.874	0.168
P13804	2108	ETFA	0	0.465	0.35
P02649	348	APOE	0	0.491	0.152
P42704	10128	LRPPRC	0	0.409	-0.429
Q07666	10657	KHDRBS1	0	0.995	0.517
Q01082	6711	SPTBN1	0	0.434	0.15
O75323	2631	NIPSNAP2	0	0.484	1.39
P17980	5702	PSMC3	0	0.508	0.438
P09211	2950	GSTP1	0	0.602	0.405
P09972	230	ALDOC	0	0.796	-1.61
Q9H6S3	64787	EPS8L2	0	0.869	1.03
P67775	5515	PPP2CA	0	3.66	3.73
P18065	3485	IGFBP2	0	1.52	1.13
P24539	515	ATP5PB	0	0.794	0.114
P04075	226	ALDOA	0	0.526	0.25
Q9P0S9	51522	TMEM14C	0	0.629	0.0717
P62829	9349	RPL23	0	1	0.304
Q15582	7045	TGFBI	0	0.43	0.376
P17987	6950	TCP1	0	0.458	-0.351
Q9P2J5	51520	LARS1	0	0.874	0.647
P05783	3875	KRT18	0	0.692	0.281
Q9BU23	91289	LMF2	0	1.05	-0.559
Q9NQC3	57142	RTN4	0	0.722	0.541
Q10567	162	AP1B1	0	0.824	0.258
P17096	3159	HMGA1	0	2.53	1.07
P24593	3488	IGFBP5	0	0.443	1.09
P10619	5476	CTSA	0	0.824	0.856
Q14508	10406	WFDC2	0	0.907	0.202
Q9Y365	10809	STARD10	0	0.643	-0.865
P52272	4670	HNRNPM	0	0.526	-0.617
Q99497	11315	PARK7	0	0.508	-0.0704
P20774	4969	OGN	0	0.609	-0.185
P30050	6136	RPL12	0	0.463	0.259
P62314	6632	SNRPD1	0	1.43	-0.284
P23258	7283	TUBG1	0	0.918	-0.0307
O95994	10551	AGR2	0	1.29	1.24
P06132	7389	UROD	0	0.488	-0.996
Q8N6Y2	10234	LRRC17	0	1.16	0.522
P09104	2026	ENO2	0	0.472	0.918
Q5SZK8	341640	FREM2	0	0.514	1.34
Q10713	23203	PMPCA	0	1.16	0.064
O76074	8654	PDE5A	0	0.961	-1.35
Q8NF37	79888	LPCAT1	0	0.623	1.12
O75506	3281	HSBP1	0	0.59	-0.181
Q13509	10381	TUBB3	0	0.769	1.19
Q15942	7791	ZYX	0	1.14	-3.41
P36543	529	ATP6V1E1	0	0.54	0.49
Q13423	23530	NNT	0	0.579	-0.99
Q09666	79026	AHNAK	0	0.622	0.5
O75694	9631	NUP155	0	0.531	-0.198
P19367	3098	HK1	0	0.771	0.459
Q5T4S7	23352	UBR4	0	0.448	0.415
P05156	3426	CFI	0	0.633	0.829
Q9Y2B0	10330	CNPY2	0	0.539	0.32
P38646	3313	HSPA9	0	0.415	-0.535
P15924	1832	DSP	0	0.487	0.479
Q9UH99	25777	SUN2	0	0.649	-0.188
P35749	4629	MYH11	0	0.41	0.644
O96013	10298	PAK4	0	1.29	-0.077
Q96A26	26355	FAM162A	0	0.86	0.524
Q9GZT4	63826	SRR	0	0.56	0.18
O00560	6386	SDCBP	0	0.419	1.36
Q8TF05	9989	PPP4R1	0	0.887	-0.0194
P35080	5217	PFN2	0	0.563	0.628
Q99538	5641	LGMN	0	0.615	0.801
Q92616	10985	GCN1	0	0.507	0.349
P63172	6993	DYNLT1	0	0.447	-0.169
P61019	5862	RAB2A	0	0.423	0.17
P42785	5547	PRCP	0	0.454	1.32
Q13630	7264	GFUS	0	0.899	-0.791
Q92597	10397	NDRG1	0	1.41	0.554
Q8NFJ5	9052	GPRC5A	0	0.629	0.77
Q92665	10240	MRPS31	0	0.6	0.177
Q9BTY7	51236	HGH1	0	2.82	0.97
Q9H6R3	79611	ACSS3	0	0.995	1.25
P04066	2517	FUCA1	0	0.443	0.201
P27105	2040	STOM	0	0.573	0.402
Q68E01	65123	INTS3	0	0.463	0.676
Q14103	3184	HNRNPD	0	0.527	0.0523
P00387	1727	CYB5R3	0	0.669	0.27
P0CG30	653689	GSTT2B	0	1.07	0.746
Q14195	1809	DPYSL3	0	0.415	0.0414
P38606	523	ATP6V1A	0	0.663	0.0285
Q09161	4686	NCBP1	0	0.958	0.57
Q93009	7874	USP7	0	0.572	0.371
Q15063	10631	POSTN	0	0.595	0.0553
P32455	2633	GBP1	0	0.569	-0.674
P08579	6629	SNRPB2	0	1.18	1.01
P10645	1113	CHGA	0	1.45	-0.0348
Q06323	5720	PSME1	0	0.616	0.149
Q9UI12	51606	ATP6V1H	0	0.947	0.446
O00429	10059	DNM1L	0	0.661	1.38
Q5EB52	4232	MEST	0	0.63	0.509
Q13740	214	ALCAM	0	0.49	0.226
Q9NRG7	56948	SDR39U1	0	1.31	0.712
Q15274	23475	QPRT	0	0.516	0.539
Q96T76	64210	MMS19	0	0.843	-0.0877
O75569	8575	PRKRA	0	0.659	-0.131
Q9GZS9	23563	CHST5	0	0.893	-0.263
P45974	8078	USP5	0	0.444	-0.000266
P55209	4673	NAP1L1	0	0.52	0.358
Q93052	4026	LPP	0	0.773	0.0728
Q9NZN4	30846	EHD2	0	0.632	0.457
O14976	2580	GAK	0	1.2	0.313
P16278	2720	GLB1	0	0.612	-0.779
P07093	5270	SERPINE2	0	1.62	-2.35
P55957	637	BID	0	1.55	1.47
Q92504	7922	SLC39A7	0	3.03	1.91
Q96G03	55276	PGM2	0	1.46	2.34
P62306	6636	SNRPF	0	2.22	2.7
Q9BTY2	2519	FUCA2	0	0.437	-0.182
Q01658	1810	DR1	0	0.824	1.24
Q9UJ70	55577	NAGK	0	0.789	-0.147
P62826	5901	RAN	0	0.405	-0.0128
P22061	5110	PCMT1	0	1.04	0.503
Q6EMK4	114990	VASN	0	0.532	-0.28
P30085	51727	CMPK1	0	0.591	-0.3
P68366	7277	TUBA4A	0	0.544	0.98
O75844	10269	ZMPSTE24	0	0.425	0.837
P14923	3728	JUP	0	0.685	0.165
P30536	706	TSPO	0	0.616	0.519
P35270	6697	SPR	0	1.21	0.536
Q15907	9230	RAB11B	0	0.408	0.552
Q9NUQ6	26010	SPATS2L	0	0.988	0.0878
Q8NCW5	128240	NAXE	0	1.26	0.463
Q9NRP0	58505	OSTC	0	0.491	0.062
Q8TCT9	81502	HM13	0	0.426	0.459
P31150	2664	GDI1	0	1.2	1.29
P34059	2588	GALNS	0	1.22	0.115
Q96TA1	64855	NIBAN2	0	0.437	-0.135
Q9NQG5	58490	RPRD1B	0	1.29	-0.652
O00584	8635	RNASET2	0	0.737	0.641
P37837	6888	TALDO1	0	0.464	0.827
Q9H444	128866	CHMP4B	0	0.688	0.837
Q12849	2926	GRSF1	0	0.838	0.266
P54619	5571	PRKAG1	0	0.968	0.281
Q96PL1	117156	SCGB3A2	0	2.15	1.27
P04899	2771	GNAI2	0	0.842	0.171
Q8N8U9	168667	BMPER	0	0.782	0.565
Q9Y6U3	85477	SCIN	0	1.24	0.993
P63151	5520	PPP2R2A	0	0.534	-0.637
P52735	7410	VAV2	0	1.02	0.87
Q8WVV9	92906	HNRNPLL	0	1.66	1.47
Q6PCB0	64856	VWA1	0	1	1.2
Q9NRX4	29085	PHPT1	0	0.413	-4.44
P63218	2787	GNG5	0	0.771	1.19
P51532	6597	SMARCA4	0	0.488	0.00724
Q53EL6	27250	PDCD4	0	0.552	0.823
Q9Y6D6	10565	ARFGEF1	0	0.695	0.45
Q15363	10959	TMED2	0	1.14	0.682
O60437	5493	PPL	0	1.27	0.177
Q3LXA3	26007	TKFC	0	1.19	-0.0891
Q9BV38	57418	WDR18	0	0.699	0.725
P62899	6160	RPL31	0	0.803	-0.921
P00390	2936	GSR	0	0.622	0.648
Q92791	10609	P3H4	0	0.939	0.0497
Q12841	11167	FSTL1	0	1.1	0.838
P29218	3612	IMPA1	0	0.41	0.193
Q13162	10549	PRDX4	0	0.401	1.85
Q14139	9354	UBE4A	0	0.715	-0.311
Q9UIL1	60592	SCOC	0	0.748	0.997
P51178	5333	PLCD1	0	0.437	0.26
Q15404	6251	RSU1	0	0.847	0.167
Q8TCD5	30833	NT5C	0	1.24	0.103
P27361	5595	MAPK3	0	0.578	0.0359
O60831	11230	PRAF2	0	3.06	-0.884
Q9NWU2	54994	GID8	0	1.44	0.459
O95841	9068	ANGPTL1	0	1	-0.301
Q9UKU9	23452	ANGPTL2	0	1	-0.301
P67870	1460	CSNK2B	0	0.544	-0.0226
P51659	3295	HSD17B4	0	0.437	0.0386
Q96S52	94005	PIGS	0	1.07	1.04
Q9Y2G5	23275	POFUT2	0	0.561	-0.432
P49189	223	ALDH9A1	0	0.54	0.254
P05026	481	ATP1B1	0	0.438	0.226
Q99969	5919	RARRES2	0	0.837	-0.394
Q9UBF2	26958	COPG2	0	1.25	-3.65
Q86X76	4817	NIT1	0	0.518	0.0804
O95881	51060	TXNDC12	0	0.486	-0.401
Q8TD06	155465	AGR3	0	1.6	1.74
P13284	10437	IFI30	0	1.11	-0.831
Q07812	581	BAX	0	0.864	0.972
Q9NRB3	55501	CHST12	0	1.54	1.12
P53985	6566	SLC16A1	0	2.61	-2.01
P06753	7170	TPM3	0	0.436	0.893
Q16718	4698	NDUFA5	0	0.404	0.19
O14617	8943	AP3D1	0	0.46	-0.275
Q13561	10540	DCTN2	0	0.627	0.807
O95861	10380	BPNT1	0	0.64	1.54
Q8NHP8	196463	PLBD2	0	1.22	0.522
Q9NR28	56616	DIABLO	0	0.679	0.257
P13987	966	CD59	0	0.728	0.794
P54920	8775	NAPA	0	0.554	0.37
Q8NE86	90550	MCU	0	0.673	0.381
P14324	2224	FDPS	0	0.717	0.058
O60306	9716	AQR	0	1.18	1.23
P13073	1327	COX4I1	0	2	-0.145
P10155	6738	RO60	0	0.41	-0.688
P49821	4723	NDUFV1	0	0.926	0.0487
Q6IBS0	11344	TWF2	0	0.458	-0.738
P49023	5829	PXN	0	1.78	-1.74
Q9Y240	6320	CLEC11A	0	0.798	-1.06
Q9NZL9	27430	MAT2B	0	0.449	0.51
Q6UW68	374882	TMEM205	0	1.68	2.02
Q92520	10447	FAM3C	0	0.43	0.514
Q9P2I0	53981	CPSF2	0	0.477	-0.0924
P50897	5538	PPT1	0	0.673	0.618
P13807	2997	GYS1	0	0.462	0.0606
P52895	1646	AKR1C2	0	1.25	-0.000105
Q9Y2A7	10787	NCKAP1	0	0.442	0.248
O00244	475	ATOX1	0	0.711	1.08
Q969V3	56926	NCLN	0	0.701	-0.339
P52701	2956	MSH6	0	0.96	1.01
Q8NBJ4	51280	GOLM1	0	0.495	0.341
Q9NQ88	57103	TIGAR	0	0.983	0.263
P84090	2079	ERH	0	0.412	-0.299
Q8N766	23065	EMC1	0	0.768	-0.0476
P11908	5634	PRPS2	0	0.417	0.297
O43854	10085	EDIL3	0	0.429	0.436
P51570	2584	GALK1	0	3.63	0.434
Q96HE7	30001	ERO1A	0	1.11	0.662
P49902	22978	NT5C2	0	0.791	1.29
Q92905	10987	COPS5	0	0.915	-0.256
Q16850	1595	CYP51A1	0	0.822	0.515
Q6NZI2	284119	CAVIN1	0	0.527	0.475
P15941	4582	MUC1	0	0.733	0.468
Q9P000	29099	COMMD9	0	0.706	0.767
Q13310	8761	PABPC4	0	0.768	-0.00643
Q13642	2273	FHL1	0	0.68	-0.118
P62140	5500	PPP1CB	0	1.61	2.68
Q04446	2632	GBE1	0	0.527	0.571
Q9Y5Y2	10101	NUBP2	0	0.673	0.254
Q92990	11146	GLMN	0	0.973	0.171
Q9H8H3	25840	METTL7A	0	0.45	0.396
Q14554	10954	PDIA5	0	0.645	-0.409
Q13057	80347	COASY	0	1.55	0.484
Q04828	1645	AKR1C1	0	0.493	0.507
Q00765	7905	REEP5	0	1.47	-3.44
P13646	3860	KRT13	0	0.468	0.507
Q02978	8402	SLC25A11	0	0.559	0.522
Q9Y3D6	51024	FIS1	0	0.606	-0.754
Q9BT78	51138	COPS4	0	0.503	0.248
P14735	3416	IDE	0	0.505	0.148
Q5TZA2	9696	CROCC	0	0.609	0.796
O14558	126393	HSPB6	0	0.481	0.611
P35625	7078	TIMP3	0	0.502	-0.193
Q6P6C2	54890	ALKBH5	0	1.37	-0.14
Q9HB40	59342	SCPEP1	0	1.43	-0.463
Q99598	7257	TSNAX	0	0.404	0.684
Q08AM6	55697	VAC14	0	0.553	-0.0502
Q8WWI1	4008	LMO7	0	2.61	-4.06
P09012	6626	SNRPA	0	1.81	0.281
P13645	3858	KRT10	0	0.737	0.595
P49207	6164	RPL34	0	1.27	0.504
P00450	1356	CP	0	0.598	-1.33
P17050	4668	NAGA	0	1.69	1.7
Q9UNW1	9562	MINPP1	0	0.509	0.282
P24941	1017	CDK2	0	0.502	0.127
Q96SB4	6732	SRPK1	0	0.977	0.436
Q92485	27293	SMPDL3B	0	1.64	1.36
P12236	293	SLC25A6	0	1.85	-2.39
Q9H0E2	54472	TOLLIP	0	3.84	0.228
Q9UHY1	29959	NRBP1	0	0.647	-0.355
Q9UKV3	22985	ACIN1	0	0.681	0.108
P56378	9556	ATP5MPL	0	0.841	-0.973
P26447	6275	S100A4	0	1.06	1.15
Q70UQ0	121457	IKBIP	0	0.578	0.283
P51572	10134	BCAP31	0	0.445	0.371
P48637	2937	GSS	0	5.16	5.85
Q9NUQ9	51571	CYRIB	0	0.568	0.208
Q8IZL8	27043	PELP1	0	0.448	-0.899
Q8WX93	23022	PALLD	0	0.609	-0.264
P17936	3486	IGFBP3	0	1.34	-1.25
Q7L014	9879	DDX46	0	0.454	0.0624
Q8WZA9	126298	IRGQ	0	0.508	0.0905
P31689	3301	DNAJA1	0	0.91	1.14
O00151	9124	PDLIM1	0	0.876	0.00968
Q9ULC3	51715	RAB23	0	0.651	0.427
Q9Y608	9209	LRRFIP2	0	1.1	-0.378
O95479	9563	H6PD	0	0.637	1.14
O94985	22883	CLSTN1	0	0.639	0.704
O75306	4720	NDUFS2	0	0.457	-0.11
Q7LG56	50484	RRM2B	0	3.26	1.78
Q9Y6E2	28969	BZW2	0	0.491	0.336
Q6NVY1	26275	HIBCH	0	0.742	-2.02
P22033	4594	MMUT	0	1.15	-0.293
Q01813	5214	PFKP	0	1.1	0.514
P61962	10238	DCAF7	0	0.575	0.0259
P34949	4351	MPI	0	1.15	-0.0242
Q15075	8411	EEA1	0	1.01	-0.389
P54725	5886	RAD23A	0	0.71	-0.356
Q9BQG0	10514	MYBBP1A	0	1.23	-4.34
P18754	1104	RCC1	0	0.454	-0.319
Q9NZM1	26509	MYOF	0	0.504	0.408
P51654	2719	GPC3	0	2.21	1.01
O75153	23277	CLUH	0	0.866	0.591
P33991	4173	MCM4	0	2.11	2.36
Q9Y305	23597	ACOT9	0	1.57	0.753
Q9Y5K8	51382	ATP6V1D	0	0.434	0.218
Q96CG8	115908	CTHRC1	0	0.521	-1.05
Q92575	23190	UBXN4	0	0.736	-2.05
P33992	4174	MCM5	0	1.13	-0.14
Q92538	8729	GBF1	0	0.51	0.406
Q9UKR5	11161	ERG28	0	0.978	0.805
Q08AF3	162394	SLFN5	0	1.04	0.367
Q96FQ6	140576	S100A16	0	0.669	1.07
Q8N6L1	200185	KRTCAP2	0	0.864	-3.69
P17661	1674	DES	0	1.72	3.4
Q8NBJ7	25870	SUMF2	0	0.891	-0.221
Q9UII2	93974	ATP5IF1	0	1.22	0.127
Q9NYF8	9774	BCLAF1	0	2.9	2.91
P02749	350	APOH	0	0.517	0.362
P33316	1854	DUT	0	1.28	0.343
Q13769	8563	THOC5	0	1.01	0.563
Q8NI27	57187	THOC2	0	0.647	0.691
P11166	6513	SLC2A1	0	0.408	0.442
Q5JVF3	55795	PCID2	0	0.669	0.785
P53041	5536	PPP5C	0	1.06	1.77
P30533	4043	LRPAP1	0	0.745	1.02
O15514	5433	POLR2D	0	0.434	0.206
Q8NCN5	55066	PDPR	0	0.853	1.48
P30046	1652	DDT	0	2.7	2.5
P01344	3481	IGF2	0	3.17	3.29
O00505	3839	KPNA3	0	0.5	0.431
O15145	10094	ARPC3	0	0.743	0.443
Q9Y3A5	51119	SBDS	0	0.496	0.474
Q9UHA4	8649	LAMTOR3	0	1.03	3.59
Q05519	9295	SRSF11	0	0.625	-1.46
P05165	5095	PCCA	0	2.36	1.72
P28062	5696	PSMB8	0	0.917	1.66
Q8TER0	25992	SNED1	0	1.18	2.35
O75764	6920	TCEA3	0	0.458	0.437
P60059	23480	SEC61G	0	1.52	0.947
Q9Y287	9445	ITM2B	0	0.466	-0.948
Q9Y570	51400	PPME1	0	0.536	-0.0184
O43172	9128	PRPF4	0	0.525	-1.1
P07947	7525	YES1	0	0.469	0.16
Q9NR46	56904	SH3GLB2	0	1.93	3.93
A0FGR8	57488	ESYT2	0	0.798	-1.15
Q14566	4175	MCM6	0	0.464	1.54
O14686	8085	KMT2D	0	1.04	2.22
Q15041	23204	ARL6IP1	0	0.596	0.0123
P01009	5265	SERPINA1	0	0.491	0.218
Q14571	3709	ITPR2	0	0.457	-1.25
Q6UVY6	26002	MOXD1	0	0.483	0.354
O75663	261726	TIPRL	0	1.43	3.03
A1KZ92	137902	PXDNL	0	0.887	-7.9
Q9UHD1	26973	CHORDC1	0	1.02	0.309
Q16401	5711	PSMD5	0	1.34	-0.239
O95486	10802	SEC24A	0	0.827	-4.48
Q8NEP3	123872	DNAAF1	0	0.492	0.403
O15031	23654	PLXNB2	0	1.17	0.85
P62328	7114	TMSB4X	0	0.872	0.249
O60422	390874	ONECUT3	0	0.489	3.31
Q9BT40	51763	INPP5K	0	0.421	0.147
Q6P2E9	23644	EDC4	0	2.41	-0.739
Q9H0U4	81876	RAB1B	0	2.82	0.725
Q6GYQ0	253959	RALGAPA1	0	0.837	2.48
P11172	7372	UMPS	0	0.837	-1.35
Q96K17	91408	BTF3L4	0	3.01	1.42
Q15738	50814	NSDHL	0	0.58	1.05
Q6ZU65	254048	UBN2	0	1.08	0.478
Q9H4A3	65125	WNK1	0	1.83	1.28
Q63ZY3	25959	KANK2	0	0.49	0.622
P57105	55333	SYNJ2BP	0	0.432	-1.11
Q9UHQ9	51706	CYB5R1	0	0.518	0.0275
O95816	9532	BAG2	0	4.07	4.3
Q9BZH6	55717	WDR11	0	1.91	3.2
Q96CM4	115861	NXNL1	0	0.604	1.01
O94915	285527	FRYL	0	2.16	2.07
O94919	23052	ENDOD1	0	1.39	-0.785
P00488	2162	F13A1	0	1.01	0.116
P50552	7408	VASP	0	0.805	2.29
P08294	6649	SOD3	0	1.23	1.44
Q9H4A5	55204	GOLPH3L	0	0.591	-0.0926
P82650	56945	MRPS22	0	1.13	2.98
Q9BZL1	59286	UBL5	0	0.424	0.108
Q2KJY2	55083	KIF26B	0	1.18	4.09
Q8IUX7	165	AEBP1	0	0.828	-1.8
O95071	51366	UBR5	0	1.07	0.709
P04040	847	CAT	0	1.84	0.246
Q9Y2R0	28958	COA3	0	0.753	0.358
Q86Y46	319101	KRT73	0	0.746	2.56
Q13428	6949	TCOF1	0	2.75	1.49
Q9BUB7	54968	TMEM70	0	0.763	0.0358
Q96JB5	80279	CDK5RAP3	0	0.462	0.0381
P11169	6515	SLC2A3	0	4.13	5.56
P63165	7341	SUMO1	0	0.785	1.2
Q9BW91	53343	NUDT9	0	1.2	0.793
P82933	64965	MRPS9	0	1.92	1.84
P02458	1280	COL2A1	0	0.505	0.303	1	1	ECM
Q14031	1288	COL4A6	0	0.521	-0.088	1	2	ECM
Q02388	1294	COL7A1	0	1.24	0.112	1	3	ECM
Q99715	1303	COL12A1	0	0.404	0.0464	1	4	ECM
P15502	2006	ELN	0	0.683	-0.608	1	5	ECM
P21810	633	BGN	0	0.519	-1.85	1	6	ECM
Q16787	3909	LAMA3	0	0.412	1.03	1	7	ECM
Q13751	3914	LAMB3	0	0.772	0.446	1	8	ECM
P05362	3383	ICAM1	0	0.467	1.72	1	9	ECM
P11532	1756	DMD	0	0.42	1	1	10	ECM
Q96C90	26472	PPP1R14B	0	0.539	0.0919	1	11	ECM_synthesis related enzyme
P13674	5033	P4HA1	0	0.532	0.0847	1	12	ECM_synthesis related enzyme
O15460	8974	P4HA2	0	0.6	-0.0568	1	13	ECM_synthesis related enzyme
Q15113	5118	PCOLCE	0	0.484	0.0588	1	14	ECM_synthesis related enzyme
O00469	5352	PLOD2	0	0.593	-0.201	1	15	ECM_synthesis related enzyme
Q92626	7837	PXDN	0	0.538	0.277	1	16	ECM_synthesis related enzyme
P28300	4015	LOX	0	0.522	-3.78	1	17	ECM_synthesis related enzyme
Q9Y4K0	4017	LOXL2	0	0.866	-0.497	1	18	ECM_synthesis related enzyme
Q12805	2202	EFEMP1	0	0.493	0.348	1	19	ECM_synthesis related enzyme
A6NHR9	23347	SMCHD1	0	0.571	0.294	1	20	ECM_synthesis related enzyme
P01033	7076	TIMP1	0	0.467	0.0632	1	21	Protease_inhibitor
P07858	1508	CTSB	0	0.458	0.22	1	22	Protease_inhibitor
P05067	351	APP	0	0.508	0.253	1	23	Protease_inhibitor
Q9UHI8	9510	ADAMTS1	0	1.65	2.59	1	24	Protease
Q92743	5654	HTRA1	0	0.462	0.463	1	25	Protease
P08473	4311	MME	0	0.504	0.513	1	26	Protease
P07996	7057	THBS1	0	0.811	0.179	1	27	TGFB1 signal
Q14766	4052	LTBP1	0	0.556	0.317	1	28	TGFB1 signal
Q9NS15	4054	LTBP3	0	0.879	0.392	1	29	TGFB1 signal
Q8IX30	222663	SCUBE3	0	0.593	-0.54	1	30	TGFB1 signal
